# Supplementary material for: Transcription Adaptation during In Vitro Adipogenesis and Osteogenesis of Porcine Mesenchymal Stem Cells: Dynamics of Pathways, Biological Processes, Up-Stream Regulators, and Gene Networks
Source: PLoS One. 2015 Sep 23;10(9):e0137644. doi: 10.1371/journal.pone.0137644 (PMC4580618; doi:10.1371/journal.pone.0137644)
Supplement: S1 File — Available are the annotation, the cluster number, the overall FDR (time x cell type x differentiation), the fold change, and the P-value between comparison for each gene. (XLSX) [file pone.0137644.s016.xlsx]

## Sheet: Final dataset
					Adipogenic differentiation in ASC										Adipogenic differentiation in BMSC										Osteogenic differentiation in ASC										Osteogenic differentiation in BMSC
					2 vs. 0d		7 vs. 0d		21 vs. 0d		7 vs. 2d		21 vs. 7d		2 vs. 0d		7 vs. 0d		21 vs. 0d		7 vs. 2d		21 vs. 7d		2 vs. 0d		7 vs. 0d		21 vs. 0d		7 vs. 2d		21 vs. 7d		2 vs. 0d		7 vs. 0d		21 vs. 0d		7 vs. 2d		21 vs. 7d
Gene ID	Symbol	Gene ID Homo sapiens	κ-mean cluster	FDR	Exp	P-value	Exp	P-value	Exp	P-value	Exp	P-value	Exp	P-value	Exp	P-value	Exp	P-value	Exp	P-value	Exp	P-value	Exp	P-value	Exp	P-value	Exp	P-value	Exp	P-value	Exp	P-value	Exp	P-value	Exp	P-value	Exp	P-value	Exp	P-value	Exp	P-value	Exp	P-value
SS00010080	MARCH2	51257	-	0.341711	0.890037	0.607911	0.789818	0.302372	1.01138	0.960164	0.887399	0.598847	1.28052	0.280247	0.442656	0.00116262	0.848412	0.470147	0.928367	0.743036	1.91664	0.00734736	1.09424	0.691337	1.015	0.947596	0.910175	0.678235	1.02468	0.914297	1.11517	0.839604	1.1258	0.601783	0.807027	0.347854	0.818702	0.380594	0.857266	0.544465	1.01447	0.949438	1.0471	0.855812
SS00006560	-	-	-	0.751016	1.07151	0.648644	0.850902	0.288463	0.933276	0.646993	0.794118	0.116727	1.09681	0.519114	0.982789	0.903227	1.11199	0.459491	1.03171	0.826986	1.13146	0.390278	0.927809	0.600634	0.769781	0.104821	0.913436	0.566931	0.845245	0.269425	1.18662	0.010875	0.925346	0.607067	1.11701	0.440843	0.949238	0.715521	1.16538	0.341749	0.849801	0.259984	1.2277	0.205542
SS00004560	MARCH4	57574	-	0.650615	0.889383	0.372181	1.03939	0.767181	0.979518	0.873914	1.16866	0.211933	0.942398	0.630413	1.29804	0.0415565	1.1349	0.308458	1.06761	0.595867	0.874313	0.280261	0.940715	0.620197	1.00188	0.988544	1.00549	0.968157	0.827514	0.154299	1.0036	0.968157	0.822995	0.143163	1.15225	0.25518	1.09778	0.450763	1.08603	0.549888	0.95272	0.694257	0.9893	0.937669
SS00008913	MARCH5	54708	-	0.811737	1.24335	0.293922	1.38305	0.122651	1.0856	0.689665	1.11236	0.605044	0.78493	0.244389	0.933517	0.737914	1.04873	0.816899	0.990505	0.962951	1.12342	0.572126	0.944483	0.781087	1.23105	0.316082	0.887267	0.56179	0.97091	0.885728	0.720742	0.655848	1.09427	0.661689	0.918937	0.681102	0.976354	0.907255	0.839576	0.448813	1.06248	0.768105	0.85991	0.512702
SS00011830	-	-	-	0.225488	0.975572	0.904721	1.03194	0.879062	1.01332	0.948913	0.945378	0.768576	0.981961	0.923978	2.09802	0.00054551	1.02961	0.878438	1.22101	0.300071	0.490754	0.000818322	1.1859	0.374948	1.20465	0.371045	1.04304	0.848872	1.06236	0.76982	1.15494	0.524415	1.01853	0.929199	1.16073	0.472742	1.34497	0.12848	1.37624	0.142306	1.15873	0.477844	1.02324	0.91421
SS00012268	MARCH6	10299	-	0.63072	1.10006	0.65928	1.28064	0.257647	1.15661	0.502196	0.85899	0.483439	0.903145	0.637732	1.67236	0.0233489	0.982309	0.934115	1.33417	0.188919	0.587381	0.0193395	1.35819	0.163831	1.22787	0.345734	1.03602	0.876756	0.94516	0.794036	1.18518	0.307917	0.9123	0.687872	1.16199	0.488764	1.23018	0.341404	1.05972	0.810205	1.05868	0.791805	0.86143	0.538057
SS00009583	-	-	-	0.223731	1.00185	0.986701	1.0151	0.892418	0.974798	0.817899	1.01323	0.900769	0.960297	0.701031	1.29389	0.0202213	1.05959	0.583869	0.97958	0.844834	0.818919	0.0663543	0.92449	0.458554	0.848566	0.17621	0.979791	0.853861	0.951539	0.654539	0.866068	0.900783	0.971166	0.781431	1.04686	0.66443	1.25507	0.0384755	0.901675	0.383082	1.19889	0.0937113	0.718429	0.00861681
SS00008568	MARCH9	92979	-	0.11578	1.05461	0.685999	1.05933	0.661287	1.13093	0.352682	1.00448	0.972865	1.06759	0.619249	0.901494	0.432366	1.00272	0.983515	0.723886	0.0195115	1.11228	0.420562	0.721925	0.0186064	0.972299	0.830673	0.805736	0.125122	1.10345	0.455817	0.828692	0.422285	1.36949	0.0291439	0.881309	0.340111	0.675148	0.00548001	0.77049	0.0842785	0.766074	0.0503811	1.14122	0.371852
SS00008923	MARCH11	441061	-	0.384036	1.22455	0.107462	1.04838	0.70082	1.26236	0.0661429	0.856131	0.191065	1.20411	0.120436	1.19278	0.139635	1.1933	0.138698	1.22667	0.0890609	1.00044	0.997023	1.02797	0.813568	0.978014	0.856376	1.14636	0.271439	0.985165	0.903137	1.17213	0.669116	0.859384	0.201785	1.0221	0.851735	1.03322	0.779984	0.972641	0.831991	1.01088	0.926245	0.94137	0.64455
SS00005871	SEPT2	4735	-	0.415814	0.946681	0.747229	0.715004	0.056395	0.725166	0.0668527	0.755275	0.106888	1.01421	0.933787	0.699278	0.0428233	0.958031	0.800816	0.874707	0.433255	1.37003	0.0722327	0.913026	0.593133	0.787538	0.16724	0.867502	0.405722	0.769272	0.130689	1.10154	0.405722	0.886767	0.48127	0.931052	0.674534	0.732691	0.0755362	0.896026	0.564377	0.78695	0.165963	1.22292	0.294242
SS00006920	SEPT2	4735	7	0.0133622	1.06632	0.431852	1.18414	0.0451725	1.07514	0.375875	1.11049	0.203775	0.907952	0.240566	1.00476	0.953356	0.982794	0.830861	0.835674	0.0341937	0.978136	0.785627	0.850304	0.0539423	1.14379	0.106566	0.743819	0.00103106	0.993029	0.931365	0.65031	0.267921	1.33504	0.00129201	0.99305	0.931577	0.954619	0.568622	0.986127	0.877755	0.9613	0.627755	1.03301	0.720956
SS00007826	SEPT3	55964	-	0.598572	0.909795	0.579046	0.986412	0.935829	0.90506	0.558408	1.08421	0.634886	0.917527	0.613304	0.631015	0.0108834	0.936727	0.700859	0.731112	0.073755	1.48448	0.0265265	0.780497	0.152549	1.05804	0.740107	0.952344	0.77399	0.982044	0.915083	0.9001	0.413141	1.03119	0.856614	0.853563	0.355279	0.70633	0.0486229	0.804322	0.257426	0.827507	0.270616	1.13873	0.495924
SS00002596	SEPT4	5414	-	0.964441	0.89026	0.481343	0.939807	0.705939	0.856743	0.350665	1.05565	0.725106	0.911616	0.548856	1.22305	0.197591	1.04992	0.75174	1.1894	0.265135	0.85844	0.325523	1.13285	0.42031	0.958552	0.796821	0.870893	0.429501	0.978056	0.892601	0.90855	0.429501	1.12305	0.482067	1.25453	0.151003	1.15711	0.346881	1.14773	0.425846	0.922347	0.602606	0.991897	0.962272
SS00004329	SEPT5	5413	-	0.961455	0.863425	0.61216	0.826761	0.511997	0.60301	0.0885557	0.957537	0.878421	0.729364	0.271262	0.818005	0.485829	0.901455	0.71484	0.885173	0.667669	1.10202	0.735208	0.981938	0.948755	0.834891	0.533776	0.983828	0.955774	0.868181	0.625468	1.17839	0.955774	0.882452	0.665723	0.958506	0.881232	0.888709	0.677878	0.979483	0.947872	0.927182	0.789917	1.10214	0.759254
SS00006073	SEPT5	5413	-	0.30712	1.07545	0.766213	0.767463	0.284135	0.79967	0.364148	0.713619	0.174939	1.04196	0.866483	0.566011	0.026336	0.473038	0.00459265	0.69215	0.140317	0.83574	0.46515	1.4632	0.127686	1.07262	0.774434	0.695582	0.145512	0.704996	0.160424	0.648487	0.145512	1.01353	0.956143	0.670502	0.110431	0.628839	0.0692861	0.845559	0.540752	0.937863	0.795594	1.34464	0.288465
SS00002114	SEPT6	23157	14	0.000410622	1.02438	0.90495	1.25642	0.263456	1.03151	0.877795	1.22651	0.316073	0.820993	0.332486	0.92716	0.708104	0.735678	0.136227	0.574854	0.0100174	0.793475	0.257245	0.781393	0.227775	1.28257	0.223784	1.31682	0.197565	1.53818	0.0402959	1.02671	0.197565	1.1681	0.462226	0.961493	0.845719	2.4553	0.000118549	1.08712	0.711463	2.55363	6.99625e-05	0.442765	0.00112053
SS00006977	SEPT7	989	-	0.351202	1.00745	0.968892	1.0987	0.621846	0.826795	0.322273	1.09057	0.649481	0.752525	0.143362	0.856123	0.417444	0.754344	0.146656	0.762887	0.162844	0.881116	0.507951	1.01133	0.952831	1.01136	0.952682	1.34827	0.124809	1.16158	0.434098	1.33313	0.402981	0.861535	0.43636	0.83531	0.348568	1.14428	0.481062	0.793149	0.281548	1.36989	0.106786	0.693141	0.0936281
SS00002398	SEPT8	23176	-	0.156357	0.611422	0.0461817	0.446997	0.00200282	0.610868	0.0458099	0.731077	0.194443	1.36661	0.195698	0.876515	0.58017	0.563123	0.0215613	0.863935	0.539613	0.642457	0.0710038	1.53419	0.0801561	0.775237	0.289051	0.614158	0.048052	0.83129	0.439332	0.792219	0.048052	1.35354	0.209371	0.923305	0.737254	0.865651	0.54509	1.16362	0.569544	0.937557	0.786246	1.34421	0.270936
SS00011258	SEPT8	23176	-	0.798204	0.700929	0.0932948	0.683404	0.073274	0.752041	0.174344	0.974998	0.902264	1.10043	0.643148	0.897556	0.601031	0.70221	0.094904	0.811779	0.316354	0.782358	0.239933	1.15603	0.483869	0.785945	0.248583	0.7597	0.189644	0.807694	0.305009	1.03455	0.538652	1.06318	0.766535	0.815072	0.325668	0.978257	0.915088	0.942143	0.796088	1.20021	0.3795	0.963083	0.870394
SS00006805	SEPT9	10801	-	0.98734	1.15426	0.516751	1.15941	0.503919	1.2241	0.362626	1.00447	0.983868	1.0558	0.805512	0.786397	0.280842	0.987495	0.954468	1.06416	0.777977	1.25572	0.30627	1.07764	0.734685	1.12306	0.599417	1.13552	0.565368	1.25553	0.306583	1.0111	0.164762	1.10569	0.649119	1.00994	0.964219	0.88295	0.573317	0.924289	0.749561	0.874264	0.543451	1.04682	0.852728
SS00013284	SEPT10	151011	-	0.427472	1.08957	0.584048	1.26973	0.134581	1.08816	0.589698	0.858115	0.331726	0.857006	0.327727	1.36946	0.0522094	1.16751	0.325985	0.975982	0.876383	0.852535	0.311894	0.835948	0.257219	1.19507	0.259774	1.09246	0.572559	1.08004	0.622957	1.09392	0.545229	0.988628	0.941652	0.980541	0.899932	1.12366	0.457879	1.04023	0.821456	1.14596	0.386581	0.925748	0.659329
SS00007614	SEPT11	55752	-	0.393881	0.818497	0.503532	0.869061	0.638541	1.19419	0.553006	1.06178	0.840717	1.37411	0.291511	1.48311	0.193262	1.16128	0.616837	1.47877	0.196489	0.783006	0.414884	1.27339	0.420425	0.712937	0.262079	0.576041	0.0727638	0.628297	0.127303	0.807984	0.381991	1.09072	0.771041	0.943903	0.846513	1.60275	0.121928	0.832874	0.584331	1.69801	0.0842928	0.519652	0.0577404
SS00006600	SEPT12	124404	-	0.168423	0.908898	0.562679	0.843313	0.305002	0.911613	0.574866	0.92784	0.649527	1.08099	0.636611	1.15246	0.391625	1.2401	0.197806	1.34563	0.0796377	1.07604	0.65652	1.0851	0.620357	0.765597	0.112848	0.55546	0.00123753	0.769731	0.119951	0.725525	0.314597	1.38575	0.0554535	1.02404	0.885212	0.928009	0.650318	0.883118	0.500965	0.906227	0.550782	0.951626	0.787609
SS00004230	SEPT15	9403	-	0.333536	1.16622	0.269068	1.4203	0.01583	1.09894	0.494618	1.21786	0.15958	0.773739	0.0705952	0.79405	0.102102	1.00359	0.979192	0.871792	0.322946	1.26389	0.0971329	0.868671	0.310688	1.10945	0.452546	1.10629	0.464916	1.26289	0.0982168	0.997154	0.464916	1.14155	0.33993	0.949254	0.705326	1.11246	0.440992	1.03109	0.842242	1.17193	0.254521	0.926859	0.622147
SS00000079	-	-	-	0.150989	1.87866	0.040197	1.27521	0.461217	1.05718	0.849917	0.678788	0.242334	0.829021	0.567224	1.73949	0.0674904	1.21229	0.512013	1.20387	0.527085	0.696921	0.223916	0.993051	0.980964	1.05021	0.86757	0.553472	0.0836664	0.882201	0.670193	0.52701	0.0836664	1.59394	0.166149	0.998745	0.996569	0.603923	0.131779	1.07308	0.829103	0.604682	0.132699	1.77685	0.117533
SS00000099	-	-	-	0.334248	0.802507	0.622153	0.961907	0.930526	0.777848	0.573899	1.19863	0.684663	0.808652	0.634224	0.534658	0.167422	0.924829	0.860776	1.34654	0.505929	1.72976	0.225044	1.45599	0.402119	1.11753	0.803109	2.08399	0.10772	0.955213	0.918076	1.86482	0.10772	0.458357	0.0884268	1.45761	0.400747	1.44431	0.412155	1.53507	0.392733	0.990876	0.983583	1.06285	0.902608
SS00000110	-	-	-	0.693091	1.0366	0.770179	1.13551	0.306088	1.06972	0.584644	1.09542	0.456873	0.942059	0.625036	1.06955	0.582156	1.09936	0.439495	0.994172	0.961746	1.02787	0.821595	0.904316	0.412126	0.922692	0.514524	0.990382	0.939361	0.869623	0.261528	1.07336	0.939361	0.878068	0.306684	1.10765	0.404547	1.14683	0.266465	1.19446	0.1991	1.03537	0.775608	1.04154	0.765351
SS00000298	-	-	-	0.179163	1.29607	0.220436	1.15173	0.500229	1.23337	0.319319	0.888633	0.572645	1.07088	0.743014	0.951746	0.812737	1.64763	0.0227629	1.01248	0.952618	1.73117	0.0131519	0.614503	0.0260245	1.09254	0.671972	1.0609	0.777081	1.06094	0.776952	0.971044	0.777081	1.00004	0.999865	0.854635	0.453953	0.763889	0.203654	0.857132	0.510452	0.893819	0.591607	1.12206	0.622329
SS00000321	-	-	-	0.7963	1.03593	0.897362	1.00859	0.975802	1.31352	0.3234	0.973601	0.924387	1.30234	0.352583	1.1088	0.706215	0.87431	0.625133	1.31283	0.324314	0.788515	0.389679	1.50156	0.146315	1.57254	0.106524	1.36305	0.277174	1.27662	0.375659	0.866788	0.277174	0.93659	0.816304	0.84995	0.553726	1.13932	0.644214	0.893226	0.712414	1.34045	0.303382	0.784001	0.439917
SS00000358	-	-	-	0.609815	1.24902	0.305792	1.0041	0.984829	1.22267	0.353641	0.80391	0.314598	1.21768	0.36336	0.631763	0.0401561	1.09436	0.675406	0.765031	0.219369	1.73224	0.0156655	0.699066	0.104346	1.1483	0.521689	1.05529	0.802453	1.18984	0.421621	0.919	0.802453	1.1275	0.577821	0.865781	0.504405	0.789655	0.27734	1.06861	0.78263	0.912073	0.669115	1.35327	0.214814
SS00000366	-	-	-	0.642315	1.08499	0.687952	1.02241	0.912991	1.17137	0.438013	0.942317	0.769727	1.1457	0.504216	1.00309	0.987858	1.31261	0.187025	0.932845	0.732045	1.30857	0.191915	0.710679	0.100668	1.39265	0.110861	1.11311	0.621252	1.10693	0.617224	0.799271	0.621252	0.994454	0.979497	1.16029	0.465736	1.46854	0.0664815	1.13207	0.585363	1.26566	0.251224	0.770881	0.256859
SS00000463	-	-	-	0.578897	0.939263	0.665918	1.13776	0.37653	0.977909	0.877482	1.21133	0.192807	0.859504	0.30088	0.969316	0.829752	1.12593	0.415854	0.861721	0.309017	1.16157	0.305992	0.76534	0.0733523	0.876736	0.367533	1.02757	0.862663	1.02153	0.883151	1.17204	0.862663	0.994118	0.970058	0.947668	0.710981	0.961815	0.78827	0.828497	0.25129	1.01493	0.918544	0.861389	0.360733
SS00000664	-	-	-	0.647645	0.828031	0.291211	0.885826	0.496714	0.83872	0.324541	1.0698	0.693633	0.946823	0.749567	1.11658	0.534343	1.17284	0.370999	1.10177	0.584657	1.05039	0.772868	0.939396	0.713714	0.860271	0.445666	1.19712	0.363143	0.798152	0.209453	1.39156	0.363143	0.66673	0.0412463	0.91034	0.596182	0.97408	0.883617	0.86266	0.453996	1.07002	0.695809	0.885615	0.529956
SS00000735	-	-	-	0.167977	1.06406	0.638567	1.01915	0.890435	1.09314	0.501517	0.957797	0.743994	1.0726	0.596214	0.936758	0.604683	0.911909	0.466152	1.08154	0.535021	0.973473	0.830627	1.18601	0.182383	1.11298	0.466144	1.20945	0.200505	1.33892	0.0345808	1.08668	0.200505	1.10705	0.471391	1.19966	0.156494	1.44083	0.00712143	1.03796	0.791237	1.20104	0.153292	0.720391	0.0264828
SS00000766	-	-	-	0.187799	1.17242	0.458163	1.27229	0.264503	1.32418	0.195091	1.08519	0.701911	1.04078	0.851406	0.561603	0.0110124	1.10777	0.632075	0.821187	0.359507	1.97252	0.00337595	0.741295	0.16807	1.21815	0.358713	1.00159	0.994043	1.33762	0.180001	0.822224	0.994043	1.33549	0.182318	0.76802	0.222423	0.521721	0.00473472	0.894703	0.641502	0.679307	0.0783599	1.71491	0.0305458
SS00000824	-	-	-	0.180146	1.0241	0.902782	1.11458	0.578954	1.23399	0.285922	1.08835	0.637839	1.10713	0.571867	1.47105	0.0389405	0.792398	0.201746	0.97679	0.895921	0.538663	0.00172463	1.2327	0.2497	1.1349	0.548084	1.37414	0.1365	1.1476	0.482043	1.2108	0.1365	0.835142	0.359176	1.09262	0.622461	1.39863	0.0700221	1.0472	0.818307	1.28007	0.17635	0.748736	0.157091
SS00000852	-	-	-	0.392282	1.02757	0.920484	1.1326	0.670325	0.979982	0.940825	1.10222	0.678809	0.865247	0.538979	0.991196	0.966381	0.71592	0.121423	1.21693	0.35419	0.722279	0.131054	1.69981	0.0179532	1.07555	0.803107	0.788364	0.41879	1.12633	0.662998	0.732989	0.41879	1.42869	0.138237	0.698232	0.12247	0.806637	0.370141	0.615804	0.0483412	1.15526	0.56843	0.763421	0.30447
SS00000900	-	-	8	0.0255413	0.795231	0.0646418	0.79243	0.0608749	0.797826	0.0682961	0.996477	0.976544	1.00681	0.954919	0.631262	0.000627131	0.622305	0.000456838	0.586902	0.00012296	0.985812	0.905258	0.943109	0.626365	0.948974	0.663193	1.02889	0.812577	0.902538	0.396187	1.08421	0.812577	0.877198	0.280357	0.754344	0.0251798	0.855286	0.199804	0.868227	0.297372	1.13381	0.300368	1.01513	0.91092
SS00000944	-	-	-	0.0778474	1.19032	0.489265	0.665567	0.112978	1.62104	0.0624031	0.559151	0.0269684	2.43557	0.00132188	1.90188	0.0153973	0.818476	0.427259	1.53042	0.0982907	0.43035	0.00214922	1.86984	0.0180199	1.18925	0.491477	0.737814	0.231695	0.908425	0.702172	0.620401	0.231695	1.23124	0.409903	1.43274	0.159416	1.08517	0.74475	1.40942	0.227416	0.757414	0.273397	1.29879	0.355073
SS00001024	-	-	-	0.853801	0.953504	0.813676	0.862376	0.481451	1.00433	0.982784	0.904429	0.599502	1.16461	0.4234	0.969971	0.864928	0.962275	0.830147	1.19329	0.328566	0.992066	0.96454	1.24007	0.236263	0.933617	0.743044	0.893306	0.586539	1.01789	0.92949	0.956822	0.586539	1.13946	0.485865	1.2173	0.296745	0.996215	0.983117	1.12435	0.559833	0.818381	0.287724	1.12862	0.547292
SS00001057	-	-	-	0.419076	1.29581	0.0880299	1.46029	0.0154192	1.28503	0.0981982	1.12694	0.421507	0.879977	0.390196	1.28666	0.096592	1.10319	0.508063	0.889159	0.429322	0.857408	0.302677	0.805989	0.152265	1.17661	0.276423	1.02977	0.852579	1.20429	0.215043	0.8752	0.852579	1.16947	0.32561	0.959927	0.782108	1.05265	0.728713	1.01252	0.939947	1.09659	0.534116	0.961883	0.814124
SS00001088	-	-	-	0.263658	0.85861	0.436517	0.974968	0.896477	0.874138	0.491788	1.13552	0.515811	0.896581	0.576329	1.04361	0.826641	0.827666	0.335788	0.820644	0.314859	0.793082	0.240127	0.991517	0.965117	1.02402	0.903014	1.02538	0.897654	1.19548	0.363126	1.00132	0.897654	1.16589	0.433418	1.00774	0.968425	1.55366	0.0305326	0.740994	0.176139	1.54172	0.0333101	0.476936	0.0019496
SS00001108	-	-	-	0.81659	1.01757	0.921048	1.00745	0.966294	1.02879	0.871752	0.990056	0.949307	1.02117	0.893982	1.13627	0.423139	0.847557	0.301911	0.859478	0.343703	0.745911	0.0716765	1.01406	0.929205	1.11878	0.561294	1.06567	0.767394	0.912214	0.602159	0.95253	0.767394	0.855998	0.439693	1.03339	0.843525	0.94603	0.760072	1.11838	0.528665	0.915459	0.638301	1.18219	0.398682
SS00001323	-	-	9	0.00460069	1.05517	0.835272	1.54772	0.0991428	2.6893	0.000626739	1.4668	0.145769	1.73758	0.0397926	1.35281	0.247695	2.79577	0.000419857	2.59962	0.000887187	2.06664	0.0085057	0.929842	0.778262	0.946957	0.832847	1.37994	0.218739	1.60239	0.0762496	1.45724	0.218739	1.1612	0.563821	1.30915	0.30155	1.58674	0.0822117	3.09656	0.000501252	1.21203	0.458617	1.95153	0.0270278
SS00001333	-	-	-	0.542136	1.1043	0.510696	1.16301	0.319302	0.995861	0.977973	1.05316	0.713117	0.85628	0.275524	1.10104	0.495814	1.37993	0.0287661	1.1701	0.269732	1.2533	0.11694	0.847938	0.247038	0.95071	0.736779	1.10844	0.518882	0.888635	0.434535	1.16591	0.518882	0.801698	0.149125	1.23535	0.141117	1.16948	0.2713	0.964472	0.818213	0.946683	0.697381	0.824699	0.226888
SS00001360	-	-	-	0.210142	0.938072	0.691589	1.39478	0.0464576	1.3829	0.0519506	1.48686	0.0193147	0.991485	0.957618	1.11688	0.494009	1.04466	0.786143	0.973171	0.865826	0.935333	0.6783	0.931568	0.660141	1.26775	0.148325	0.890019	0.471195	1.52106	0.0139064	0.702048	0.471195	1.70902	0.00232801	0.995568	0.97798	0.919758	0.604111	0.915482	0.624326	0.923852	0.623361	0.995351	0.979336
SS00001366	-	-	-	0.846027	0.699351	0.196431	0.898219	0.694064	0.797445	0.409194	1.28436	0.362168	0.887806	0.662889	1.13561	0.641408	1.27078	0.382617	1.16179	0.583162	1.11903	0.680311	0.914238	0.742371	0.77325	0.349308	0.829342	0.515483	0.986811	0.96114	1.07254	0.515483	1.18987	0.545506	0.993457	0.980782	1.59372	0.0957248	0.921937	0.789772	1.60421	0.0913728	0.578481	0.0809177
SS00001374	-	-	-	0.606143	1.11056	0.515299	0.952566	0.762309	0.99128	0.956491	0.857735	0.343204	1.04064	0.804129	0.81938	0.221154	1.04294	0.79351	0.891718	0.477393	1.27285	0.140942	0.855	0.333424	0.905492	0.537763	1.08009	0.632006	0.901682	0.520759	1.19283	0.632006	0.834818	0.266321	0.8883	0.462902	0.67729	0.0210633	0.857469	0.394822	0.762456	0.0996558	1.26603	0.195801
SS00001413	-	-	-	0.784105	0.896005	0.507612	0.781571	0.143409	0.826244	0.253354	0.872284	0.410735	1.05716	0.73656	1.10426	0.549271	0.912633	0.580735	0.934087	0.680005	0.826465	0.254003	1.02351	0.888062	0.942972	0.722338	0.926088	0.642445	0.769318	0.12042	0.982095	0.642445	0.830718	0.266709	1.17817	0.324937	0.904688	0.545321	1.02368	0.899111	0.767876	0.117904	1.13152	0.504894
SS00001453	-	-	-	0.631693	1.0907	0.608832	1.03285	0.839931	0.934056	0.670328	0.946964	0.722651	0.904347	0.484336	0.86587	0.318854	1.11815	0.437781	1.29848	0.0767332	1.29136	0.0827714	1.16128	0.301086	0.906897	0.56485	0.962016	0.821571	1.00636	0.968363	1.06078	0.821571	1.0461	0.772836	1.16445	0.333533	1.08716	0.56048	1.03071	0.850056	0.933627	0.660363	0.948081	0.739189
SS00001496	-	-	8	0.0240606	0.895594	0.159472	0.946136	0.4738	1.00881	0.909217	1.05643	0.477532	1.06624	0.407419	0.819529	0.0145461	0.710516	0.000121763	0.746628	0.000686073	0.866982	0.0719627	1.05082	0.520895	0.945958	0.472317	1.04018	0.609478	0.917311	0.267417	1.0996	0.609478	0.881879	0.110684	0.746213	0.000673047	0.875975	0.0937133	0.729467	0.000968649	1.17389	0.0448703	0.832749	0.0408589
SS00001501	-	-	-	0.181711	1.09534	0.354997	1.22507	0.0454045	1.11977	0.252568	1.11844	0.257469	0.914049	0.361217	1.37558	0.00275163	1.13781	0.193246	1.24841	0.0298637	0.827152	0.0602428	1.0972	0.346229	0.995497	0.96314	0.896274	0.268917	1.03921	0.69416	0.900328	0.268917	1.15947	0.138841	1.22066	0.0490886	1.26121	0.023642	1.21121	0.0877982	1.03322	0.738155	0.960357	0.71139
SS00001535	-	-	-	0.47396	0.953879	0.710272	0.920274	0.514471	1.01028	0.93582	0.964771	0.777698	1.0978	0.46457	1.47572	0.00455684	1.19397	0.170089	1.2264	0.11628	0.809075	0.103611	1.02717	0.832829	0.872638	0.288304	0.793959	0.0943519	0.951287	0.69444	0.909838	0.0943519	1.19816	0.18553	1.21622	0.131265	1.24441	0.0935035	1.30034	0.0726963	1.02318	0.856787	1.04495	0.756937
SS00001568	-	-	-	0.328585	1.3361	0.297688	1.26614	0.394762	1.14326	0.627636	0.947642	0.845235	0.902945	0.71121	0.472924	0.0106464	0.969461	0.910346	0.688428	0.182513	2.04993	0.0139068	0.710113	0.220381	0.976734	0.931885	0.978838	0.941424	1.84842	0.0327006	1.00215	0.941424	1.88838	0.0362061	0.875461	0.62988	0.693327	0.19069	0.739167	0.330632	0.791957	0.400173	1.06612	0.835351
SS00001650	-	-	-	0.372572	0.86021	0.461857	0.79487	0.265105	0.855055	0.444362	0.924042	0.674568	1.07572	0.697992	1.56847	0.0225958	1.03411	0.858333	1.27177	0.207367	0.659309	0.0336386	1.22982	0.276105	1.22863	0.317645	0.933962	0.75424	0.834589	0.378005	0.760166	0.75424	0.893601	0.581677	1.54568	0.0269282	1.26739	0.21376	1.21225	0.363114	0.819959	0.295578	0.956491	0.832312
SS00001732	-	-	-	0.685214	1.06813	0.742363	0.940173	0.758283	1.04168	0.838496	0.880207	0.49538	1.10797	0.583227	0.664853	0.0356943	0.961392	0.83272	0.969088	0.866219	1.44602	0.0559162	1.00801	0.965867	1.1223	0.597467	0.911689	0.664927	0.971552	0.885446	0.81234	0.664927	1.06566	0.751079	0.948354	0.776133	0.816302	0.281302	1.05305	0.804139	0.860757	0.423798	1.29003	0.227919
SS00001922	-	-	6	0.012147	0.638197	0.0094302	0.673259	0.0204698	0.569104	0.00159825	1.05494	0.741797	0.845298	0.304807	0.802019	0.180992	0.708151	0.0408511	0.575444	0.00190761	0.88296	0.445222	0.812601	0.207446	0.727347	0.0578069	0.463986	5.50902e-05	0.591628	0.00295793	0.637917	5.50902e-05	1.2751	0.142	0.851391	0.325546	0.561136	0.00127432	0.639914	0.0194368	0.659081	0.0151118	1.14039	0.470874
SS00001934	-	-	-	0.528721	0.760109	0.228947	0.958495	0.850543	1.05611	0.808309	1.261	0.281447	1.10184	0.649461	0.625907	0.0349582	1.11006	0.624716	0.846686	0.437134	1.77352	0.0113983	0.762741	0.210195	0.817351	0.373401	0.81591	0.391778	1.11682	0.624014	0.998236	0.391778	1.36881	0.170277	0.835899	0.403067	0.818281	0.350305	0.8361	0.454544	0.978923	0.92033	1.02178	0.927911
SS00002003	-	-	-	0.279545	0.961091	0.801076	1.04512	0.779356	0.944545	0.718555	1.08743	0.595378	0.903765	0.523784	0.671526	0.0166413	0.728183	0.0519079	0.747919	0.0734738	1.08437	0.607756	1.0271	0.865142	1.26618	0.141856	1.08322	0.612442	1.1719	0.318146	0.855503	0.612442	1.08187	0.617978	0.773206	0.110709	1.05114	0.762966	0.660643	0.0247857	1.35945	0.071528	0.628503	0.0163361
SS00002062	-	-	4	0.000199045	0.807922	0.279294	1.6402	0.0163256	2.38395	0.000117586	2.03015	0.000473079	1.45345	0.0453026	0.926724	0.672648	2.16681	0.000178871	1.71396	0.00541094	2.33814	5.68738e-05	0.791005	0.19923	0.871063	0.481007	0.925073	0.709571	1.06313	0.75376	1.062	0.709571	1.14924	0.477678	1.2144	0.285185	0.831577	0.309734	0.923452	0.692432	0.684764	0.0428301	1.11048	0.603089
SS00002069	-	-	-	0.415825	1.01524	0.933422	0.928823	0.683927	0.988335	0.948339	0.914877	0.595636	1.06407	0.710673	0.70869	0.0472844	1.21893	0.242442	0.980554	0.906514	1.71998	0.00290764	0.804435	0.200021	1.13782	0.47793	0.787922	0.225126	0.957424	0.810223	0.692483	0.225126	1.21513	0.287078	0.935764	0.691738	1.09692	0.581175	0.897478	0.564058	1.17221	0.345982	0.818183	0.288185
SS00002235	-	-	-	0.0660773	1.00496	0.960695	0.964842	0.721883	0.936449	0.51494	0.960078	0.685459	0.970573	0.766348	0.853219	0.122296	1.21895	0.0568392	1.23824	0.040892	1.42865	0.00131204	1.01582	0.875827	0.823221	0.0610167	0.852939	0.12156	1.05194	0.614964	1.0361	0.12156	1.23331	0.0445068	1.23521	0.0430825	1.23403	0.0439601	1.14145	0.244709	0.99905	0.992451	0.924978	0.489315
SS00002248	-	-	-	0.924748	1.04405	0.837615	0.966204	0.870141	1.24474	0.302588	0.925439	0.712815	1.28828	0.234505	0.957766	0.837448	0.904897	0.635281	0.880599	0.546703	0.9448	0.787248	0.973148	0.897009	1.23105	0.347146	1.36538	0.149182	1.15378	0.498138	1.10912	0.149182	0.845023	0.429091	0.776398	0.2349	0.940891	0.77215	0.860824	0.525343	1.21187	0.364453	0.914903	0.705548
SS00002252	-	-	-	0.0590761	1.25739	0.306269	0.864387	0.512509	1.0377	0.86739	0.687445	0.0732799	1.20051	0.3711	2.47832	0.000119267	1.11349	0.596922	1.43027	0.0863793	0.449292	0.000486382	1.28449	0.223542	0.93116	0.764402	0.670169	0.109261	1.27587	0.277122	0.719714	0.109261	1.9038	0.00808537	1.37198	0.127323	1.30369	0.198064	1.5633	0.0571615	0.950229	0.801289	1.19913	0.425876
SS00002368	-	-	-	0.446164	0.788443	0.173084	1.23082	0.232009	0.981189	0.91181	1.56108	0.0141871	0.79718	0.193186	0.811035	0.228182	0.860362	0.383726	0.830217	0.283	1.06082	0.730837	0.964962	0.835262	0.717384	0.0609546	0.815439	0.240113	0.853192	0.358212	1.13668	0.240113	1.0463	0.791919	0.804624	0.211509	0.888664	0.493048	0.900507	0.585597	1.10445	0.563491	1.01333	0.94494
SS00002460	-	-	-	0.874054	0.904637	0.682281	1.25384	0.358581	1.3413	0.235857	1.38601	0.188919	1.06975	0.78282	1.03714	0.881425	1.10757	0.676469	0.920845	0.736123	1.06791	0.788242	0.831408	0.452462	0.973838	0.913648	1.24443	0.382243	1.12216	0.637998	1.27787	0.382243	0.901739	0.67772	0.841877	0.483378	0.947238	0.824592	1.19445	0.517246	1.12515	0.630279	1.26098	0.399322
SS00002502	-	-	-	0.534493	1.06697	0.634695	0.929046	0.58983	0.91095	0.495219	0.870729	0.312508	0.980523	0.884812	0.791159	0.0929346	1.13551	0.353095	0.92878	0.587286	1.43525	0.0121988	0.817941	0.146711	1.05524	0.693312	0.834507	0.192327	0.963022	0.782131	0.790819	0.192327	1.154	0.297722	1.02712	0.843788	1.02976	0.829006	1.04314	0.780953	1.00258	0.984882	1.01299	0.93225
SS00002579	-	-	-	0.581684	0.768915	0.307857	0.888059	0.642436	0.832059	0.473367	1.15495	0.57353	0.936942	0.798648	0.887284	0.640003	0.89929	0.677912	0.522645	0.0161393	1.01353	0.957996	0.581175	0.0409701	0.822402	0.446022	0.978089	0.934183	0.893186	0.658588	1.18931	0.934183	0.913195	0.735253	0.675602	0.132526	0.767023	0.303432	0.640373	0.12649	1.13532	0.619751	0.83488	0.528562
SS00002635	-	-	-	0.116346	0.989571	0.969893	1.21763	0.480464	1.29363	0.357841	1.23046	0.457636	1.06242	0.827526	1.01205	0.965606	0.697776	0.202049	1.08722	0.763579	0.689468	0.187884	1.55812	0.118723	1.43912	0.197024	1.19758	0.517916	1.13552	0.647924	0.832165	0.517916	0.948179	0.848134	1.45958	0.180733	1.57262	0.111552	1.14634	0.660672	1.07744	0.78843	0.72894	0.313297
SS00002742	-	-	-	0.127535	1.34894	0.0311525	1.56128	0.00219747	1.1316	0.355993	1.15741	0.276597	0.724789	0.0212916	1.15268	0.289999	1.27575	0.0752955	1.09277	0.506083	1.10678	0.447614	0.856572	0.249856	0.999634	0.997802	1.41229	0.0141798	1.15869	0.273074	1.41281	0.0141798	0.82043	0.144323	1.18688	0.204112	1.08813	0.526558	0.936939	0.661611	0.916801	0.514945	0.861054	0.31846
SS00002869	-	-	-	0.095254	0.798052	0.119258	0.95811	0.762541	0.712881	0.0228351	1.20056	0.203331	0.744049	0.0443879	0.661791	0.00673444	0.765622	0.068326	0.879024	0.367382	1.15689	0.307804	1.14812	0.333291	1.00029	0.998393	0.957781	0.760698	1.24462	0.130214	0.957508	0.760698	1.29948	0.0725827	0.837231	0.217351	0.883965	0.388269	1.0126	0.9371	1.05582	0.701484	1.14552	0.393749
SS00003001	-	-	-	0.6741	1.2915	0.177875	1.28912	0.180924	1.10974	0.578001	0.998154	0.992082	0.860853	0.423894	0.905812	0.596271	1.29638	0.170906	0.952817	0.795358	1.43118	0.0625271	0.734982	0.106735	1.20736	0.317222	1.13698	0.493444	1.07311	0.705765	0.941712	0.493444	0.943819	0.756417	1.06033	0.753331	0.78995	0.212189	1.0275	0.896372	0.745005	0.122287	1.30071	0.213382
SS00003005	-	-	-	0.784105	1.48283	0.275025	1.27698	0.495164	0.996358	0.991843	0.861176	0.675871	0.780245	0.488808	0.897934	0.7631	1.0687	0.852347	0.537868	0.0907995	1.19018	0.626422	0.503291	0.0626646	1.25874	0.520676	0.973436	0.939929	1.54429	0.229671	0.77334	0.939929	1.58643	0.203309	1.01196	0.973428	0.738149	0.398088	0.922868	0.840619	0.729426	0.380127	1.25025	0.576766
SS00003029	-	-	-	0.112947	1.34182	0.091993	1.17272	0.352188	1.41436	0.0491661	0.873978	0.430483	1.20605	0.27543	0.983317	0.921112	1.44172	0.0386633	0.97833	0.897393	1.46618	0.0311507	0.678585	0.0291556	1.20211	0.28372	0.792015	0.177243	1.21054	0.266231	0.658854	0.177243	1.52843	0.0179231	1.13171	0.468557	0.865483	0.398228	0.939579	0.743036	0.764755	0.122667	1.08561	0.665903
SS00003302	-	-	-	0.264394	1.30868	0.0535594	1.25715	0.0972729	1.42124	0.0137537	0.960628	0.738389	1.13053	0.312007	1.30267	0.0351773	1.21642	0.111694	1.05161	0.675848	0.933789	0.569751	0.864507	0.232071	1.36344	0.0368176	1.11604	0.445026	1.24387	0.112961	0.818544	0.445026	1.11455	0.406216	1.06896	0.579988	1.11298	0.376597	0.963842	0.784098	1.04118	0.737212	0.866002	0.289428
SS00003368	-	-	-	0.229046	1.10407	0.475021	1.02657	0.849293	1.05975	0.674448	0.929798	0.597499	1.03233	0.81709	1.50018	0.00607426	1.03564	0.799084	1.11115	0.445843	0.690341	0.0112707	1.07291	0.609626	1.1566	0.328601	0.963545	0.800966	1.34753	0.0379436	0.833088	0.800966	1.39852	0.0290323	1.07749	0.588293	1.005	0.97105	1.27898	0.117813	0.932727	0.613349	1.27261	0.125109
SS00003444	-	-	-	0.613996	1.58462	0.051543	1.43096	0.140232	1.13766	0.572889	0.903026	0.652154	0.795034	0.314454	0.893195	0.601401	1.06766	0.763032	0.939663	0.773083	1.19533	0.413827	0.880111	0.557413	1.22047	0.402429	0.916289	0.730964	1.23013	0.367489	0.750765	0.730964	1.34251	0.231649	1.03482	0.873935	0.696318	0.120849	0.90988	0.695708	0.67289	0.0909159	1.3067	0.293998
SS00003474	-	-	-	0.108512	1.22194	0.419083	2.08049	0.00575712	1.97744	0.00952241	1.70262	0.0380476	0.950468	0.836619	0.733452	0.214712	1.59161	0.0674959	1.21328	0.435036	2.17003	0.00372079	0.762294	0.275728	1.31083	0.277619	1.33813	0.261878	1.16724	0.53201	1.02083	0.261878	0.872289	0.594901	0.777444	0.311301	0.773979	0.302956	0.938595	0.818038	0.995542	0.985524	1.21269	0.485647
SS00003547	-	-	-	0.212844	1.22334	0.0966959	1.23577	0.0818673	1.18346	0.161921	1.01016	0.931831	0.957664	0.714776	0.954151	0.691803	0.978105	0.851502	0.930035	0.54095	1.0251	0.833944	0.950854	0.670441	1.0732	0.551467	0.808053	0.0806156	1.08367	0.498538	0.752939	0.0806156	1.34109	0.0188107	0.924232	0.506871	1.05608	0.645079	1.10512	0.451949	1.14266	0.264915	1.04643	0.731595
SS00003674	-	-	-	0.15673	0.953616	0.504369	1.0653	0.375422	1.03728	0.606272	1.11712	0.0975237	0.973698	0.68279	1.06625	0.328957	0.968208	0.620605	0.932287	0.286781	0.908051	0.146527	0.9629	0.562782	1.01075	0.880071	0.937898	0.402388	0.924032	0.270208	0.927925	0.402388	0.985216	0.833539	0.983297	0.796022	1.11513	0.102755	0.931673	0.335256	1.13407	0.0616333	0.835485	0.0191529
SS00003748	-	-	-	0.103796	0.619349	0.0240853	0.626263	0.027241	0.546271	0.00551775	1.01116	0.956238	0.872271	0.501197	0.579083	0.0111313	0.676551	0.0617048	0.465864	0.00072841	1.16832	0.444442	0.688586	0.0736024	0.662349	0.0496454	0.834686	0.375297	0.839591	0.390754	1.26019	0.375297	1.00588	0.976898	0.787474	0.243642	0.598601	0.0163754	0.644277	0.0601815	0.760153	0.182547	1.0763	0.745349
SS00003812	-	-	-	0.147355	1.08716	0.787202	1.2056	0.546965	1.73111	0.0846326	1.10894	0.724847	1.43589	0.224056	1.41217	0.245531	2.73361	0.00181525	1.33484	0.329342	1.93575	0.0312801	0.488307	0.0203265	1.30001	0.399562	1.14376	0.680391	0.958117	0.890028	0.879809	0.680391	0.837694	0.570116	1.12092	0.712509	0.766969	0.372744	1.03955	0.905888	0.684233	0.229211	1.35541	0.360361
SS00003876	-	-	-	0.935453	0.887447	0.492241	0.998751	0.994238	1.08963	0.620798	1.12542	0.496743	1.09099	0.615745	1.19714	0.30341	1.08063	0.654801	0.981425	0.913755	0.902672	0.555455	0.908201	0.579133	0.937263	0.708552	0.83937	0.31633	1.06066	0.733982	0.895554	0.31633	1.26364	0.183727	1.08135	0.652012	0.988347	0.946016	0.999229	0.996821	0.913991	0.604295	1.01101	0.954881
SS00003968	-	-	-	0.640342	1.19181	0.235338	1.00458	0.975024	1.27624	0.103086	0.842899	0.247436	1.27042	0.109381	0.97449	0.859472	0.999036	0.994727	0.871257	0.348892	1.02519	0.864662	0.872098	0.35222	1.12415	0.425306	0.947389	0.726797	1.21936	0.181409	0.84276	0.726797	1.28707	0.110824	0.966619	0.816102	1.15943	0.315289	1.00155	0.992434	1.19946	0.219143	0.863832	0.373149
SS00004020	-	-	-	0.50883	1.08029	0.690848	1.01421	0.941999	1.22444	0.30121	0.938831	0.74502	1.20729	0.335499	0.706657	0.0818583	1.12894	0.533137	0.782331	0.212191	1.59758	0.0215966	0.692976	0.0669245	1.12213	0.553633	0.84008	0.372385	1.11643	0.571188	0.748649	0.372385	1.32895	0.150346	0.817863	0.30456	0.735589	0.121569	0.813025	0.343729	0.899403	0.585556	1.10527	0.644948
SS00004119	-	-	-	0.162764	1.16655	0.112454	1.23421	0.0334327	1.06614	0.500942	1.058	0.520182	0.863829	0.102223	1.22044	0.0292657	1.19395	0.0503403	1.16882	0.0825997	0.978291	0.801695	0.978954	0.807689	0.929798	0.444934	1.04573	0.660289	0.948393	0.577181	1.12469	0.660289	0.90692	0.307294	1.02053	0.816072	1.07735	0.396827	1.10607	0.306633	1.05567	0.536504	1.02666	0.787728
SS00004146	-	-	-	0.278693	0.993166	0.979148	0.911025	0.723643	1.09519	0.729216	0.917294	0.721958	1.20215	0.44989	1.97556	0.00847769	0.821079	0.418853	1.30877	0.270569	0.415618	0.00113144	1.59396	0.0629507	1.16377	0.584289	1.19205	0.53417	0.93226	0.789329	1.0243	0.53417	0.782063	0.352833	1.22558	0.440456	1.05875	0.832512	1.71968	0.052859	0.863874	0.613023	1.62426	0.109574
SS00004166	-	-	-	0.389168	0.762562	0.187709	0.722642	0.11691	0.723291	0.117881	0.94765	0.790651	1.0009	0.996457	0.576152	0.0105201	1.00488	0.980794	0.704714	0.0923581	1.74413	0.00992989	0.701289	0.0881396	0.853547	0.436644	0.698668	0.0850111	0.819198	0.328853	0.818547	0.0850111	1.17251	0.434372	0.731736	0.131024	0.735551	0.13729	0.737673	0.186042	1.00521	0.979505	1.00289	0.98984
SS00004170	-	-	-	0.140967	1.22335	0.192218	1.21665	0.204239	1.19359	0.250619	0.99452	0.971184	0.981044	0.899905	0.966787	0.824368	1.18011	0.281588	1.13577	0.405736	1.22065	0.196988	0.962426	0.801349	1.19732	0.242565	0.913591	0.582024	1.17303	0.299061	0.763032	0.582024	1.28398	0.134954	1.01517	0.921189	0.901264	0.496261	1.13905	0.446482	0.887799	0.436654	1.26383	0.176041
SS00004171	-	-	-	0.718944	0.977304	0.881227	0.950967	0.762091	1.0726	0.64888	0.973052	0.863524	1.1279	0.451162	1.04677	0.773382	0.770625	0.0838312	0.918821	0.563629	0.736191	0.0622876	1.19231	0.236072	1.01868	0.91105	1.20839	0.28656	1.13021	0.428296	1.18622	0.28656	0.935305	0.693193	0.916932	0.554246	0.932042	0.658391	1.10945	0.526577	1.01648	0.918075	1.19035	0.323533
SS00004200	-	-	-	0.770003	1.43308	0.334788	1.24997	0.547655	1.05371	0.887509	0.872221	0.71197	0.842995	0.644855	0.63427	0.22471	0.664705	0.274822	0.722766	0.383386	1.04798	0.899164	1.08735	0.820938	1.42381	0.343432	0.927406	0.838579	1.00073	0.998433	0.651355	0.838579	1.07906	0.837047	1.2817	0.503934	0.863908	0.692843	1.04172	0.921259	0.674031	0.291172	1.20582	0.651409
SS00004211	-	-	-	0.462621	1.19174	0.447013	1.258	0.321592	1.24205	0.348762	1.0556	0.813636	0.987316	0.955633	1.70513	0.026478	0.988322	0.959168	1.20145	0.426504	0.579616	0.0235989	1.21565	0.397874	1.16007	0.519149	1.03559	0.88211	1.14247	0.562776	0.892695	0.88211	1.10321	0.677495	1.11503	0.635804	0.826879	0.410666	1.53533	0.103128	0.741575	0.199787	1.85678	0.0218457
SS00004220	-	-	-	0.893691	0.91303	0.559336	1.06538	0.683953	1.05609	0.725675	1.16687	0.32493	0.991274	0.95501	0.984158	0.918134	1.10387	0.526238	0.905066	0.522412	1.12164	0.462216	0.819901	0.20794	0.922009	0.602109	1.14466	0.3878	1.10033	0.539678	1.24148	0.3878	0.961276	0.799436	1.03453	0.827073	1.15769	0.34987	0.983985	0.925947	1.11904	0.471223	0.849957	0.353178
SS00004226	-	-	-	0.255642	0.978273	0.904474	0.956693	0.808948	1.0649	0.73145	0.97794	0.894652	1.1131	0.52622	0.575271	0.00263004	0.904259	0.551482	0.84941	0.336723	1.57188	0.0115379	0.939344	0.710605	0.826304	0.302017	0.779727	0.181291	0.841848	0.350813	0.943633	0.181291	1.07967	0.649649	0.806404	0.208185	0.639913	0.0125302	0.73671	0.113069	0.793539	0.177149	1.15127	0.456778
SS00004246	-	-	-	0.496914	1.23438	0.506247	1.02083	0.947887	1.18858	0.585004	0.827001	0.548464	1.16433	0.630366	1.35494	0.339775	1.03229	0.919774	1.03038	0.924417	0.76187	0.391896	0.998157	0.995333	1.29341	0.438847	1.57061	0.209851	1.20398	0.557531	1.21432	0.209851	0.766566	0.455963	0.980342	0.949822	0.459381	0.0254547	0.952585	0.89048	0.468593	0.0290899	2.07363	0.0553169
SS00004251	-	-	-	0.927558	0.811563	0.315294	0.874976	0.516719	0.90825	0.63966	1.07814	0.6835	1.03803	0.838848	0.927125	0.68051	0.838989	0.342992	0.965245	0.84715	0.904936	0.587201	1.15049	0.447435	0.89424	0.595097	0.839792	0.439864	0.810847	0.311682	0.939113	0.439864	0.965534	0.864253	0.992855	0.968821	1.1407	0.475297	1.06853	0.746807	1.14891	0.451847	0.936736	0.750242
SS00004268	-	-	-	0.478843	0.677058	0.0887352	0.857431	0.492112	0.876527	0.555678	1.26641	0.294366	1.02227	0.921296	0.546921	0.0109546	0.905165	0.655497	0.984286	0.943358	1.65502	0.0306496	1.08741	0.707345	0.826414	0.395603	0.835999	0.424434	0.896858	0.626084	1.0116	0.424434	1.0728	0.752808	0.91213	0.680388	0.722999	0.153508	0.997039	0.990505	0.79265	0.302067	1.37903	0.204082
SS00004293	-	-	-	0.89433	0.963016	0.850963	0.939557	0.756058	1.02983	0.883459	0.97564	0.902121	1.09608	0.647931	0.955793	0.833827	1.06553	0.751818	1.05854	0.776781	1.11481	0.614778	0.993443	0.973824	1.09812	0.645309	0.940644	0.764403	1.20947	0.347033	0.856598	0.764403	1.28579	0.224532	0.773335	0.206907	1.0646	0.780198	0.839534	0.437938	1.37664	0.161881	0.788588	0.337785
SS00004299	-	-	-	0.295791	1.24207	0.306345	1.22746	0.332988	1.21526	0.356705	0.988243	0.955056	0.990054	0.962007	0.595143	0.0189612	1.04086	0.848687	0.702168	0.100491	1.74893	0.0121385	0.674602	0.0690765	1.24201	0.306442	0.881893	0.550536	1.1771	0.439699	0.710052	0.550536	1.33475	0.176238	0.710873	0.112305	0.659931	0.0557564	0.699245	0.135419	0.92834	0.723385	1.05957	0.80529
SS00004482	-	-	-	0.161096	0.7947	0.0718428	0.870284	0.267244	0.777778	0.0502808	1.09511	0.465208	0.893705	0.36762	0.7072	0.00878813	0.763937	0.0368988	0.644757	0.00133416	1.08023	0.53449	0.843992	0.178009	0.944729	0.646655	0.946382	0.656774	0.896896	0.382784	1.00175	0.656774	0.94771	0.664939	0.828875	0.137568	0.666681	0.0026807	0.885156	0.381502	0.804321	0.0870861	1.32771	0.0484268
SS00004485	-	-	6	0.00636751	0.742265	0.0538253	0.838349	0.243338	0.620774	0.00328394	1.12945	0.417461	0.740472	0.0520368	0.762002	0.0769838	0.877118	0.382936	0.692198	0.0192869	1.15107	0.349669	0.789173	0.120862	0.834136	0.230472	0.584429	0.00115704	0.741207	0.0527637	0.700639	0.00115704	1.26826	0.119554	0.701421	0.0236064	0.52135	0.000150065	0.587628	0.00335469	0.743277	0.0548562	1.12713	0.47524
SS00004487	-	-	-	0.468837	0.744118	0.294954	1.33569	0.304847	1.10529	0.720354	1.79499	0.0438928	0.827504	0.499666	0.829266	0.504455	0.964493	0.897023	0.690688	0.192279	1.16307	0.589625	0.716116	0.238028	0.881704	0.652774	1.17153	0.572001	1.1533	0.610469	1.32871	0.572001	0.984437	0.955217	0.821966	0.484713	0.81913	0.47712	0.935213	0.830228	0.99655	0.990129	1.14171	0.671783
SS00004518	-	-	-	0.445677	0.890106	0.358151	0.887477	0.346267	0.892168	0.367637	0.997047	0.981228	1.00528	0.966549	0.796691	0.079053	0.981371	0.881091	0.751733	0.0299515	1.23181	0.10564	0.766003	0.0414887	0.977316	0.855185	1.01189	0.92508	0.982092	0.885704	1.03538	0.92508	0.970552	0.812122	0.939062	0.617725	1.05328	0.680071	0.970463	0.831117	1.12163	0.364814	0.92137	0.561285
SS00004522	-	-	5	0.0294119	0.593619	0.023665	0.665766	0.0722792	0.775119	0.251705	1.12154	0.602218	1.16425	0.490363	0.99566	0.984191	0.450307	0.00105645	0.767452	0.234127	0.45227	0.00111282	1.70429	0.0209832	1.27252	0.277582	0.923933	0.718855	1.1078	0.641606	0.726068	0.718855	1.19901	0.411309	0.924106	0.719489	1.00629	0.977196	1.18191	0.497716	1.08894	0.698301	1.17452	0.51386
SS00004674	-	-	-	0.215927	1.37036	0.0269316	1.00852	0.950748	1.07009	0.61898	0.73595	0.0325366	1.06105	0.666571	1.25264	0.105908	1.08142	0.565845	1.05941	0.671599	0.863315	0.28469	0.979648	0.87977	0.913785	0.535329	0.840282	0.236029	0.979314	0.877789	0.919562	0.236029	1.16546	0.295697	1.09063	0.524805	1.08689	0.569517	0.968991	0.835835	0.996566	0.98121	0.891527	0.478058
SS00004682	-	-	-	0.78018	1.12527	0.642791	1.23746	0.404564	1.04741	0.855309	1.0997	0.708597	0.846419	0.513158	0.662688	0.11361	1.27772	0.338695	0.990694	0.970631	1.92809	0.0146171	0.775358	0.320909	0.943404	0.818637	0.97787	0.934568	0.945294	0.824759	1.03653	0.934568	0.966687	0.901091	1.01833	0.942996	1.07783	0.768092	0.957548	0.878599	1.05843	0.823147	0.888407	0.677368
SS00004761	-	-	-	0.341711	0.815173	0.547208	0.823294	0.56669	1.35862	0.368677	1.00996	0.976626	1.65023	0.146693	0.974734	0.939712	1.16674	0.649163	1.35043	0.37806	1.19699	0.596081	1.15744	0.666187	0.617335	0.16167	0.816463	0.563101	1.22692	0.546914	1.32256	0.563101	1.50272	0.249892	1.18671	0.613739	0.751634	0.401868	1.46733	0.315331	0.633379	0.184339	1.95219	0.0855167
SS00004816	-	-	-	0.114152	1.33067	0.0191844	1.12555	0.311556	1.3576	0.0128127	0.845855	0.154699	1.20617	0.112726	1.1973	0.126923	1.07771	0.518295	1.05033	0.671014	0.900116	0.365534	0.974589	0.823585	1.28827	0.0358738	1.01382	0.910721	1.23873	0.0728416	0.786964	0.910721	1.22184	0.109222	0.942578	0.609222	0.811408	0.0786528	0.857504	0.239577	0.860839	0.201039	1.05681	0.669001
SS00004863	-	-	-	0.100301	1.34575	0.0123459	1.20522	0.10339	1.33061	0.015664	0.895579	0.328139	1.10403	0.379364	1.18642	0.134323	1.39682	0.00549893	1.05895	0.609205	1.17734	0.151973	0.758117	0.0187662	1.15598	0.201578	1.21305	0.121529	1.26225	0.0449099	1.04936	0.121529	1.04057	0.744576	1.20784	0.0996272	1.0209	0.853201	0.911986	0.463223	0.845227	0.140526	0.893313	0.37024
SS00004864	-	-	-	0.813958	0.977664	0.857555	1.03753	0.769824	1.00711	0.955124	1.06124	0.637358	0.970675	0.81309	1.04803	0.709639	1.12095	0.367827	0.961823	0.757245	1.06958	0.593891	0.858044	0.229987	1.07981	0.543062	0.950388	0.686347	1.18763	0.179065	0.880141	0.686347	1.24963	0.0850582	0.96907	0.802923	1.08095	0.537579	1.14365	0.344071	1.11545	0.388503	1.058	0.68901
SS00005040	-	-	-	0.833186	1.18044	0.557652	1.13614	0.631561	1.20003	0.492169	0.962468	0.881855	1.05624	0.818138	1.54655	0.0962522	0.967757	0.897786	1.21504	0.447705	0.62575	0.0557509	1.25552	0.339991	1.24636	0.4375	1.53916	0.136409	1.12771	0.649903	1.23492	0.136409	0.732679	0.23352	1.03496	0.892862	1.20892	0.487907	1.08448	0.773158	1.16809	0.543939	0.897065	0.699631
SS00005189	-	-	-	0.803007	1.02689	0.827604	1.03621	0.770417	1.17332	0.196456	1.00908	0.936796	1.13231	0.280777	1.25509	0.0542442	1.20806	0.105645	1.14144	0.251543	0.962526	0.737757	0.944853	0.619432	1.05754	0.646684	0.956651	0.731526	1.04446	0.721308	0.904603	0.731526	1.09179	0.47307	1.19963	0.118559	1.14358	0.24505	1.20179	0.156869	0.953277	0.675057	1.0509	0.697172
SS00005274	-	-	10	0.0497218	0.942459	0.652185	0.953788	0.718777	1.44808	0.00832185	1.01202	0.921176	1.51824	0.00167575	1.1293	0.318475	1.14458	0.268942	1.21969	0.108495	1.01353	0.91137	1.06562	0.599604	1.04711	0.726053	0.841754	0.227535	0.980515	0.880832	0.803883	0.227535	1.16485	0.250819	1.16601	0.210135	0.893522	0.355034	0.930988	0.597303	0.766307	0.034645	1.04193	0.761137
SS00005289	-	-	-	0.81111	0.789406	0.297113	0.983053	0.939311	0.906707	0.663209	1.24531	0.332722	0.922338	0.719082	1.30446	0.242486	1.04549	0.84298	0.913656	0.687949	0.801473	0.328579	0.873904	0.549582	0.862824	0.512723	1.13903	0.563232	1.06531	0.778244	1.32011	0.563232	0.935281	0.765855	1.04239	0.85333	1.34243	0.196607	1.20509	0.459628	1.28784	0.265389	0.897691	0.667721
SS00005291	-	-	-	0.860475	0.931832	0.756978	0.749327	0.21221	0.831241	0.42029	0.804144	0.343034	1.10932	0.649654	0.955863	0.843079	1.29656	0.260246	1.03119	0.892846	1.35643	0.188281	0.795326	0.319595	1.04626	0.842791	0.858513	0.50512	0.99093	0.968115	0.820552	0.50512	1.15424	0.530692	1.20349	0.419311	1.32473	0.223781	1.04282	0.869352	1.10074	0.674218	0.787193	0.351723
SS00005427	-	-	-	0.39056	1.10852	0.520527	1.35318	0.0666405	0.849025	0.310208	1.22071	0.21837	0.627429	0.00656441	1.36067	0.0621157	1.2567	0.160293	1.31485	0.0951093	0.923587	0.619523	1.04627	0.777184	1.18045	0.30378	1.12794	0.4534	0.958503	0.790874	0.95551	0.4534	0.849785	0.312809	1.14591	0.396994	1.0911	0.586216	1.2726	0.184309	0.952163	0.759127	1.16635	0.392128
SS00005503	-	-	-	0.674063	1.29726	0.442166	1.02378	0.94683	1.16886	0.642441	0.789189	0.427312	1.14171	0.653846	1.87632	0.0289949	1.18103	0.544911	1.22186	0.466743	0.629441	0.0995107	1.03457	0.900946	1.27572	0.503201	0.872773	0.744133	1.02204	0.948164	0.684141	0.744133	1.17103	0.667368	1.41229	0.216086	1.01127	0.970784	0.966157	0.910405	0.71605	0.280857	0.955393	0.89146
SS00005536	-	-	5	0.0358664	0.742989	0.08711	0.61478	0.00720139	0.777741	0.144654	0.827443	0.267593	1.26507	0.171371	0.693635	0.0376499	1.11071	0.535614	1.04862	0.778802	1.60128	0.00902565	0.944099	0.733676	1.00859	0.959602	0.779328	0.175748	0.709817	0.0503645	0.77269	0.175748	0.910806	0.606597	0.843574	0.318369	0.888665	0.486604	0.920078	0.659691	1.05345	0.758041	1.03535	0.854083
SS00005553	-	-	-	0.602228	1.16864	0.183063	0.986728	0.907606	1.1137	0.353425	0.844338	0.149489	1.12868	0.297918	1.1563	0.213724	1.24921	0.0614985	1.20192	0.118444	1.08035	0.503768	0.962144	0.737692	0.923921	0.493716	1.16825	0.183983	1.10673	0.381737	1.26444	0.183983	0.947346	0.639107	1.11328	0.35507	1.11081	0.36499	1.21883	0.132308	0.997775	0.98456	1.09725	0.472972
SS00005571	-	-	-	0.337543	1.32909	0.0528546	1.06717	0.647262	1.43579	0.0158348	0.80293	0.129862	1.34542	0.0440862	1.42861	0.0171895	1.07772	0.598569	1.17409	0.263318	0.754379	0.0549394	1.08943	0.547186	1.16802	0.278687	1.18973	0.240351	1.25416	0.1186	1.01858	0.240351	1.05415	0.718355	1.12396	0.412838	1.07387	0.616062	1.10201	0.541492	0.95544	0.748088	1.0262	0.870439
SS00005617	-	-	-	0.591968	1.3187	0.140585	1.29275	0.170214	1.23092	0.26423	0.980318	0.913936	0.952173	0.790011	1.12045	0.537763	1.56256	0.0210815	1.01528	0.934286	1.39458	0.0790464	0.649753	0.0254063	1.12391	0.526891	1.28584	0.214945	1.1527	0.442248	1.14408	0.214945	0.896455	0.585405	1.27188	0.197984	1.19917	0.327723	0.984432	0.939179	0.942838	0.749167	0.820926	0.341362
SS00005757	-	-	2	0.0159123	1.20714	0.678651	2.59372	0.0599976	1.19093	0.692036	2.14865	0.105102	0.45916	0.0905926	0.628561	0.273687	0.877036	0.739361	1.25711	0.562745	1.39531	0.429334	1.43337	0.365072	1.23175	0.66634	2.2322	0.105811	2.52438	0.0444849	1.81222	0.105811	1.13089	0.780072	1.24663	0.597018	1.22489	0.64239	0.299699	0.0391872	0.98256	0.969227	0.244674	0.0236823
SS00006002	-	-	-	0.543615	0.831564	0.279297	0.668702	0.0230969	0.860495	0.376407	0.80415	0.202989	1.28681	0.142793	0.969719	0.855343	1.04068	0.813167	0.881262	0.455826	1.07317	0.675844	0.846816	0.328432	0.845126	0.322758	0.776798	0.142178	0.68604	0.0324041	0.91915	0.142178	0.883164	0.463468	0.798765	0.189824	0.898131	0.52557	0.744278	0.125466	1.1244	0.488779	0.828696	0.323335
SS00006024	-	-	-	0.0943488	0.384941	0.0166758	0.298759	0.00324742	0.309705	0.00413055	0.776118	0.503803	1.03664	0.924077	0.718054	0.383726	0.659125	0.274933	0.794558	0.543831	0.917932	0.82065	1.20547	0.621413	0.634433	0.237958	0.890169	0.758161	0.536116	0.107151	1.40309	0.758161	0.602264	0.186464	1.17107	0.676234	1.9223	0.0919796	1.30207	0.533241	1.64149	0.196289	0.677348	0.359835
SS00006045	-	-	-	0.541734	1.32534	0.125954	1.38101	0.0814714	1.39646	0.0720506	1.04201	0.819297	1.01119	0.950725	0.942829	0.743916	1.15522	0.425633	0.893277	0.532241	1.22527	0.264725	0.773255	0.160904	1.30786	0.144011	0.948869	0.770823	1.32026	0.130977	0.725511	0.770823	1.3914	0.0750159	1.06949	0.709385	0.85221	0.377874	0.9771	0.908379	0.796838	0.213798	1.14655	0.498719
SS00006079	-	-	1	0.00195928	0.544129	9.66141e-05	0.526794	5.02747e-05	0.518242	3.61279e-05	0.968142	0.809727	0.983765	0.903077	0.519555	3.80222e-05	0.671964	0.00595171	0.638274	0.00226691	1.29334	0.0639396	0.949863	0.702304	0.644502	0.00272768	0.535543	7.0102e-05	0.513959	3.05565e-05	0.83094	7.0102e-05	0.959697	0.759735	0.887625	0.378569	0.660746	0.00435781	0.725024	0.0398227	0.744397	0.0352466	1.09728	0.538123
SS00006106	-	-	-	0.698878	1.11022	0.390493	1.13585	0.297075	0.996413	0.976288	1.02309	0.850325	0.87724	0.283932	1.26546	0.0597494	0.976351	0.843157	1.04679	0.705678	0.771536	0.0393903	1.07214	0.565752	1.1187	0.357443	1.04795	0.72346	1.09582	0.451614	0.936764	0.72346	1.04568	0.735793	1.10234	0.423137	1.09897	0.43772	1.25272	0.104062	0.996936	0.97975	1.13991	0.336932
SS00006224	-	-	-	0.601222	0.792323	0.637865	1.39331	0.503352	1.38111	0.514646	1.75852	0.258469	0.991242	0.98578	0.758988	0.57744	1.02543	0.959426	0.674536	0.427745	1.35104	0.543507	0.65781	0.39924	1.05152	0.918932	1.02898	0.953845	1.68056	0.297808	0.978562	0.953845	1.63323	0.324666	0.408083	0.0778634	0.774154	0.6049	0.426701	0.130923	1.89705	0.201423	0.551185	0.285526
SS00006246	-	-	-	0.917176	1.15592	0.396713	0.960589	0.812925	1.16954	0.3602	0.831016	0.280967	1.21752	0.252308	0.891913	0.502384	1.08906	0.616231	0.935213	0.693686	1.22104	0.2456	0.858736	0.373387	0.994544	0.9743	1.14452	0.429389	0.941951	0.725027	1.1508	0.429389	0.823009	0.257115	1.09798	0.583075	0.940075	0.71627	1.04031	0.835171	0.856182	0.364254	1.10663	0.594574
SS00006249	-	-	-	0.192184	1.39383	0.00420895	1.332	0.0118517	1.23613	0.0561494	0.955643	0.672669	0.928022	0.487923	1.08611	0.443564	1.20169	0.0951074	0.995073	0.963253	1.10642	0.349508	0.828062	0.0869765	1.16063	0.172207	1.1319	0.253648	1.27187	0.0318152	0.975251	0.253648	1.12366	0.28206	1.06725	0.545206	0.903124	0.345934	0.8623	0.222928	0.84622	0.127605	0.954797	0.699964
SS00006381	-	-	-	0.577448	0.623787	0.36795	1.44607	0.480361	0.713972	0.518854	2.31821	0.114439	0.493734	0.182188	0.676688	0.455177	0.878168	0.8029	0.347629	0.0501869	1.29774	0.617196	0.395857	0.0833736	0.955051	0.929558	1.38282	0.53472	1.12703	0.818272	1.44791	0.53472	0.815021	0.694598	0.61618	0.35582	0.980295	0.969484	0.318176	0.0571274	1.59092	0.375631	0.324572	0.0612932
SS00006446	-	-	-	0.71889	1.12515	0.336542	0.958859	0.730088	1.06069	0.628848	0.852207	0.195606	1.1062	0.40965	0.866998	0.246629	1.1183	0.361731	1.00755	0.950697	1.28985	0.0440743	0.900964	0.394448	0.999492	0.996665	0.99682	0.979107	0.932432	0.566379	0.997327	0.158933	0.935407	0.58408	0.950341	0.6759	0.903759	0.408455	0.861114	0.276877	0.950983	0.679943	0.952814	0.722576
SS00006464	-	-	-	0.537253	0.966016	0.846145	0.959526	0.816664	0.946485	0.757698	0.993281	0.96981	0.986409	0.938765	0.546206	0.00197076	0.80977	0.242236	0.653341	0.0229374	1.48254	0.0341703	0.806822	0.234398	0.923758	0.656748	0.955857	0.800031	0.981571	0.916838	1.03475	0.794434	1.0269	0.881553	0.75015	0.114931	0.686994	0.0426765	0.658702	0.0437214	0.915809	0.622277	0.958817	0.832817
SS00006506	-	-	-	0.523352	1.0796	0.627799	1.02574	0.871952	1.30647	0.098411	0.950108	0.745664	1.27369	0.133021	0.88372	0.435545	1.29894	0.105542	1.15212	0.372591	1.46985	0.0202952	0.886972	0.449155	0.930062	0.646193	1.02834	0.859314	1.02932	0.854561	1.10567	0.979306	1.00096	0.995165	0.970047	0.847071	1.05528	0.733139	0.909863	0.592955	1.08786	0.594154	0.862204	0.403284
SS00006514	-	-	-	0.189865	1.57386	0.0214733	1.65996	0.0110663	1.50872	0.0354826	1.05471	0.776509	0.908885	0.61126	1.15399	0.447423	1.8773	0.00216344	1.32607	0.140355	1.62678	0.0142793	0.706372	0.0722014	1.51825	0.032973	1.35984	0.132643	1.2439	0.250325	0.895668	0.545142	0.91474	0.656615	1.44119	0.0595097	1.43776	0.0610801	1.15885	0.483919	0.997623	0.989874	0.806009	0.308342
SS00006537	-	-	-	0.426323	1.13314	0.456212	1.12455	0.483782	1.16718	0.35812	0.992428	0.959378	1.0379	0.80324	1.38243	0.0375981	1.17016	0.297466	1.39689	0.0323187	0.846448	0.269645	1.19376	0.241594	0.920361	0.645624	1.21943	0.258694	1.05507	0.74824	1.32495	0.46109	0.865209	0.359138	1.12198	0.443153	1.43871	0.0210695	1.2199	0.23985	1.28229	0.105229	0.847915	0.328167
SS00006595	-	-	-	0.102211	0.59644	0.028691	0.985252	0.94751	0.727081	0.165493	1.65189	0.0331765	0.737965	0.185398	0.916949	0.701224	0.855884	0.492379	0.59468	0.0278673	0.933404	0.760278	0.694814	0.115044	0.763975	0.239016	1.0769	0.742946	1.16383	0.5032	1.4096	0.75662	1.08073	0.731127	0.761183	0.232853	0.968861	0.888541	0.594783	0.0473092	1.27284	0.290154	0.6139	0.061405
SS00006619	-	-	-	0.330546	1.14859	0.157787	1.0826	0.412507	1.26243	0.0213421	0.942549	0.540133	1.16611	0.118679	1.27486	0.0168885	1.01565	0.871851	1.03711	0.705362	0.796673	0.0244246	1.02113	0.828086	1.23403	0.0361324	1.20614	0.059708	1.18239	0.0902587	0.977402	0.088871	0.980303	0.836308	1.08915	0.378408	1.10192	0.31779	1.1164	0.310852	1.01173	0.903578	1.01314	0.903459
SS00006625	-	-	12	0.00285311	0.830505	0.189951	1.05545	0.699063	1.25681	0.109537	1.27086	0.0940895	1.19078	0.216996	1.7831	0.000269331	1.09047	0.53591	1.22715	0.149938	0.61156	0.00139921	1.12534	0.400129	1.60678	0.00193819	1.50591	0.00627622	1.25737	0.108882	0.937219	0.000483633	0.834959	0.202622	1.62596	0.00155465	1.2538	0.113133	1.0361	0.820124	0.771114	0.0706932	0.826363	0.227471
SS00006647	-	-	-	0.51773	1.00753	0.966902	0.821392	0.288459	0.998244	0.992242	0.815256	0.221246	1.21531	0.242269	1.40696	0.0428829	1.11626	0.498869	1.26715	0.151504	0.793383	0.16111	1.13518	0.436321	0.873518	0.482553	0.733186	0.0995041	0.967454	0.854782	0.839348	0.00343661	1.31952	0.100969	1.10745	0.529463	1.35464	0.102225	1.25018	0.223615	1.22321	0.270842	0.92289	0.685727
SS00006788	-	-	-	0.208	1.15862	0.192871	1.27681	0.0352686	1.21646	0.0867808	1.10201	0.386065	0.952735	0.664019	1.1366	0.255625	1.03441	0.761299	1.03945	0.728324	0.910088	0.400302	1.00488	0.965135	1.20434	0.103224	1.49342	0.0011436	1.38906	0.00602101	1.24004	0.651616	0.930119	0.516679	1.11758	0.322229	1.28356	0.0317912	1.10773	0.413772	1.14851	0.219871	0.863015	0.242385
SS00006813	-	-	-	0.568651	1.22742	0.23654	1.11604	0.522085	1.43752	0.0411851	0.909256	0.578743	1.28806	0.146378	1.46871	0.0313424	1.08672	0.627149	1.11571	0.523185	0.739919	0.0864098	1.02667	0.877578	1.34792	0.0890656	1.176	0.357934	1.27042	0.168777	0.872452	0.0193291	1.08029	0.659461	1.06116	0.728534	1.06707	0.70432	1.10818	0.591733	1.00557	0.974041	1.03852	0.843189
SS00006821	-	-	-	0.192729	1.10566	0.536774	1.05812	0.702804	0.946476	0.710249	0.95701	0.766528	0.894485	0.402502	0.795518	0.0928832	0.861605	0.266046	1.14654	0.306298	1.08308	0.547689	1.3307	0.038714	0.785955	0.130398	1.28551	0.115288	0.979206	0.887011	1.6356	0.408369	0.761727	0.0620165	0.876602	0.353509	0.895015	0.404972	0.758961	0.071236	1.02101	0.882576	0.847987	0.270695
SS00006871	-	-	-	0.594924	0.939959	0.781646	1.16927	0.485597	1.03569	0.875203	1.24396	0.332406	0.885756	0.58786	0.667191	0.0783641	0.983346	0.940033	0.666318	0.0774577	1.47386	0.0908237	0.677603	0.0897953	1.03406	0.880748	0.873861	0.547209	1.12409	0.601218	0.845074	0.0754249	1.28635	0.264917	0.700926	0.119766	0.587389	0.0232644	0.660211	0.104685	0.838019	0.431278	1.12398	0.640279
SS00006919	-	-	14	0.0114751	0.990376	0.95157	1.45538	0.0247008	0.913593	0.571479	1.46952	0.0215277	0.627736	0.00646607	0.617901	0.00505887	0.716732	0.0441514	0.578597	0.00177163	1.15994	0.355281	0.807272	0.185971	1.16896	0.331156	1.20819	0.267921	1.24704	0.173057	1.03356	0.334556	1.03215	0.851298	0.861548	0.353203	1.30819	0.100065	0.940777	0.731922	1.51842	0.0133669	0.719144	0.0724643
SS00006937	-	-	-	0.24096	0.959715	0.829628	0.935305	0.726528	0.870614	0.470395	0.974566	0.892727	0.930834	0.707852	0.443078	0.000198649	0.722462	0.0972866	0.556037	0.00447576	1.63055	0.0155169	0.769641	0.17784	1.02654	0.890955	0.963889	0.847362	1.09734	0.627512	0.938971	0.425818	1.13845	0.499075	0.667806	0.0421254	0.587349	0.00906522	0.626381	0.0357008	0.879522	0.503325	1.06645	0.7634
SS00006996	-	-	-	0.664467	0.924512	0.424073	0.946173	0.571935	0.873721	0.174085	1.02343	0.812524	0.923426	0.417253	0.994197	0.952454	1.03495	0.725142	0.904198	0.306909	1.04099	0.681088	0.873662	0.173876	0.946743	0.576097	1.07625	0.453909	1.00164	0.986634	1.13679	0.944707	0.930675	0.463914	0.92057	0.399603	0.955024	0.637981	0.857862	0.167612	1.03743	0.706934	0.898262	0.329808
SS00007049	-	-	-	0.106172	0.89827	0.653999	0.648037	0.0779004	1.11119	0.659586	0.721428	0.179077	1.71469	0.030855	1.91793	0.0104714	1.18657	0.476072	2.0132	0.00639672	0.618673	0.0524689	1.69665	0.0340057	1.09915	0.692894	1.18341	0.520264	1.00117	0.996109	1.07666	0.201144	0.846	0.523132	1.48105	0.10864	1.42234	0.148242	1.89687	0.022571	0.96036	0.865596	1.33362	0.286271
SS00007157	-	-	-	0.767115	1.13462	0.396962	0.936314	0.657404	1.04451	0.768914	0.82522	0.201503	1.11555	0.462575	1.17529	0.280726	1.23421	0.163033	1.01638	0.912672	1.05013	0.741462	0.823505	0.19681	1.07824	0.611872	0.850156	0.278352	0.940966	0.681655	0.788467	0.182198	1.10682	0.495072	1.03489	0.816985	1.08563	0.580135	0.987123	0.937614	1.04904	0.746752	0.90926	0.566837
SS00007173	-	-	-	0.387283	1.83515	0.0316112	1.52563	0.126381	1.57225	0.102614	0.83134	0.459035	1.03055	0.903496	1.6469	0.0524374	0.912898	0.713823	1.10531	0.687083	0.554312	0.0235863	1.21077	0.443456	1.87999	0.0259226	1.23367	0.524168	1.72781	0.0510391	0.65621	0.67503	1.40054	0.283112	0.889116	0.636529	1.20823	0.486046	0.984893	0.956251	1.35891	0.262195	0.815152	0.493885
SS00007183	-	-	-	0.814953	0.657492	0.0981477	1.021	0.932685	0.811881	0.40012	1.55287	0.0833598	0.795182	0.355463	1.13477	0.608228	0.981997	0.941141	0.949519	0.833316	0.86537	0.557997	0.966927	0.891288	0.781824	0.321615	1.0236	0.92825	0.732178	0.211849	1.30924	0.9109	0.715299	0.20267	1.09145	0.722402	1.05182	0.837374	0.803712	0.429687	0.963687	0.880523	0.764117	0.332341
SS00007244	-	-	-	0.347294	1.17525	0.180235	1.43335	0.00487382	1.27355	0.0491628	1.21961	0.102308	0.888517	0.322908	0.970143	0.798199	1.16612	0.201498	0.967196	0.778472	1.20201	0.128663	0.829412	0.122725	1.20779	0.119408	1.11507	0.361704	1.25364	0.0647377	0.923234	0.24507	1.12427	0.327229	0.915625	0.459198	0.899821	0.376477	0.971243	0.825733	0.98274	0.883193	1.07937	0.565411
SS00007251	-	-	-	0.657898	2.61101	0.0427155	1.55715	0.335096	2.03399	0.127263	0.596378	0.262068	1.30623	0.558763	1.13132	0.786597	1.23919	0.638426	1.51098	0.368438	1.09534	0.841572	1.21933	0.663827	1.32895	0.533836	1.23897	0.638694	1.71666	0.241502	0.932295	0.776654	1.38555	0.476096	1.50404	0.37372	1.35341	0.508133	1.43951	0.476439	0.89985	0.816858	1.06361	0.90361
SS00007274	-	-	-	0.106416	0.759588	0.383835	1.02812	0.929527	1.22578	0.517766	1.35352	0.338447	1.19226	0.575992	0.834282	0.564535	0.946877	0.861816	0.564782	0.0768967	1.13496	0.686807	0.596468	0.10777	0.732115	0.324361	0.758971	0.410768	1.24613	0.484773	1.03668	0.73329	1.64186	0.144675	1.13958	0.677341	0.924296	0.801849	0.448625	0.0288891	0.811082	0.505986	0.48537	0.0470065
SS00007318	-	-	-	0.239942	1.15092	0.410001	1.10295	0.564461	1.02306	0.893036	0.958319	0.801816	0.927567	0.657963	0.54194	0.00111617	0.895571	0.516948	0.647946	0.0155092	1.65253	0.0058787	0.7235	0.064565	0.903926	0.5526	0.898558	0.559236	0.967045	0.843353	0.994061	0.21075	1.07622	0.687903	0.664952	0.0220536	0.738211	0.081896	0.605561	0.0126501	1.11017	0.538987	0.820308	0.300861
SS00007343	-	-	-	0.152473	1.01254	0.919993	0.886442	0.335615	1.10583	0.42044	0.875461	0.288935	1.24749	0.0832891	1.26391	0.0675045	0.923947	0.525435	0.979203	0.865553	0.731023	0.0168317	1.0598	0.640436	1.0169	0.892618	0.829437	0.139898	1.09593	0.462716	0.815656	0.00849032	1.32129	0.0316837	0.977115	0.852057	0.795992	0.0744438	1.12937	0.383965	0.814635	0.106993	1.41882	0.0169628
SS00007352	-	-	14	0.000837406	0.746048	0.0668894	0.877977	0.360099	0.845377	0.239911	1.17684	0.297977	0.962869	0.788681	0.880603	0.37106	0.95369	0.737063	0.776512	0.0815037	1.083	0.573113	0.814219	0.153018	1.118	0.431828	0.828226	0.188749	0.981922	0.897125	0.740808	0.793522	1.18557	0.233823	1.00425	0.976044	1.41183	0.0202413	1.68873	0.00237934	1.40586	0.0216767	1.19613	0.261852
SS00007369	-	-	2	0.00859369	1.21031	0.392401	1.4728	0.0892167	1.06438	0.778499	1.21687	0.379324	0.722691	0.15074	0.560669	0.0137714	0.964891	0.871927	1.0748	0.7451	1.72096	0.0200255	1.1139	0.627249	1.88468	0.00758535	1.98234	0.00431597	2.18127	0.00143083	1.05182	0.219997	1.10035	0.666679	1.14017	0.55526	1.42962	0.115243	1.92752	0.0126028	1.25387	0.312066	1.34827	0.234108
SS00007395	-	-	-	0.304263	0.870859	0.172411	0.930044	0.468589	0.81788	0.0514705	1.06796	0.510743	0.8794	0.203672	0.762905	0.0106745	0.833908	0.0766134	0.717322	0.00229127	1.09307	0.375007	0.860193	0.138499	0.953934	0.636461	0.975552	0.815011	0.944247	0.565719	1.02266	0.4122	0.967911	0.757951	0.842719	0.0942161	0.889412	0.245194	0.775812	0.0293119	1.05541	0.589117	0.872275	0.226029
SS00007462	-	-	-	0.695356	1.12067	0.416674	0.988616	0.930851	1.08716	0.528025	0.882165	0.341843	1.09968	0.442321	1.29627	0.0424849	1.10863	0.404816	1.23984	0.0890116	0.855253	0.21035	1.11835	0.366807	0.950608	0.716667	1.06967	0.631549	0.921532	0.537136	1.12525	0.651638	0.861508	0.264145	1.20024	0.14578	1.22997	0.100881	1.08018	0.575999	1.02477	0.842335	0.878213	0.348935
SS00007489	-	5000	12	0.0441206	1.27332	0.0497071	1.18619	0.15805	1.70122	0.000111124	0.93157	0.551705	1.43419	0.00488052	1.20964	0.117209	1.2888	0.0400336	1.34569	0.0177631	1.06545	0.594258	1.04414	0.716283	1.11984	0.344367	1.33116	0.0294157	1.10488	0.403831	1.1887	0.766003	0.830018	0.145745	1.21778	0.105394	1.48029	0.00248779	1.29814	0.0574386	1.21556	0.108507	0.876954	0.326844
SS00007506	-	-	-	0.0769903	0.968929	0.830563	0.916511	0.555631	0.782466	0.10466	0.945901	0.706398	0.853744	0.288655	0.646525	0.00595383	0.732787	0.0426006	0.790772	0.119716	1.13342	0.39882	1.07913	0.606414	0.786171	0.111187	0.834016	0.224766	0.878983	0.385054	1.06086	6.69144e-05	1.05392	0.722046	0.795911	0.129808	1.15103	0.34418	0.929007	0.655694	1.44618	0.0177362	0.807109	0.200555
SS00007561	-	-	-	0.466274	1.3028	0.282165	1.01814	0.946544	1.21866	0.417226	0.781504	0.345092	1.19694	0.487816	1.39002	0.179145	0.921811	0.744881	1.10482	0.679243	0.663165	0.0970763	1.19853	0.454311	1.34429	0.247328	0.98286	0.947901	0.937214	0.788999	0.731138	0.184792	0.953558	0.852017	1.02266	0.925822	0.661757	0.1307	0.836051	0.504144	0.647094	0.10058	1.26338	0.411054
SS00007660	-	-	-	0.192729	1.16264	0.407329	1.29934	0.155095	1.07333	0.69574	1.11758	0.539836	0.826057	0.295238	1.65192	0.00924122	1.01679	0.926579	0.898589	0.555288	0.61552	0.0115256	0.88375	0.495893	1.10347	0.586865	0.788713	0.231804	1.0739	0.693592	0.71476	0.751718	1.36158	0.123325	0.902325	0.57064	0.886747	0.507671	0.998872	0.995544	0.982735	0.923223	1.12645	0.556877
SS00007687	-	-	8	0.00470829	0.628053	0.00429123	0.650069	0.00756024	0.518432	0.000150838	1.03505	0.819071	0.797503	0.14091	0.661985	0.0101242	0.646493	0.00691224	0.562938	0.000653737	0.976597	0.875039	0.870756	0.361735	0.78334	0.113224	0.93733	0.667818	0.702579	0.0253872	1.19658	0.231276	0.749553	0.0638354	0.772884	0.0955688	1.1172	0.463898	0.70304	0.0440119	1.4455	0.0201149	0.629285	0.00984376
SS00007700	-	-	1	0.012981	0.543156	0.00582441	0.304263	3.24971e-06	0.389642	8.36397e-05	0.560176	0.00841027	1.28061	0.235473	1.01196	0.95393	0.629076	0.0311329	0.745285	0.160711	0.621643	0.0273891	1.18473	0.412903	0.67749	0.0672756	0.591156	0.0243095	0.473391	0.00105529	0.872568	0.890596	0.800788	0.322236	0.801044	0.286057	0.819806	0.338327	0.977521	0.921266	1.02342	0.910405	1.19238	0.446765
SS00007722	-	-	-	0.264846	1.135	0.380874	0.923068	0.57797	1.14814	0.339755	0.813275	0.129258	1.24383	0.110112	1.22013	0.143584	1.09892	0.481262	1.31607	0.0472017	0.900654	0.435141	1.19761	0.183432	1.0617	0.677761	0.815789	0.18852	0.893942	0.437149	0.76838	0.075185	1.0958	0.523809	1.09028	0.518358	1.06956	0.614779	1.22661	0.177942	0.980993	0.885557	1.14683	0.361744
SS00007740	-	-	-	0.813958	1.14448	0.248603	1.04483	0.704563	0.979227	0.855834	0.91293	0.432978	0.93721	0.57564	0.919812	0.473582	0.921002	0.480386	0.997717	0.984289	1.00129	0.991069	1.0833	0.490463	0.979288	0.856259	1.11177	0.362739	0.896957	0.35042	1.13528	0.0539177	0.806782	0.0714966	0.92609	0.510002	0.869473	0.23442	0.89999	0.419211	0.938865	0.586009	1.0351	0.789511
SS00007773	-	-	-	0.460277	1.23739	0.10139	1.42849	0.00848308	1.30443	0.0437038	1.15444	0.262871	0.913149	0.475643	1.17202	0.217085	1.22206	0.121966	0.992651	0.953599	1.04269	0.741801	0.812276	0.109411	1.27503	0.0635845	1.19998	0.158152	1.27826	0.0610434	0.941137	0.207699	1.06524	0.618917	1.03301	0.797906	1.23005	0.110823	1.0455	0.753757	1.19074	0.175889	0.849971	0.257151
SS00007778	-	-	-	0.606425	1.26978	0.135094	0.919665	0.593545	1.34174	0.0687208	0.72427	0.0470918	1.45894	0.0217269	1.26388	0.142559	1.09329	0.569896	1.16947	0.32161	0.865025	0.357995	1.06968	0.667415	1.06431	0.690872	0.987531	0.936097	1.04472	0.779971	0.927861	0.310216	1.05791	0.719365	1.04553	0.776163	1.17413	0.309715	1.07075	0.696442	1.12299	0.460861	0.911953	0.599298
SS00007785	-	-	13	9.61095e-05	0.374231	4.36208e-06	0.684987	0.0362027	0.374921	4.48806e-06	1.83038	0.0015431	0.54734	0.00158627	0.345538	1.27999e-06	0.400633	1.25859e-05	0.291326	9.97249e-08	1.15945	0.396298	0.727163	0.0743594	0.647764	0.0175513	0.61884	0.00941273	0.765039	0.130301	0.955349	0.000144658	1.23625	0.22724	0.49301	0.000321546	0.51278	0.000589454	0.413311	8.81934e-05	1.0401	0.820532	0.80602	0.271004
SS00007794	-	-	-	0.464909	0.83204	0.37646	1.20258	0.373001	0.907188	0.636257	1.44534	0.082809	0.754366	0.177619	1.34402	0.158037	0.767526	0.204822	0.815546	0.325573	0.571067	0.0104722	1.06257	0.767971	1.12193	0.576732	1.1501	0.52568	0.958365	0.836143	1.02511	0.659405	0.833287	0.409136	1.03697	0.859821	1.06206	0.769739	0.943337	0.799729	1.02419	0.907428	0.888215	0.606838
SS00007807	-	-	-	0.84099	1.00739	0.967325	0.956512	0.804608	1.06658	0.720023	0.9495	0.773141	1.11507	0.545637	1.30542	0.145837	1.05547	0.763947	1.09795	0.603807	0.808531	0.242766	1.04025	0.826187	1.054	0.769841	1.05375	0.770848	0.956444	0.804301	0.999763	0.258271	0.907654	0.590605	1.08318	0.657055	1.00057	0.997485	1.0081	0.967963	0.923735	0.659324	1.00753	0.970211
SS00007825	-	-	-	0.931746	1.26032	0.205712	1.13731	0.477031	1.22062	0.273706	0.902402	0.569247	1.07325	0.694758	1.12998	0.498795	1.37674	0.0840366	1.20925	0.295835	1.21838	0.277518	0.878342	0.472979	1.08971	0.63405	1.16396	0.413141	1.10415	0.58327	1.06814	0.0629336	0.94862	0.774728	1.20459	0.305549	1.22159	0.271312	1.1645	0.451341	1.01411	0.937927	0.953263	0.811982
SS00007840	-	-	-	0.244765	1.08891	0.720115	0.945454	0.812216	1.10072	0.683901	0.868253	0.533994	1.16422	0.499376	2.05133	0.0032027	1.00597	0.978745	1.29864	0.248253	0.490399	0.00342425	1.29094	0.258916	1.38304	0.21993	0.999211	0.997445	0.920568	0.725366	0.722473	0.263637	0.921294	0.727873	0.961287	0.867365	1.54367	0.0756658	1.62652	0.0600023	1.60583	0.0656686	1.05368	0.841839
SS00007844	-	-	-	0.552038	1.21008	0.236141	1.29277	0.11436	1.07087	0.666988	1.06833	0.675831	0.828346	0.238886	1.42127	0.0329233	0.989006	0.944158	1.27248	0.134934	0.695861	0.0282037	1.28663	0.118637	1.23375	0.193115	1.26112	0.182637	1.16039	0.352929	1.02218	0.752361	0.920131	0.625668	1.19215	0.306669	1.3454	0.068512	1.25513	0.204638	1.12855	0.479584	0.932907	0.694294
SS00007880	-	-	-	0.380824	1.56333	0.138329	1.37829	0.282472	1.39994	0.260251	0.881638	0.670188	1.01571	0.957904	1.09073	0.768856	1.02595	0.930878	1.46753	0.200863	0.940606	0.835792	1.43042	0.231692	0.944439	0.853769	1.51646	0.194608	1.54539	0.148392	1.60567	0.717945	1.01908	0.952303	1.08602	0.780801	0.678055	0.195295	1.05155	0.879007	0.624351	0.120245	1.55084	0.19094
SS00007887	-	-	-	0.0574763	0.871464	0.613561	0.711597	0.210377	0.580591	0.0501564	0.816554	0.452196	0.815898	0.443326	1.55016	0.105242	0.67769	0.149094	0.603006	0.0636345	0.437173	0.00388293	0.889796	0.659366	0.364516	0.000751078	0.7013	0.201515	0.536159	0.0265379	1.92392	0.628076	0.764522	0.324981	0.831005	0.494659	0.678142	0.157881	0.713919	0.259206	0.81605	0.462786	1.05276	0.864156
SS00007903	-	-	7	0.0360456	1.4194	0.0341276	1.42885	0.03113	1.45464	0.0241998	1.00666	0.966591	1.01805	0.910092	1.08007	0.627531	1.36246	0.059077	1.17053	0.324612	1.26145	0.150446	0.859132	0.341887	1.29512	0.110975	0.898823	0.502476	1.32942	0.0807395	0.694007	0.840031	1.47907	0.0190473	0.947212	0.73234	0.829039	0.242598	1.08592	0.642271	0.875242	0.403284	1.30986	0.135598
SS00007906	-	-	-	0.542136	0.999478	0.998726	0.796805	0.471472	0.944648	0.856012	0.797221	0.441986	1.18554	0.542389	1.43026	0.235136	0.778058	0.402033	1.05005	0.8694	0.543997	0.0381782	1.34958	0.290775	1.35289	0.360975	1.14231	0.698695	1.30192	0.40382	0.844348	0.565253	1.13972	0.674801	0.895218	0.723483	1.01963	0.952954	1.45954	0.254309	1.13898	0.693417	1.43144	0.301438
SS00007918	-	-	-	0.267017	1.04764	0.830548	0.956255	0.837033	1.08198	0.71732	0.912772	0.673098	1.13148	0.568523	1.80021	0.0105659	1.13261	0.565434	1.03334	0.87931	0.629153	0.0393447	0.91236	0.671577	1.2104	0.383132	0.7838	0.293585	1.12565	0.587146	0.647557	0.493197	1.43614	0.12109	1.10813	0.635219	0.98153	0.931216	1.37503	0.194238	0.885757	0.575436	1.40091	0.170196
SS00007953	-	-	-	0.770003	0.858458	0.553427	0.864774	0.57149	0.884012	0.630825	1.00736	0.975565	1.02225	0.926537	1.32455	0.244837	0.74491	0.223597	0.993602	0.978539	0.562387	0.021801	1.33385	0.233577	0.919049	0.75464	0.933225	0.799521	0.985185	0.953505	1.01542	0.282662	1.05568	0.832438	0.923223	0.754645	1.07587	0.759437	0.97776	0.932819	1.16535	0.550391	0.908805	0.720339
SS00007960	-	-	-	0.731967	0.892484	0.6123	1.11491	0.627871	1.1526	0.527429	1.24922	0.324737	1.03381	0.881959	0.850596	0.472012	1.45352	0.103348	1.01165	0.958735	1.70882	0.0227646	0.696002	0.113945	0.821653	0.383707	1.04221	0.85354	0.931625	0.751984	1.26843	0.270613	0.893891	0.617211	0.965072	0.873866	0.991437	0.969363	1.04051	0.873987	1.02732	0.904196	1.0495	0.847022
SS00007967	-	-	-	0.779965	1.02877	0.835373	1.03016	0.826396	0.984932	0.91073	1.00134	0.991454	0.956098	0.718431	1.15109	0.263492	0.860352	0.232741	1.00474	0.969662	0.747424	0.0256032	1.16783	0.218764	0.979044	0.884695	1.04842	0.745392	0.917555	0.5267	1.07087	0.642159	0.875175	0.329124	0.993957	0.961125	1.06178	0.630537	1.02965	0.833641	1.06823	0.596553	0.969738	0.825164
SS00007976	-	-	-	0.1928	0.820665	0.302624	0.753844	0.144581	0.868341	0.459366	0.918577	0.655175	1.15188	0.458649	1.12272	0.543398	0.859302	0.42713	1.14084	0.489533	0.765377	0.16655	1.32764	0.143449	1.4969	0.0412963	1.03757	0.855431	1.02151	0.910752	0.693141	0.00313395	0.984522	0.938557	1.17014	0.412376	1.23872	0.264991	0.905109	0.6392	1.05861	0.765112	0.730679	0.147215
SS00007985	-	-	-	0.336154	1.15092	0.211241	1.09544	0.413558	1.19655	0.113691	0.951797	0.656239	1.09231	0.42821	1.07621	0.509073	0.940203	0.578921	0.892598	0.309791	0.873621	0.228971	0.949367	0.639747	1.15187	0.208642	1.07085	0.538112	1.12147	0.305565	0.929661	0.123633	1.04727	0.67725	0.988568	0.917345	0.76666	0.0224863	0.936162	0.595295	0.775526	0.0283898	1.22109	0.115212
SS00008039	-	-	-	0.299112	1.16684	0.165252	0.961708	0.720977	1.1154	0.321671	0.8242	0.0851413	1.15981	0.18183	1.49924	0.000869344	1.12997	0.268643	1.2679	0.0370139	0.753693	0.0144622	1.12207	0.296466	1.02571	0.816259	1.0018	0.987778	1.09154	0.425208	0.976691	0.712537	1.08958	0.467264	1.23941	0.0575089	1.26943	0.0361362	1.2767	0.0534467	1.02423	0.826551	1.00573	0.962694
SS00008073	-	-	-	0.971221	0.886922	0.314779	0.863924	0.222538	0.935924	0.576557	0.974069	0.819418	1.08334	0.488448	0.917224	0.454929	1.04303	0.714514	0.925209	0.500996	1.13716	0.26932	0.88704	0.302236	0.937824	0.588224	0.951022	0.679231	0.914746	0.453465	1.01407	0.314786	0.961856	0.742472	0.903909	0.383204	1.00802	0.944654	0.948051	0.678768	1.11518	0.347296	0.94051	0.634149
SS00008184	-	-	-	0.570425	0.991484	0.957309	0.952557	0.761152	1.03761	0.817313	0.960739	0.80216	1.08929	0.593399	1.12923	0.449279	0.956971	0.783243	1.4006	0.0425843	0.847456	0.305001	1.46358	0.0232342	1.00769	0.961756	0.938579	0.691976	1.03664	0.821872	0.931416	0.254978	1.10448	0.535416	1.09415	0.574445	1.33045	0.0824441	1.23001	0.252307	1.21597	0.22736	0.924511	0.660931
SS00008260	-	-	-	0.81111	1.30746	0.309115	1.4562	0.157679	1.11182	0.685147	1.11377	0.680233	0.763503	0.306017	1.10293	0.707786	1.37134	0.232613	1.08431	0.7567	1.24337	0.407042	0.790691	0.371862	1.1582	0.574803	1.32396	0.309497	1.18674	0.513571	1.14312	0.264659	0.896353	0.689496	1.44106	0.16913	1.67562	0.0561169	1.26233	0.427466	1.16277	0.564652	0.753348	0.336004
SS00008263	-	-	-	0.245883	0.925019	0.578703	0.761668	0.0599893	0.939213	0.6547	0.823408	0.148876	1.2331	0.1207	1.47132	0.00644219	0.962841	0.774343	1.14587	0.306951	0.654406	0.00314311	1.19009	0.194341	0.860316	0.31457	0.879729	0.387739	0.830637	0.191998	1.02256	0.643131	0.944197	0.682079	1.0786	0.567606	1.28091	0.0690755	1.34191	0.0543336	1.18757	0.199678	1.04762	0.752779
SS00008265	-	-	-	0.451398	0.972398	0.852542	1.02399	0.874915	1.10765	0.498875	1.05305	0.73159	1.08171	0.602788	0.926547	0.613159	0.937304	0.667658	0.803804	0.154663	1.01161	0.938884	0.85757	0.312068	1.02234	0.883345	1.25687	0.136957	1.03366	0.82603	1.2294	0.684131	0.822408	0.200942	1.01601	0.915956	0.980001	0.893266	0.748224	0.0933579	0.964554	0.810636	0.763493	0.117235
SS00008281	-	-	-	0.272042	0.969568	0.842348	0.850881	0.30334	0.811965	0.187117	0.877587	0.403625	0.954264	0.763307	0.64722	0.00874029	0.760969	0.0871762	0.766772	0.0958451	1.17575	0.302099	1.00763	0.96099	0.809335	0.180562	0.783744	0.124982	0.836743	0.256934	0.96838	0.227185	1.06762	0.674068	0.806359	0.173339	0.579659	0.00146069	0.82944	0.286711	0.718859	0.0411154	1.43091	0.0469023
SS00008323	-	-	-	0.387773	0.924367	0.363452	0.898575	0.219497	0.838463	0.0480496	0.972098	0.741979	0.933103	0.422844	1.17924	0.0631552	1.0727	0.416665	1.10247	0.261591	0.909652	0.275502	1.02775	0.750117	0.817847	0.0255555	0.967198	0.699564	0.926623	0.378294	1.18262	0.18471	0.958049	0.620293	1.18924	0.0515391	1.18849	0.0523455	1.17983	0.0934979	0.999362	0.994071	0.992718	0.939317
SS00008332	-	-	-	0.324456	1.17062	0.190582	1.23635	0.0817393	1.31772	0.0262563	1.05614	0.645287	1.06582	0.591425	1.01632	0.89128	1.19881	0.133905	1.05116	0.674021	1.17955	0.170728	0.876842	0.272541	1.16771	0.197469	1.04107	0.734249	1.15014	0.243583	0.891546	0.172566	1.10477	0.403279	1.11876	0.347353	0.848281	0.172217	1.12215	0.387438	0.758232	0.0258313	1.32285	0.0421904
SS00008336	-	-	14	0.0482334	0.990248	0.927551	1.10515	0.357413	1.02401	0.825825	1.11603	0.31303	0.926581	0.481291	1.27347	0.0318251	1.0472	0.669254	1.03347	0.760202	0.82232	0.0780034	0.986893	0.902578	0.948782	0.62644	1.29062	0.0241356	1.07354	0.511959	1.36029	0.768858	0.831805	0.0960291	1.15111	0.198621	1.21719	0.076699	1.21716	0.111334	1.0574	0.605438	0.999981	0.999877
SS00008348	-	-	-	0.693309	0.819533	0.127073	0.827751	0.146425	0.969635	0.809143	1.01003	0.937672	1.17141	0.221515	1.11388	0.401105	1.01423	0.91186	1.11719	0.388467	0.910533	0.464868	1.10152	0.451019	0.923464	0.534104	0.805049	0.0977457	0.995753	0.973389	0.871771	0.183645	1.23688	0.104172	1.13982	0.309757	1.1189	0.382023	0.96975	0.829594	0.981647	0.884598	0.866697	0.320438
SS00008470	-	-	-	0.850414	0.8766	0.715879	1.04441	0.910984	0.77209	0.441057	1.19144	0.648761	0.739257	0.402169	1.27311	0.487542	0.956905	0.886883	0.830918	0.543176	0.75163	0.426159	0.868339	0.656688	0.979656	0.972586	1.35687	0.447891	0.989183	0.974555	1.38504	0.183503	0.729021	0.405741	1.44064	0.249008	1.06378	0.854139	0.974412	0.943139	0.738411	0.390207	0.915987	0.825039
SS00008492	-	-	-	0.628514	1.2634	0.470262	1.00172	0.995747	1.40329	0.297383	0.792872	0.473494	1.40088	0.299786	1.084	0.802211	1.4978	0.215976	0.810752	0.516145	1.38173	0.319569	0.541295	0.0648322	1.01659	0.959221	1.26039	0.485407	1.34731	0.358121	1.23982	0.520905	1.06896	0.840011	0.952311	0.879345	1.48724	0.223897	1.0366	0.920433	1.56172	0.173476	0.696994	0.320255
SS00008501	-	-	-	0.180462	1.04374	0.821986	0.667889	0.0413655	0.80767	0.266943	0.639899	0.0252339	1.20929	0.322177	0.76686	0.17033	0.73435	0.112898	0.87267	0.476025	0.957607	0.819914	1.18836	0.367869	0.812705	0.280795	0.714675	0.0858792	0.621086	0.0176455	0.879378	0.00741608	0.869047	0.462786	0.882733	0.513618	0.698168	0.0672476	0.674326	0.0723104	0.790917	0.223902	0.965851	0.870231
SS00008525	-	-	-	0.581707	1.07582	0.623864	0.890175	0.436609	0.95986	0.783075	0.827439	0.19638	1.07828	0.602438	0.715957	0.0271215	0.771616	0.0809412	0.788731	0.108542	1.07774	0.604844	1.02218	0.879206	1.01103	0.941195	1.12786	0.433624	1.09791	0.53142	1.11556	0.263263	0.973437	0.85637	0.870483	0.340643	0.75209	0.056527	0.857408	0.344448	0.863992	0.315679	1.14003	0.419523
SS00008580	-	-	-	0.641265	1.11993	0.501021	1.08337	0.633573	1.32878	0.0984152	0.967352	0.843075	1.22653	0.229475	0.825311	0.257762	1.27375	0.156641	0.929399	0.662808	1.54336	0.0144849	0.729654	0.0684478	1.22438	0.23339	1.04611	0.802861	1.09466	0.590505	0.854399	0.622263	1.0464	0.801666	0.994691	0.974665	0.925126	0.643093	0.930932	0.702916	0.930063	0.665887	1.00628	0.973366
SS00008634	-	-	-	0.457206	0.935785	0.591919	1.10941	0.403513	1.22069	0.114714	1.18554	0.175523	1.1003	0.441421	1.19756	0.152138	0.975357	0.839916	0.986047	0.909407	0.814454	0.104963	1.01096	0.929661	0.984032	0.896294	1.12335	0.350142	1.26209	0.0678001	1.14158	6.18519e-07	1.1235	0.34961	1.01	0.935782	0.92475	0.527905	1.04607	0.744467	0.915594	0.477229	1.13119	0.375417
SS00008710	-	-	-	0.103392	1.02725	0.82456	1.00584	0.96171	1.25124	0.0728744	0.979158	0.862079	1.24398	0.0801767	1.66109	0.000242902	1.46212	0.00383461	1.572	0.000817432	0.880219	0.297452	1.07515	0.551288	1.03799	0.759709	1.26669	0.0600555	1.01436	0.906365	1.22033	0.0294542	0.800795	0.0761287	1.36448	0.015359	1.39592	0.00983723	1.30094	0.0604537	1.02304	0.850961	0.931959	0.603975
SS00008776	-	-	-	0.287527	0.877131	0.381318	1.05818	0.704054	0.965145	0.811492	1.20641	0.213547	0.912082	0.537376	0.902832	0.493639	1.1085	0.490342	0.810595	0.165448	1.2278	0.174906	0.731255	0.0428969	0.897781	0.47045	0.797564	0.136271	1.22088	0.186677	0.888373	0.663618	1.53077	0.00750132	1.10081	0.519877	0.912013	0.537044	0.798234	0.18247	0.828492	0.212362	0.875244	0.425511
SS00008930	-	-	-	0.315594	0.892539	0.353883	0.873218	0.270529	0.932381	0.566094	0.978353	0.857261	1.06775	0.590932	1.24233	0.0829695	0.834028	0.143698	1.0265	0.829851	0.671343	0.00267707	1.23077	0.0963416	0.903421	0.406764	0.834626	0.145226	0.989515	0.930954	0.923851	0.000402214	1.18558	0.169223	1.12113	0.351159	1.07813	0.537737	0.972185	0.835743	0.96164	0.748015	0.901735	0.449355
SS00008948	-	-	-	0.192481	1.00623	0.971416	1.16588	0.379642	1.12633	0.494619	1.15865	0.398969	0.966081	0.842333	1.05958	0.738849	0.944954	0.744305	0.679095	0.0326396	0.891817	0.510841	0.718654	0.0651172	1.13207	0.47653	0.866875	0.413555	1.29978	0.138646	0.765743	0.0425954	1.49939	0.026064	0.916866	0.617563	1.10696	0.559174	0.813506	0.292141	1.20733	0.282531	0.734903	0.120485
SS00008949	-	-	-	0.212261	0.902144	0.690137	1.07505	0.779207	0.980635	0.939569	1.19166	0.472818	0.912179	0.705683	1.09747	0.702365	0.753367	0.24987	0.915948	0.718278	0.686457	0.12989	1.21581	0.424225	1.04722	0.860705	1.64087	0.07651	1.29537	0.320188	1.56689	0.413555	0.78944	0.362565	0.976309	0.921431	1.87659	0.014464	1.13954	0.631493	1.92213	0.0114559	0.607238	0.0748883
SS00009013	-	-	-	0.248814	1.21605	0.231581	1.38584	0.0510745	1.13463	0.43626	1.13962	0.420664	0.818733	0.221549	1.05684	0.732082	1.12889	0.454701	0.949594	0.74873	1.06817	0.683148	0.841174	0.28876	0.830759	0.256164	1.36549	0.0677572	1.13528	0.434205	1.64366	0.259454	0.831411	0.269291	0.996978	0.985031	1.24187	0.186541	1.17653	0.371	1.24564	0.180658	0.947382	0.764596
SS00009027	-	-	-	0.176885	1.46356	0.0438271	1.19832	0.324038	1.23871	0.24495	0.818771	0.234151	1.0337	0.841622	1.47364	0.0257642	0.960691	0.809016	1.28089	0.143503	0.651915	0.014797	1.3333	0.0913428	1.17741	0.408251	1.29824	0.190762	1.15857	0.420945	1.10263	0.688532	0.892415	0.53271	1.05344	0.754947	0.896327	0.510971	1.15518	0.439132	0.850857	0.336655	1.28879	0.178576
SS00009051	-	-	-	0.86508	1.01069	0.932684	0.914388	0.479196	1.01937	0.878921	0.904715	0.429094	1.11481	0.391251	1.26409	0.0710973	1.1737	0.210019	1.00141	0.991082	0.928497	0.556939	0.853203	0.213936	1.00105	0.993342	1.01312	0.917534	1.02399	0.850674	1.01206	0.0783982	1.01073	0.932449	1.084	0.523319	1.01331	0.916379	1.14761	0.33227	0.934786	0.593171	1.13254	0.380018
SS00009060	-	-	-	0.128541	1.04775	0.796413	1.27913	0.149545	1.15344	0.397037	1.22084	0.231495	0.901736	0.491617	1.44069	0.0207364	1.27897	0.109029	1.37926	0.0394398	0.887746	0.42922	1.07842	0.614929	0.790518	0.20045	1.47463	0.0351415	1.00548	0.973959	1.86539	0.663423	0.681853	0.0228099	1.30636	0.10083	1.60362	0.00579535	1.12607	0.480209	1.22755	0.225728	0.702207	0.0521396
SS00009064	-	-	-	0.23039	1.15033	0.601387	0.69689	0.161993	0.912878	0.719121	0.605816	0.0469364	1.30993	0.239702	2.26276	0.00123149	1.41305	0.135522	1.99864	0.00486756	0.62448	0.0459344	1.41442	0.134478	1.10652	0.705373	0.870307	0.617297	0.821299	0.439508	0.786524	0.477791	0.943688	0.818983	1.36911	0.202553	1.52447	0.0716597	1.75548	0.0338217	1.11347	0.658207	1.15154	0.578437
SS00009092	-	-	-	0.591464	1.1167	0.453932	1.22814	0.168601	1.2976	0.0841227	1.09979	0.518133	1.05656	0.707854	0.878081	0.378686	1.07727	0.612567	0.921971	0.580594	1.22684	0.170724	0.855842	0.293378	1.05935	0.694551	1.09704	0.529128	1.19954	0.221155	1.03558	0.931997	1.09343	0.543793	0.968827	0.829062	0.790687	0.117566	0.892926	0.491572	0.816128	0.173285	1.1293	0.460497
SS00009107	-	-	-	0.103929	0.833597	0.12518	0.96829	0.781475	0.926225	0.510842	1.16158	0.201017	0.956558	0.700591	0.749845	0.0179904	0.705838	0.00510156	0.993241	0.953113	0.941312	0.600973	1.40718	0.00590235	0.691484	0.00392798	0.790981	0.0629988	0.852781	0.177491	1.14389	0.579163	1.07813	0.53681	0.807092	0.0715966	0.7741	0.0334808	0.851553	0.219278	0.959123	0.717801	1.10006	0.461906
SS00009115	-	-	-	0.761244	0.951198	0.754679	0.776934	0.142073	0.866066	0.372312	0.816796	0.235816	1.11472	0.52072	0.827518	0.242677	0.95554	0.776352	0.804477	0.181157	1.15471	0.372146	0.841908	0.287205	1.03017	0.852645	0.832641	0.28216	1.0404	0.804561	0.808256	0.479679	1.24952	0.193117	0.97683	0.88934	0.848077	0.307723	0.796785	0.21076	0.868193	0.404508	0.939519	0.72753
SS00009126	-	-	-	0.792976	1.18889	0.521168	1.6511	0.0703852	0.913135	0.735441	1.38878	0.227871	0.553046	0.0346036	0.874785	0.619319	0.989195	0.967742	0.813662	0.445227	1.13079	0.647935	0.82255	0.469323	1.35892	0.259321	1.11102	0.708531	1.0026	0.992282	0.817579	0.15061	0.902412	0.71539	0.882448	0.642243	0.927745	0.780268	0.729517	0.298636	1.05133	0.85223	0.786333	0.426293
SS00009226	-	-	-	0.681435	0.844579	0.284215	0.860007	0.337959	0.810232	0.184713	1.01827	0.907655	0.942123	0.702784	1.25635	0.151475	1.08181	0.615138	0.982198	0.908365	0.861074	0.34188	0.907922	0.537332	0.878984	0.411406	0.674162	0.0175431	0.882475	0.425751	0.766979	0.510989	1.309	0.0954387	1.06128	0.703452	1.19638	0.25629	1.09614	0.599718	1.1273	0.445041	0.91621	0.616767
SS00009234	-	-	-	0.268368	1.34519	0.0937005	1.28811	0.149544	1.32867	0.107462	0.957567	0.801379	1.03149	0.857208	1.69132	0.00472879	1.00318	0.985296	1.5305	0.0190682	0.593134	0.00495123	1.52564	0.0198919	1.14737	0.427566	1.20238	0.331821	1.25964	0.187452	1.04794	0.599636	1.04762	0.804914	1.44265	0.0409046	1.2832	0.157559	1.48175	0.0490784	0.889474	0.500547	1.15473	0.459197
SS00009256	-	-	-	0.516746	0.963923	0.857575	0.789337	0.23416	1.26853	0.23168	0.81888	0.285603	1.60708	0.0113389	0.830551	0.294929	0.757362	0.121866	0.984612	0.929514	0.911879	0.599743	1.30005	0.143078	1.12077	0.578691	0.915613	0.68185	0.998372	0.993605	0.816951	0.791272	1.09039	0.670929	1.04308	0.810712	0.856917	0.403237	0.884632	0.533281	0.821525	0.291023	1.03234	0.875612
SS00009296	-	-	-	0.172588	1.09696	0.568331	0.886544	0.424951	1.01487	0.921596	0.808179	0.155866	1.14475	0.318339	1.03817	0.780236	0.835578	0.188065	1.38676	0.0208235	0.804855	0.114358	1.65965	0.000760789	1.25427	0.144216	0.948907	0.74437	0.997343	0.985847	1.32181	0.0832356	1.05104	0.733401	1.09463	0.50222	0.99088	0.945556	1.04084	0.789697	0.905216	0.460329	1.05042	0.743194
SS00009313	-	-	-	0.682996	1.20538	0.284463	1.03896	0.824854	1.03922	0.82374	0.861939	0.392734	1.00025	0.998857	0.928216	0.666672	1.41992	0.0502218	1.13625	0.46166	1.52973	0.0194389	0.80022	0.203599	1.0088	0.959538	1.19033	0.317441	0.962855	0.826532	0.847494	0.345628	0.808898	0.22569	1.12404	0.500073	1.1676	0.373005	0.977156	0.904714	1.03876	0.825733	0.836889	0.360056
SS00009348	-	-	-	0.479719	1.41645	0.241277	1.21109	0.464486	1.31514	0.297814	0.855013	0.561439	1.08592	0.723686	1.37116	0.201227	1.01303	0.955649	1.25239	0.338852	0.738814	0.218941	1.23628	0.365965	1.09557	0.763873	1.1155	0.701454	1.00589	0.983353	0.982136	0.847305	0.901737	0.713458	0.638544	0.106381	1.03601	0.890657	1.56476	0.0957664	1.62245	0.106096	1.51037	0.153214
SS00009409	-	-	-	0.0556108	0.858457	0.190411	1.01769	0.87848	0.885956	0.296021	1.18549	0.145867	0.870553	0.233015	1.19034	0.13681	0.93107	0.534927	0.964491	0.752795	0.782188	0.039649	1.0359	0.758666	0.901916	0.37164	1.0966	0.442782	1.0356	0.760526	0.822463	0.0319099	0.944375	0.632685	1.10865	0.372038	1.15496	0.215674	1.14145	0.306922	1.04177	0.721573	0.988305	0.926906
SS00009416	-	-	-	0.12292	0.898423	0.497617	0.860034	0.341729	0.752015	0.0784219	0.957272	0.781394	0.874401	0.396563	0.791197	0.144373	0.675406	0.0179997	0.84105	0.276329	0.853651	0.31882	1.24525	0.170591	1.02079	0.895894	0.988777	0.942785	1.10248	0.536435	1.03238	0.912093	1.11499	0.490744	0.873383	0.392532	0.846061	0.292789	1.00304	0.986241	0.968717	0.839884	1.18554	0.337201
SS00009426	-	-	-	0.182655	1.11268	0.327425	0.787882	0.0245147	0.985816	0.885518	0.708093	0.00279121	1.25122	0.0273909	0.983093	0.857789	0.870643	0.153206	0.928529	0.438287	0.885616	0.208413	1.06649	0.500463	0.848004	0.135176	1.06416	0.547359	0.96759	0.740058	0.796879	0.0331002	0.909256	0.341708	0.968761	0.738928	0.839234	0.0738861	0.868227	0.191128	0.866297	0.139443	1.03455	0.749713
SS00009487	-	-	-	0.427536	0.919153	0.366091	0.880479	0.176477	0.916563	0.350512	0.957924	0.643011	1.04098	0.664891	1.15722	0.122963	0.860137	0.111996	1.04784	0.614462	0.743279	0.00320365	1.21823	0.040453	0.985139	0.871522	0.93447	0.466247	0.952831	0.602577	1.05422	0.0133563	1.01965	0.833563	1.09948	0.310237	1.10012	0.307347	1.09947	0.36321	1.00058	0.995005	0.999413	0.995472
SS00009518	-	-	-	0.400737	1.24018	0.247504	1.21004	0.30437	1.07801	0.683115	0.975697	0.893482	0.890886	0.530991	1.39575	0.0783569	0.995818	0.981799	0.901729	0.574579	0.713463	0.0748932	0.905516	0.590088	1.16615	0.405964	0.764293	0.197901	1.08073	0.673142	1.52579	0.221586	1.41402	0.100506	0.892854	0.538806	0.951476	0.78673	0.867521	0.491015	1.06566	0.729539	0.911764	0.653543
SS00009526	-	-	-	0.424985	1.21939	0.251539	1.09127	0.610059	1.20212	0.286447	0.894936	0.517539	1.10157	0.572412	1.26293	0.179216	0.870099	0.418274	1.19472	0.302576	0.688954	0.036469	1.37308	0.071933	1.27929	0.157195	0.907911	0.572917	1.17452	0.350406	1.40904	0.641725	1.29365	0.139892	1.11157	0.537321	1.08214	0.644702	1.13943	0.496283	0.973529	0.875255	1.05294	0.787269
SS00009542	-	-	-	0.434079	1.34841	0.07987	1.31065	0.111143	1.28193	0.142116	0.971997	0.864	0.978087	0.893697	0.807963	0.205177	1.13755	0.439505	0.850377	0.33252	1.40792	0.046862	0.747553	0.0877853	1.11862	0.500761	0.886984	0.506634	1.1394	0.433825	1.26115	0.787033	1.28457	0.171297	0.889592	0.48796	1.04346	0.797585	0.817983	0.283583	1.17297	0.34612	0.783912	0.196028
SS00009563	-	-	-	0.792907	1.05935	0.713586	1.26252	0.145267	1.17182	0.316714	1.19179	0.268878	0.928159	0.635328	1.0834	0.610462	1.14233	0.399424	1.24281	0.173323	1.05439	0.7359	1.08795	0.592009	1.19691	0.25762	1.15855	0.366624	0.93854	0.686414	1.03311	0.38343	0.8101	0.199899	1.06294	0.697599	1.21241	0.225915	1.18309	0.341864	1.14062	0.404703	0.975815	0.889003
SS00009596	-	-	-	0.198418	1.34464	0.0426077	1.26525	0.102404	1.40038	0.0225279	0.940955	0.665324	1.1068	0.472139	1.54728	0.0040973	1.04086	0.775703	1.14209	0.348157	0.672702	0.00829006	1.09726	0.510437	1.29615	0.0732095	1.10582	0.509619	1.19981	0.201536	1.17212	0.283605	1.085	0.592269	1.09169	0.533716	1.05586	0.699154	1.07985	0.625445	0.967179	0.81228	1.02272	0.886237
SS00009651	-	-	-	0.149403	1.0266	0.818324	1.02088	0.856515	0.906189	0.39183	0.994424	0.957817	0.887657	0.265248	1.16954	0.146488	1.30836	0.0161569	0.991746	0.937514	1.1187	0.293713	0.758004	0.0134466	0.885737	0.319768	1.10491	0.415484	0.797752	0.0560853	0.801636	0.746866	0.722005	0.00759101	1.02858	0.789937	1.20498	0.0863201	0.931268	0.548243	1.17149	0.142396	0.772851	0.0365315
SS00009657	-	-	-	0.58852	1.00815	0.958326	0.823296	0.217147	0.79527	0.148137	0.816642	0.199099	0.965959	0.823606	1.23953	0.174217	1.16007	0.343105	0.914682	0.567002	0.935898	0.670206	0.788469	0.134087	0.979679	0.894843	0.795626	0.148899	0.847249	0.29088	1.23133	0.00106233	1.06488	0.686078	1.08269	0.609829	0.98484	0.92165	1.00615	0.971809	0.909626	0.543309	1.02164	0.901868
SS00009658	-	-	-	0.477435	1.26273	0.182362	1.01717	0.921182	0.990851	0.95739	0.805533	0.21532	0.974128	0.87891	1.66778	0.00572891	1.27699	0.162872	1.08402	0.639747	0.765684	0.128865	0.848889	0.344952	1.05892	0.739552	1.12109	0.530861	1.07721	0.666012	0.944543	0.148899	0.960864	0.82618	1.27529	0.165094	1.0707	0.691682	1.08244	0.680883	0.839579	0.314012	1.01096	0.9548
SS00009659	-	-	-	0.961455	0.973738	0.896929	0.972618	0.892502	1.0524	0.803756	0.99885	0.995531	1.08203	0.701522	1.36467	0.138222	1.03287	0.874906	1.14084	0.522809	0.75687	0.182358	1.10453	0.629128	1.06691	0.752754	0.848271	0.458393	1.04286	0.838187	1.25775	0.530861	1.22939	0.353482	1.16007	0.471924	1.05718	0.786772	0.989742	0.964188	0.911302	0.651767	0.936211	0.774272
SS00009692	-	-	-	0.641032	1.08103	0.37795	1.04975	0.581049	1.13878	0.14646	0.971063	0.738097	1.08481	0.357259	1.12381	0.190483	1.12733	0.179218	1.16057	0.0981257	1.00314	0.971487	1.02948	0.740749	1.13563	0.15493	1.16419	0.114389	1.10325	0.268197	0.975463	0.206345	0.947654	0.568714	1.10628	0.255386	1.2555	0.0143271	1.11375	0.277366	1.13489	0.156976	0.887096	0.22826
SS00009693	-	-	-	0.33991	0.990743	0.913939	0.920648	0.340756	0.992743	0.932546	0.92925	0.396978	1.07831	0.384309	1.26718	0.00983744	1.26194	0.0110398	1.26956	0.00933485	0.995867	0.96161	1.00603	0.944264	0.987195	0.880967	0.946602	0.546042	0.991359	0.919665	1.04288	0.114389	1.04728	0.610943	1.27474	0.00832493	1.31522	0.00337907	1.33005	0.00585485	1.03175	0.716734	1.01128	0.907211
SS00009694	-	-	-	0.883524	1.17099	0.351133	0.998107	0.990995	1.17091	0.351337	0.852362	0.311059	1.17313	0.311261	0.950199	0.743844	1.21713	0.214953	1.11146	0.500452	1.28093	0.121226	0.91318	0.562113	1.01079	0.949056	1.12488	0.511871	0.979972	0.904108	0.898572	0.546042	0.871178	0.414397	0.949073	0.738125	1.03103	0.844927	0.976179	0.890201	1.08635	0.596833	0.946801	0.754436
SS00009846	-	-	-	0.381104	1.21094	0.230324	1.1988	0.255141	1.34625	0.067284	0.989978	0.948981	1.123	0.463413	1.30562	0.0987392	0.817807	0.208107	0.826729	0.232983	0.626374	0.0057508	1.01091	0.945046	1.2934	0.138245	1.17583	0.346866	1.15994	0.349871	1.09999	0.771628	0.986486	0.936493	0.849091	0.303501	0.954123	0.7672	0.828636	0.290541	1.1237	0.464128	0.868479	0.428296
SS00009847	-	-	-	0.52458	0.887591	0.523715	0.729329	0.0987376	0.70136	0.0652377	0.821695	0.267877	0.96165	0.823469	0.996199	0.982658	0.846628	0.346017	0.770778	0.14527	0.849859	0.356982	0.910409	0.593151	0.604914	0.012781	0.685978	0.0621604	0.802547	0.243746	0.881827	0.346866	1.16993	0.399929	0.922734	0.64691	0.900452	0.550857	0.993174	0.972109	0.975853	0.889065	1.10297	0.617667
SS00009848	-	-	-	0.15017	0.422664	0.00477017	0.761072	0.338178	0.500376	0.0199942	1.80066	0.0451619	0.657462	0.145809	0.697789	0.209669	0.688986	0.194498	0.495718	0.0185306	0.987384	0.964169	0.719489	0.249962	0.645098	0.129109	1.00545	0.98482	0.637184	0.119117	0.641604	0.0621604	0.633733	0.11842	0.531391	0.0322352	0.775365	0.371587	0.446219	0.0157269	1.45913	0.188419	0.575495	0.088885
SS00009849	-	-	-	0.226485	0.761376	0.347347	1.76359	0.0567656	1.04407	0.880861	2.31631	0.00654404	0.592017	0.076932	0.684446	0.194613	0.809537	0.464942	0.578264	0.0652835	1.18276	0.560857	0.714315	0.248195	1.1599	0.607038	1.91749	0.0332892	1.23843	0.459631	0.604907	0.98482	0.645858	0.143581	0.540117	0.0397379	0.614376	0.098926	0.501448	0.0393197	1.13749	0.654933	0.816191	0.529293
SS00010003	-	-	-	0.0892747	0.95488	0.858103	0.519939	0.0164901	0.762375	0.298199	0.544507	0.0246271	1.46628	0.145583	0.646154	0.0987386	0.973588	0.917304	1.1006	0.710354	1.50674	0.120089	1.13046	0.635003	1.34264	0.259452	0.774704	0.327125	0.653481	0.107812	1.7331	0.77311	0.843522	0.510871	1.06787	0.799029	0.865641	0.576769	0.823823	0.503093	0.810621	0.41823	0.951692	0.863625
SS00010041	-	-	-	0.15427	0.767551	0.267405	0.873355	0.566953	1.26416	0.324573	1.13785	0.584956	1.44747	0.125052	0.671035	0.099169	0.903409	0.667144	0.683685	0.115194	1.34629	0.213918	0.756783	0.243279	0.992271	0.973748	0.670756	0.109914	0.762185	0.255214	1.47933	0.333731	1.13631	0.601179	0.593326	0.0339215	0.42036	0.00094874	0.735229	0.249228	0.708481	0.151713	1.74905	0.0414993
SS00010067	-	-	-	0.614384	1.0803	0.338223	1.06655	0.423124	1.16956	0.0583141	0.987279	0.872808	1.09658	0.254679	1.19447	0.0332867	1.15191	0.0854548	1.09775	0.249344	0.964371	0.650641	0.95298	0.548289	1.06007	0.46782	1.07085	0.41958	1.03989	0.625433	0.989938	0.878522	0.971093	0.728128	1.17246	0.0546937	1.16049	0.071098	1.03278	0.718597	0.989788	0.897859	0.889951	0.199111
SS00010130	-	-	14	0.0062792	0.72335	0.131264	0.843381	0.420192	0.570064	0.0117987	1.16594	0.467004	0.675927	0.0706232	0.618218	0.0286977	0.956398	0.831966	0.779795	0.242367	1.54702	0.0455065	0.815346	0.33528	1.03495	0.870097	1.74799	0.0122803	0.985279	0.943706	0.592081	0.000252163	0.563664	0.0103777	1.21223	0.363206	1.58108	0.0364281	0.855682	0.508596	1.30427	0.212613	0.541202	0.013638
SS00010151	-	-	-	0.60188	0.927833	0.695389	0.944237	0.764088	1.16802	0.419068	1.01768	0.92147	1.23699	0.237673	0.977645	0.898809	1.47088	0.0372706	0.978275	0.901677	1.50451	0.028189	0.665096	0.0284171	0.921004	0.669336	0.831613	0.367837	1.00685	0.971481	1.10749	0.316107	1.21072	0.321309	1.20718	0.294495	1.21747	0.273721	1.20822	0.345291	1.00852	0.961922	0.992399	0.969377
SS00010203	-	-	-	0.558654	0.961861	0.751494	1.03138	0.801292	0.992791	0.952969	1.07227	0.570663	0.962589	0.756162	0.937208	0.598028	1.03053	0.806479	0.788136	0.0605411	1.09957	0.44164	0.76479	0.0360646	1.01972	0.873566	0.934735	0.583278	0.829693	0.136169	1.09092	0.0450536	0.887624	0.335422	0.821771	0.146222	1.04227	0.736045	0.918693	0.537837	1.26832	0.0811787	0.881437	0.361284
SS00010204	-	-	-	0.902721	0.965233	0.872633	0.864228	0.510187	0.916414	0.692867	0.895357	0.617278	1.06038	0.79061	1.31815	0.217245	1.15831	0.507185	0.997216	0.98992	0.87874	0.559284	0.860921	0.499229	0.826035	0.389759	1.19636	0.447871	0.871674	0.535179	0.690457	0.583278	0.728606	0.185014	1.06184	0.785834	1.26725	0.288261	0.977364	0.926066	1.19345	0.425675	0.771247	0.297382
SS00010207	-	-	-	0.293497	1.82526	0.0372781	1.04979	0.869933	1.34624	0.28861	0.575146	0.0706825	1.28239	0.40488	1.7947	0.043597	1.16166	0.589837	0.774907	0.361394	0.64727	0.12696	0.667069	0.152036	1.99796	0.0276402	1.23315	0.481963	1.61557	0.092097	1.6202	0.485534	1.31011	0.366255	1.04807	0.874278	1.3022	0.385999	0.927463	0.80814	1.24248	0.4993	0.712225	0.312377
SS00010208	-	-	-	0.0653156	0.974598	0.853446	0.83254	0.195158	0.835842	0.204678	0.85424	0.263512	1.00397	0.977327	1.00345	0.980246	0.761581	0.0586775	0.711747	0.0203662	0.75896	0.0557519	0.934566	0.627731	1.10028	0.530485	0.733082	0.0475824	0.892036	0.414866	1.5009	0.481963	1.21683	0.200609	0.876248	0.346787	0.57499	0.000469129	0.729993	0.0512058	0.656196	0.00535929	1.26958	0.135905
SS00010212	-	-	-	0.14817	0.934284	0.718569	0.658092	0.0336755	0.917698	0.649114	0.704381	0.0716133	1.39448	0.0864016	1.13116	0.514717	0.820241	0.297984	0.809237	0.266966	0.725132	0.0968411	0.986584	0.942845	0.95264	0.814563	0.820182	0.350729	0.757339	0.148343	1.1615	0.954653	0.923379	0.705466	1.04533	0.814056	1.30088	0.17045	0.747041	0.173918	1.24447	0.251746	0.574258	0.0132361
SS00010215	-	-	-	0.619948	0.91175	0.825631	1.35444	0.457257	1.19468	0.646781	1.48554	0.349206	0.882045	0.746183	2.5643	0.025226	1.42573	0.396249	1.6858	0.199337	0.555991	0.13379	1.18241	0.662306	0.728481	0.437842	1.33499	0.47412	0.752068	0.481612	0.545683	0.455857	0.563351	0.158012	1.33933	0.504628	1.72972	0.222363	2.12875	0.118599	1.29148	0.567765	1.23069	0.667616
SS00010216	-	-	-	0.249013	0.969432	0.761977	0.942081	0.534476	0.935732	0.489569	0.971787	0.780051	0.993261	0.943672	1.01132	0.90634	1.21594	0.0489492	1.16317	0.122553	1.20233	0.0624769	0.956602	0.643591	0.776005	0.0125506	0.816725	0.0431072	0.921008	0.393139	0.950142	0.47412	1.12769	0.218499	1.00738	0.938782	1.06781	0.494854	1.09267	0.410511	1.05999	0.54405	1.02327	0.829812
SS00010221	-	-	-	0.638084	1.0179	0.864116	0.94766	0.604904	1.09475	0.385804	0.930994	0.492213	1.15522	0.171413	1.22118	0.0621645	1.04379	0.679739	1.09592	0.380299	0.854739	0.138041	1.04995	0.63887	1.08092	0.455198	1.00478	0.963319	1.05464	0.608648	1.07578	0.259582	1.04963	0.640983	1.09259	0.396146	0.942992	0.572339	1.2039	0.117666	0.863083	0.163104	1.27669	0.0426621
SS00010222	-	-	-	0.13346	0.863535	0.153339	0.7995	0.0334712	0.855461	0.129639	0.925845	0.4471	1.06999	0.503886	0.986976	0.896529	0.703744	0.001559	0.794878	0.0294879	0.713031	0.00218223	1.1295	0.233246	0.962409	0.704227	0.916263	0.38892	0.834923	0.0819842	1.05036	0.963319	0.911226	0.360156	0.897674	0.289287	0.763568	0.0117891	0.837953	0.12497	0.850607	0.116806	1.09742	0.41239
SS00010227	-	-	-	0.154788	1.0228	0.934024	0.841249	0.528873	1.03146	0.909457	0.822492	0.449676	1.22611	0.430592	2.00321	0.0109181	1.21184	0.455172	1.55655	0.0926247	0.604948	0.0579932	1.28446	0.332353	1.3634	0.284237	0.538357	0.0685092	1.05021	0.858249	2.53251	0.512046	1.95076	0.0426343	1.51764	0.161669	2.7122	0.0011307	1.51354	0.155526	1.78712	0.0694632	0.558048	0.0633216
SS00010229	-	-	-	0.505027	1.11046	0.583356	1.42672	0.0705226	1.14693	0.473873	1.28479	0.195363	0.803893	0.257566	1.22591	0.290042	1.00211	0.99116	0.873674	0.480411	0.817445	0.294965	0.871832	0.473643	1.01215	0.949435	1.49525	0.0422958	1.1974	0.348276	0.676912	0.440784	0.800803	0.249464	1.04874	0.802827	1.13834	0.498234	0.880113	0.550094	1.08543	0.667472	0.773155	0.233291
SS00010230	-	-	14	0.0231703	1.05714	0.63554	0.939065	0.592027	1.05798	0.630751	0.888307	0.278131	1.12663	0.275002	0.978809	0.842789	1.0751	0.504225	1.17629	0.140943	1.09838	0.38821	1.09412	0.407855	1.03212	0.802626	0.982221	0.889286	1.07849	0.520054	1.0508	0.0422958	1.09801	0.4412	1.12267	0.289116	1.2331	0.0608409	1.61668	0.00044554	1.09836	0.388266	1.31107	0.0320292
SS00010232	-	-	-	0.193674	0.929503	0.593205	1.19799	0.192731	1.07072	0.617422	1.28885	0.0714314	0.893763	0.413501	0.924012	0.563781	0.941162	0.657418	0.770068	0.0638971	1.01856	0.892831	0.81821	0.149466	1.01981	0.885758	0.912273	0.50293	0.955339	0.73807	1.11787	0.0255123	1.04721	0.735664	0.907925	0.481164	0.821354	0.157101	0.726544	0.0439887	0.90465	0.465067	0.884568	0.424297
SS00010233	-	-	-	0.762724	1.10662	0.41582	1.10298	0.430979	1.09316	0.473726	0.996707	0.978735	0.991102	0.942421	1.23806	0.0929166	0.990845	0.940752	0.989601	0.932677	0.800323	0.0803529	0.998744	0.991899	1.00541	0.965233	1.24359	0.101836	1.0799	0.535931	0.808469	0.50293	0.868367	0.282543	1.05157	0.684937	1.09034	0.486541	1.15704	0.296654	1.03687	0.76998	1.06118	0.66831
SS00010234	-	-	-	0.692257	1.20629	0.431441	1.07466	0.761464	1.04602	0.849496	0.890883	0.626668	0.973344	0.909252	1.02673	0.911391	1.54281	0.0758044	1.03688	0.878585	1.50265	0.0942883	0.67207	0.102097	0.979067	0.928881	1.2783	0.305016	0.832994	0.44324	0.765914	0.101836	0.651642	0.0792763	1.1143	0.648579	1.04554	0.850998	1.03373	0.900396	0.938297	0.788285	0.988699	0.96579
SS00010239	-	-	-	0.344286	1.26391	0.257187	1.21532	0.224864	1.27271	0.135162	0.961559	0.844779	1.04722	0.7636	1.2325	0.232372	0.925279	0.645135	0.918099	0.611398	0.750733	0.0792556	0.99224	0.959464	1.00775	0.9651	1.26099	0.230524	1.02114	0.894508	0.799168	0.210199	0.809793	0.263794	0.873752	0.447309	1.17703	0.380245	1.24489	0.241216	1.34709	0.105734	1.05766	0.764612
SS00010241	-	-	-	0.121823	0.700639	0.118402	0.87219	0.540485	0.704513	0.123958	1.24485	0.322726	0.807751	0.334837	1.15864	0.50401	1.00965	0.96511	1.25894	0.298949	0.871403	0.531995	1.24691	0.31915	0.769028	0.244159	1.34003	0.201471	0.856595	0.488842	0.57389	0.860833	0.639237	0.0524587	1.21846	0.371505	2.14599	0.00158367	1.18919	0.482089	1.76122	0.0148213	0.554145	0.0221004
SS00010242	-	-	-	0.286652	0.85318	0.376156	1.12651	0.505367	1.15776	0.41373	1.32036	0.126919	1.02774	0.877913	1.10008	0.593247	1.23047	0.250116	0.899683	0.55411	1.11853	0.530905	0.731168	0.0872695	0.880628	0.477468	0.944785	0.750023	0.879569	0.473352	0.932093	0.201471	0.930973	0.688423	0.992728	0.967313	0.959986	0.818729	0.892154	0.567764	0.967018	0.85068	0.929341	0.713207
SS00010243	-	-	-	0.404419	1.13733	0.335832	1.07456	0.588476	1.19499	0.186161	0.944809	0.668941	1.11208	0.425608	1.40712	0.0149031	1.19915	0.178001	1.13383	0.347334	0.852201	0.2338	0.945527	0.673095	1.25507	0.0950398	1.14659	0.34716	1.27916	0.0716656	1.09461	0.750023	1.11563	0.450722	1.02267	0.865745	1.20682	0.163742	1.1544	0.33679	1.18008	0.218137	0.956558	0.764586
SS00010246	-	-	-	0.203506	1.44543	0.179493	0.951691	0.854347	1.17044	0.559915	0.658415	0.0929578	1.22985	0.394573	1.95233	0.00953368	0.988694	0.962422	1.31642	0.260563	0.506416	0.00835319	1.33147	0.240549	1.83033	0.0443971	1.20593	0.519175	1.05027	0.856015	1.51778	0.470427	0.870923	0.601984	1.25302	0.395491	0.969727	0.898924	1.54459	0.11564	0.773911	0.335229	1.59281	0.0931384
SS00010248	-	-	-	0.162429	0.614881	0.137767	0.610907	0.132804	0.422555	0.0115662	0.993536	0.983878	0.691685	0.256466	0.501321	0.0388337	0.637806	0.168674	0.708613	0.288255	1.27225	0.455434	1.11102	0.743125	0.56326	0.0821906	1.13455	0.694475	0.647357	0.182698	0.496462	0.117578	0.570585	0.0889304	0.73541	0.342341	1.36348	0.338172	0.863219	0.682319	1.85404	0.0626814	0.633101	0.209395
SS00010252	-	-	1	0.0412987	1.00136	0.995211	0.415294	0.000541843	0.54873	0.0124071	0.414731	0.000533256	1.32131	0.224216	0.600421	0.0308932	0.466673	0.00209636	0.714333	0.144723	0.777242	0.27045	1.53069	0.0680693	0.672478	0.0877658	0.727978	0.187598	0.709245	0.136704	0.923761	0.447934	0.974267	0.912423	0.750222	0.210372	0.7847	0.28862	0.610241	0.0588999	1.04596	0.842508	0.777674	0.324244
SS00010256	-	-	-	0.0783448	0.814407	0.201709	0.820682	0.218578	0.768105	0.104165	1.00771	0.961337	0.935934	0.676345	0.495304	0.000123664	0.613278	0.00430961	0.582444	0.0018794	1.23819	0.184514	0.949723	0.744837	0.952891	0.760763	0.891802	0.471735	0.911319	0.558833	1.0685	0.877194	1.02188	0.891273	0.640721	0.00852357	0.697641	0.0297325	0.567939	0.00328365	1.08884	0.591919	0.814085	0.251168
SS00010257	-	-	-	0.368642	0.878493	0.547571	0.601774	0.0242124	0.95566	0.832752	0.685007	0.0747146	1.58807	0.0316496	1.19687	0.386303	1.53688	0.0446546	1.15378	0.489333	1.28408	0.231061	0.750732	0.171449	0.778396	0.283472	0.690792	0.105287	0.726398	0.14448	1.12682	0.471735	1.05154	0.814992	0.991986	0.968841	0.948402	0.797144	1.0778	0.74515	0.956063	0.827394	1.13644	0.579706
SS00010260	-	-	-	0.240429	1.05851	0.594748	1.08867	0.428238	1.18692	0.116348	1.02849	0.792281	1.09025	0.420498	1.12625	0.270227	1.18253	0.124096	1.33761	0.0104077	1.04997	0.648044	1.13114	0.253571	0.881138	0.241323	1.0208	0.846941	0.86577	0.183649	0.863185	0.387833	0.84813	0.130531	1.07001	0.527185	1.20831	0.0844368	1.12161	0.339764	1.12926	0.25988	0.928246	0.533666
SS00010283	-	-	-	0.55717	1.15504	0.496875	0.856142	0.464384	1.32526	0.189609	0.741225	0.163931	1.54794	0.0463793	0.875045	0.52896	1.02509	0.90661	1.12094	0.589873	1.17147	0.456049	1.0935	0.672693	0.923361	0.70618	0.834955	0.396321	0.862348	0.485214	1.10588	0.400501	1.03281	0.878559	0.835729	0.39872	0.852785	0.453279	0.725401	0.181334	1.02041	0.923806	0.850626	0.495184
SS00010284	-	-	7	0.0231471	1.00904	0.935095	1.40639	0.00432621	1.22949	0.0699337	1.39379	0.00530108	0.874223	0.230108	0.820474	0.0818512	1.25018	0.0512893	0.923451	0.473226	1.52373	0.00066248	0.738654	0.0100881	1.35902	0.00927919	1.075	0.514466	1.32249	0.0166402	1.2642	0.396321	1.23022	0.0691856	0.816869	0.0756378	0.883509	0.267873	1.13655	0.304957	1.08158	0.479935	1.2864	0.0494026
SS00010285	-	-	-	0.695335	0.941015	0.720648	1.17898	0.336457	1.14424	0.43021	1.25288	0.191424	0.970534	0.860233	1.17873	0.337053	0.926481	0.653548	0.962051	0.819864	0.785996	0.163829	1.03839	0.824503	1.1085	0.545479	1.12375	0.522071	1.03034	0.860302	0.986429	0.514466	0.916877	0.633391	1.0007	0.996689	0.823328	0.258024	0.767903	0.171727	0.822748	0.256343	0.932682	0.713908
SS00010288	-	-	-	0.358359	1.30624	0.0773707	1.15956	0.307643	1.02871	0.843875	0.887707	0.381015	0.88716	0.366546	1.3762	0.0210807	1.16609	0.248839	1.39116	0.0174549	0.847322	0.214636	1.19302	0.187046	1.03686	0.816611	1.16258	0.334529	1.10292	0.531566	0.891864	0.941201	0.948688	0.735913	1.30112	0.0754511	1.25023	0.0981659	1.41515	0.0245093	0.960888	0.781432	1.13191	0.402739
SS00010290	-	-	-	0.242599	0.884793	0.527889	1.0215	0.912317	1.0649	0.745063	1.15451	0.459355	1.04248	0.829568	0.697683	0.0708273	0.915278	0.647418	0.633011	0.0241446	1.31188	0.16755	0.691605	0.064628	1.15404	0.460615	0.810569	0.282219	0.942474	0.759288	1.42374	0.733566	1.16273	0.437723	0.679374	0.0534374	0.618733	0.0184454	0.806255	0.323181	0.910741	0.629153	1.30307	0.226716
SS00010292	-	-	-	0.372126	1.38374	0.24898	1.26717	0.412825	1.37083	0.227496	0.915756	0.764532	1.08181	0.775121	1.55083	0.11501	0.790725	0.37163	1.34463	0.269123	0.509873	0.0144175	1.7005	0.0427294	1.35964	0.274837	0.899877	0.753271	1.40312	0.229829	1.51092	0.651443	1.55923	0.199603	0.785881	0.378431	1.20865	0.54743	1.05456	0.853089	1.53796	0.176129	0.872512	0.676185
SS00010294	-	-	-	0.442948	1.74089	0.0609687	1.13987	0.644534	1.07472	0.799237	0.654763	0.115592	0.942847	0.82089	1.78535	0.0358251	0.870711	0.598339	1.18609	0.5211	0.487696	0.0103009	1.36221	0.245464	1.27772	0.426798	0.924249	0.830233	0.923736	0.798082	1.38244	0.686251	0.999445	0.998805	1.0906	0.743125	1.20014	0.531975	1.32222	0.343904	1.10044	0.742305	1.10172	0.75987
SS00010295	-	-	-	0.0951735	1.12766	0.413585	1.34015	0.0530005	1.49934	0.00933499	1.18844	0.243136	1.11879	0.444589	1.17752	0.268618	1.3529	0.04625	1.2555	0.127438	1.14894	0.345748	0.928002	0.60973	1.00629	0.965768	1.01801	0.902743	1.25255	0.131241	0.988488	0.830233	1.2304	0.163301	1.12491	0.423015	1.18625	0.248081	1.55147	0.011403	1.05453	0.716492	1.30788	0.108613
SS00010296	-	-	-	0.34756	1.06545	0.611015	1.05947	0.642911	1.20184	0.147201	0.994384	0.963874	1.13438	0.315174	1.30505	0.0397207	1.10518	0.424035	0.919604	0.502093	0.846847	0.188427	0.832089	0.147274	1.18516	0.179233	0.990704	0.944619	1.01445	0.908177	1.19628	0.902743	1.02397	0.860216	0.985908	0.909139	0.889599	0.35168	0.910971	0.504181	0.902314	0.412296	1.02402	0.864652
SS00010297	-	-	-	0.895901	1.00488	0.974183	0.96862	0.832163	1.08184	0.601843	0.963918	0.807042	1.11688	0.464527	1.08993	0.568078	1.15194	0.35084	1.22398	0.186177	1.0569	0.713214	1.06253	0.687146	0.871383	0.363651	0.976972	0.880322	1.06537	0.674211	0.891922	0.944619	1.09048	0.576673	1.2233	0.187346	1.09218	0.558901	1.20873	0.265109	0.892813	0.453269	1.10671	0.547817
SS00010298	-	-	-	0.79568	0.995698	0.978901	0.916728	0.594762	0.99054	0.953504	0.920689	0.613067	1.08052	0.635461	1.32515	0.0926924	1.07874	0.642634	1.17112	0.336738	0.814049	0.213579	1.08564	0.615057	1.07859	0.643225	0.961408	0.81772	0.991931	0.960363	1.12189	0.880322	1.03175	0.854745	1.15939	0.367938	1.01221	0.940635	1.22044	0.279657	0.87306	0.408	1.20572	0.309386
SS00010299	-	-	-	0.456533	0.926932	0.727651	0.818767	0.388653	0.941359	0.781396	0.883309	0.553228	1.14973	0.505377	1.04446	0.828427	0.978966	0.913271	1.08237	0.684757	0.937291	0.747752	1.10563	0.607944	0.918485	0.721659	0.627933	0.0605604	0.818406	0.365995	1.46271	0.81772	1.30333	0.235141	0.96422	0.869171	0.696025	0.0808822	1.36885	0.158158	0.721853	0.159288	1.96666	0.00546708
SS00010300	-	-	-	0.523109	1.29201	0.207741	1.08501	0.684297	1.20623	0.353234	0.839781	0.357623	1.11172	0.574951	1.70415	0.00813088	1.11373	0.568497	1.35142	0.119472	0.653541	0.0307399	1.21342	0.310838	1.26024	0.254089	1.09323	0.673834	1.00308	0.987734	1.15277	0.0605604	0.917545	0.66807	1.20009	0.366278	1.32766	0.140369	1.141	0.532482	1.1063	0.614919	0.859404	0.473871
SS00010301	-	-	-	0.538587	1.02158	0.87278	0.971758	0.829872	1.09413	0.501499	0.951235	0.707935	1.12593	0.377002	0.786084	0.0794255	0.954826	0.728993	0.764924	0.0523753	1.21466	0.152389	0.801114	0.104618	0.989462	0.936644	1.05578	0.68427	1.03597	0.791013	0.937186	0.673834	0.981239	0.887018	0.844378	0.211072	0.714464	0.0169054	0.752199	0.064326	0.846143	0.216601	1.05282	0.730076
SS00010302	-	-	-	0.150614	1.50204	0.0958969	1.52398	0.0852005	1.5625	0.0691645	1.0146	0.93907	1.02528	0.895281	1.83811	0.00330586	1.40502	0.0814811	1.08628	0.66312	0.764383	0.166347	0.773143	0.182189	1.64382	0.0574146	1.30864	0.288486	1.49281	0.100777	1.25613	0.68427	1.14074	0.52451	0.854338	0.44747	1.02059	0.91501	0.927256	0.722008	1.1946	0.394326	0.90855	0.653425
SS00010303	-	-	-	0.842593	1.39574	0.244252	1.05277	0.863845	1.01722	0.951162	0.754276	0.332416	0.966231	0.903919	1.12292	0.683378	0.692432	0.202418	0.845777	0.561297	0.616638	0.0735567	1.22146	0.454104	1.19804	0.558688	0.926343	0.818244	1.46892	0.24979	1.2933	0.288486	1.58572	0.212625	0.687913	0.369849	0.891823	0.707625	0.865658	0.64503	1.29642	0.532704	0.970662	0.924321
SS00010306	-	-	-	0.591711	1.14127	0.659375	1.00407	0.988134	1.23588	0.437854	0.879784	0.651976	1.23087	0.416196	1.55066	0.0918147	0.791138	0.358435	1.19792	0.477559	0.510196	0.0121651	1.51417	0.10861	1.34199	0.321155	1.13892	0.693365	0.898956	0.716935	1.1783	0.106209	0.789307	0.479285	1.09089	0.749522	0.963534	0.893142	1.46718	0.182642	0.883255	0.673012	1.5227	0.173117
SS00010307	-	-	-	0.138444	0.749425	0.0863441	0.851708	0.330737	0.934675	0.680069	1.13648	0.436716	1.09741	0.570984	0.625348	0.00738757	0.780745	0.138319	0.646451	0.0120452	1.2485	0.182117	0.827992	0.254313	0.786784	0.150514	0.920974	0.615581	0.733663	0.0666618	0.854296	0.693365	0.796617	0.17198	0.719282	0.051963	0.748683	0.0853279	0.578682	0.00548329	1.04088	0.806608	0.772933	0.166604
SS00010314	-	-	-	0.204386	1.14683	0.427902	1.20047	0.292555	1.47417	0.0307116	1.04677	0.788726	1.228	0.234503	1.51134	0.0212836	1.49326	0.0249711	1.44196	0.0392268	0.98804	0.943732	0.965648	0.837594	1.33464	0.103087	1.01362	0.942203	1.20234	0.288543	1.31671	0.710872	1.18619	0.360704	1.20582	0.277594	1.0055	0.974328	1.00797	0.966774	0.833874	0.291617	1.00246	0.98973
SS00010319	-	-	-	0.874472	1.2503	0.341589	1.23838	0.324614	1.36539	0.155413	0.990466	0.965274	1.10257	0.628487	1.15134	0.485989	1.03635	0.859293	0.945786	0.782071	0.900126	0.602205	0.912612	0.650354	1.18426	0.470496	1.64427	0.0392053	1.34202	0.178758	0.720236	0.668636	0.81618	0.357889	1.02305	0.909892	1.09818	0.644243	1.10088	0.669964	1.07344	0.726559	1.00245	0.991351
SS00010326	-	-	-	0.728759	0.917454	0.675855	1.43777	0.0860814	1.22402	0.330095	1.56713	0.0362163	0.851334	0.436582	0.861686	0.471434	0.95041	0.804823	0.887983	0.564793	1.10297	0.634495	0.934315	0.741441	0.991298	0.966111	1.19572	0.419922	1.10209	0.637219	0.82904	0.830146	0.921701	0.711612	0.814567	0.323197	0.850494	0.433806	0.733411	0.184874	1.04411	0.833876	0.862335	0.521192
SS00010330	-	-	-	0.219881	1.03963	0.735865	0.925277	0.501646	1.01012	0.930323	0.890004	0.315909	1.09169	0.448395	1.59932	0.000323825	1.27386	0.043105	1.32678	0.0196903	0.796502	0.0562002	1.04154	0.723915	0.891383	0.322262	1.01553	0.893503	0.946006	0.630366	0.877751	0.960006	0.931539	0.539232	1.33587	0.0171729	1.28296	0.0377404	1.39901	0.0138122	0.960391	0.725788	1.09046	0.502777
SS00010332	-	-	-	0.33329	0.843566	0.401291	1.12089	0.572011	1.11992	0.574916	1.32875	0.165664	0.999134	0.996566	0.760553	0.181338	1.16617	0.447638	0.789201	0.245679	1.53332	0.0413119	0.676746	0.0607233	1.22438	0.319219	1.03527	0.86335	1.10607	0.617397	1.18267	0.406278	1.06839	0.742741	0.844231	0.403447	0.603081	0.0173483	0.912005	0.68288	0.714355	0.103282	1.51224	0.0746357
SS00010333	-	-	-	0.643268	0.975808	0.924607	1.23374	0.422789	1.20457	0.474102	1.26433	0.368901	0.976358	0.926415	1.16176	0.588664	0.844643	0.513459	0.715117	0.199543	0.727037	0.254758	0.84665	0.519351	1.388	0.214265	0.973523	0.922776	0.755257	0.283254	1.42574	0.86335	0.775798	0.360583	0.8995	0.681129	0.748327	0.268083	0.844353	0.557795	0.831937	0.479119	1.12832	0.676616
SS00010334	-	-	-	0.257782	0.881725	0.666169	1.61091	0.105659	0.943768	0.83993	1.827	0.0466553	0.585861	0.0707412	1.72243	0.0663271	0.893945	0.695168	1.10466	0.72782	0.519003	0.0289636	1.23572	0.461151	0.851141	0.605559	0.87519	0.677704	1.08501	0.775919	0.972522	0.922776	1.23975	0.503024	0.9873	0.964321	2.33556	0.0125627	1.32795	0.378321	2.3656	0.0114426	0.568578	0.115404
SS00010335	-	-	-	0.354038	1.4161	0.00915504	0.977827	0.845485	1.12232	0.320219	0.690506	0.00590783	1.14777	0.236989	1.01944	0.8671	1.22934	0.0867213	1.21736	0.0957827	1.2059	0.118606	0.990256	0.93344	1.03031	0.795281	1.08511	0.51346	1.02783	0.811456	0.949501	0.677704	0.947216	0.663698	1.1536	0.220632	1.2301	0.0802833	1.19966	0.164539	1.06631	0.577789	0.975251	0.845539
SS00010336	-	-	-	0.357152	1.05402	0.669982	1.03152	0.801262	1.17419	0.199513	0.978661	0.86109	1.1383	0.298105	1.26829	0.0620566	1.04571	0.717168	1.44727	0.00536683	0.824502	0.12563	1.38401	0.0129335	1.20245	0.142662	1.05129	0.704312	0.95896	0.734092	1.14378	0.51346	0.912173	0.486917	1.06732	0.597993	1.17751	0.191961	1.23	0.141012	1.10324	0.428016	1.04458	0.751807
SS00010341	-	-	-	0.094361	0.833014	0.396342	0.624301	0.0348196	0.700866	0.105137	0.749448	0.184898	1.12264	0.589735	0.709016	0.116381	0.408142	0.000241892	0.70027	0.104347	0.575646	0.0147535	1.71575	0.0168895	1.24839	0.336432	0.773452	0.261507	0.747734	0.181549	1.61405	0.777471	0.96675	0.881126	0.735463	0.158732	0.709964	0.117743	0.821659	0.41448	0.965329	0.869036	1.15732	0.542733
SS00010342	-	-	-	0.145119	1.40405	0.0857067	0.958971	0.818079	1.12495	0.519497	0.683005	0.0356152	1.17308	0.331372	1.39723	0.0481033	1.23669	0.199219	1.43833	0.0328548	0.885102	0.455951	1.16305	0.357581	1.08597	0.667762	0.795591	0.244795	0.99695	0.986612	1.36499	0.261507	1.25309	0.207211	1.43391	0.0356291	0.949699	0.751502	1.55375	0.0216161	0.662316	0.0176556	1.63604	0.0112068
SS00010345	-	-	-	0.389943	0.97984	0.925842	0.931894	0.747388	1.01543	0.944206	0.951067	0.818712	1.08964	0.695191	0.632221	0.0437828	0.884098	0.574537	0.792868	0.293777	1.3984	0.133523	0.89681	0.619441	1.29423	0.24641	1.2234	0.360533	1.08104	0.722034	1.0579	0.442952	0.883639	0.572937	1.25245	0.308286	1.17878	0.454571	0.868919	0.566894	0.941179	0.78187	0.737137	0.219021
SS00010348	-	-	10	0.0284983	0.790505	0.0954473	0.949113	0.70409	1.41838	0.0160496	1.20064	0.184211	1.49442	0.00582971	1.05919	0.671661	1.2387	0.122279	1.21855	0.152276	1.16948	0.253497	0.983739	0.903658	1.02537	0.855303	0.789833	0.0943152	0.816145	0.14698	1.29821	0.0571003	1.03331	0.808901	0.947635	0.691683	0.852321	0.244062	0.835279	0.24064	0.89942	0.436392	0.980005	0.893898
SS00010349	-	-	-	0.377557	1.1672	0.25061	1.05785	0.672718	1.19513	0.18707	0.906311	0.461503	1.12978	0.362347	1.54599	0.00266382	1.19135	0.194779	1.26131	0.0892297	0.770609	0.0581263	1.05872	0.66821	1.06104	0.656364	1.19073	0.229057	0.991636	0.949614	0.891082	0.0943152	0.832797	0.208027	1.04077	0.763883	1.17372	0.234361	1.21504	0.196953	1.12775	0.369343	1.0352	0.816017
SS00010354	-	-	-	0.278168	0.815185	0.264117	0.965936	0.848071	1.18895	0.342666	1.18493	0.35203	1.23087	0.256472	1.82339	0.00238142	1.132	0.494867	1.24836	0.226352	0.620822	0.0129681	1.10279	0.589487	0.977843	0.901408	1.0475	0.811513	1.10947	0.566858	0.9335	0.88836	1.05916	0.767781	1.19238	0.334818	1.16837	0.39278	1.11736	0.58417	0.979867	0.910466	0.95634	0.825331
SS00010355	-	-	-	0.39269	0.856393	0.432356	0.927152	0.679399	1.03254	0.860945	1.08262	0.670825	1.11366	0.533772	0.98997	0.95337	0.930098	0.674709	1.17326	0.357785	0.939521	0.71775	1.26144	0.185118	1.11126	0.594755	0.966019	0.857344	0.721946	0.0831044	1.15035	0.811513	0.747342	0.119321	1.02221	0.898601	0.993927	0.971969	0.743399	0.132094	0.972329	0.871434	0.747941	0.141598
SS00010357	-	-	-	0.544545	1.152	0.4742	1.08799	0.669103	1.30461	0.155783	0.944438	0.769428	1.1991	0.323316	1.48987	0.0238135	1.09778	0.579799	1.42128	0.0440756	0.736827	0.0775834	1.29469	0.132399	1.17664	0.411903	0.94313	0.767847	1.09775	0.612705	1.24759	0.729026	1.16395	0.411776	1.30956	0.116804	1.22181	0.239217	1.48492	0.0429372	0.932988	0.680188	1.21535	0.303942
SS00010362	-	-	-	0.268819	0.867813	0.347845	1.18819	0.255426	1.06895	0.65681	1.36917	0.0435848	0.899645	0.482171	1.1581	0.331391	0.957735	0.77327	1.16165	0.321582	0.826989	0.211394	1.21291	0.204336	1.24134	0.156682	0.808663	0.190409	1.007	0.962843	1.53506	0.195843	1.24527	0.176706	0.842775	0.259136	0.833687	0.230872	1.00273	0.986996	0.989217	0.942296	1.20277	0.275602
SS00010368	-	-	-	0.358124	1.08282	0.657981	1.17155	0.38095	1.06047	0.74371	1.08194	0.660962	0.905186	0.579493	1.18783	0.341043	1.0287	0.874598	0.97366	0.881647	0.866031	0.425087	0.946496	0.759224	0.933825	0.703133	0.800354	0.230627	0.871567	0.446052	1.16677	0.779472	1.08898	0.642274	0.877906	0.470145	0.799046	0.217728	1.35051	0.141827	0.910173	0.601114	1.69015	0.0135686
SS00010377	-	-	-	0.267506	0.864794	0.193928	0.930619	0.515201	0.965944	0.753104	1.07612	0.50681	1.03796	0.735247	1.19274	0.11764	0.98625	0.899898	1.32216	0.0163371	0.826881	0.0926513	1.34059	0.0121567	0.955047	0.676502	0.986215	0.899645	0.923483	0.471657	0.968397	0.340487	0.936391	0.551717	1.0928	0.422853	1.21292	0.0879692	1.05388	0.670299	1.10992	0.347328	0.868872	0.259026
SS00010383	-	-	-	0.102038	1.27518	0.0373553	1.22918	0.0739804	1.23574	0.0672342	0.963928	0.743229	1.00534	0.962079	1.54934	0.00051293	1.12096	0.312786	1.23082	0.0722332	0.723506	0.00706004	1.09801	0.407025	1.01535	0.891888	1.27617	0.0534391	1.02791	0.806003	0.795621	0.869609	0.805468	0.0843967	1.21358	0.0925764	1.11579	0.332418	1.28686	0.0520849	0.919422	0.455725	1.15332	0.260487
SS00010384	-	-	14	0.023561	0.986546	0.945611	1.31217	0.178574	1.00348	0.98603	1.33006	0.137622	0.764753	0.161699	1.21537	0.304669	0.89176	0.543988	0.783644	0.201935	0.733734	0.108298	0.878761	0.494022	1.07687	0.709498	1.31814	0.172276	1.17773	0.41291	0.81696	0.0534391	0.89348	0.551415	1.14807	0.465241	1.8595	0.00253625	0.856758	0.464607	1.61968	0.0153909	0.460746	0.000928107
SS00010386	-	-	-	0.192134	0.933483	0.620534	1.17216	0.257875	1.06988	0.627036	1.25569	0.10916	0.912745	0.51212	1.02712	0.847106	0.934423	0.625635	0.904847	0.473146	0.909755	0.497201	0.968348	0.816721	1.12085	0.41374	0.776846	0.0771852	1.20159	0.192614	1.44282	0.206941	1.54676	0.00373811	1.27385	0.0895278	1.15095	0.315413	0.964289	0.814706	0.903518	0.466729	0.837823	0.259578
SS00010389	-	-	-	0.295591	1.22718	0.188679	1.13848	0.401143	1.0447	0.775484	0.927719	0.625672	0.917629	0.576473	0.784744	0.121958	1.02862	0.853907	0.769109	0.0951691	1.31078	0.0858888	0.747707	0.0661106	0.880704	0.41004	0.881529	0.413455	1.13875	0.399568	0.999064	0.911104	1.2918	0.103206	0.890975	0.453582	0.977892	0.884017	0.723073	0.0667533	1.09755	0.544892	0.73942	0.0865515
SS00010391	-	-	-	0.0574763	1.02941	0.926323	1.17734	0.60337	2.38961	0.00920958	1.14371	0.668894	2.02967	0.0307606	0.810076	0.503381	2.14264	0.0208678	1.10353	0.753497	2.64499	0.00414542	0.515034	0.0418406	1.04741	0.882528	0.983394	0.958483	1.16962	0.61798	1.0651	0.314669	1.18937	0.590791	0.89812	0.732014	0.506219	0.03716	0.669011	0.257118	0.563642	0.0758474	1.32159	0.428932
SS00010392	-	-	-	0.778467	1.14951	0.246786	1.0411	0.734836	1.16587	0.203265	0.905688	0.407381	1.11985	0.344728	1.05946	0.627595	1.19394	0.143662	1.08122	0.512645	1.12694	0.31895	0.905589	0.406867	1.04565	0.707464	1.07751	0.531253	0.982298	0.880516	0.970433	0.958483	0.911639	0.438712	1.07882	0.524605	1.11374	0.368167	0.99613	0.97671	1.03236	0.78875	0.894402	0.403848
SS00010393	-	-	-	0.617158	0.983755	0.911193	0.99969	0.998316	1.04394	0.769819	1.0162	0.912866	1.04426	0.76821	0.972941	0.851848	1.41628	0.0239679	1.06822	0.653743	1.45566	0.0156098	0.754242	0.0630554	0.913259	0.538056	0.935883	0.652398	0.916589	0.554374	0.975826	0.531253	0.979384	0.887202	1.09527	0.536887	0.983518	0.909892	0.966174	0.834033	0.89797	0.465835	0.982365	0.913703
SS00010394	-	-	-	0.462605	0.619358	0.0319957	0.783086	0.258528	0.787023	0.268191	1.26435	0.277962	1.00503	0.981291	0.789395	0.274114	1.01728	0.936125	0.848822	0.445822	1.28869	0.241623	0.8344	0.40029	0.567551	0.0125728	0.878846	0.547204	0.851828	0.455591	0.645792	0.652398	0.969258	0.883915	1.01832	0.932341	0.990661	0.964999	0.809222	0.379355	0.972839	0.897542	0.81685	0.400546
SS00010395	-	-	-	0.185328	1.13341	0.178351	1.12146	0.216725	1.17231	0.0907594	0.989456	0.907761	1.04534	0.628635	1.22426	0.0340696	0.931499	0.44046	1.03171	0.733143	0.760869	0.00553136	1.10758	0.269467	1.0943	0.328889	0.974215	0.775366	1.13161	0.183753	1.12326	0.547204	1.16156	0.110018	0.953202	0.601237	0.965997	0.705664	1.03436	0.741389	1.01342	0.884122	1.07077	0.505517
SS00010400	-	-	-	0.763759	1.01827	0.907881	0.794112	0.148561	0.850009	0.303777	0.779863	0.120359	1.07039	0.664288	1.04963	0.7571	1.09837	0.550032	0.861103	0.343264	1.04644	0.771872	0.78398	0.128064	1.00733	0.962778	0.887135	0.446496	0.828001	0.233924	1.13548	0.136942	0.933342	0.65986	1.02262	0.886356	0.927597	0.631699	0.973766	0.879233	0.907082	0.534561	1.04977	0.781409
SS00010403	-	-	9	0.0109894	2.27816	0.000840666	2.03749	0.00311172	1.99981	0.00385206	0.894358	0.614659	0.981506	0.932764	1.31416	0.223356	1.46027	0.0955495	1.56191	0.051864	1.11118	0.634441	1.0696	0.761236	1.98475	0.00419764	1.45886	0.0963607	2.08179	0.00242813	1.36048	0.938162	1.427	0.116406	0.987474	0.954567	1.94473	0.00528254	2.33071	0.00184474	1.9694	0.00458326	1.19847	0.466444
SS00010408	-	-	-	0.277872	0.832669	0.253006	0.825439	0.231655	0.766343	0.101104	0.991317	0.956051	0.928406	0.639428	0.583944	0.00194807	0.710532	0.0381659	0.672021	0.0173389	1.21678	0.221479	0.945799	0.725019	0.845648	0.29437	0.943403	0.713075	0.863769	0.358516	0.89638	0.729307	0.915589	0.578411	0.733064	0.0579005	0.814837	0.202532	0.558435	0.00256094	1.11155	0.505694	0.685334	0.0401835
SS00010414	-	-	-	0.292749	1.01187	0.938686	0.98462	0.919523	1.04528	0.772995	0.97307	0.858788	1.06161	0.697146	1.62144	0.0036781	1.05113	0.74534	1.17279	0.303611	0.648271	0.00823203	1.11573	0.477367	0.957376	0.7766	0.860419	0.331833	1.02915	0.851439	1.11269	0.362893	1.19611	0.249433	1.21936	0.202921	1.28686	0.108602	1.21437	0.26306	1.05535	0.725736	0.94367	0.735587
SS00010417	-	-	10	0.00637665	0.891063	0.450713	0.964447	0.811984	1.48615	0.0139646	1.08236	0.603783	1.54093	0.00789993	2.10404	3.6188e-05	1.30145	0.0917805	1.81337	0.000505973	0.618546	0.00361027	1.39335	0.0364637	1.10139	0.527038	0.980116	0.901892	0.90346	0.50626	1.12374	0.435589	0.921789	0.61796	1.11156	0.488821	1.11236	0.485884	1.09429	0.597183	1.00072	0.996211	0.983755	0.923282
SS00010418	-	-	-	0.259113	1.19062	0.120896	0.997319	0.980523	1.08898	0.44077	0.837645	0.11553	1.09191	0.426678	1.53172	0.000555547	1.12608	0.285384	1.20427	0.0994622	0.735169	0.00880466	1.06944	0.542909	0.981173	0.862806	1.06505	0.597224	1.06017	0.596669	0.921244	0.901892	0.99542	0.969256	1.17589	0.148527	1.17484	0.150704	1.28591	0.0486923	0.999102	0.993484	1.09454	0.464692
SS00010420	-	-	-	0.128147	1.02551	0.820352	0.902328	0.357795	1.21402	0.0888087	0.879881	0.254261	1.34543	0.0117954	1.42158	0.00348137	0.984738	0.889698	1.2284	0.0720019	0.692706	0.00244552	1.24743	0.0542374	1.05258	0.644646	0.972744	0.803297	1.00202	0.985496	1.08207	0.234247	1.03009	0.789295	1.27519	0.0355515	1.284	0.03103	1.20638	0.138243	1.00691	0.950496	0.939552	0.615818
SS00010422	-	-	-	0.242078	1.27202	0.128424	1.22194	0.200617	1.42142	0.0293086	0.960627	0.795425	1.16325	0.331111	1.30097	0.0965054	1.48505	0.0153496	1.37848	0.0451338	1.14149	0.394056	0.928242	0.629944	1.1752	0.300069	0.967856	0.841732	1.04539	0.773621	1.21423	0.374943	1.08011	0.63822	1.10468	0.520182	1.07798	0.627082	0.960026	0.813056	0.97583	0.87397	0.890578	0.503308
SS00010423	-	-	-	0.518473	0.801918	0.234571	0.711029	0.0711669	1.03302	0.859313	0.88666	0.503355	1.45286	0.0446192	1.19776	0.317929	1.23268	0.248459	1.05042	0.783602	1.02915	0.872483	0.852143	0.374931	0.732764	0.0982601	0.712809	0.0791048	0.795265	0.21784	1.028	0.841732	1.11568	0.551612	1.09648	0.60773	1.17175	0.38057	0.895317	0.581655	1.06864	0.711777	0.764086	0.186875
SS00010425	-	-	-	0.518414	0.973853	0.840072	1.18291	0.207365	0.978042	0.865695	1.21467	0.146359	0.826811	0.155127	1.20382	0.165159	1.01374	0.917167	0.913708	0.493593	0.842106	0.197386	0.90132	0.431258	0.925776	0.558041	1.19806	0.175968	0.977043	0.859575	0.772728	0.981869	0.815519	0.12845	0.958286	0.745675	1.11494	0.410089	0.918412	0.563116	1.16347	0.25444	0.823733	0.193402
SS00010427	-	-	-	0.325037	1.38282	0.13156	1.76413	0.0111815	1.64158	0.0247376	1.27575	0.252834	0.930533	0.732442	1.08198	0.708366	1.17079	0.45587	0.928055	0.722956	1.08209	0.708002	0.792671	0.274769	1.35952	0.152155	0.992574	0.971736	1.2736	0.256052	1.36969	0.193913	1.28313	0.24204	0.963903	0.8613	1.14402	0.524021	0.712735	0.157675	1.18686	0.418309	0.62301	0.0522443
SS00010429	-	-	12	0.0351987	1.21653	0.113742	1.01468	0.904166	1.52595	0.00153391	0.834076	0.141884	1.50387	0.00209478	1.72381	0.000104483	1.23496	0.0897416	1.36953	0.0141716	0.716413	0.00975186	1.10897	0.395961	1.30281	0.036078	1.04762	0.726255	1.21507	0.115881	1.24359	0.211258	1.15984	0.269396	1.37722	0.0129347	1.21213	0.120267	1.2952	0.0642515	0.880129	0.297715	1.06853	0.625016
SS00010438	-	-	-	0.310547	1.11107	0.731681	1.30712	0.386096	0.936943	0.831961	1.17645	0.597347	0.7168	0.283082	1.25474	0.46183	1.23201	0.498353	0.900033	0.731686	0.981883	0.952487	0.73054	0.310864	0.46384	0.0176695	1.06786	0.837635	0.718285	0.286021	0.434365	0.662399	0.672641	0.222141	1.12229	0.707276	1.10871	0.736889	0.675953	0.259321	0.987898	0.968347	0.609676	0.15696
SS00010440	-	-	-	0.382127	1.20025	0.0956643	1.19538	0.102905	1.20649	0.0870666	0.995941	0.969385	1.00929	0.930447	1.23483	0.0546427	1.11221	0.320091	1.27042	0.0307537	0.900706	0.328098	1.14225	0.216094	1.06422	0.56515	1.29925	0.0284392	1.09489	0.398701	0.819101	0.0655958	0.842708	0.139547	1.03475	0.747454	1.06991	0.525252	1.25975	0.0595316	1.03399	0.752699	1.17743	0.17547
SS00010445	-	-	-	0.558695	1.17484	0.637867	1.26697	0.488538	1.14596	0.689045	1.07842	0.81387	0.904488	0.753079	2.55631	0.0104112	1.6918	0.110075	1.2552	0.480124	0.661813	0.231685	0.741931	0.353482	1.15202	0.706629	0.777657	0.50497	1.05783	0.868671	1.48139	0.329398	1.36028	0.391662	1.13812	0.704986	0.947404	0.882018	1.29563	0.471439	0.832432	0.631457	1.36756	0.432488
SS00010447	-	-	12	0.046297	1.15565	0.239562	1.24229	0.0824705	1.38312	0.0119263	1.07497	0.552895	1.11336	0.379911	1.76358	6.52746e-05	1.53647	0.00136259	1.39319	0.0103416	0.871221	0.261837	0.906746	0.422885	1.10175	0.427541	1.07075	0.600922	1.08814	0.488563	1.02896	0.058001	1.01624	0.901625	1.21883	0.111543	1.19116	0.157417	1.36293	0.0292603	0.977298	0.850032	1.1442	0.325424
SS00010448	-	-	-	0.344173	0.885308	0.528111	0.972952	0.886673	1.00162	0.993305	1.099	0.624409	1.02946	0.880053	0.697511	0.0700776	0.666178	0.0427261	0.584744	0.00911689	0.955079	0.811263	0.877759	0.499754	1.11366	0.576858	1.13929	0.500572	0.785889	0.216985	0.977506	0.600922	0.689808	0.0623496	0.557261	0.00493914	0.723435	0.101569	0.567597	0.0131902	1.2982	0.182197	0.784585	0.264924
SS00010449	-	-	-	0.52168	1.10374	0.61247	1.26713	0.22956	1.4003	0.0917968	1.14804	0.479644	1.10509	0.60808	1.06712	0.738509	0.851207	0.410232	1.21204	0.326909	0.797671	0.250742	1.4239	0.0775527	0.967887	0.866685	1.02308	0.906562	1.16541	0.433651	0.946051	0.500572	1.13912	0.504581	0.810834	0.285875	0.945385	0.772809	0.787049	0.2759	1.16594	0.432311	0.832517	0.402107
SS00010453	-	-	-	0.494245	0.850345	0.609218	0.572275	0.0862174	0.897504	0.732764	0.672992	0.217216	1.56831	0.162574	0.792318	0.46407	0.722323	0.30857	0.692622	0.251531	0.911658	0.770186	0.958881	0.894428	0.709168	0.282571	0.511625	0.0543738	0.457929	0.0191457	1.38611	0.46696	0.895048	0.741879	0.833769	0.566711	0.742815	0.351265	0.537703	0.0879317	0.890912	0.715355	0.723873	0.364634
SS00010469	-	-	-	0.744969	1.12681	0.704928	1.12015	0.719731	1.06748	0.835764	0.994088	0.984052	0.952977	0.871051	1.40795	0.254215	0.692484	0.220836	0.80111	0.455671	0.491838	0.023098	1.15686	0.62289	1.30567	0.420329	1.39956	0.338282	1.45845	0.237324	0.932911	0.303264	1.04208	0.900767	0.795017	0.468607	0.808923	0.522823	0.945992	0.866616	1.01749	0.960234	1.16945	0.666056
SS00010470	-	-	-	0.373549	0.83866	0.189897	1.04682	0.729278	0.950338	0.700105	1.2482	0.101688	0.907834	0.466282	0.822017	0.14575	0.77974	0.0679611	0.716402	0.0168013	0.948569	0.68973	0.918771	0.522788	0.86722	0.285865	0.868936	0.29246	0.948762	0.690859	0.998026	0.338282	1.09187	0.507474	0.849923	0.247235	0.829471	0.164488	0.71501	0.0298531	0.975936	0.860704	0.862008	0.319084
SS00010471	-	57535	-	0.516907	1.03049	0.843195	0.863215	0.336754	0.8877	0.435244	0.837672	0.248269	1.02836	0.853572	1.55757	0.00645847	1.0634	0.685387	1.1747	0.292913	0.682731	0.0170471	1.10466	0.512858	0.970742	0.857361	0.95056	0.750773	0.8656	0.34574	1.02123	0.29246	0.910621	0.557751	1.1327	0.41466	1.20397	0.226858	1.32478	0.1053	1.06292	0.688128	1.10034	0.573529
SS00010475	-	-	-	0.188776	0.8025	0.107968	0.791926	0.0892537	0.80525	0.113296	0.986824	0.920905	1.01683	0.900604	0.720281	0.0196998	0.989025	0.934158	0.763392	0.0512352	1.37311	0.0237744	0.771863	0.0607994	1.03427	0.800927	1.06415	0.642234	0.892553	0.397948	0.971921	0.000466564	0.838744	0.195046	0.948207	0.690949	0.91403	0.502764	0.720125	0.035078	0.963957	0.783599	0.787857	0.1187
SS00010477	-	-	-	0.463928	1.20334	0.100579	1.11139	0.340627	1.14646	0.220063	0.923585	0.471569	1.03156	0.777503	1.16204	0.179068	1.25981	0.0432049	1.18395	0.132545	1.08414	0.464476	0.939781	0.573056	1.02242	0.840164	1.0901	0.435041	0.999311	0.994997	0.937915	0.576691	0.916719	0.431424	1.01608	0.884561	1.13045	0.269959	1.27357	0.0571818	1.11255	0.335927	1.12661	0.336076
SS00010486	-	-	-	0.0817222	0.735216	0.09775	0.870957	0.447713	0.74088	0.10598	1.18463	0.353131	0.850651	0.375026	0.843002	0.349349	0.746452	0.114566	0.611218	0.010621	0.88547	0.503348	0.81883	0.274837	1.19104	0.338246	1.05515	0.778269	1.12168	0.52736	1.12879	0.107447	1.06305	0.74849	0.818774	0.274674	0.965732	0.847284	0.936717	0.746883	1.17949	0.365431	0.969955	0.880195
SS00010489	-	-	-	0.442999	0.696457	0.0137377	0.747141	0.042975	0.764698	0.0610343	1.07277	0.612905	1.0235	0.866871	1.07064	0.622975	0.839272	0.212564	1.00929	0.94679	0.783899	0.0873284	1.20257	0.1901	0.848426	0.241441	0.802461	0.120447	0.930346	0.603129	1.05728	0.797204	1.15937	0.290798	1.11529	0.433496	1.05771	0.685919	1.13239	0.424871	0.948365	0.702302	1.07061	0.660126
SS00010492	-	-	-	0.711863	1.109	0.729832	1.05129	0.867691	0.991239	0.97654	0.947963	0.850537	0.942877	0.835707	1.65293	0.0851422	0.998703	0.996334	0.910886	0.741342	0.6042	0.084384	0.912069	0.744806	1.40207	0.264554	0.939712	0.850985	1.09109	0.770972	1.49202	0.645117	1.16109	0.636991	1.18076	0.579831	1.4371	0.206311	0.95249	0.877537	1.21709	0.513219	0.662787	0.200013
SS00010495	-	-	-	0.674364	1.32489	0.204994	1.04217	0.8501	1.2131	0.380203	0.78661	0.226022	1.16401	0.439743	1.35855	0.13333	1.33053	0.152108	1.17199	0.41971	0.979375	0.916871	0.880845	0.51791	1.02097	0.92929	1.15571	0.516751	1.05595	0.803934	0.883419	0.107495	0.913681	0.652907	1.10698	0.62289	1.01066	0.956747	1.50968	0.0681131	0.912984	0.659445	1.49377	0.0750537
SS00010499	-	-	-	0.64459	1.10526	0.636047	1.09873	0.656074	1.28175	0.2457	0.994095	0.974968	1.16657	0.417341	1.5451	0.0279965	1.09606	0.627793	1.17261	0.402113	0.709379	0.0777007	1.06984	0.720914	1.16448	0.495367	0.864019	0.520598	0.966832	0.873034	1.34775	0.0360198	1.11899	0.586325	1.14688	0.507726	1.35933	0.144487	1.3096	0.208235	1.18524	0.44603	0.963415	0.869385
SS00010502	-	-	-	0.725137	0.879581	0.54207	0.926488	0.716133	0.962988	0.857325	1.05333	0.804446	1.0394	0.853864	1.41663	0.105252	1.32694	0.184649	1.18246	0.426943	0.936688	0.755352	0.891123	0.583617	1.08459	0.699024	1.10592	0.632425	0.841049	0.412097	0.980708	0.712505	0.760496	0.199355	1.37592	0.136217	1.42102	0.102336	1.06163	0.798788	1.03278	0.877785	0.747088	0.220199
SS00010508	-	-	-	0.110175	1.14661	0.565336	1.34353	0.202993	1.40419	0.13858	1.17174	0.393374	1.04515	0.790125	0.809294	0.255882	0.847524	0.356725	1.75002	0.00556357	1.04724	0.795178	2.06486	0.000462444	1.28561	0.43548	1.05665	0.831514	1.09504	0.702174	1.21669	0.505857	1.03633	0.871496	0.875268	0.47021	0.773349	0.199326	1.03547	0.87199	0.883557	0.530163	1.33894	0.208063
SS00010509	-	-	-	0.20522	1.09189	0.513357	0.853002	0.240283	1.12792	0.371363	0.781213	0.0578132	1.32229	0.0329607	1.335	0.02785	1.05047	0.695069	1.15455	0.257679	0.786874	0.0643658	1.09908	0.45377	1.12247	0.390618	1.10689	0.474149	0.959841	0.759286	1.01408	0.831514	0.867152	0.291239	1.31121	0.0381422	1.43716	0.00701752	1.13597	0.367012	1.09605	0.466917	0.79043	0.102065
SS00010511	-	-	-	0.23775	1.12926	0.513646	1.42076	0.0665082	1.40189	0.0768685	1.25814	0.221898	0.98672	0.942507	1.42728	0.0632484	1.10257	0.599295	0.884796	0.510768	0.772497	0.17127	0.802485	0.241272	1.24159	0.248976	1.24524	0.254559	1.18034	0.374612	0.997067	0.0135657	0.947883	0.77851	0.966245	0.853078	1.04676	0.805366	0.845244	0.420053	1.08333	0.666434	0.807486	0.306926
SS00010517	-	-	-	0.361395	0.991728	0.954626	0.97314	0.852101	1.12113	0.436136	0.981258	0.8969	1.15208	0.33641	1.0524	0.726734	1.05916	0.694241	1.09661	0.529094	1.00642	0.965062	1.03537	0.81193	0.945613	0.702069	0.850367	0.272332	1.0185	0.900117	1.112	0.327963	1.19771	0.223003	0.978582	0.882127	0.821277	0.184694	0.9403	0.70645	0.839253	0.236183	1.14492	0.410004
SS00010519	-	-	-	0.381149	0.915588	0.496025	0.746335	0.0300933	1.02157	0.868603	0.815143	0.121369	1.36879	0.0207453	1.10995	0.421477	0.964426	0.778998	1.05107	0.699796	0.868891	0.281156	1.08983	0.50656	0.8345	0.169432	0.835617	0.188787	0.811934	0.114658	0.998663	0.0760359	0.971659	0.830731	0.970164	0.814423	1.06525	0.624853	1.28273	0.0927691	1.09801	0.470672	1.20415	0.204501
SS00010521	-	-	-	0.295674	1.07466	0.68106	0.804726	0.220725	1.21358	0.273848	0.748818	0.0832182	1.50806	0.0165713	1.58889	0.00770055	1.19679	0.273748	1.36478	0.0636467	0.753223	0.0893108	1.14037	0.421146	1.26703	0.183297	0.978727	0.908297	0.903236	0.56191	1.29457	0.248817	0.922868	0.647286	1.26068	0.161184	1.25915	0.163312	1.25404	0.218744	0.998787	0.994031	0.995943	0.982124
SS00010522	-	-	-	0.105626	1.24235	0.0713253	1.27306	0.0463182	1.47703	0.00225466	1.02471	0.834328	1.16022	0.209504	1.56276	0.00063667	1.30063	0.0311446	1.18024	0.163178	0.832264	0.123858	0.907438	0.408153	1.31265	0.0261383	1.11073	0.412155	1.25343	0.0611252	1.18179	0.908297	1.12848	0.34619	1.14112	0.263475	1.15514	0.222894	1.21012	0.151595	1.01228	0.9167	1.0476	0.721786
SS00010523	-	-	-	0.869699	0.764791	0.29236	0.880604	0.61474	0.894114	0.65756	1.15143	0.575954	1.01534	0.951701	0.741013	0.239223	0.895905	0.662469	0.711333	0.1827	1.20903	0.452572	0.793983	0.362502	0.691705	0.151463	0.719157	0.217184	0.815074	0.420008	0.961828	0.412155	1.13337	0.63442	0.838638	0.485877	0.845413	0.505866	0.655555	0.141009	1.00808	0.974465	0.775426	0.369102
SS00010525	-	-	-	0.518473	0.89245	0.474345	0.963457	0.814047	0.850192	0.336139	1.07956	0.589585	0.882439	0.412021	1.30443	0.0697702	1.03148	0.83686	1.12442	0.410557	0.790753	0.128006	1.0901	0.567787	0.980763	0.919385	1.05356	0.755086	0.779244	0.158752	0.930904	0.149995	0.73963	0.0806282	1.12597	0.405179	1.10218	0.493815	1.07779	0.636584	0.978877	0.880087	0.977871	0.887526
SS00010527	-	-	7	0.0317572	1.36856	0.0739423	1.43598	0.0411893	1.12989	0.475522	1.04926	0.777866	0.786845	0.166927	1.53544	0.0171174	1.03693	0.831497	0.81067	0.224309	0.675329	0.0277722	0.781802	0.15623	1.06111	0.727965	1.52126	0.0258219	1.03148	0.85565	0.697522	0.105344	0.678045	0.0377757	0.986227	0.935113	1.40055	0.0561096	0.75349	0.14521	1.42011	0.0473251	0.537996	0.00282356
SS00010529	-	-	-	0.0783532	0.858043	0.184895	0.958469	0.709149	0.908986	0.403875	1.11704	0.334032	0.948373	0.641373	0.729895	0.0093682	0.728016	0.0088684	0.618333	0.000214691	0.997425	0.981885	0.849341	0.158252	0.871375	0.231688	0.891086	0.31456	0.987832	0.914167	0.97788	0.0258219	1.10857	0.367784	0.760911	0.0221125	0.997911	0.985311	0.775129	0.0528903	1.31147	0.0230552	0.776752	0.054734
SS00010535	-	-	-	0.855286	1.02732	0.814667	1.03668	0.754214	1.01912	0.869131	1.0091	0.937159	0.983067	0.881916	1.06614	0.578536	1.042	0.720701	0.845423	0.151925	0.977364	0.842173	0.811344	0.077434	1.01676	0.885039	1.00547	0.962158	0.97562	0.830051	1.01123	0.628388	0.970314	0.793316	0.974477	0.822121	0.959408	0.71879	0.837673	0.175548	0.984535	0.892164	0.873115	0.296013
SS00010536	-	-	-	0.399265	1.35739	0.127529	1.07559	0.710641	1.21207	0.33113	0.792393	0.240977	1.1269	0.543364	1.52022	0.0399816	0.974044	0.893224	1.43635	0.0729872	0.640727	0.0298279	1.47463	0.0555185	1.12479	0.570904	1.09647	0.654056	1.50324	0.0454521	1.02583	0.962158	1.37098	0.131732	1.16328	0.442621	1.12957	0.535465	1.54607	0.0547536	0.97102	0.880695	1.36873	0.159554
SS00010538	-	-	12	0.00750745	1.90191	0.00107274	1.26471	0.190536	1.67395	0.00666553	0.664966	0.0275208	1.32359	0.120682	2.49109	1.8633e-05	1.35628	0.0929455	1.64419	0.00852654	0.544451	0.00178607	1.21228	0.280664	1.13379	0.478771	0.995241	0.980704	1.03562	0.842804	1.13921	0.445667	1.04057	0.840271	1.89368	0.00114336	1.71574	0.0047285	1.48181	0.0545588	0.906035	0.577076	0.863657	0.459778
SS00010539	-	-	-	0.709944	1.11557	0.620501	0.915642	0.690808	1.13234	0.573931	0.820781	0.375662	1.23666	0.341255	1.40071	0.134667	0.983588	0.940139	1.34928	0.181595	0.702205	0.117331	1.3718	0.159445	1.29498	0.278831	1.12267	0.6393	1.13901	0.556087	1.15348	0.980704	1.01455	0.953257	1.3523	0.179536	1.4817	0.0832224	1.4943	0.111784	1.09568	0.679656	1.00851	0.972575
SS00010540	-	-	-	0.348478	0.92523	0.767801	0.966678	0.897482	0.989169	0.966969	1.0448	0.867694	1.02327	0.930316	1.22907	0.435516	0.655283	0.116385	0.666954	0.131726	0.533155	0.0228442	1.01781	0.946483	1.79711	0.0328283	0.88858	0.67582	1.02066	0.938018	2.02246	0.6393	1.14864	0.623944	0.822984	0.491635	0.803404	0.408241	0.884519	0.67693	0.976209	0.931966	1.10096	0.743818
SS00010541	-	-	-	0.989268	1.1707	0.392934	1.13185	0.505201	1.0382	0.837894	0.966814	0.855346	0.917259	0.641449	0.909119	0.607597	0.85071	0.385816	0.94253	0.752619	0.935752	0.717298	1.10793	0.582145	0.991317	0.965917	1.07137	0.74708	1.17241	0.388628	0.92528	0.67582	1.09431	0.673532	0.85557	0.437821	1.07928	0.712724	0.914826	0.666951	1.26148	0.292956	0.847625	0.464389
SS00010546	-	-	-	0.478867	1.32981	0.105416	1.47626	0.0300994	1.49062	0.0265529	1.11013	0.544301	1.00973	0.955051	1.12518	0.494086	1.12879	0.482531	0.96474	0.83448	1.00321	0.985109	0.854666	0.364153	1.19652	0.30097	1.22811	0.263387	1.16872	0.367568	0.97428	0.510123	0.951645	0.785016	1.04732	0.78789	1.21434	0.263707	0.766522	0.173544	1.15948	0.392127	0.631225	0.0225879
SS00010549	-	-	-	0.414354	1.16332	0.193852	1.14299	0.249406	0.964152	0.750269	0.982525	0.877751	0.843538	0.145551	1.26217	0.0501082	1.09454	0.43317	1.02843	0.806849	0.86719	0.220186	0.9396	0.587684	1.07981	0.504601	1.33985	0.0232003	1.02237	0.846934	0.805918	0.256813	0.763052	0.034643	1.07159	0.547597	1.1462	0.239837	1.18676	0.188544	1.06963	0.558197	1.03539	0.786185
SS00010552	-	-	-	0.171635	1.25032	0.110815	1.34713	0.0376329	1.32551	0.0471933	1.07742	0.586636	0.98395	0.905843	1.6495	0.000936463	1.27268	0.0847146	1.37609	0.0252118	0.771555	0.0648229	1.08125	0.566814	1.24104	0.12266	1.20406	0.210016	1.13496	0.358448	1.03072	0.951349	0.942618	0.684547	1.33329	0.0419819	1.04581	0.742105	1.3533	0.054682	0.784385	0.0826244	1.29402	0.0985126
SS00010558	-	-	-	0.258793	1.02793	0.854227	0.994309	0.969625	0.916044	0.559731	0.967296	0.824498	0.921287	0.585408	0.734537	0.0473746	0.611723	0.00265388	0.612132	0.00268423	0.832802	0.22852	1.00067	0.996448	1.166	0.339195	1.07803	0.637935	1.02128	0.888283	1.0816	0.882226	0.947357	0.734577	0.726287	0.0527668	0.577651	0.000983991	0.80001	0.190125	0.795347	0.158449	1.38494	0.0601976
SS00010559	-	-	-	0.503851	1.21341	0.41049	1.25568	0.33437	1.25943	0.327718	1.03484	0.883532	1.00299	0.989819	2.025	0.00519538	1.04457	0.851902	1.20085	0.4358	0.515835	0.00819248	1.14962	0.551756	1.33965	0.251749	1.37798	0.195572	1.18394	0.471801	0.972186	0.637935	0.859189	0.534946	1.32767	0.250901	1.19754	0.491832	1.50766	0.12437	0.901984	0.70302	1.25897	0.423513
SS00010560	-	-	-	0.315155	1.17638	0.361402	0.981824	0.917276	1.12098	0.519444	0.834614	0.28128	1.14173	0.427236	1.08799	0.612207	1.31271	0.109562	1.05054	0.766593	1.20654	0.263548	0.800285	0.186687	0.963791	0.83463	0.726734	0.0953165	0.819667	0.265705	1.3262	0.195572	1.12788	0.497447	0.950839	0.76152	1.06417	0.708202	1.0192	0.918391	1.11919	0.499292	0.957736	0.816063
SS00010561	-	-	12	0.0212141	1.11424	0.415171	0.965213	0.788554	1.12241	0.384802	0.866251	0.281715	1.16286	0.258494	1.92979	2.81431e-05	1.22416	0.133431	1.57936	0.00164892	0.634348	0.00171046	1.29016	0.0617511	1.08671	0.530049	1.03206	0.822615	1.07651	0.57741	1.05295	0.0953165	1.04307	0.764593	1.35986	0.0262444	1.67499	0.000510358	1.7543	0.000664166	1.23173	0.122465	1.04735	0.754013
SS00010562	-	-	-	0.768409	0.820931	0.407201	0.839463	0.438973	0.831505	0.414773	1.02257	0.920673	0.99052	0.964179	1.31084	0.235017	0.983948	0.939183	1.31842	0.199654	0.750627	0.208955	1.33993	0.175401	0.767942	0.248577	1.02842	0.910251	0.716114	0.145708	0.746723	0.822615	0.696327	0.135361	1.08437	0.718928	1.00337	0.987345	1.24828	0.360324	0.925299	0.730108	1.24409	0.36754
SS00010564	-	-	-	0.0821226	1.50803	0.0734791	1.34213	0.193359	1.43798	0.111219	0.889991	0.600144	1.07141	0.75597	2.40142	0.000457656	1.3383	0.195853	1.62621	0.0355285	0.557296	0.0129542	1.21512	0.383002	2.07789	0.00261651	1.17678	0.50274	1.55524	0.0554213	1.76575	0.83007	1.32161	0.253198	1.2892	0.259602	1.5354	0.0614286	1.02533	0.919636	1.19097	0.435099	0.667793	0.111826
SS00010567	-	-	-	0.493344	0.808228	0.337164	0.893117	0.589356	1.14158	0.527602	1.10503	0.629426	1.2782	0.214793	1.55412	0.0305938	1.18999	0.37595	1.45006	0.0650499	0.765696	0.178385	1.21856	0.315371	1.26673	0.28746	0.891937	0.607505	0.89589	0.620527	1.4202	0.654445	1.00443	0.984117	1.35084	0.157655	1.03646	0.863872	1.19663	0.413271	0.767275	0.237943	1.15453	0.534477
SS00010568	-	-	7	0.0241822	0.953882	0.750797	1.30325	0.083074	1.08479	0.58476	1.36626	0.0432814	0.832378	0.2232	0.989895	0.945484	0.857164	0.304227	0.706496	0.0257018	0.865915	0.336599	0.824224	0.200024	0.853127	0.289946	1.13585	0.394332	1.07122	0.643879	0.751091	0.607505	0.943101	0.693697	0.989447	0.943062	1.18129	0.267516	0.678696	0.026004	1.19389	0.238939	0.574537	0.00228752
SS00010577	-	-	-	0.221788	1.05976	0.567908	1.16142	0.147639	1.22573	0.0525779	1.09592	0.369607	1.05538	0.595726	1.41716	0.0017499	1.32304	0.00958165	1.32006	0.0101092	0.933587	0.499444	0.997743	0.982211	1.0937	0.38017	1.23783	0.0584437	1.20889	0.0695698	0.883558	0.833029	0.976621	0.828215	1.21503	0.0628615	1.30459	0.0133321	1.35641	0.0113788	1.07371	0.484706	1.03972	0.73122
SS00010579	-	-	-	0.277721	0.97128	0.838945	1.00965	0.946551	0.803595	0.135241	1.03951	0.787024	0.795911	0.119579	0.669159	0.00869816	0.861712	0.303882	0.714106	0.0251207	1.28775	0.0861754	0.828705	0.196883	0.904603	0.486215	1.05348	0.716559	0.884563	0.395307	0.85868	0.899247	0.839657	0.229052	0.752661	0.055544	0.945392	0.695616	0.679369	0.0217776	1.25607	0.120019	0.718611	0.047018
SS00010580	-	-	-	0.311283	0.946362	0.680164	0.993269	0.959657	0.941102	0.649999	1.04957	0.71745	0.94748	0.686625	1.07405	0.593598	0.955095	0.731054	0.931052	0.593603	0.889242	0.38273	0.974827	0.848618	0.938915	0.637579	1.15357	0.289724	0.987695	0.926125	0.813919	0.716559	0.856206	0.250833	0.970961	0.825397	1.40017	0.0169781	0.840934	0.251702	1.44205	0.010084	0.600592	0.00187094
SS00010582	-	-	-	0.284268	1.16052	0.319618	1.09141	0.5563	1.05177	0.733675	0.940448	0.679129	0.963679	0.802968	0.848078	0.271619	0.799962	0.140109	1.02145	0.886123	0.943264	0.693896	1.27688	0.107541	1.18895	0.248793	0.882051	0.40019	0.97864	0.884183	1.34793	0.0176135	1.10951	0.485174	0.748748	0.0590886	0.65443	0.00755253	0.793871	0.171076	0.874033	0.36727	1.21307	0.249602
SS00010585	-	-	-	0.226628	0.94871	0.556119	0.935042	0.453663	0.864842	0.111818	0.985594	0.870742	0.924923	0.384778	0.843364	0.0643726	0.809662	0.0240853	0.86374	0.108848	0.960039	0.64803	1.06679	0.470533	0.848585	0.0740174	1.07116	0.443241	0.961209	0.657824	0.792212	0.0488701	0.897354	0.230776	0.828361	0.0422868	0.914449	0.320332	0.94225	0.55201	1.10393	0.272891	1.0304	0.764033
SS00010586	-	-	-	0.409382	0.982693	0.946885	1.27532	0.357226	1.12536	0.652836	1.29778	0.324329	0.882414	0.633826	1.41152	0.195457	1.2715	0.363089	1.20387	0.480985	0.900803	0.690583	0.946806	0.834834	1.00686	0.979173	1.84549	0.029809	0.867793	0.589443	0.545581	0.443241	0.470223	0.00879029	0.970975	0.910516	1.07235	0.789937	0.805253	0.462014	1.10441	0.705088	0.750922	0.332496
SS00010587	-	-	-	0.438594	2.12341	0.00888815	1.3849	0.230557	1.12982	0.610889	0.652209	0.15318	0.815812	0.449367	1.07907	0.765999	0.757888	0.257602	0.778032	0.308678	0.70235	0.171595	1.02658	0.913535	1.57411	0.0884102	1.05053	0.847656	1.23848	0.375296	1.49839	0.029809	1.17891	0.522899	0.872036	0.628689	0.625498	0.175926	0.76544	0.326323	0.717285	0.3716	1.22373	0.574966
SS00010589	-	-	-	0.483032	0.999313	0.997633	0.860214	0.51817	0.985511	0.94975	0.860805	0.51513	1.14566	0.55457	1.13171	0.594218	0.791179	0.312051	0.92537	0.73495	0.699103	0.131762	1.16961	0.496473	1.0319	0.903259	0.653129	0.0841986	0.847872	0.478342	1.57993	0.579201	1.29817	0.275809	1.23207	0.404899	0.795445	0.37489	1.20816	0.462307	0.645615	0.119116	1.51885	0.144533
SS00010590	-	-	-	0.419271	1.12797	0.450444	0.939116	0.693156	1.08367	0.613498	0.832573	0.254102	1.15393	0.370622	1.64544	0.00375135	1.11956	0.478084	1.24314	0.176979	0.680403	0.0209182	1.11039	0.510449	0.993613	0.970086	1.15446	0.381084	0.965737	0.826204	0.860676	0.0841986	0.836529	0.277523	1.08088	0.62433	1.4002	0.041179	1.2574	0.202921	1.29543	0.110782	0.898016	0.545103
SS00010593	-	-	-	0.0624252	0.874101	0.507561	1.12359	0.565678	1.19897	0.373115	1.28542	0.220896	1.0671	0.748352	0.806119	0.291596	1.38643	0.114565	0.708369	0.0967262	1.71989	0.0116455	0.510929	0.0023876	0.85062	0.426449	0.796345	0.265717	1.18053	0.414763	1.06815	0.12112	1.48243	0.0598	1.13754	0.525546	0.912259	0.650389	0.647649	0.062994	0.801959	0.28041	0.70994	0.137833
SS00010595	-	-	-	0.696795	0.876751	0.53685	1.02848	0.894746	1.09936	0.65594	1.17306	0.454356	1.06891	0.753715	1.52949	0.0532987	1.13965	0.539359	1.09899	0.657074	0.745114	0.173108	0.964324	0.864117	1.02349	0.912899	1.13712	0.546219	0.964184	0.86358	0.90007	0.0902925	0.847918	0.439517	1.16482	0.474321	1.1229	0.585983	1.0395	0.87033	0.964007	0.862898	0.925733	0.74524
SS00010596	-	-	-	0.501081	0.847093	0.540207	0.684839	0.168417	0.880202	0.63717	0.808458	0.425183	1.28527	0.347691	1.86058	0.0255051	0.846063	0.529761	1.34656	0.267117	0.454732	0.00573154	1.59157	0.0880683	0.856885	0.592304	0.731402	0.258416	0.716159	0.222709	1.17156	0.546219	0.979159	0.937484	1.21419	0.46711	1.27	0.376899	1.16373	0.609727	1.04596	0.867367	0.916326	0.770596
SS00010602	-	-	-	0.49035	1.14497	0.482054	1.41083	0.0810776	1.3037	0.173953	1.2322	0.281284	0.924065	0.680819	1.16307	0.433304	0.897642	0.574333	0.871227	0.474164	0.771788	0.183826	0.970572	0.876196	1.25978	0.234512	1.75341	0.00936529	1.3782	0.102726	0.718472	0.0253202	0.786008	0.240635	0.808887	0.273921	0.852227	0.407199	1.09428	0.674705	1.05358	0.785543	1.28402	0.249315
SS00010614	-	-	-	0.528915	1.07764	0.762589	1.0639	0.802342	1.07319	0.775331	0.987252	0.955637	1.00873	0.969922	1.51414	0.080902	0.741536	0.204652	1.23561	0.362863	0.489742	0.00454311	1.66629	0.0352285	1.18897	0.488139	1.0737	0.79044	0.846098	0.501073	1.10736	0.13517	0.788023	0.349368	0.936037	0.789389	0.924915	0.76232	1.11979	0.661416	0.988118	0.965058	1.2107	0.500387
SS00010616	-	-	-	0.621688	1.05924	0.722277	1.11918	0.488303	1.04427	0.788981	1.05658	0.7339	0.933068	0.668941	0.823696	0.236631	1.08625	0.609841	0.829367	0.2532	1.31876	0.0956537	0.763511	0.103739	1.06459	0.699161	1.14504	0.405438	0.899506	0.514261	0.929745	0.472483	0.78557	0.143651	0.851177	0.323556	0.727431	0.0572798	0.796431	0.214758	0.854618	0.335601	1.09485	0.617093
SS00010624	-	-	10	0.00728902	0.858688	0.309236	1.22592	0.177207	1.26542	0.120944	1.42767	0.022427	1.03222	0.830837	1.86448	0.000235317	1.42085	0.0241267	1.39815	0.0307386	0.76206	0.0755238	0.984024	0.913576	0.917664	0.563746	0.737971	0.0626483	0.761267	0.0744746	1.2435	0.95563	1.03157	0.844038	1.26071	0.126681	0.991429	0.953739	0.992003	0.961396	0.786403	0.113758	1.00058	0.997218
SS00010627	-	-	-	0.107504	1.1257	0.341869	1.07426	0.563158	1.05872	0.644746	0.95431	0.70534	0.985533	0.906094	1.34262	0.0231672	1.07997	0.534872	1.12907	0.330023	0.804374	0.0865266	1.04547	0.719189	1.0217	0.862071	1.15737	0.276552	0.949379	0.674577	0.882775	0.297943	0.82029	0.14386	1.116	0.377748	1.05454	0.667806	1.78198	0.000245125	0.944925	0.647141	1.68982	0.000684842
SS00010629	-	-	-	0.139223	1.38703	0.0358504	1.42305	0.024525	1.41801	0.0258689	1.02597	0.863877	0.996457	0.981057	1.56109	0.00564614	1.25356	0.138695	1.02769	0.855075	0.802998	0.150091	0.819819	0.190973	1.21185	0.205488	1.04051	0.790664	1.18161	0.269783	1.16468	0.5684	1.13561	0.398116	1.01794	0.905323	1.016	0.915457	1.04233	0.804222	0.99809	0.989799	1.02591	0.87837
SS00010638	-	-	-	0.167898	1.23546	0.0626489	1.24342	0.0555441	1.19605	0.11173	1.00645	0.953355	0.961901	0.724054	1.45275	0.00195507	1.09497	0.41203	1.15535	0.195877	0.753719	0.0150483	1.05515	0.626	1.03432	0.758995	1.24951	0.0506322	1.05117	0.650397	0.827783	0.083062	0.841265	0.124049	1.10857	0.352241	1.27244	0.0355532	1.35052	0.0201954	1.14782	0.216255	1.06136	0.628662
SS00010640	-	-	-	0.396705	0.926683	0.50442	1.07967	0.501568	1.12548	0.302859	1.16509	0.185781	1.04243	0.714855	1.18613	0.140943	0.957016	0.699308	0.951262	0.660595	0.806837	0.0671888	0.993988	0.95766	0.967704	0.772735	1.22237	0.0856322	0.981104	0.866655	0.791659	0.093867	0.802621	0.0611658	0.976161	0.831853	1.01902	0.868317	1.09179	0.491172	1.0439	0.705618	1.07142	0.588027
SS00010642	-	-	12	0.0174534	1.15154	0.449662	1.43529	0.0598273	1.85656	0.00231433	1.24641	0.210468	1.29351	0.145519	2.06989	0.000235886	2.08512	0.000210493	1.87758	0.00105513	1.00736	0.966266	0.900469	0.546587	1.25511	0.227352	1.11119	0.593515	1.07836	0.684933	1.12952	0.866953	0.97046	0.871719	1.30388	0.133903	1.38454	0.0688592	1.44841	0.0642012	1.06186	0.729378	1.04613	0.816035
SS00010643	-	-	-	0.397453	1.02114	0.903802	0.971142	0.865688	0.896356	0.52881	0.951036	0.771946	0.922992	0.644033	0.568961	0.00280027	0.701383	0.0483019	0.590437	0.00480604	1.23274	0.232947	0.841818	0.324233	0.974737	0.882493	0.92062	0.633474	1.03194	0.8559	1.05878	0.593515	1.12092	0.511283	0.645277	0.0165843	0.654369	0.0199839	0.758528	0.160938	1.01409	0.935569	1.15917	0.447743
SS00010644	-	-	-	0.744394	1.53457	0.131649	0.996561	0.990161	1.27859	0.349696	0.649406	0.0989917	1.283	0.297871	1.26902	0.335078	0.857185	0.505603	1.27635	0.330466	0.675469	0.0981717	1.489	0.097678	1.06268	0.829179	1.10665	0.752548	1.14571	0.669945	0.960266	0.633474	1.0353	0.918866	1.09524	0.710487	1.14426	0.587379	1.30584	0.299342	1.04476	0.859668	1.14121	0.608267
SS00010646	-	-	-	0.388902	1.19537	0.255531	1.5709	0.0066521	1.47281	0.0179426	1.31415	0.0866107	0.937555	0.678004	1.37453	0.0480679	1.22559	0.196537	1.11408	0.487931	0.891648	0.461794	0.909015	0.539827	1.29808	0.100958	1.29109	0.13058	1.2452	0.164901	1.00542	0.632784	0.964454	0.826841	1.08153	0.614048	1.197	0.252018	1.12926	0.485146	1.10676	0.514649	0.943411	0.737108
SS00010648	-	-	5	0.00502456	0.830937	0.0282412	0.88296	0.130828	0.691203	8.38196e-05	1.06261	0.453731	0.782824	0.00489552	0.928283	0.359798	0.898612	0.191974	0.81736	0.0177653	0.968037	0.687466	0.90958	0.245806	1.07909	0.349081	0.867015	0.0852788	1.00951	0.906601	1.24461	0.498861	1.16435	0.0675129	0.987799	0.879013	1.09301	0.27538	1.02266	0.803772	1.10651	0.215975	0.935639	0.462785
SS00010649	-	-	-	0.180645	0.548711	0.114995	1.13075	0.741374	0.705065	0.351377	2.06073	0.0601312	0.62354	0.210823	0.674033	0.293886	0.837221	0.633604	0.464064	0.0468169	1.24211	0.561192	0.554291	0.120964	0.700462	0.342571	1.59632	0.237242	1.29322	0.49128	0.438799	0.0852788	0.81013	0.590784	0.521542	0.0886194	1.35262	0.419594	0.597709	0.222336	2.59351	0.0154209	0.441888	0.0577134
SS00010652	-	-	12	0.00495772	1.5462	0.00040163	1.71171	3.22557e-05	1.74307	2.05345e-05	1.10705	0.32837	1.01832	0.860312	1.29648	0.0170904	1.40278	0.00263317	1.18788	0.103461	1.082	0.447177	0.846805	0.115216	1.61331	0.000140686	1.46468	0.00229066	1.47616	0.00123835	1.10147	0.62621	1.00784	0.942886	1.09111	0.400909	0.996534	0.973142	1.08209	0.495648	0.913324	0.382675	1.08585	0.477048
SS00010655	-	-	-	0.335654	1.01578	0.89956	1.01564	0.900403	1.08707	0.502641	0.999868	0.99915	1.07032	0.58474	1.3293	0.0283475	1.01433	0.908656	1.31056	0.0364567	0.763056	0.0364777	1.29205	0.0466224	0.946302	0.656871	0.814864	0.122993	0.956107	0.717732	1.1613	0.529339	1.17333	0.224521	1.30009	0.0419112	1.26291	0.0681994	1.39237	0.0230609	0.971402	0.815108	1.10251	0.483567
SS00010659	-	-	-	0.390596	0.865131	0.358675	0.933111	0.658977	1.07819	0.631405	1.07858	0.62979	1.15548	0.359845	1.34781	0.064968	0.90887	0.543114	1.02108	0.894026	0.674334	0.0171582	1.12346	0.459515	1.21991	0.210989	0.900589	0.538167	1.10899	0.514172	1.35457	0.639406	1.23141	0.229092	0.930012	0.669109	0.889586	0.45729	0.901568	0.555222	0.956532	0.793289	1.01347	0.939087
SS00010661	-	-	-	0.144526	1.37229	0.0167999	0.90178	0.412328	1.17834	0.197331	0.657136	0.0021827	1.30669	0.0400092	1.3345	0.0276739	0.946691	0.662082	1.19156	0.168859	0.709398	0.0100282	1.25866	0.0744494	1.08935	0.527218	1.09229	0.50483	1.08959	0.495432	0.997306	0.347608	0.997525	0.984978	0.998879	0.992849	1.05098	0.69151	1.13757	0.360645	1.05216	0.684941	1.08239	0.572596
SS00010662	-	-	-	0.5339	1.01348	0.920875	0.94314	0.664679	0.96643	0.800167	0.930593	0.594623	1.02469	0.856454	0.966558	0.800924	0.695296	0.0112574	0.911787	0.495232	0.719353	0.0203006	1.31136	0.0523857	0.909375	0.483058	0.922653	0.56805	0.874379	0.323818	0.985609	0.50483	0.947679	0.702635	0.890561	0.393197	0.9095	0.483688	1.00975	0.948656	1.02127	0.875987	1.11023	0.489798
SS00010664	-	-	-	0.210829	1.67428	0.00306032	1.72387	0.00191675	1.54269	0.0108401	1.02962	0.855181	0.894902	0.489326	1.01476	0.926999	1.24863	0.172397	0.969537	0.846625	1.23047	0.201494	0.77648	0.121907	1.37399	0.0550123	1.31846	0.111306	1.39165	0.046531	1.04212	0.245182	1.05552	0.750132	0.93893	0.693915	1.11658	0.49231	0.893064	0.528489	1.18921	0.283664	0.799819	0.218033
SS00010665	-	-	-	0.578754	1.12212	0.479304	1.29546	0.118641	1.11212	0.513806	1.15448	0.379012	0.858475	0.350476	0.772826	0.12023	1.11392	0.507458	0.852482	0.329168	1.44136	0.0309763	0.765298	0.107378	1.22018	0.225987	1.16813	0.341842	1.0611	0.714824	1.04457	0.111306	0.908376	0.554604	1.01891	0.90799	0.759054	0.0975247	0.876291	0.468418	0.744964	0.0778272	1.15445	0.430779
SS00010680	-	-	-	0.632347	0.911151	0.397268	1.03403	0.759436	1.01201	0.912932	1.13486	0.252418	0.978707	0.843776	1.23767	0.0590288	0.977	0.831303	1.03144	0.776946	0.789386	0.0376368	1.05572	0.620254	0.976747	0.829454	0.908364	0.382127	0.945672	0.609786	1.07528	0.701726	1.04107	0.712726	1.03108	0.779391	1.00963	0.930079	1.14231	0.280994	0.979195	0.847351	1.13141	0.316364
SS00010683	-	-	-	0.161411	1.07539	0.759115	1.15575	0.543376	1.39896	0.163967	1.07472	0.761635	1.21044	0.423833	0.874838	0.573481	1.10224	0.681522	0.623618	0.0542435	1.25994	0.333501	0.565772	0.0221572	0.879893	0.590018	0.91003	0.706006	1.51443	0.0882274	0.966884	0.0182699	1.66415	0.0491985	0.749632	0.230003	0.800501	0.352432	0.823168	0.464637	1.06786	0.782232	1.02832	0.916171
SS00010692	-	-	-	0.411968	0.900573	0.597247	0.87209	0.490672	0.715697	0.0991443	0.968372	0.870884	0.820668	0.321907	0.869088	0.479911	0.824747	0.333975	0.683402	0.0624396	0.94898	0.791217	0.828621	0.345665	0.798101	0.259653	0.66879	0.0497841	0.743831	0.142415	1.19335	0.70062	1.1122	0.591618	0.909083	0.630425	0.808072	0.286199	0.557845	0.012822	0.888887	0.552611	0.690341	0.10211
SS00010700	-	-	-	0.105761	0.838762	0.3495	0.66146	0.0336686	0.618812	0.0149727	0.788615	0.209396	0.935526	0.720997	0.693769	0.0580083	0.508925	0.00108714	0.487957	0.000599001	0.733566	0.104942	0.958799	0.821501	0.793976	0.22523	0.967569	0.868783	0.744646	0.122006	0.820589	0.342448	0.769605	0.196341	0.579568	0.00643506	0.608221	0.0120361	0.68289	0.07569	1.04944	0.795846	1.12277	0.579546
SS00010705	-	-	-	0.479109	1.04121	0.652373	0.986011	0.874909	1.09305	0.324415	0.946989	0.544059	1.10856	0.255138	1.24621	0.0195333	1.05726	0.5352	1.16761	0.0918128	0.848378	0.0745569	1.10437	0.272593	0.981658	0.836139	0.993853	0.945061	1.00631	0.943954	0.987729	0.665783	1.01253	0.889298	1.04163	0.649132	1.04651	0.612247	1.19426	0.0844647	1.00468	0.958338	1.14119	0.193799
SS00010706	-	-	-	0.482634	0.95511	0.873142	0.977166	0.935984	1.08222	0.783669	1.02309	0.932024	1.1075	0.703202	1.81387	0.0333875	1.05644	0.837517	1.3101	0.317586	0.582423	0.0516989	1.24011	0.424233	1.548	0.139089	0.989966	0.974636	0.867599	0.622229	1.56369	0.945061	0.876393	0.659847	0.897027	0.705011	1.31799	0.307161	1.07901	0.799506	1.46928	0.186993	0.818681	0.505583
SS00010708	-	-	-	0.867639	0.971265	0.885097	1.03417	0.867752	0.914901	0.659861	1.06476	0.755942	0.884673	0.544931	0.863887	0.470426	1.15476	0.477738	0.993558	0.974441	1.3367	0.158013	0.860404	0.458383	0.890321	0.565876	0.890849	0.56869	1.00772	0.969572	0.999407	0.924822	1.1312	0.543404	0.92237	0.689158	0.887822	0.556574	0.679051	0.0946503	0.962544	0.849944	0.764851	0.240676
SS00010709	-	-	5	0.0397178	0.994815	0.985854	0.551351	0.0502616	0.441657	0.00904176	0.554225	0.0521617	0.801045	0.451745	1.0915	0.765438	0.791938	0.429029	1.13241	0.672037	0.725547	0.279207	1.42992	0.228961	1.08982	0.769461	0.582006	0.073364	0.857638	0.6014	1.87252	0.56869	1.47359	0.193194	1.43267	0.226543	1.76276	0.0614796	1.61006	0.154127	1.2304	0.481554	0.913375	0.782409
SS00010717	-	-	-	0.289284	0.760646	0.0287265	0.756175	0.0257313	0.745677	0.0197353	0.994122	0.957561	0.986117	0.899599	0.863988	0.194033	0.791918	0.0428519	0.991383	0.937736	0.916585	0.434405	1.25187	0.050553	0.94457	0.657835	0.822848	0.133052	0.777697	0.0430295	1.14793	0.157849	0.945129	0.636147	0.948919	0.636735	0.920993	0.45986	1.03825	0.762031	0.97057	0.787588	1.12732	0.337468
SS00010718	-	-	-	0.462374	0.923725	0.645494	1.23536	0.225871	1.03813	0.827989	1.33737	0.0997498	0.840341	0.316792	1.24205	0.214552	1.04028	0.818638	0.932179	0.68373	0.837547	0.307788	0.896087	0.525422	1.06719	0.705958	1.15666	0.424414	1.07794	0.663372	0.922648	0.133052	0.931944	0.697551	1.11517	0.528095	1.54262	0.0170794	0.995981	0.983304	1.38331	0.0678029	0.645643	0.0297592
SS00010723	-	-	7	0.0360855	1.27539	0.193771	1.03301	0.859924	1.60775	0.0116966	0.809956	0.208773	1.55637	0.00864072	0.553361	0.00101079	0.971548	0.847755	0.903817	0.520703	1.75572	0.0018121	0.930286	0.650198	0.745779	0.236095	1.42827	0.0656698	1.32149	0.151945	0.522155	0.117453	0.925237	0.659775	0.741043	0.0711748	0.822259	0.208257	0.973779	0.891789	1.1096	0.53092	1.18427	0.399012
SS00010731	-	-	-	0.205407	1.37518	0.0574573	1.36361	0.063942	1.53138	0.0131506	0.991587	0.958416	1.12304	0.476017	1.38481	0.0653589	1.36136	0.0652801	1.00856	0.958042	0.983068	0.920485	0.740849	0.0725905	1.12288	0.499923	1.0964	0.591563	1.40379	0.0440136	1.02415	0.331515	1.28036	0.156309	0.977948	0.890562	0.986553	0.933416	1.01786	0.922165	1.0088	0.956885	1.03173	0.863122
SS00010734	-	-	-	0.322098	1.24138	0.160138	1.20046	0.232845	1.20742	0.21878	0.967034	0.812497	1.0058	0.967349	1.26026	0.10992	1.07263	0.620414	1.46344	0.0112496	0.851116	0.259442	1.36434	0.0350054	0.977837	0.889477	1.32473	0.0867335	1.08968	0.570902	0.738139	0.190742	0.822568	0.201485	1.26041	0.132479	1.20421	0.195339	1.10258	0.537779	0.955416	0.762173	0.915602	0.577712
SS00010737	-	-	-	0.497065	1.29177	0.145301	1.57241	0.0132512	1.39208	0.0631712	1.21726	0.256975	0.885319	0.479221	1.26547	0.176813	1.34433	0.0927158	1.20967	0.272055	1.06231	0.724552	0.899831	0.53933	1.42305	0.0484772	1.02377	0.89817	1.17099	0.363318	1.39001	0.17688	1.14381	0.464197	1.21157	0.268216	1.168	0.368417	1.14276	0.488023	0.96404	0.830823	0.97839	0.909216
SS00010745	-	-	-	0.204298	1.31575	0.0282349	1.15764	0.220476	1.24647	0.0698444	0.879837	0.259906	1.07673	0.505404	1.23149	0.0679962	1.09752	0.403027	1.1699	0.1634	0.891207	0.302289	1.06596	0.564604	1.2399	0.0764082	1.19917	0.152358	1.24943	0.067059	1.03397	0.519436	1.04192	0.727686	1.01436	0.897375	1.30138	0.023286	1.32133	0.0310269	1.28296	0.0310627	1.01533	0.902034
SS00010746	-	-	-	0.335227	0.984567	0.926967	0.978382	0.89752	1.25802	0.183365	0.993717	0.970369	1.28582	0.146378	1.63415	0.00695729	1.02843	0.868817	1.16365	0.375243	0.629334	0.0103837	1.13148	0.468761	1.08841	0.618387	0.831811	0.320253	1.06408	0.714661	1.30848	0.152358	1.27923	0.186936	1.16678	0.366948	1.21116	0.264441	0.952719	0.798583	1.03803	0.825952	0.786618	0.212459
SS00010747	-	-	-	0.666491	0.752407	0.159212	0.997004	0.98793	0.913839	0.650247	1.32509	0.150104	0.916585	0.650354	1.10716	0.596552	1.28433	0.198937	0.966495	0.859006	1.16003	0.441474	0.752526	0.146186	0.667561	0.0501116	0.840498	0.396281	0.788896	0.238012	0.794245	0.320253	0.938606	0.748317	1.03346	0.863784	0.988245	0.950841	0.922287	0.707269	0.95625	0.815652	0.933257	0.748397
SS00010755	-	-	4	0.000874059	1.29633	0.27742	2.31018	0.00134168	2.87285	0.000114413	1.7821	0.0202208	1.24356	0.360092	1.5543	0.0704227	2.3635	0.001042	1.87358	0.0123436	1.52062	0.0846564	0.792712	0.329927	1.09176	0.710606	1.23972	0.366854	1.18982	0.464288	0.880655	0.0374809	0.959755	0.862039	0.971907	0.904032	0.599819	0.037898	1.01785	0.946601	0.617157	0.0490157	1.69693	0.0533842
SS00010756	-	-	4	3.25649e-07	1.11951	0.533023	3.18784	5.9561e-07	4.78773	2.24259e-09	2.84752	3.11474e-06	1.50187	0.03106	1.19998	0.316895	2.56328	1.49405e-05	3.00541	1.40616e-06	2.13611	0.000230475	1.17248	0.381277	0.858749	0.401813	1.40223	0.0693924	2.00597	0.000585524	0.612415	0.366854	1.43055	0.0553229	1.18786	0.344095	0.806414	0.239216	1.43203	0.0835974	0.678878	0.039264	1.77579	0.00782419
SS00010757	-	-	4	2.39478e-05	0.644913	0.0827278	2.92509	0.000148795	3.97566	5.07022e-06	4.53563	1.21484e-06	1.35916	0.218228	0.89843	0.663439	2.06114	0.00616534	1.98212	0.0090912	2.29416	0.00205089	0.961664	0.873615	0.610489	0.0526076	1.56641	0.0762354	1.80481	0.0222425	0.389736	0.0693924	1.15219	0.565418	1.12285	0.63791	0.897641	0.660858	1.1839	0.540262	0.799433	0.365924	1.31891	0.318144
SS00010759	-	-	4	0.00183754	1.61523	0.288422	5.10299	0.00102262	10.7073	1.17567e-05	3.15929	0.0150001	2.09824	0.105721	1.79209	0.198715	2.26974	0.0751044	3.8327	0.00527904	1.26653	0.597952	1.68861	0.247023	0.806754	0.631597	2.52463	0.0460129	2.48121	0.0499379	0.319553	0.831905	0.982802	0.969035	1.03445	0.939591	0.958357	0.924178	0.537009	0.219888	0.926443	0.864286	0.560344	0.252208
SS00010774	-	-	-	0.105935	1.12567	0.51334	0.776409	0.168184	0.84185	0.343954	0.689731	0.0472973	1.08429	0.654308	1.15419	0.429337	0.846103	0.358031	1.62809	0.0110845	0.733071	0.0936997	1.92422	0.00107342	1.15485	0.427515	1.10379	0.585099	0.935712	0.712938	1.04626	0.477902	0.847723	0.363474	1.20842	0.298838	1.25815	0.209721	1.46507	0.0666309	1.04115	0.823184	1.16446	0.452646
SS00010816	-	-	-	0.152564	1.15582	0.274761	1.03711	0.781223	1.24009	0.109199	0.897291	0.376458	1.19571	0.149611	1.01294	0.915809	1.14318	0.276648	1.23951	0.0860542	1.12857	0.324472	1.08427	0.507702	0.873176	0.305742	0.868203	0.3166	1.01516	0.908638	1.00573	0.247434	1.16927	0.239112	1.22791	0.0999301	1.22173	0.108131	1.34802	0.0352781	0.994963	0.966883	1.10337	0.471626
SS00010845	-	-	-	0.482866	0.748914	0.130454	0.66815	0.0385263	0.8017	0.243496	0.892158	0.543307	1.19988	0.33431	0.964105	0.845142	1.09342	0.633818	0.925744	0.680519	1.13413	0.502901	0.846649	0.37709	0.902969	0.586414	0.971086	0.87541	0.835236	0.340031	0.929855	0.400575	0.860106	0.423333	1.00452	0.980761	0.761033	0.15226	0.839518	0.406048	0.757607	0.145853	1.10313	0.63959
SS00010848	-	-	10	0.00283324	1.00017	0.998803	0.991693	0.940729	1.04387	0.702313	0.991526	0.939334	1.05262	0.647158	1.71338	4.43059e-05	0.882533	0.26926	1.10967	0.355895	0.515084	2.18075e-06	1.25737	0.0484163	1.12813	0.287671	0.907341	0.427296	1.00575	0.959252	1.24334	0.202512	1.10846	0.399592	1.0954	0.418003	0.963805	0.741874	0.959466	0.740902	0.879868	0.258104	0.995497	0.971203
SS00010853	-	-	-	0.134204	0.985383	0.93432	0.948146	0.765874	0.746137	0.109644	0.962211	0.829367	0.786943	0.187113	1.48706	0.0334075	1.18998	0.334526	1.35227	0.0997111	0.800224	0.218815	1.13638	0.476373	0.735318	0.0938159	0.601037	0.00777005	0.622714	0.0125136	1.22342	0.058761	1.03607	0.842861	1.19508	0.322987	0.986899	0.941162	1.27079	0.236463	0.825799	0.289144	1.28766	0.212323
SS00010854	-	-	-	0.589134	1.01185	0.930458	0.970712	0.82578	1.1896	0.205192	0.959344	0.758522	1.2255	0.139762	1.12138	0.398887	1.07807	0.578423	1.21597	0.15498	0.96138	0.77048	1.12791	0.37575	0.81932	0.147789	1.03252	0.812672	0.921178	0.544417	0.793513	0.00777005	0.892163	0.400739	1.0139	0.918479	1.09529	0.501657	1.24542	0.153437	1.08027	0.568247	1.13707	0.397526
SS00010864	-	-	-	0.220561	1.02327	0.892896	0.757859	0.113008	0.704384	0.0481021	0.740623	0.0873431	0.92944	0.668944	1.43466	0.0422177	1.11744	0.517338	1.41887	0.0484401	0.778889	0.151414	1.26975	0.169668	0.920353	0.627839	0.955362	0.798729	0.926582	0.65594	0.963355	0.0341724	0.969875	0.864335	1.66897	0.00538768	1.5533	0.0148695	1.46235	0.0547084	0.930694	0.674673	0.941447	0.752297
SS00010876	-	-	-	0.120139	1.24592	0.0977137	0.961587	0.762241	1.07976	0.55435	0.771791	0.0532874	1.12289	0.373817	0.887257	0.358935	0.805004	0.102088	1.14295	0.306442	0.907295	0.454395	1.4198	0.0108884	1.02969	0.82114	1.18381	0.199067	1.28077	0.0640796	0.869813	0.895664	1.0819	0.544214	0.884875	0.348409	0.993394	0.959139	1.05969	0.688972	1.12264	0.374738	1.06674	0.655709
SS00010882	-	-	-	0.404481	1.22902	0.244477	0.9506	0.771246	1.06136	0.732613	0.773463	0.120064	1.11651	0.494534	1.32275	0.0901586	0.830044	0.25205	1.27626	0.136976	0.627513	0.00684975	1.53758	0.0117333	1.06295	0.726158	1.07496	0.698623	1.07204	0.689932	0.988827	0.0156441	0.997282	0.987528	1.10964	0.520416	0.898822	0.508393	1.16752	0.391745	0.810014	0.198273	1.29894	0.153145
SS00010894	-	-	-	0.0515369	0.725409	0.139395	0.658998	0.05816	0.675765	0.0739184	0.908449	0.652381	1.02544	0.905998	0.63711	0.041658	0.439088	0.00056917	0.5628	0.0110895	0.689187	0.0887066	1.28175	0.249226	1.01161	0.95685	0.979647	0.923065	0.845573	0.433096	1.03263	0.496245	0.86314	0.49132	0.807585	0.31965	1.07365	0.738619	0.903501	0.670175	1.32946	0.18791	0.841523	0.470386
SS00010898	-	-	-	0.696297	0.622169	0.118029	0.502474	0.0268326	0.678094	0.197349	0.807617	0.473494	1.34951	0.316857	1.44663	0.21977	1.28952	0.394587	1.48285	0.19128	0.891396	0.698747	1.14992	0.638406	0.816008	0.494963	0.653821	0.160054	0.628396	0.125592	1.24806	0.429697	0.961113	0.89373	1.31114	0.364849	1.0387	0.89817	0.958539	0.898421	0.79221	0.43497	0.922827	0.808762
SS00010904	-	-	-	0.340075	0.870166	0.135056	1.01143	0.900706	0.910371	0.307462	1.16235	0.107167	0.900079	0.253743	1.15539	0.121223	0.899206	0.249496	0.978747	0.813704	0.778268	0.00985101	1.08846	0.356076	0.94104	0.506552	0.92559	0.400348	1.04487	0.630764	1.01669	0.0296893	1.12886	0.191575	0.957389	0.633422	1.05453	0.561277	1.1127	0.299401	1.10147	0.293828	1.05516	0.599112
SS00010905	-	-	-	0.322603	0.857992	0.160893	0.843793	0.121513	0.917641	0.425569	0.983451	0.876351	1.08752	0.436569	1.09881	0.382957	0.866113	0.187274	0.970094	0.777212	0.788231	0.0335278	1.12005	0.295328	0.909119	0.377725	1.01853	0.864272	1.12869	0.264509	0.892582	0.400348	1.10816	0.342896	1.05052	0.646441	1.08679	0.440203	1.11284	0.376008	1.03453	0.751794	1.02397	0.843422
SS00010914	-	-	-	0.576781	1.22985	0.0986561	1.31251	0.0329298	1.14046	0.286815	1.06721	0.595128	0.86892	0.255563	1.03801	0.760118	1.03104	0.8024	0.960534	0.741787	0.993283	0.955977	0.931617	0.563	1.05085	0.684988	1.20213	0.139642	1.06974	0.581869	0.874159	0.688374	0.889873	0.343302	1.01499	0.90301	0.967688	0.788036	0.877271	0.34152	0.953396	0.696269	0.906564	0.474474
SS00010919	-	-	-	0.424092	1.25354	0.386115	0.853902	0.520448	1.09364	0.714983	0.681193	0.125652	1.28075	0.288489	1.38413	0.167704	0.914868	0.700086	1.66609	0.0339808	0.660968	0.0821129	1.82113	0.0141547	1.51097	0.119219	1.0306	0.906944	1.08748	0.732207	1.46611	0.593413	1.05519	0.82637	0.980893	0.936949	1.25056	0.362961	1.14895	0.5913	1.27492	0.346866	0.918746	0.753629
SS00010927	-	-	-	0.382731	0.789751	0.236069	0.93967	0.751823	0.923402	0.685662	1.18983	0.380078	0.982687	0.929215	1.18419	0.39307	1.09367	0.649414	0.906411	0.618006	0.923562	0.686307	0.82878	0.343506	1.06064	0.764786	1.14297	0.498514	1.18714	0.386235	0.927964	0.810402	1.03864	0.847121	1.14989	0.47949	1.5771	0.0269817	1.06366	0.779042	1.37152	0.116426	0.674436	0.0816424
SS00010958	-	-	-	0.539079	0.51929	0.0462729	0.733916	0.332804	0.62873	0.150634	1.41331	0.279868	0.856678	0.62591	1.4054	0.287575	1.32	0.383958	0.655165	0.188859	0.939235	0.843104	0.496338	0.0340326	0.909796	0.765453	0.632718	0.176149	0.673306	0.218119	1.43792	0.704533	1.06415	0.851746	1.07437	0.820849	1.19891	0.56785	1.25522	0.52238	1.11592	0.729323	1.04697	0.896849
SS00010960	-	-	-	0.245973	1.03832	0.828441	0.764869	0.130466	0.960045	0.814241	0.736641	0.0865761	1.25517	0.197103	1.31213	0.125597	1.17381	0.359351	1.89301	0.000939865	0.894585	0.522334	1.61271	0.00975953	0.816873	0.249474	0.836771	0.308958	0.772633	0.144967	0.976221	0.392438	0.923351	0.646349	1.23989	0.221605	1.40135	0.0599656	1.4812	0.0507565	1.13022	0.482384	1.05698	0.775235
SS00010966	-	-	-	0.496616	1.23869	0.219186	1.10584	0.559307	1.20068	0.292003	0.892743	0.509993	1.08576	0.632121	1.70374	0.00410908	1.22312	0.246242	1.42373	0.0472396	0.717902	0.0615754	1.16401	0.379331	1.29069	0.145861	1.05356	0.77677	1.11505	0.527594	1.22507	0.740266	1.05836	0.75764	1.22144	0.249402	1.3174	0.116361	1.4938	0.0440357	1.07857	0.659778	1.1339	0.513923
SS00010975	-	-	-	0.425846	0.835686	0.386261	1.10283	0.634944	0.905778	0.631217	1.31967	0.184798	0.821323	0.342744	1.18967	0.401647	1.10067	0.641693	0.71062	0.105269	0.92519	0.705823	0.645623	0.0409595	1.19568	0.388318	1.10701	0.621965	1.38677	0.120297	1.0801	0.230731	1.25272	0.27872	1.02604	0.900559	1.13382	0.542923	1.0601	0.799793	1.10504	0.628047	0.934982	0.770237
SS00010990	-	-	-	0.182959	0.966442	0.85018	0.805395	0.237087	0.860827	0.409786	0.833362	0.317508	1.06882	0.712892	1.38994	0.0768485	0.775653	0.167232	0.841219	0.342614	0.558046	0.00301763	1.08453	0.653904	1.16692	0.425913	0.852874	0.407751	0.943955	0.749752	1.36822	0.410646	1.10679	0.596222	1.07297	0.697813	1.09474	0.636283	1.20969	0.349901	1.02029	0.916449	1.10501	0.637204
SS00010995	-	4026	-	0.552491	0.755403	0.0907988	0.82667	0.244337	0.869991	0.391532	1.09434	0.577613	1.0524	0.751912	1.13905	0.422735	0.918644	0.600052	1.07103	0.671294	0.8065	0.189934	1.16588	0.345762	0.852461	0.3271	1.10018	0.556688	0.756969	0.0930829	0.774837	0.165269	0.688041	0.0274767	0.907361	0.548369	1.08147	0.628288	0.977643	0.900311	1.19189	0.282086	0.903993	0.577093
SS00010999	-	-	-	0.483413	1.22202	0.216237	1.1377	0.417798	1.10394	0.533517	0.931002	0.629026	0.970327	0.836599	0.983842	0.911163	1.22322	0.174994	1.17456	0.275806	1.24331	0.143783	0.960219	0.781121	1.21332	0.22809	0.924207	0.642491	1.0467	0.7732	1.31283	0.395029	1.13254	0.434221	1.17089	0.323216	1.02679	0.856349	1.37477	0.0593988	0.876926	0.409574	1.3389	0.0822911
SS00011002	-	-	-	0.504693	0.832749	0.170779	0.812531	0.122093	0.796184	0.0910524	0.975721	0.851529	0.979881	0.87699	1.15243	0.284996	0.860301	0.257435	0.916582	0.508735	0.746509	0.032964	1.06542	0.63003	0.82365	0.147382	0.883543	0.349558	0.827258	0.15636	0.932213	0.338704	0.936296	0.616902	1.00254	0.984584	1.04378	0.744377	1.27563	0.105661	1.04113	0.759	1.22212	0.179078
SS00011008	-	-	-	0.39269	0.865026	0.214196	0.973341	0.814402	0.997999	0.986112	1.12522	0.273659	1.02533	0.814472	0.950095	0.63167	0.978726	0.840134	1.24621	0.0466788	1.03013	0.780695	1.27329	0.0301636	0.898766	0.36156	0.937414	0.599667	0.974714	0.823915	0.958772	0.0227451	1.03979	0.734755	1.18739	0.115381	1.00312	0.976646	1.09457	0.450624	0.844811	0.121833	1.09116	0.466249
SS00011027	-	-	-	0.471445	1.13481	0.40287	0.851176	0.288435	1.07351	0.637404	0.750062	0.063508	1.26121	0.130042	1.3182	0.0739741	0.916878	0.564119	1.18265	0.268926	0.695555	0.021397	1.28986	0.0982327	1.01932	0.905706	1.07348	0.652515	0.868699	0.352566	0.949552	0.834361	0.809239	0.184838	1.20745	0.215474	1.17915	0.277267	1.22119	0.239572	0.976566	0.874417	1.03565	0.834629
SS00011029	-	-	14	0.0160202	0.777739	0.0924646	0.90399	0.489626	0.808204	0.151045	1.16233	0.305774	0.89404	0.44375	0.973219	0.851981	0.891455	0.432187	0.94329	0.688559	0.915986	0.54762	1.05815	0.697968	0.940134	0.671753	1.34533	0.0493	1.18359	0.252338	0.698812	0.809186	0.879776	0.381913	0.901702	0.478885	1.50316	0.00871116	1.25114	0.175664	1.66703	0.00144911	0.832338	0.264667
SS00011043	-	-	-	0.594924	1.11667	0.422134	1.01318	0.923685	1.12037	0.408527	0.907317	0.478664	1.1058	0.463976	1.29017	0.070672	0.875199	0.33354	1.00681	0.960395	0.678358	0.00794842	1.15038	0.309957	1.00322	0.981211	1.08336	0.559144	0.99331	0.960819	0.926026	0.727963	0.916875	0.52691	1.01464	0.915304	0.90755	0.479812	1.12289	0.450481	0.894455	0.417221	1.23727	0.170947
SS00011047	-	-	-	0.113304	0.785634	0.0728127	0.908194	0.462624	0.783186	0.0693967	1.156	0.27185	0.862356	0.261899	0.743448	0.029801	0.879579	0.329591	0.683118	0.00651127	1.18311	0.204224	0.776642	0.0608898	0.953302	0.714232	0.936528	0.639923	0.966642	0.794907	1.01791	0.657319	1.03215	0.821101	0.900451	0.424238	1.05173	0.69938	0.932977	0.634992	1.16801	0.239921	0.887085	0.414243
SS00011058	-	-	-	0.252384	1.02787	0.847245	1.03918	0.787755	1.16153	0.298816	1.011	0.938859	1.11773	0.437873	1.69229	0.000919014	1.05746	0.695736	1.17602	0.261403	0.624871	0.00254282	1.11212	0.458667	1.18597	0.238008	1.09239	0.569862	1.18128	0.248811	1.08566	0.291874	1.08137	0.614707	1.03792	0.794285	1.08153	0.58379	1.23696	0.189587	1.04201	0.773144	1.14372	0.402942
SS00011061	-	-	-	0.219234	0.849576	0.149599	0.890768	0.301931	0.815881	0.0750766	1.04849	0.651956	0.91593	0.405001	1.14083	0.21518	0.883646	0.243767	0.972408	0.789564	0.774566	0.0205396	1.10045	0.364637	0.799507	0.0516839	1.05846	0.609415	0.859629	0.180074	0.755349	0.593408	0.812151	0.0551469	0.914846	0.398779	1.15455	0.177562	0.941543	0.607974	1.26201	0.0333904	0.815507	0.0902029
SS00011069	-	-	-	0.480586	1.41051	0.0692104	1.67178	0.00873456	1.33445	0.124071	1.18523	0.358102	0.798221	0.225665	1.20107	0.322398	1.16994	0.395466	1.17124	0.392165	0.974077	0.886175	1.00111	0.995153	1.25017	0.229885	1.15886	0.44767	1.12461	0.523646	1.07879	0.589381	0.97045	0.876597	0.988484	0.949657	0.920901	0.653908	1.03179	0.878747	0.93163	0.699861	1.12042	0.580424
SS00011071	-	-	14	0.0198146	0.909887	0.614958	1.51128	0.0346004	0.991555	0.963882	1.66095	0.0109024	0.656102	0.0313297	0.577512	0.0063572	1.06949	0.720133	0.774097	0.178948	1.8519	0.00258183	0.723798	0.0929057	1.15618	0.441006	1.5297	0.0300161	1.59927	0.0175355	0.755818	0.770723	1.04548	0.812405	1.02155	0.909384	1.27966	0.195014	1.03	0.887766	1.25267	0.235269	0.804902	0.304789
SS00011077	-	-	-	0.124657	1.26805	0.129378	1.10738	0.507364	1.15032	0.364438	0.873294	0.338965	1.03878	0.786661	1.66605	0.00105873	1.20214	0.197006	1.39977	0.0227068	0.721549	0.0266355	1.16441	0.283766	1.22789	0.219018	0.98729	0.938218	1.02383	0.877879	1.2437	0.490048	1.03701	0.812832	1.16798	0.274396	1.14557	0.337489	1.37329	0.0513988	0.980817	0.890345	1.19878	0.254154
SS00011110	-	-	-	0.188293	1.25444	0.0592079	1.32081	0.0226426	1.33443	0.0185019	1.05291	0.657752	1.01032	0.929596	1.3996	0.00696429	1.0238	0.839615	1.07637	0.527916	0.731493	0.0113618	1.05135	0.666943	1.07021	0.560335	1.25437	0.0592619	1.21444	0.102902	0.853187	0.45756	0.968164	0.780756	1.11439	0.354994	1.13506	0.280716	1.07057	0.600455	1.01854	0.874339	0.943188	0.653051
SS00011112	-	-	8	0.0024112	0.510517	0.00313592	0.70353	0.101287	0.527856	0.00468841	1.37807	0.133465	0.750297	0.17708	0.536086	0.00563519	0.55946	0.00927987	0.503701	0.00266252	1.0436	0.838416	0.900335	0.616603	1.0922	0.673844	0.963844	0.860311	0.955478	0.827736	1.13317	0.427494	0.99132	0.966759	0.973212	0.896743	1.3527	0.156514	0.569324	0.0219857	1.38993	0.123817	0.420881	0.000889715
SS00011117	-	-	-	0.243851	1.35255	0.143709	1.63355	0.0211886	1.86173	0.00449991	1.20776	0.354908	1.13968	0.519934	1.73988	0.0102182	1.30015	0.201614	1.23838	0.295801	0.747264	0.157817	0.952491	0.810061	1.43761	0.0814393	1.0765	0.733564	1.41107	0.0974133	1.33545	0.583324	1.3108	0.217488	1.11978	0.57731	1.41718	0.0934925	1.32969	0.21461	1.26558	0.250457	0.938269	0.778432
SS00011119	-	-	-	0.967294	1.3355	0.458905	1.3063	0.493614	1.45157	0.341703	0.978136	0.954636	1.1112	0.78627	1.30266	0.498103	1.07255	0.857011	0.799659	0.566275	0.823355	0.617776	0.745568	0.452321	1.46305	0.331771	1.27531	0.550058	1.18248	0.666775	1.14721	0.839597	0.927212	0.85221	0.913508	0.816015	0.939289	0.871986	0.638054	0.305818	1.02822	0.942909	0.679295	0.376948
SS00011124	-	-	-	0.617158	1.26058	0.164109	1.31843	0.0992195	1.35342	0.0724847	1.04589	0.78378	1.02653	0.872719	1.47159	0.024297	1.22374	0.223081	1.23209	0.208311	0.831574	0.264654	1.00682	0.966815	1.22473	0.221928	1.10673	0.56938	1.19811	0.274116	1.10663	0.416172	1.08257	0.65584	1.13297	0.447368	1.06421	0.70371	1.21434	0.292837	0.939313	0.702022	1.14108	0.47225
SS00011130	-	-	12	0.00976014	1.03206	0.860202	0.909158	0.595946	1.12644	0.508018	0.880915	0.481113	1.23899	0.237737	2.03725	0.000431731	1.35192	0.100833	2.05793	0.000371292	0.663604	0.0287391	1.52223	0.0253376	1.53383	0.0230282	0.867201	0.4291	0.729528	0.0868673	1.76871	0.61369	0.841244	0.338692	2.03116	0.000451421	1.84957	0.00178783	1.17487	0.423815	0.910598	0.602036	0.635211	0.0302644
SS00011141	-	-	-	0.842058	1.06455	0.819984	1.2765	0.377772	1.15765	0.59515	1.1991	0.510452	0.906892	0.722383	0.60157	0.0728171	0.852498	0.562601	0.66564	0.146489	1.41712	0.211213	0.780811	0.371459	1.14888	0.614323	0.983457	0.95159	1.07823	0.784125	1.1682	0.807714	1.09637	0.738001	0.693075	0.189266	0.815211	0.459444	0.527936	0.0453274	1.17622	0.555993	0.647607	0.164905
SS00011144	-	-	-	0.285456	0.983523	0.911215	0.986235	0.92588	0.942631	0.69211	1.00276	0.985254	0.955787	0.761678	1.0644	0.675772	1.53876	0.00698715	1.40312	0.0297542	1.44566	0.0189235	0.911855	0.53712	0.923719	0.595278	0.819	0.213205	0.796347	0.134523	1.12786	0.284137	0.97234	0.859198	1.09913	0.527319	1.17114	0.293959	1.22661	0.226483	1.06551	0.67067	1.04736	0.781313
SS00011153	-	-	-	0.293302	1.26612	0.127375	1.01733	0.909633	1.28801	0.103074	0.803508	0.15627	1.26607	0.127436	1.59067	0.00455485	1.20665	0.221218	1.43101	0.0241397	0.758578	0.0764878	1.18594	0.265585	1.24243	0.159384	1.03447	0.836589	1.19864	0.23757	1.20104	0.327252	1.1587	0.373331	1.15087	0.357193	1.07402	0.637865	1.31815	0.111142	0.933227	0.648709	1.2273	0.232553
SS00011155	-	-	12	0.0248865	1.16147	0.100776	1.15081	0.122455	1.09268	0.323297	0.990822	0.914099	0.949483	0.545538	1.51177	4.19712e-05	1.32449	0.00259431	1.21579	0.0289284	0.876117	0.129961	0.917929	0.320846	1.04824	0.59716	1.21272	0.0439863	1.03487	0.70028	0.864372	0.0290996	0.853345	0.0830044	1.17074	0.0735722	1.28501	0.00631319	1.05033	0.608241	1.09761	0.28111	0.817364	0.042417
SS00011167	-	-	-	0.548907	1.26866	0.0945183	1.04148	0.769497	0.94424	0.679378	0.820932	0.162227	0.906631	0.481462	1.03357	0.811803	1.06544	0.648037	0.859893	0.281361	1.03084	0.826603	0.807075	0.130194	0.999579	0.997573	0.978157	0.873421	1.05999	0.674735	1.0219	0.111576	1.08366	0.56334	0.909449	0.495329	0.968984	0.820249	0.82964	0.234321	1.06546	0.647946	0.856195	0.320861
SS00011185	-	-	-	0.473344	0.864734	0.291307	1.0326	0.814018	0.940995	0.656011	1.19412	0.199941	0.911289	0.497342	1.10555	0.463829	0.826426	0.169405	0.762398	0.0546191	0.747526	0.040241	0.922523	0.555331	0.806133	0.122126	0.944899	0.677993	0.882386	0.362312	0.853142	0.0842379	0.933842	0.616328	0.894757	0.417405	0.841493	0.212096	0.852503	0.299854	0.940471	0.65308	1.01308	0.932017
SS00011196	-	-	12	0.0405112	1.26384	0.0948149	1.29861	0.0639228	1.52704	0.00416759	1.02751	0.829222	1.17591	0.204459	1.53245	0.00197644	1.15139	0.267875	1.53473	0.00191689	0.751341	0.0297739	1.33294	0.029002	1.50749	0.00902003	1.42198	0.0221065	1.42295	0.0146588	1.06014	0.751202	1.00068	0.996015	1.37866	0.0157502	1.44614	0.00632906	1.79188	0.000269655	1.04894	0.704375	1.23908	0.135508
SS00011203	-	-	-	0.285456	1.17649	0.214914	1.06779	0.612438	1.20951	0.148778	0.907611	0.455325	1.13272	0.338809	1.44714	0.00754797	0.893663	0.387431	0.948609	0.68341	0.617535	0.000818258	1.06148	0.644787	1.08069	0.549324	1.12462	0.391201	1.0557	0.675266	0.96094	0.00128471	0.938713	0.642646	0.969563	0.810972	1.04759	0.719228	1.04185	0.77667	1.08048	0.550361	0.99452	0.969646
SS00011213	-	-	-	0.368578	0.854635	0.56188	0.880883	0.639168	0.535927	0.0273972	1.03071	0.910787	0.608397	0.0741133	1.09036	0.748854	1.11287	0.692407	1.13607	0.637217	1.02065	0.93965	1.02084	0.939098	1.01945	0.943101	1.03632	0.894883	0.998489	0.995532	0.983728	0.35475	0.963498	0.890458	1.23826	0.431249	1.89616	0.0239709	1.24023	0.477725	1.53131	0.12275	0.654072	0.167134
SS00011223	-	-	-	0.529586	1.26467	0.116421	1.04405	0.768178	1.10093	0.512195	0.825547	0.196514	1.05448	0.716881	1.01903	0.89737	1.20036	0.217928	1.01716	0.907301	1.17794	0.26789	0.847383	0.262692	0.965085	0.80793	0.864418	0.323136	1.14748	0.350407	1.11646	0.248032	1.32746	0.0607968	1.1016	0.509561	1.22418	0.173713	1.00687	0.966592	1.11128	0.472354	0.822478	0.237721
SS00011230	-	-	4	4.26302e-06	1.29979	0.0453852	1.76663	0.00010103	2.55956	4.33123e-08	1.35917	0.0207893	1.44884	0.00623145	1.45915	0.00542261	2.04917	4.1988e-06	1.46799	0.00481332	1.40436	0.0113486	0.716385	0.0127158	1.08365	0.525737	1.11567	0.388848	1.21309	0.133812	0.971306	0.934655	1.08732	0.508611	1.0041	0.9741	0.711956	0.0113143	1.04563	0.751906	0.709046	0.0104698	1.46868	0.0104801
SS00011234	-	-	5	0.0328159	0.625783	0.00532264	0.661775	0.0126989	0.786504	0.132078	1.05752	0.720453	1.18848	0.274018	0.969411	0.842289	0.788211	0.135458	1.11138	0.500507	0.813083	0.192042	1.41	0.0348686	0.867104	0.36465	1.15399	0.373639	0.860824	0.341101	0.751394	0.891279	0.745951	0.075099	0.82276	0.217907	0.949872	0.742036	0.74862	0.105574	1.15449	0.361132	0.788128	0.179799
SS00011242	-	-	-	0.26525	1.05474	0.689371	1.04645	0.733355	1.10628	0.450524	0.99214	0.952737	1.05717	0.676767	0.839913	0.197089	1.35858	0.0279532	0.982246	0.89299	1.61753	0.0011213	0.722995	0.020636	0.926198	0.565928	1.11596	0.456097	1.19298	0.192166	0.829958	0.512412	1.06902	0.649201	1.06046	0.659882	1.10739	0.44606	0.855904	0.300767	1.04426	0.745198	0.7729	0.092061
SS00011244	-	-	-	0.623799	0.928773	0.635457	0.944654	0.714661	0.931913	0.650914	1.0171	0.913212	0.986513	0.930436	1.23812	0.177073	0.861298	0.34119	0.963628	0.81182	0.695647	0.0260474	1.11881	0.472586	0.942116	0.701848	0.750489	0.0734394	0.973249	0.861644	1.25534	0.0604763	1.29682	0.103202	1.10828	0.510347	0.959185	0.788905	0.929215	0.673412	0.865472	0.356792	0.968754	0.855199
SS00011246	-	-	-	0.854155	0.982538	0.919571	0.961346	0.821309	1.07848	0.6655	0.978432	0.900549	1.12184	0.51157	1.06247	0.728618	0.82506	0.275704	0.901728	0.55451	0.776549	0.154971	1.09292	0.611372	0.994947	0.976834	1.31425	0.125524	1.03532	0.842336	0.757047	0.1787	0.787768	0.178858	1.04597	0.796826	0.996219	0.982677	0.943003	0.763695	0.952439	0.780149	0.946582	0.778512
SS00011254	-	-	-	0.179509	1.372	0.0713986	1.3773	0.0682109	1.57941	0.0114875	1.00386	0.981906	1.14674	0.423604	1.67146	0.0051023	1.17136	0.356283	1.62355	0.00777427	0.700798	0.0442892	1.38604	0.0632517	1.29489	0.136788	1.37314	0.0775118	1.24452	0.205238	0.943013	0.312755	0.906334	0.573934	1.28061	0.153743	1.06287	0.720305	1.14737	0.471892	0.829975	0.27854	1.0795	0.687926
SS00011259	-	-	11	0.000149131	0.622652	0.0309374	0.712547	0.11498	0.527765	0.00481914	1.14437	0.522392	0.740675	0.16061	0.799448	0.291574	1.2045	0.379108	1.02249	0.915672	1.50667	0.0591832	0.848888	0.437944	1.01606	0.939518	1.8898	0.00497198	0.949161	0.803901	0.537655	0.189644	0.502253	0.00265572	1.65344	0.0226945	3.27748	4.61994e-06	1.21907	0.401984	1.98221	0.00280287	0.371955	0.00022708
SS00011272	-	-	-	0.682298	1.24826	0.371932	1.21225	0.437512	1.3826	0.19579	0.971147	0.905469	1.14053	0.594712	1.26262	0.348149	1.25819	0.355359	0.782984	0.325389	0.996485	0.988602	0.622312	0.0626287	1.61999	0.0588714	1.41532	0.172271	1.37768	0.20061	1.14461	0.962848	0.973404	0.914156	0.926355	0.756522	1.00543	0.982472	0.902309	0.709511	1.08536	0.739921	0.897436	0.694997
SS00011277	-	-	-	0.165087	0.973557	0.804774	1.11842	0.306453	1.06321	0.572765	1.14879	0.207288	0.95064	0.64107	1.30846	0.0186134	1.16508	0.166132	1.10355	0.366871	0.890422	0.289241	0.947182	0.617351	1.10306	0.368977	0.99682	0.976552	1.19286	0.112045	1.10658	0.25539	1.19667	0.106006	0.963095	0.72886	1.17415	0.146406	1.30003	0.0376612	1.21914	0.0759337	1.10721	0.403629
SS00011280	-	-	-	0.46409	1.06755	0.431213	1.01134	0.891342	1.01686	0.839555	0.94735	0.514096	1.00546	0.947452	0.969259	0.705677	0.861759	0.0800538	0.814433	0.0184008	0.88909	0.162181	0.945082	0.49578	0.967046	0.685299	0.996796	0.968993	0.983666	0.841954	0.970154	0.0647631	0.986828	0.872441	0.837429	0.0390674	0.791767	0.00818579	0.853204	0.0939903	0.945473	0.498909	1.0776	0.421006
SS00011283	-	-	-	0.190128	1.27254	0.0469473	1.07584	0.533011	1.17254	0.180433	0.845432	0.129393	1.08988	0.429659	1.39475	0.00449307	1.35678	0.0084207	1.22705	0.0673075	0.972773	0.79899	0.904389	0.357439	1.36779	0.0121652	1.08934	0.494212	1.19287	0.139256	1.25561	0.122883	1.09504	0.439691	1.07687	0.49613	1.1883	0.119622	1.26108	0.0637959	1.10348	0.367069	1.06124	0.62438
SS00011303	-	-	-	0.887902	1.14464	0.225874	1.09829	0.397293	1.13277	0.262778	0.959505	0.707474	1.03139	0.778883	1.09426	0.41582	1.07738	0.499934	1.04468	0.691554	0.984576	0.887656	0.969649	0.779517	0.986084	0.898653	1.10714	0.358721	1.01317	0.905354	0.890662	0.818558	0.915126	0.422933	0.988099	0.913347	0.97132	0.791523	1.07171	0.57452	0.983019	0.876315	1.10336	0.426665
SS00011308	-	-	-	0.11062	0.888288	0.339433	0.860509	0.22808	0.926491	0.536049	0.968728	0.7962	1.07668	0.54923	1.57932	0.000850353	1.07809	0.542193	1.35522	0.0189905	0.682633	0.00412242	1.25705	0.0712049	1.06852	0.590863	0.888987	0.38556	1.04829	0.701675	1.20195	0.781433	1.1792	0.227295	1.21752	0.11777	1.30684	0.0367868	0.956542	0.746752	1.07336	0.565936	0.731953	0.0299768
SS00011313	-	-	-	0.154178	1.17872	0.201739	1.35633	0.0222557	1.36886	0.0188583	1.15068	0.273889	1.00923	0.942226	1.60363	0.000836184	1.33054	0.0312263	1.4593	0.00563922	0.829707	0.148982	1.09677	0.46866	1.27391	0.0646363	1.29258	0.0686946	1.25701	0.0798332	0.985551	0.357062	0.972479	0.838196	1.28683	0.0548838	1.28215	0.0582459	1.57496	0.00322155	0.996361	0.977069	1.22838	0.154734
SS00011321	-	-	-	0.91798	1.12201	0.597754	1.23831	0.330327	1.23508	0.336161	1.10365	0.651049	0.997394	0.990434	1.07176	0.750357	0.920369	0.703357	0.925195	0.721201	0.858742	0.486057	1.00524	0.980828	0.925223	0.721308	1.07881	0.738614	1.07202	0.74951	0.857635	0.891879	0.993713	0.977844	1.18849	0.430191	0.885563	0.577642	1.20148	0.453005	0.745118	0.183664	1.35674	0.216481
SS00011333	-	-	-	0.871457	1.2449	0.131734	1.14554	0.343506	1.06093	0.67802	0.920191	0.559961	0.926138	0.590576	0.977903	0.875195	1.12471	0.411632	0.93799	0.653277	1.15012	0.329765	0.833986	0.208609	1.04306	0.767104	1.07537	0.610305	1.0333	0.817941	0.969955	0.716155	0.960878	0.779194	1.01244	0.930714	0.852669	0.268008	0.957293	0.78388	0.842188	0.233482	1.1227	0.468933
SS00011334	-	-	12	0.0468895	1.17331	0.411363	1.03437	0.853363	1.58332	0.0174497	0.881582	0.473977	1.53071	0.0141628	1.4712	0.0246667	1.51397	0.0165566	2.10404	9.79448e-05	1.02907	0.860882	1.38975	0.0523792	1.03444	0.860987	0.907579	0.611257	0.90165	0.572243	1.13977	0.610305	0.993467	0.969581	1.52774	0.0145613	1.33652	0.0848191	1.28702	0.175082	0.874834	0.41632	0.962969	0.836481
SS00011337	-	-	-	0.71787	1.35584	0.224422	1.6651	0.0468971	1.32012	0.266633	1.22809	0.408745	0.79282	0.351431	0.702919	0.161424	0.966915	0.891722	0.775159	0.307461	1.37557	0.203792	0.801682	0.374611	1.16598	0.535808	1.29204	0.304609	1.22173	0.420539	0.902429	0.561345	0.945582	0.82095	0.815245	0.41144	0.883234	0.616181	0.7069	0.215925	1.0834	0.746071	0.800354	0.423017
SS00011347	-	-	-	0.893022	0.886782	0.760659	1.96209	0.0960668	1.22157	0.612463	2.2126	0.0522032	0.622583	0.235634	1.3449	0.454581	1.08237	0.840873	1.06832	0.866868	0.804798	0.582715	0.987013	0.973538	1.2101	0.631277	1.30803	0.54369	1.03863	0.923395	0.925133	0.619816	0.794038	0.60165	0.88992	0.767476	0.935103	0.864843	0.799447	0.612337	1.05077	0.900008	0.854929	0.722372
SS00011348	-	-	-	0.117048	1.36504	0.0522025	1.40092	0.0365164	1.32969	0.0738402	1.02628	0.866791	0.949157	0.736059	1.4361	0.025627	1.26622	0.135065	1.06431	0.687356	0.881703	0.418428	0.840545	0.266867	1.21748	0.209917	0.916659	0.574752	1.26884	0.131817	1.32817	0.54369	1.3842	0.0431584	1.07262	0.650928	0.877143	0.399762	1.12312	0.50366	0.817757	0.200188	1.28043	0.160507
SS00011358	-	-	-	0.140678	1.21319	0.11639	1.11669	0.362428	1.05819	0.638746	0.920459	0.454563	0.947618	0.626305	1.34937	0.0106761	0.916594	0.432236	0.938807	0.567999	0.679275	0.00147198	1.02423	0.828134	1.02951	0.809596	1.20787	0.152156	0.930877	0.552689	0.852333	0.378764	0.770677	0.0376186	1.10329	0.376121	1.1742	0.153075	1.19328	0.159429	1.06427	0.573224	1.01625	0.895987
SS00011363	-	-	-	0.572065	0.957925	0.776505	0.986538	0.928634	1.01742	0.909148	1.02987	0.845434	1.0313	0.838246	1.31775	0.0760006	1.39307	0.0352376	1.4022	0.0320534	1.05716	0.713008	1.00655	0.965481	1.03135	0.846094	1.01529	0.923049	1.0125	0.934591	1.01582	0.381632	0.997245	0.985959	1.20768	0.217775	1.55772	0.00627457	1.36329	0.0747458	1.28985	0.100226	0.875186	0.432155
SS00011367	-	-	-	0.843731	1.12009	0.404429	1.12731	0.378688	1.07347	0.600784	1.00645	0.962072	0.952238	0.717576	0.946179	0.682731	0.936649	0.628937	0.751775	0.0423526	0.989929	0.940294	0.802622	0.112161	1.14959	0.307032	1.04612	0.738937	1.15973	0.278178	1.09891	0.248936	1.1086	0.447981	0.882018	0.356748	0.956152	0.740306	0.847061	0.277305	1.08405	0.551704	0.885906	0.425442
SS00011379	-	-	-	0.506754	1.13896	0.269436	1.13499	0.282198	0.979421	0.858345	1.00349	0.976105	0.86293	0.212301	1.1342	0.284799	0.942173	0.609928	0.983069	0.883466	0.830692	0.119589	1.04341	0.715586	1.14107	0.262849	0.915307	0.449812	1.18374	0.155369	1.24665	0.727799	1.29327	0.0343635	1.0131	0.911038	1.03836	0.746801	1.19075	0.187233	1.02493	0.832617	1.14676	0.297914
SS00011380	-	-	-	0.09251	1.04498	0.756983	1.29428	0.0778606	0.905394	0.486117	0.807378	0.140052	0.699533	0.0171848	1.05492	0.707007	1.035	0.808753	1.03518	0.807781	0.981117	0.893254	1.00018	0.998997	1.08686	0.558883	1.30631	0.0813296	1.06625	0.652183	0.832005	0.449812	0.816227	0.180121	0.919157	0.572564	0.681827	0.0112421	0.952089	0.757413	0.741796	0.0529716	1.39638	0.0431619
SS00011381	-	-	-	0.411263	0.969452	0.850372	1.05844	0.730036	0.961975	0.813683	0.915925	0.594208	0.908861	0.562298	1.03835	0.819046	0.800286	0.182679	0.717739	0.0516658	0.770731	0.12152	0.896853	0.509599	1.07453	0.662501	1.13688	0.437805	1.19816	0.276842	0.945159	0.0813296	1.0539	0.749711	0.969119	0.848736	1.23306	0.20931	0.928291	0.686066	1.27235	0.150787	0.752834	0.130652
SS00011392	-	-	-	0.542042	0.798385	0.115626	0.791233	0.102409	0.809138	0.137865	1.00904	0.948671	1.02263	0.872848	0.89273	0.4198	0.751067	0.0484597	0.730466	0.031565	0.841314	0.222901	0.972571	0.842356	0.871047	0.327707	0.92676	0.587403	0.916821	0.535913	0.939884	0.356227	0.989276	0.938521	0.974982	0.856218	0.85481	0.267311	0.827199	0.231106	0.876744	0.350669	0.967699	0.833666
SS00011394	-	-	-	0.25178	1.32614	0.20946	0.788884	0.284931	0.9423	0.786528	1.68104	0.0137947	1.19447	0.368729	1.1247	0.560768	0.965817	0.859295	1.30979	0.181711	0.858729	0.451941	1.35615	0.133444	0.848733	0.479619	0.738757	0.183967	0.990148	0.963989	1.14887	5.98019e-05	1.34029	0.153942	1.33296	0.167935	1.24082	0.276866	1.64054	0.0311066	0.930871	0.726532	1.32215	0.209869
SS00011399	-	-	-	0.428088	1.20778	0.653368	1.63811	0.226373	1.10368	0.806324	0.737302	0.439838	0.673753	0.296395	0.86743	0.707788	0.720288	0.387039	1.57506	0.235293	0.83037	0.622373	2.18671	0.0450358	1.03828	0.929005	2.34526	0.054717	1.86968	0.144139	0.442713	0.364323	0.797217	0.590135	0.689014	0.379267	0.966594	0.928738	1.28632	0.550664	1.40287	0.424608	1.33078	0.499531
SS00011407	-	-	-	0.245628	0.830532	0.474639	0.663228	0.120468	0.625452	0.0779352	1.25226	0.387487	0.943043	0.820602	1.65344	0.0599543	1.20278	0.477129	1.43951	0.166321	0.727439	0.224695	1.19682	0.488947	0.80329	0.399906	0.969204	0.909335	0.888485	0.647996	0.828814	0.465817	0.916716	0.751765	1.63183	0.066515	2.04665	0.00939991	1.83584	0.0431826	1.2542	0.384267	0.896999	0.707179
SS00011411	-	-	-	0.761152	0.958398	0.848179	1.08718	0.706755	1.13481	0.569877	0.881546	0.571045	1.04381	0.846822	1.47467	0.0885413	1.32113	0.216045	1.08077	0.726588	0.89588	0.621028	0.818064	0.369077	0.932342	0.752427	0.902958	0.652328	0.945235	0.79974	1.03254	0.466292	1.04682	0.839712	1.15629	0.514492	1.03133	0.889456	1.47774	0.123737	0.891929	0.607131	1.43285	0.154917
SS00011414	-	-	-	0.70555	1.15427	0.528127	1.28038	0.280598	1.31154	0.237461	0.901506	0.647842	1.02434	0.915485	1.65562	0.0330867	1.17882	0.469944	1.2974	0.256254	0.712012	0.141862	1.10059	0.672773	1.24491	0.337782	0.937954	0.7925	1.17712	0.473818	1.32726	0.83791	1.25498	0.354517	1.12207	0.612061	1.03238	0.888169	1.10312	0.698831	0.920066	0.713433	1.06852	0.793725
SS00011421	-	-	4	3.78167e-05	1.31228	0.334657	3.61282	7.94988e-05	7.61355	6.81991e-08	0.363228	0.00106533	2.10737	0.0118795	1.30297	0.346659	2.17001	0.00923764	5.36993	1.69946e-06	1.66544	0.0758655	2.47461	0.00286674	1.49702	0.182653	1.34932	0.310496	1.31325	0.333361	1.10946	0.18871	0.973267	0.926129	1.11736	0.703795	1.8165	0.0397843	1.21952	0.526004	1.62571	0.103961	0.671358	0.208044
SS00011423	-	-	-	0.302632	1.05435	0.769367	0.978314	0.903257	1.10234	0.590054	1.07772	0.678073	1.12677	0.509063	1.74082	0.00440232	1.10042	0.596006	1.47187	0.0392184	0.632129	0.0159526	1.33755	0.114592	1.08094	0.666622	0.849562	0.402712	0.78578	0.188507	1.27235	0.590782	0.924924	0.686778	1.26755	0.194898	1.276	0.183069	1.01117	0.955986	1.00666	0.970575	0.792455	0.253618
SS00011435	-	-	-	0.611367	1.05755	0.78961	0.994626	0.97815	1.02472	0.901248	1.06326	0.75491	1.03026	0.870544	0.686716	0.0476919	1.0284	0.878305	1.06881	0.716264	1.49756	0.0343251	1.03929	0.833146	0.950691	0.797302	0.873305	0.519508	0.875052	0.499387	1.08861	0.232875	1.002	0.991895	0.893656	0.540062	0.902908	0.577574	0.859467	0.461121	1.01035	0.955081	0.951887	0.809508
SS00011442	-	-	-	0.14423	0.967957	0.869986	1.15094	0.481799	1.12877	0.543983	0.841012	0.387419	0.980735	0.922107	1.62671	0.0201821	1.03627	0.857892	1.15717	0.465314	0.637035	0.0301997	1.11666	0.5802	0.921923	0.706494	1.37375	0.143698	1.06968	0.735183	0.671102	0.885776	0.778658	0.245767	1.13108	0.537259	1.75043	0.00846105	1.77212	0.0150528	1.54758	0.0353366	1.01239	0.955843
SS00011446	-	-	-	0.200706	0.903105	0.275833	0.842805	0.072881	0.854655	0.0979817	1.07155	0.457285	1.01406	0.880026	0.955228	0.621202	0.775435	0.00988336	0.805822	0.0259804	0.81178	0.0310142	1.03919	0.678176	0.901011	0.265285	0.892503	0.252488	0.907722	0.300056	1.00953	0.346605	1.01705	0.863273	0.917186	0.353835	0.74683	0.00362601	0.761514	0.0130031	0.814262	0.0333477	1.01966	0.850682
SS00011459	-	-	-	0.90847	1.12953	0.31463	1.06032	0.626199	0.986157	0.907522	1.06527	0.599133	0.930055	0.54698	0.9722	0.814317	1.04223	0.73059	1.13304	0.30272	1.07203	0.56334	1.08713	0.488229	1.01511	0.900523	0.989787	0.931821	0.935934	0.582139	1.02559	0.447157	0.945592	0.641699	0.997518	0.983473	0.981831	0.878566	0.961148	0.767872	0.984275	0.894918	0.978934	0.873923
SS00011467	-	-	-	0.0849957	1.07382	0.682342	1.41504	0.0537874	1.48863	0.0287033	0.758862	0.120606	1.052	0.770655	1.61329	0.00982302	1.25883	0.192354	0.929218	0.673174	0.780288	0.161053	0.73816	0.0891299	1.40822	0.0569794	0.848979	0.387698	1.21107	0.275767	1.65873	0.645206	1.4265	0.0674859	1.09188	0.613779	1.04406	0.804143	1.14926	0.476014	0.9562	0.796712	1.10077	0.621955
SS00011468	-	-	-	0.375268	0.822112	0.426539	1.06015	0.811575	0.924859	0.749971	0.775468	0.27671	0.872385	0.556111	1.31473	0.242615	0.879751	0.580545	0.953159	0.835675	0.669147	0.0907805	1.08344	0.729136	1.62168	0.0702561	1.15829	0.56944	0.793363	0.348535	1.40006	0.387698	0.684941	0.130482	0.860489	0.540923	0.854509	0.499987	0.900802	0.686529	0.993051	0.977361	1.05417	0.838831
SS00011470	-	-	-	0.751517	1.05455	0.622874	0.972913	0.798974	1.06673	0.550196	1.08391	0.45697	1.09643	0.396142	1.08714	0.440702	0.887555	0.273741	1.09778	0.389967	0.816412	0.0681931	1.23686	0.0566935	0.990968	0.932907	0.960118	0.706042	0.992386	0.943463	1.03213	0.830232	1.03361	0.759233	0.978462	0.839936	0.946232	0.608924	1.14428	0.268797	0.96706	0.756153	1.20931	0.12301
SS00011473	-	-	-	0.92414	1.03861	0.899625	1.30546	0.378277	1.27315	0.424139	0.795592	0.448876	0.975246	0.93349	1.11151	0.725144	1.43795	0.232773	1.0913	0.771298	1.2937	0.394459	0.758926	0.362122	1.13135	0.681611	0.867498	0.636716	0.964002	0.902855	1.30415	0.771893	1.11124	0.725732	0.887554	0.691665	0.969863	0.918852	0.945802	0.86823	1.09274	0.767953	0.975191	0.940363
SS00011483	-	-	-	0.698878	1.08694	0.523179	0.888833	0.368579	0.861027	0.25578	1.22288	0.130097	0.968717	0.807069	1.21144	0.148249	1.12683	0.36237	1.08429	0.535326	0.930159	0.578891	0.962247	0.767517	0.981159	0.883759	0.835477	0.174444	0.884299	0.348486	1.17437	0.0530464	1.05844	0.662949	1.19597	0.176288	1.02648	0.840787	1.1731	0.277618	0.858284	0.246023	1.14283	0.362333
SS00011486	-	-	-	0.705231	1.04758	0.69689	1.1683	0.198733	1.24473	0.0746593	0.896669	0.363762	1.06542	0.595864	1.15946	0.220874	1.06077	0.621315	1.05134	0.674879	0.914884	0.457681	0.991107	0.940245	1.1326	0.300928	1.19686	0.168492	1.23496	0.0850901	0.946308	0.262053	1.03183	0.806988	0.980795	0.870756	0.927501	0.529184	1.12044	0.396541	0.945662	0.639857	1.20802	0.163707
SS00011492	-	-	-	0.344286	1.11088	0.543254	1.10214	0.573742	0.994773	0.975748	1.00792	0.963478	0.90258	0.553405	1.18252	0.335005	1.09702	0.59213	1.27199	0.170335	0.927701	0.663857	1.1595	0.393848	0.807741	0.221958	0.813123	0.237101	0.862315	0.393381	0.993381	0.68064	1.0605	0.734026	1.11515	0.528746	0.779675	0.156578	0.896701	0.572709	0.699167	0.0456462	1.1501	0.47024
SS00011505	-	-	-	0.12061	1.13962	0.404926	1.08053	0.620115	1.47665	0.017814	1.05468	0.733021	1.3666	0.0531887	1.83404	0.000537176	1.0297	0.851133	1.35393	0.0601827	0.561438	0.000883307	1.31488	0.0876432	1.27951	0.122197	1.12039	0.505884	1.17505	0.305582	1.14202	0.900371	1.04879	0.779696	1.13042	0.434329	1.22051	0.20797	1.15933	0.399477	1.0797	0.623611	0.949877	0.768162
SS00011506	-	-	12	0.00996751	1.28531	0.174986	1.16564	0.402474	1.65533	0.00939043	1.10267	0.561191	1.42011	0.0441399	1.98199	0.000323521	1.44753	0.0345173	2.24355	4.38488e-05	0.730342	0.0693047	1.54992	0.0136735	1.5812	0.026402	0.841276	0.378554	1.03667	0.84307	1.87953	0.505884	1.23226	0.256576	1.50734	0.0201112	1.30608	0.119586	1.68342	0.00922989	0.866478	0.395872	1.28891	0.183048
SS00011508	-	7572	-	0.121264	0.867591	0.327266	0.947547	0.708036	0.877116	0.365191	0.915618	0.540937	0.925671	0.591888	1.01018	0.943808	0.751373	0.0547455	0.884349	0.395554	0.743801	0.0472314	1.17698	0.2624	1.11948	0.434801	1.29543	0.0969398	0.956472	0.756974	0.864176	0.973384	0.738345	0.0539253	0.983035	0.905221	1.33019	0.0551685	0.829488	0.250421	1.35314	0.0429374	0.623587	0.00622535
SS00011518	-	-	-	0.679148	1.08836	0.540957	1.06717	0.638298	0.959807	0.766454	1.01985	0.886736	0.899397	0.444803	1.05197	0.713875	1.00526	0.969669	1.01564	0.910485	0.9556	0.742336	1.01032	0.940682	1.01578	0.909705	0.914341	0.51804	0.913973	0.51618	1.11094	0.925063	0.999598	0.997678	0.936538	0.635429	0.781041	0.0818553	0.848927	0.293482	0.833966	0.195336	1.08692	0.590087
SS00011522	-	-	-	0.242994	1.51031	0.0360966	1.5631	0.0165558	1.41614	0.056749	0.966226	0.846597	0.90598	0.550206	1.43897	0.0342541	1.23388	0.208731	1.32739	0.09406	0.857478	0.354449	1.07578	0.657993	1.12271	0.515088	1.44984	0.0553201	1.0301	0.866554	0.774365	0.101557	0.710491	0.0609589	1.19699	0.312757	1.28036	0.141547	1.10551	0.586994	1.06965	0.703125	0.863441	0.428002
SS00011524	-	-	-	0.43365	1.3514	0.146208	1.38955	0.113768	1.31795	0.181468	0.972547	0.891029	0.948473	0.794675	0.680688	0.0666675	1.05611	0.788276	0.820938	0.335651	1.55153	0.0379627	0.777323	0.221483	1.02795	0.892087	1.1321	0.54277	1.129	0.551673	0.908001	0.304038	0.997259	0.989219	0.822817	0.341183	0.883583	0.543752	0.751789	0.215692	1.07385	0.726089	0.850841	0.479046
SS00011528	-	-	-	0.703926	1.1763	0.406778	1.08565	0.657621	1.02148	0.906509	1.0835	0.658131	0.94089	0.714668	1.18933	0.294075	1.02723	0.868208	0.880051	0.432725	0.863702	0.373746	0.856724	0.343761	0.815408	0.315304	1.06735	0.73121	1.10914	0.568311	0.763957	0.961947	1.03915	0.822749	1.05511	0.754486	0.989102	0.946024	0.890548	0.523506	0.937442	0.706587	0.90036	0.563214
SS00011531	-	-	-	0.895098	1.17451	0.492019	1.11024	0.654266	1.01206	0.958969	1.05789	0.802258	0.911573	0.680665	1.0416	0.856058	0.811311	0.355722	0.85574	0.489867	0.778912	0.271408	1.05476	0.812462	0.929412	0.769596	1.26001	0.341585	0.977591	0.922542	0.737624	0.0513853	0.775862	0.281467	1.01255	0.955718	1.1716	0.482774	1.0295	0.907848	1.15708	0.517614	0.878712	0.607513
SS00011536	-	-	-	0.268239	1.24792	0.0580196	1.30906	0.0231814	1.38952	0.00664757	0.953293	0.67237	1.06146	0.598324	1.24366	0.0617477	0.966687	0.764337	1.09115	0.442362	0.777294	0.0326673	1.12875	0.288599	1.03978	0.730021	1.28557	0.033135	1.24129	0.063915	0.808808	0.405686	0.965551	0.756426	1.00409	0.971167	1.07266	0.535947	0.998534	0.990726	1.06829	0.559775	0.930893	0.571714
SS00011537	-	-	-	0.119025	0.743727	0.191574	0.628416	0.0450485	0.702096	0.121212	1.18349	0.452557	1.11725	0.62003	1.05933	0.796248	0.988286	0.95788	0.908068	0.666096	0.932932	0.755876	0.918831	0.704732	0.769846	0.246986	1.28413	0.267834	1.0009	0.996784	0.599507	0.033135	0.779437	0.26952	1.17228	0.478262	1.7166	0.0213126	1.09413	0.718684	1.46433	0.0958706	0.637383	0.079476
SS00011541	-	-	8	0.0148269	0.840405	0.0547002	0.685993	0.000172774	0.696478	0.000275767	1.22509	0.0258607	1.01528	0.861452	0.703319	0.000350403	0.804024	0.0173998	0.809902	0.0210959	1.14318	0.131732	1.00731	0.93319	0.788973	0.0108103	0.784286	0.0156477	0.762519	0.00414908	1.00598	0.523894	0.972247	0.766304	0.913574	0.305691	0.938838	0.469816	0.847964	0.0980989	1.02765	0.755104	0.903206	0.299562
SS00011549	-	-	-	0.124176	0.755215	0.0520409	0.692054	0.0128393	0.646902	0.00393296	1.09126	0.532516	0.934757	0.629175	0.690542	0.012371	0.622363	0.00193849	0.656622	0.00514007	0.901268	0.458218	1.05505	0.701107	0.824287	0.173208	0.775579	0.0767993	0.762612	0.0601499	1.0628	0.226774	0.983282	0.903758	0.697737	0.0147399	0.714758	0.0219675	0.803281	0.167509	1.02439	0.862791	1.12385	0.456155
SS00011558	-	-	-	0.576127	1.16837	0.132198	1.16192	0.145931	1.12487	0.250677	1.00555	0.956375	0.968113	0.748947	1.03729	0.717737	1.08315	0.432481	1.05377	0.605538	1.04421	0.669481	0.972881	0.785942	0.964982	0.724882	1.05376	0.605616	1.15193	0.169625	0.915749	0.660592	1.09316	0.382024	0.969441	0.759213	0.976094	0.811065	0.990238	0.93089	1.00686	0.946103	1.01449	0.898798
SS00011559	-	-	-	0.280107	1.1018	0.504007	0.878379	0.372988	0.991578	0.953321	1.25435	0.108524	1.12887	0.38247	1.50598	0.00576195	1.15263	0.307401	1.32615	0.0483939	0.765367	0.0605772	1.15055	0.313467	0.956926	0.760752	0.945824	0.711962	0.819834	0.176545	1.01174	0.605616	0.866793	0.326813	1.18103	0.233523	1.32058	0.0516018	1.53191	0.00945724	1.11816	0.420518	1.16003	0.339448
SS00011566	-	-	-	0.569369	0.998242	0.989911	0.879662	0.360596	0.9902	0.943578	1.1348	0.367123	1.12566	0.398122	0.866987	0.309708	1.00052	0.996996	0.979479	0.881565	1.15402	0.30797	0.978966	0.878598	0.831008	0.190533	0.852511	0.257228	0.822612	0.168092	0.974777	0.0790553	0.964928	0.797629	0.909441	0.496985	0.836901	0.207482	0.747548	0.0698646	0.920237	0.551577	0.893234	0.470167
SS00011567	-	-	-	0.11572	0.90629	0.363571	0.901578	0.324391	1.14864	0.190587	1.00523	0.958181	1.27403	0.0168843	1.08848	0.380492	1.03537	0.717573	1.28428	0.0138927	0.951205	0.603136	1.24041	0.0317093	0.995965	0.969985	1.0234	0.835975	0.805828	0.0460172	0.973193	0.257228	0.787404	0.0284131	1.02953	0.761933	0.951132	0.602579	1.18456	0.122785	0.923851	0.412206	1.24542	0.0487153
SS00011568	-	-	-	0.479109	1.16949	0.427879	1.2081	0.339713	0.930519	0.714098	0.968044	0.868633	0.770235	0.190722	1.07064	0.728379	1.22254	0.310756	1.01493	0.939817	1.14188	0.500976	0.830183	0.347147	1.25376	0.255137	0.712535	0.0936224	0.944088	0.769644	1.75958	0.835975	1.32497	0.160556	1.00816	0.966962	1.08263	0.686353	0.928649	0.736191	1.07387	0.716933	0.857769	0.486545
SS00011569	-	-	-	0.788846	0.996095	0.984569	1.21525	0.339382	1.07013	0.737842	0.819666	0.329944	0.880591	0.531142	1.2174	0.335078	0.99907	0.996329	0.809016	0.299711	0.820655	0.332836	0.809769	0.301796	1.09075	0.66817	0.960506	0.842175	1.19924	0.372711	1.1356	0.0936224	1.24855	0.277847	0.978563	0.914705	1.15434	0.480081	0.872172	0.546757	1.17963	0.417042	0.755557	0.221735
SS00011571	-	-	-	0.802798	0.990081	0.941905	0.857203	0.265545	0.797876	0.107236	1.15501	0.297017	0.93079	0.600966	1.0356	0.798264	0.962432	0.779674	1.10303	0.475524	0.929347	0.593159	1.14609	0.323267	0.783255	0.0826149	0.844576	0.243985	0.790153	0.0936111	0.927395	0.99147	0.935562	0.642366	1.05951	0.673102	1.03682	0.791668	1.05358	0.733142	0.978583	0.874263	1.01617	0.916458
SS00011574	-	-	-	0.578791	1.10585	0.76675	1.02702	0.937289	1.12651	0.725517	1.07675	0.817482	1.09687	0.772976	1.79448	0.076368	1.17275	0.619597	1.44149	0.259231	0.653531	0.19123	1.22916	0.521016	1.6956	0.128019	0.819251	0.576734	0.855293	0.645296	2.06969	0.432785	1.04399	0.898928	1.87697	0.0582704	1.72453	0.0973428	1.2444	0.542825	0.918786	0.792244	0.721585	0.365818
SS00011577	-	-	-	0.530612	0.976569	0.879301	0.980546	0.899865	0.940027	0.692406	0.995944	0.977546	0.958677	0.770298	1.43306	0.0183937	1.10291	0.499516	1.17968	0.258469	0.769616	0.0786123	1.06961	0.641926	0.986897	0.937291	1.10871	0.549878	1.19524	0.259174	0.890127	0.805496	1.07804	0.642323	1.26694	0.110107	1.18928	0.23642	1.15861	0.365695	0.938705	0.661969	0.974213	0.871489
SS00011580	-	-	-	0.141655	0.95215	0.859198	1.04182	0.882169	0.904172	0.715778	0.913933	0.724813	0.86788	0.58004	2.20182	0.00427593	1.69191	0.0472955	1.29944	0.309714	0.768415	0.307013	0.768029	0.30611	1.99734	0.0262394	1.16453	0.606362	1.49501	0.15343	1.71516	0.307226	1.2838	0.368385	1.1869	0.535641	1.77997	0.0307904	1.68187	0.0770877	1.49968	0.149391	0.944887	0.842657
SS00011582	-	-	-	0.692257	1.16219	0.484126	0.739783	0.131909	0.933885	0.738292	1.57099	0.0282544	1.26238	0.215504	1.04122	0.82372	1.0177	0.91992	0.972823	0.876202	0.977404	0.899667	0.955907	0.798843	0.883966	0.588187	0.765174	0.191668	0.84071	0.420108	1.15525	0.606362	1.09872	0.640556	1.077	0.682897	0.878057	0.484308	1.2353	0.302888	0.815284	0.292491	1.40685	0.116808
SS00011583	-	-	5	0.0351987	0.9139	0.382774	0.657483	0.0003115	0.787956	0.0264235	1.39	0.00312433	1.19844	0.0856792	1.23008	0.0511727	0.920571	0.421876	1.22422	0.0563848	0.748386	0.00814792	1.32985	0.00912174	0.903022	0.323696	0.872743	0.190979	0.849013	0.118369	1.03469	0.191668	0.97281	0.787949	1.01049	0.918836	1.08886	0.408859	1.33237	0.0175751	1.07756	0.468016	1.22364	0.0865093
SS00011602	-	-	-	0.597917	1.08082	0.613391	1.21462	0.211856	1.22315	0.196349	0.889841	0.449375	1.00702	0.963653	1.13319	0.418068	0.978716	0.888529	1.35475	0.0560087	0.863681	0.343665	1.38421	0.0416877	1.12914	0.434868	0.957589	0.788064	0.928322	0.628666	1.17915	0.29629	0.969436	0.847261	1.05546	0.725344	1.07049	0.657747	0.97388	0.877431	1.01424	0.926616	0.909756	0.582537
SS00011608	-	-	-	0.121337	0.860885	0.432656	0.862107	0.436975	1.01684	0.929908	0.998583	0.994038	1.17948	0.387795	1.16277	0.4296	1.25145	0.243335	1.99787	0.00102454	1.07627	0.698974	1.59645	0.0193367	1.05833	0.765366	1.26369	0.223993	1.26558	0.221136	0.837489	0.939618	1.00149	0.993731	1.50287	0.0392843	1.46206	0.0534201	1.71541	0.0161272	0.972844	0.884692	1.17329	0.453781
SS00011612	-	-	-	0.536152	1.08929	0.751612	0.938973	0.802989	1.17712	0.519674	1.16008	0.555296	1.25362	0.33443	1.65437	0.0376577	0.915813	0.705091	1.37201	0.180514	0.553573	0.0161373	1.49814	0.0903785	1.02162	0.938587	1.04471	0.871674	1.20277	0.466528	0.977902	0.731287	1.15129	0.577638	0.884379	0.626213	0.997858	0.992626	0.960057	0.875182	1.12831	0.632223	0.962119	0.881697
SS00011616	-	-	-	0.696624	1.08423	0.610683	1.15101	0.378248	1.06002	0.713347	0.941974	0.706356	0.920941	0.604141	0.907177	0.540118	1.3793	0.0503644	0.960953	0.801646	1.52043	0.0127189	0.696695	0.0292764	1.13488	0.427315	1.17199	0.321045	1.09993	0.549136	0.968338	0.0515611	0.938513	0.689241	1.15498	0.366872	1.11494	0.494214	1.03298	0.854719	0.965333	0.823877	0.926489	0.667023
SS00011619	-	-	-	0.351617	1.09528	0.500599	1.12138	0.397692	1.23854	0.120166	0.976724	0.861088	1.10448	0.462447	1.50608	0.0048133	1.35903	0.0293267	1.54389	0.00302552	0.902366	0.447594	1.13602	0.34722	0.952145	0.71585	1.1139	0.425479	1.11991	0.403066	0.854783	0.301208	1.00539	0.968135	1.35664	0.0301877	1.41277	0.0152067	1.43108	0.0233017	1.04137	0.763374	1.01296	0.931795
SS00011620	-	-	-	0.426757	0.930166	0.629469	0.829257	0.217682	0.894137	0.457173	1.12169	0.445575	1.07824	0.615699	1.04554	0.766285	1.12541	0.432707	1.03376	0.82455	1.07638	0.623756	0.918569	0.571649	0.84496	0.266059	0.93292	0.653898	0.750367	0.063389	0.905715	0.425479	0.804321	0.166523	1.12786	0.424388	1.2181	0.194631	0.854899	0.352893	1.08001	0.608045	0.70183	0.0419955
SS00011621	-	-	-	0.477435	1.62386	0.0294385	1.4083	0.0916057	1.40422	0.0942373	1.15306	0.463386	0.997105	0.986893	1.00801	0.967167	0.894677	0.535698	1.12293	0.518943	0.887566	0.53495	1.25512	0.205073	1.48826	0.0703459	1.59437	0.034802	1.47205	0.0775256	0.933446	0.653898	0.92328	0.701256	1.06151	0.758368	1.41243	0.0646346	0.962578	0.848512	1.33058	0.147226	0.681507	0.0624075
SS00011623	-	-	-	0.105465	0.975184	0.881794	0.897176	0.523847	1.35714	0.0792121	1.08695	0.623735	1.51268	0.0204214	1.74705	0.00250391	1.06083	0.726999	1.47019	0.0292696	0.607216	0.00603393	1.38588	0.0617086	1.00114	0.994621	0.844643	0.361124	0.964639	0.831339	1.18528	0.91309	1.14207	0.471132	1.23042	0.226138	1.01794	0.916206	0.909701	0.61721	0.827309	0.267406	0.893671	0.553092
SS00011624	-	-	11	0.00683921	0.740739	0.131079	0.848378	0.401074	0.705432	0.0813524	0.873123	0.444726	0.831507	0.300876	1.36458	0.0868473	0.888258	0.50394	1.08251	0.654	0.650938	0.0208492	1.21869	0.268168	1.13094	0.559425	1.35573	0.152395	1.23255	0.290039	0.834195	0.361124	0.909147	0.62277	1.55625	0.0279455	1.97046	0.00061177	1.90331	0.00278569	1.26616	0.225788	0.96592	0.860607
SS00011626	-	-	-	0.0525337	1.0866	0.620989	1.36596	0.0711994	1.23988	0.206323	0.795484	0.179529	0.907692	0.564551	1.0554	0.747872	1.36797	0.0699573	0.932818	0.678652	1.29616	0.129878	0.6819	0.029034	0.92135	0.625771	1.08734	0.618147	0.964739	0.830463	0.847342	0.797211	0.887245	0.477419	0.913593	0.590737	0.992404	0.963713	0.600059	0.0104765	1.08627	0.622286	0.604652	0.0115455
SS00011628	-	-	-	0.224512	1.29047	0.0226365	1.17188	0.144227	1.33555	0.0106685	1.10119	0.36883	1.13967	0.225797	1.4041	0.0033451	1.18754	0.114771	1.13523	0.23959	0.845766	0.123869	0.955945	0.672634	1.17216	0.143654	1.09919	0.377795	1.14586	0.207676	1.06638	0.0520524	1.04245	0.69653	1.10261	0.362565	1.10645	0.345994	1.00325	0.978267	1.00348	0.97393	0.906723	0.413599
SS00011629	-	23468	-	0.321005	0.817482	0.163866	0.869874	0.330968	1.09299	0.533062	0.939771	0.662624	1.25649	0.116546	1.23399	0.147	0.824615	0.182146	1.09712	0.515983	0.668249	0.00802496	1.33046	0.0525716	0.936901	0.647174	0.918061	0.548849	1.06375	0.664223	1.02052	0.377795	1.1587	0.304828	1.01832	0.898401	0.862562	0.303052	0.841882	0.28395	0.847048	0.24875	0.976025	0.878648
SS00011631	-	-	-	0.523435	1.10715	0.675772	1.30698	0.251352	0.910303	0.680329	0.847102	0.48298	0.696493	0.108633	1.15894	0.512415	0.937525	0.766555	0.855739	0.479695	0.808954	0.348451	0.912764	0.677854	1.10423	0.684738	1.20743	0.436014	0.924165	0.729406	0.91453	0.52847	0.765401	0.252558	1.02684	0.905993	0.940302	0.776952	0.815179	0.402986	0.915723	0.695043	0.866933	0.557639
SS00011638	-	-	-	0.1092	0.866827	0.331856	1.09237	0.524809	1.2408	0.12751	0.793532	0.093458	1.13588	0.316652	1.029	0.836399	0.81116	0.138803	0.750974	0.0465748	0.788301	0.0677227	0.925801	0.542061	0.964667	0.805398	1.22642	0.186951	0.784212	0.0878342	0.786573	0.449884	0.639434	0.00355622	0.927237	0.614524	0.904473	0.470348	0.773743	0.1004	0.975449	0.857479	0.855462	0.273376
SS00011648	-	-	-	0.199953	0.749661	0.226204	0.749125	0.223408	0.717683	0.163929	1.00071	0.997287	0.958028	0.837616	0.508097	0.00303582	0.843088	0.417415	0.88706	0.567849	1.65931	0.0215795	1.05216	0.808035	0.793667	0.327529	0.901683	0.672593	0.841414	0.462583	0.880206	0.273798	0.93316	0.754467	0.751714	0.203665	0.900982	0.618923	0.77817	0.288734	1.19857	0.415439	0.863691	0.532401
SS00011649	-	-	-	0.29632	1.07042	0.615385	1.0454	0.726096	1.09454	0.475009	1.02393	0.85622	1.047	0.704708	1.2121	0.118081	1.00665	0.956062	1.22136	0.104845	0.830497	0.130705	1.2133	0.116294	0.96735	0.793304	1.19265	0.186036	0.920116	0.510002	0.811095	0.672593	0.771491	0.0470914	1.02181	0.857684	1.43388	0.00541029	1.09903	0.484511	1.40328	0.0084026	0.766473	0.056068
SS00011653	-	-	-	0.412257	0.782114	0.234641	0.761399	0.188723	0.881273	0.537094	1.02721	0.889592	1.15744	0.451901	1.46072	0.0581878	1.01451	0.94062	1.26933	0.223814	0.694525	0.0677461	1.25118	0.252282	0.874283	0.5293	0.666416	0.0661914	0.728464	0.128722	1.31192	0.218154	1.09311	0.663181	1.58267	0.0237247	0.981661	0.923732	1.18356	0.43818	0.620255	0.0190746	1.20567	0.390172
SS00011654	-	-	-	0.132955	0.878008	0.422866	1.03774	0.818506	1.25287	0.1699	0.846079	0.305044	1.20731	0.248889	1.50862	0.0159269	1.0682	0.683068	1.3253	0.0894358	0.708069	0.0398627	1.24068	0.18854	0.991971	0.960151	1.33534	0.0816054	1.3727	0.0577956	0.74286	0.0661914	1.02797	0.864261	1.25881	0.16142	1.30638	0.106118	1.58941	0.0151951	1.03778	0.818292	1.21666	0.282236
SS00011656	-	-	-	0.613991	0.693364	0.459856	1.79972	0.239348	1.31185	0.582942	0.385263	0.0612575	0.728919	0.522831	0.725075	0.515958	0.838839	0.721776	0.446481	0.110316	1.1569	0.767672	0.532261	0.207575	1.41993	0.479002	1.70855	0.282435	1.58482	0.354128	0.831068	0.108304	0.927581	0.878815	0.660177	0.402675	1.03098	0.950649	0.392477	0.0982063	1.56167	0.369479	0.380684	0.0882407
SS00011661	-	-	12	0.0226383	1.60102	0.0109407	0.779273	0.1591	1.15484	0.410537	2.05451	0.000246753	1.48195	0.0290631	1.91378	0.00074139	1.19232	0.311727	1.58307	0.0120398	0.623018	0.00994046	1.32772	0.108222	1.29347	0.167916	0.789264	0.212082	1.09661	0.596704	1.63883	0.773294	1.3894	0.0846332	1.30502	0.130345	1.38535	0.0667676	1.74828	0.00684352	1.06155	0.729013	1.26198	0.233115
SS00011663	-	-	-	0.442727	0.950173	0.74102	0.955879	0.770397	1.05991	0.70682	0.994031	0.969088	1.10883	0.505453	1.45682	0.0206663	1.04707	0.766093	1.1434	0.389033	0.718735	0.0400114	1.092	0.570068	1.21639	0.211502	1.03983	0.816021	1.10108	0.534585	1.1698	0.687636	1.0589	0.733307	1.10846	0.506841	1.32166	0.0795469	1.25742	0.191892	1.19234	0.260511	0.951395	0.773156
SS00011665	-	-	-	0.461402	1.22312	0.414017	1.1366	0.575872	1.14751	0.547901	1.07612	0.747863	1.0096	0.963627	1.74083	0.0126903	1.03529	0.868592	1.32359	0.18818	0.594711	0.0186752	1.27847	0.247076	1.49433	0.112551	1.05974	0.812898	0.922312	0.723365	1.4101	0.684524	0.87032	0.543789	1.37581	0.169269	1.31795	0.194774	1.53023	0.0779248	0.957949	0.850588	1.16107	0.525462
SS00011668	-	-	-	0.451825	0.926003	0.627408	0.696513	0.0238734	1.02388	0.877046	1.32948	0.0665143	1.47	0.012167	1.25992	0.11862	1.16624	0.292831	1.37217	0.0359782	0.925647	0.594294	1.17658	0.266585	0.901711	0.51437	0.872335	0.395588	0.814585	0.185858	1.03367	0.137735	0.933798	0.653879	1.31075	0.0698415	1.26758	0.109673	1.14101	0.417655	0.967064	0.817021	0.900146	0.517106
SS00011674	-	-	4	8.0485e-05	1.17269	0.470416	2.00424	0.00354133	3.26263	9.49611e-06	0.585103	0.0204353	1.62786	0.0335696	1.19054	0.429816	2.24589	0.00092761	2.34131	0.000561804	1.88644	0.00703716	1.04249	0.84978	0.760712	0.219542	1.03893	0.861976	0.908368	0.66224	0.732205	0.635988	0.874328	0.542271	0.876986	0.551373	0.88128	0.566187	0.961692	0.873632	1.0049	0.982256	1.09124	0.722442
SS00011679	-	-	4	0.0015848	0.978008	0.947035	2.48487	0.0106422	3.98161	0.000284871	0.393585	0.00907128	1.60234	0.166605	1.75667	0.100852	3.69781	0.000514401	3.63024	0.000595599	2.10502	0.0332131	0.981726	0.956062	0.6963	0.284733	1.41898	0.300714	0.917229	0.796451	0.490703	0.732734	0.646399	0.199358	1.04595	0.893254	1.32862	0.399133	2.25524	0.0370824	1.27025	0.476941	1.69743	0.165058
SS00011681	-	-	-	0.558594	1.06954	0.695879	1.20469	0.28345	1.11946	0.51285	0.887813	0.490345	0.929249	0.669723	1.569	0.0133824	1.52928	0.0189481	1.35531	0.085218	0.974682	0.881331	0.886242	0.483969	0.97753	0.894745	0.945968	0.763679	1.08517	0.634844	1.03336	0.243429	1.14715	0.459374	1.23897	0.218713	1.1866	0.323588	1.10235	0.612674	0.957737	0.801593	0.928996	0.701691
SS00011686	-	-	-	0.700179	0.969703	0.893895	0.983996	0.943617	0.778806	0.27864	0.985475	0.946454	0.791473	0.282689	1.43518	0.10206	0.994101	0.978071	1.12325	0.59025	0.692665	0.0968463	1.12992	0.571586	1.13116	0.615494	0.985751	0.954625	0.990088	0.965168	1.14751	0.168571	1.0044	0.985444	1.42888	0.126276	1.33095	0.191485	1.09884	0.695725	0.931464	0.75584	0.825606	0.428656
SS00011695	-	-	-	0.704444	0.990555	0.943978	1.00422	0.975041	0.951408	0.711756	0.986391	0.919187	0.947409	0.688675	0.84728	0.224796	1.17054	0.248122	0.884615	0.366192	1.38153	0.0223856	0.755731	0.0452546	0.937763	0.633899	0.97638	0.859125	0.938652	0.638886	0.960449	0.628069	0.961359	0.76994	0.91871	0.530399	0.870864	0.309152	0.809477	0.167858	0.947921	0.691618	0.929511	0.628013
SS00011703	-	-	4	0.00308571	1.23526	0.440191	1.78822	0.0402272	2.84116	0.00062042	0.690778	0.181439	1.58882	0.0974717	1.40488	0.218257	3.09207	0.0002703	3.35763	0.000119451	2.20095	0.00689635	1.08589	0.762311	0.815466	0.45595	1.2174	0.472019	1.06058	0.828987	0.669842	0.849825	0.871188	0.613279	1.28849	0.355622	1.24153	0.429434	1.66239	0.103388	0.963559	0.891541	1.33898	0.341573
SS00011704	-	-	-	0.838933	1.03002	0.8483	1.04817	0.761091	1.15535	0.354179	0.982688	0.907815	1.10225	0.520153	1.16963	0.303591	1.12073	0.452126	1.05417	0.726745	0.958195	0.77719	0.94061	0.685181	1.12615	0.44471	1.28638	0.119682	1.06195	0.697819	0.875441	0.472019	0.825535	0.221424	1.06148	0.69278	1.29088	0.098934	1.09417	0.594447	1.21611	0.201367	0.847619	0.331091
SS00011708	-	-	-	0.182369	1.18719	0.271083	1.11438	0.484297	0.948477	0.731743	1.06533	0.681851	0.851123	0.300527	1.62886	0.00354635	1.02436	0.875949	0.912941	0.555858	0.628882	0.00524514	0.891232	0.457362	1.03724	0.812609	1.14983	0.368703	0.907396	0.529922	0.902078	0.423905	0.789157	0.132658	1.06842	0.668205	0.987223	0.933516	1.17141	0.36235	0.924005	0.608986	1.18657	0.325286
SS00011711	-	-	-	0.698333	1.07497	0.830697	1.45313	0.274269	1.48632	0.246959	0.739767	0.338662	1.02284	0.94235	1.765	0.0773833	1.09481	0.771976	1.55575	0.164685	0.620286	0.134386	1.42103	0.26613	1.29165	0.484481	1.38393	0.372315	1.27072	0.480491	0.933321	0.44024	0.918191	0.800758	1.15823	0.63882	0.926828	0.807877	1.45993	0.283738	0.800213	0.477554	1.57519	0.200113
SS00011714	-	-	-	0.322583	1.27478	0.487008	1.06463	0.847829	1.3882	0.320025	1.19739	0.518373	1.30393	0.297206	1.43356	0.161225	1.12173	0.648636	1.13756	0.637569	0.782476	0.334442	1.01411	0.959056	0.489935	0.0553838	1.21739	0.575054	1.1339	0.723162	0.402449	0.0538918	0.931423	0.820634	0.841536	0.526271	1.24564	0.421055	1.06196	0.830813	1.4802	0.183183	0.85254	0.594548
SS00011717	-	-	-	0.811375	1.09019	0.624884	1.13191	0.48396	1.13493	0.474696	0.96314	0.831286	1.00267	0.987934	1.25599	0.20272	0.904236	0.56898	0.834736	0.309988	0.719937	0.0706337	0.92314	0.650553	1.06948	0.703421	1.16359	0.423173	1.11177	0.549	0.919119	0.912238	0.955459	0.808637	0.96816	0.854342	0.870166	0.432635	0.83126	0.352118	0.898784	0.546148	0.955289	0.816486
SS00011718	-	-	4	0.00279785	1.26936	0.394588	1.55867	0.119052	2.66106	0.00143582	0.814383	0.462849	1.70726	0.062869	1.0745	0.796352	2.90781	0.0006208	2.48982	0.00266074	2.7062	0.00122625	0.856253	0.578143	0.966725	0.903215	1.00132	0.996221	0.872569	0.624992	0.965452	0.423173	0.87142	0.621666	0.98807	0.965597	0.71655	0.237149	0.927882	0.809966	0.725201	0.254028	1.29493	0.409105
SS00011720	-	-	-	0.133249	0.949705	0.774545	1.39117	0.075137	1.32082	0.130393	0.682665	0.0410769	0.949428	0.772793	1.86879	0.00157583	1.59434	0.0142104	1.76254	0.00363339	0.853139	0.379961	1.1055	0.577655	0.906358	0.612169	1.27467	0.205252	1.15595	0.423602	0.711051	0.437763	0.906858	0.604552	1.41546	0.0613081	1.39141	0.0743585	1.70856	0.0120342	0.983009	0.923988	1.22794	0.311174
SS00011728	-	-	-	0.531512	1.28938	0.52632	1.21355	0.628889	1.68038	0.200931	1.06249	0.879466	1.38468	0.418252	2.40649	0.0351552	1.64724	0.218244	0.874646	0.737765	0.684496	0.346843	0.530978	0.121488	1.11752	0.781119	0.782196	0.558782	1.18591	0.670129	1.4287	0.553473	1.51613	0.32481	1.21442	0.643427	0.954547	0.907339	0.909669	0.83225	0.786011	0.566548	0.952985	0.914175
SS00011730	-	-	-	0.0645817	0.412422	0.010596	0.320676	0.00222835	0.362047	0.00379066	1.2861	0.459714	1.12901	0.718808	1.05908	0.863954	0.518811	0.0509719	0.532476	0.0577733	0.48987	0.0426037	1.02634	0.936013	0.218347	0.000233704	0.468125	0.0334187	0.393913	0.00721865	0.466429	0.198436	0.84147	0.611693	0.52324	0.0617005	0.519783	0.049424	0.938452	0.860984	0.993394	0.984211	1.80547	0.112009
SS00011731	-	-	-	0.302176	1.15944	0.300557	1.08534	0.534059	1.16507	0.253908	1.06828	0.641263	1.07347	0.592991	1.4754	0.00586446	1.02885	0.828444	0.984714	0.913301	0.697339	0.00994874	0.957098	0.756794	0.952619	0.731786	1.13978	0.324356	0.994728	0.967867	0.835795	0.0334187	0.87274	0.305551	0.944902	0.678483	1.0637	0.638599	1.13307	0.397613	1.12573	0.388921	1.06522	0.667255
SS00011735	-	-	-	0.929305	1.07661	0.638134	1.05911	0.714202	1.05759	0.721026	1.01652	0.916695	0.998566	0.992688	0.927793	0.633025	1.02024	0.898203	0.925905	0.623854	1.09964	0.545599	0.907534	0.537076	1.30268	0.0998762	0.953541	0.761534	1.08969	0.584476	1.36615	0.0539228	1.14278	0.397332	0.975455	0.873965	1.00204	0.989632	0.956165	0.798093	1.02725	0.863745	0.954221	0.789148
SS00011736	-	-	-	0.355281	1.11334	0.628396	0.910002	0.670592	0.870279	0.531715	1.22345	0.348176	0.956349	0.834245	1.76826	0.0118661	1.5586	0.0451206	1.68262	0.020425	0.881433	0.555172	1.07957	0.719833	1.00496	0.982232	0.711124	0.132378	1.01475	0.947253	1.41319	0.761534	1.42697	0.104515	1.70069	0.0182052	1.69319	0.0190959	2.06846	0.00474747	0.995587	0.98345	1.22164	0.404068
SS00011737	-	-	-	0.960935	0.882166	0.733979	1.21305	0.601157	1.13606	0.729517	0.72723	0.390721	0.936533	0.858823	1.67431	0.169501	1.2321	0.572295	0.94753	0.883747	0.735887	0.408331	0.769035	0.478166	1.25903	0.533449	1.02952	0.937158	1.2285	0.577662	1.22293	0.132378	1.19328	0.632728	1.27654	0.509384	1.03688	0.92173	0.968716	0.938515	0.812258	0.573732	0.934264	0.868953
SS00011738	-	-	-	0.30512	1.58154	0.0271275	1.26051	0.24763	1.44186	0.072872	1.25469	0.2064	1.14387	0.44956	1.30464	0.142097	1.0469	0.79556	1.53873	0.0207889	0.802444	0.221346	1.4698	0.0369195	1.7078	0.0172794	1.28628	0.228072	1.08927	0.666643	1.3277	0.937158	0.846838	0.376375	1.15209	0.449049	1.21413	0.277924	1.15211	0.478451	1.05385	0.778082	0.948922	0.792123
SS00011746	-	-	-	0.096471	1.58438	0.00838756	1.43777	0.0332278	1.38705	0.0531738	1.10197	0.553421	0.964727	0.826032	1.39046	0.0515301	1.51146	0.0166464	1.13037	0.455372	1.08702	0.610277	0.747869	0.0837609	1.28111	0.137385	0.894572	0.49697	1.3071	0.109462	1.4321	0.598246	1.46115	0.0267018	1.18982	0.292257	1.01881	0.909147	0.94977	0.777904	0.856277	0.346083	0.932232	0.701119
SS00011747	-	-	14	0.0193411	0.793168	0.0458581	1.16422	0.18088	0.914908	0.428785	0.681286	0.00177904	0.785853	0.038403	0.681529	0.00179384	1.19604	0.117478	0.837293	0.120314	1.75494	2.45229e-05	0.700054	0.00331771	0.980505	0.860169	1.07998	0.492965	0.944	0.606897	0.907892	0.49697	0.87409	0.234647	1.0195	0.86282	0.900532	0.352328	0.900948	0.406762	0.883309	0.272218	1.00046	0.997048
SS00011752	-	-	-	0.480632	0.712911	0.25003	0.740175	0.305204	0.770263	0.372551	0.963164	0.897232	1.04065	0.890936	1.46005	0.199642	1.54	0.145226	0.986791	0.963496	1.05475	0.854467	0.640774	0.133707	0.965246	0.903111	0.578018	0.081561	0.649282	0.145131	1.66992	0.848008	1.12329	0.704176	1.31847	0.345364	0.988805	0.96909	0.96105	0.902669	0.749967	0.326409	0.971931	0.930161
SS00011760	-	-	-	0.12061	1.04643	0.66445	1.00291	0.977777	1.16989	0.141044	1.04339	0.684699	1.16649	0.148268	1.52468	0.000361626	1.22632	0.0589747	1.26893	0.0292937	0.804311	0.044775	1.03475	0.743865	1.10864	0.32774	1.09285	0.440851	1.29942	0.0174974	1.01445	0.0101943	1.18902	0.138787	1.34822	0.00755541	1.30496	0.0159195	1.45827	0.00300258	0.967913	0.755049	1.11748	0.345494
SS00011761	-	-	-	0.132172	1.20432	0.20237	1.04739	0.726903	1.12527	0.376345	1.14982	0.303786	1.07435	0.55958	1.65848	0.00028384	1.05298	0.674014	1.27411	0.0561634	0.634908	0.000871947	1.21	0.127996	1.01955	0.885123	1.09125	0.537127	1.16314	0.259504	0.934294	0.440851	1.06588	0.629249	1.34131	0.0232812	1.1985	0.147393	1.42403	0.0147792	0.89353	0.364639	1.18817	0.214802
SS00011764	-	-	-	0.425788	1.39668	0.123146	1.26844	0.267741	1.35065	0.163663	1.10109	0.650089	1.06481	0.767135	0.963255	0.859659	1.66343	0.0222024	0.912947	0.667542	1.72689	0.0147638	0.548833	0.00806113	1.20935	0.373238	1.27301	0.290854	1.22964	0.333507	0.949985	0.654875	0.965926	0.878084	1.25479	0.28873	1.34462	0.169398	0.961563	0.86849	1.07159	0.744169	0.715117	0.164184
SS00011766	-	-	-	0.494449	1.19653	0.426512	1.28604	0.249932	1.25765	0.293411	0.930394	0.72184	0.977919	0.907932	1.57434	0.0332343	0.899281	0.583493	1.21793	0.311982	0.571212	0.0100973	1.35434	0.124752	1.33752	0.214783	1.2675	0.298252	1.49466	0.0906423	1.05524	0.162579	1.17922	0.455974	1.43397	0.0706322	1.30507	0.175555	1.22774	0.346	0.91011	0.626418	0.940747	0.77735
SS00011771	-	-	-	0.572587	1.19093	0.22488	1.11542	0.444199	1.29473	0.077368	1.06769	0.645239	1.16075	0.298687	0.865334	0.312985	1.17968	0.250401	0.958638	0.766264	1.36326	0.0363265	0.812629	0.151805	1.0435	0.764446	1.0488	0.756938	1.06959	0.636337	0.994951	0.704592	1.01983	0.898441	1.08126	0.583219	0.855197	0.27596	1.06058	0.71134	0.790927	0.10701	1.24016	0.182422
SS00011774	-	-	-	0.202558	1.37407	0.310943	0.978289	0.943536	0.836115	0.554318	1.40456	0.245725	0.854671	0.574972	0.523201	0.0334597	0.944747	0.833141	0.622829	0.0964169	1.80571	0.05045	0.659254	0.1407	0.63735	0.181605	0.959057	0.89929	0.640596	0.186381	0.664559	0.857175	0.667943	0.229528	0.551743	0.0834546	0.480314	0.013381	0.423691	0.0100625	0.870539	0.681252	0.882113	0.689922
SS00011777	-	-	-	0.509851	1.13911	0.438995	1.1507	0.404692	1.17851	0.330698	0.989931	0.951783	1.02417	0.886559	1.60641	0.00810122	1.25958	0.175341	1.33744	0.0908579	0.7841	0.153975	1.06181	0.720373	1.21267	0.286425	0.854204	0.384583	1.10799	0.541464	1.41964	0.838215	1.2971	0.156104	1.21042	0.293614	1.15754	0.385405	1.39166	0.0858739	0.956311	0.804056	1.20226	0.329234
SS00011781	-	-	-	0.249527	1.12265	0.542309	0.948391	0.779562	1.04429	0.818885	1.18374	0.376246	1.10112	0.611511	2.08073	0.000589949	1.14991	0.462645	1.3597	0.113071	0.552647	0.00392751	1.18244	0.379324	1.30101	0.17203	0.978601	0.91855	1.11556	0.564494	1.32946	0.880432	1.13995	0.537238	1.47547	0.0479188	1.4403	0.0623776	1.4787	0.0731761	0.976167	0.898555	1.02666	0.901031
SS00011782	-	-	-	0.331572	1.32085	0.299717	1.44076	0.176625	1.63087	0.0740371	0.916772	0.743813	1.13195	0.641472	2.34146	0.00322415	1.52948	0.118028	1.23706	0.425969	0.653216	0.11727	0.80881	0.427139	1.34362	0.271622	0.876313	0.668087	1.22056	0.455429	1.53326	0.91855	1.39283	0.286251	1.39024	0.22262	1.29211	0.338816	1.17742	0.583415	0.929414	0.783624	0.911239	0.754513
SS00011785	-	-	-	0.69082	0.99381	0.979392	1.14519	0.548729	1.08271	0.723412	0.867813	0.530702	0.945445	0.787366	1.35	0.186507	0.90259	0.620846	1.32749	0.177936	0.668583	0.0801249	1.47076	0.0704318	0.816862	0.410603	0.976204	0.92161	1.09674	0.702379	0.836774	0.00966887	1.12348	0.63624	1.25462	0.3147	1.35439	0.158102	1.45094	0.115677	1.07952	0.73672	1.07129	0.769557
SS00011792	-	-	-	0.151757	1.07519	0.441384	1.0106	0.910326	1.07716	0.430016	1.0639	0.510005	1.06586	0.49763	1.46903	0.000300912	1.02855	0.763874	1.23257	0.0325341	0.700159	0.000671251	1.19835	0.0615896	1.01201	0.898561	0.963342	0.690456	0.958631	0.652472	1.05052	0.680323	0.995109	0.958243	1.10713	0.282358	1.26092	0.0188409	1.12249	0.275121	1.13891	0.172314	0.890213	0.272097
SS00011794	-	-	-	0.589134	1.10886	0.526906	1.26992	0.149839	1.01764	0.914408	0.873179	0.407587	0.801347	0.1808	1.37131	0.0605349	1.00332	0.983755	0.847155	0.312627	0.731647	0.0631098	0.844353	0.303246	1.1309	0.452017	1.01833	0.918271	1.06571	0.696108	1.11054	0.37996	1.04652	0.797383	0.971843	0.860691	1.08274	0.625896	0.975116	0.889846	1.11411	0.508345	0.900599	0.566128
SS00011799	-	-	-	0.285797	0.822387	0.453257	0.850742	0.517976	1.50987	0.107103	0.966669	0.884892	1.77477	0.0153586	1.35548	0.205718	1.59019	0.0456209	1.69789	0.0241106	1.17316	0.501393	1.06773	0.768747	0.993865	0.981063	1.03322	0.904629	1.05024	0.845302	0.961907	0.303414	1.01647	0.948131	1.06493	0.790344	1.02662	0.906113	1.08244	0.75061	0.964023	0.876884	1.05437	0.831672
SS00011806	-	-	-	0.545132	1.05676	0.748406	1.16568	0.376217	1.23592	0.224498	0.906567	0.569588	1.06026	0.733942	1.37881	0.0702	1.08769	0.625768	1.05091	0.77295	0.788862	0.175306	0.966184	0.841508	1.24058	0.216593	0.818678	0.250574	1.18168	0.335907	1.51535	0.017628	1.4434	0.0403327	1.0716	0.688035	1.20071	0.292531	1.13488	0.512186	1.12048	0.510014	0.945176	0.769505
SS00011807	-	-	-	0.0967503	1.72339	0.0568975	1.07248	0.798012	1.5027	0.144407	1.60692	0.0696808	1.40115	0.185448	2.65193	0.000556605	1.12573	0.636919	1.63806	0.0571812	0.424496	0.00189932	1.45511	0.142447	1.71983	0.0763764	1.55918	0.147715	1.13442	0.645075	1.10303	0.250574	0.727575	0.261769	1.24103	0.391813	1.58335	0.0782711	1.49168	0.16112	1.27583	0.340166	0.942104	0.832804
SS00011809	-	-	-	0.131547	0.922836	0.689923	1.26868	0.24245	0.907168	0.628606	0.727399	0.121604	0.715049	0.103644	0.574154	0.00963254	0.672667	0.0566689	0.558924	0.00696028	1.17158	0.433419	0.830907	0.360496	1.26746	0.244315	1.24315	0.284056	1.56138	0.033698	1.01955	0.823626	1.25599	0.26242	0.825331	0.343581	0.956575	0.825255	0.678529	0.0928927	1.15902	0.465034	0.709331	0.134573
SS00011812	-	-	-	0.408845	1.15295	0.455814	1.28582	0.19254	0.899596	0.578412	0.896666	0.566821	0.699627	0.068298	0.62947	0.0205463	0.85584	0.415158	0.7252	0.0990831	1.35962	0.11404	0.847355	0.386328	1.10229	0.608835	0.757489	0.151361	1.0376	0.845919	1.4552	0.696126	1.36978	0.105922	0.816495	0.290666	0.756094	0.148767	0.810132	0.325617	0.926024	0.686069	1.07147	0.745261
SS00011815	-	-	-	0.488709	1.30847	0.0823115	1.30902	0.0818605	1.13128	0.41499	0.999581	0.997774	0.864216	0.336041	0.817032	0.186236	1.14425	0.37378	0.987829	0.935098	1.40049	0.0320465	0.8633	0.332599	1.00304	0.983885	1.12464	0.437342	1.04028	0.792981	0.89188	0.213197	0.924992	0.605016	1.01288	0.932168	1.0691	0.657404	0.926917	0.652326	1.0555	0.719772	0.867009	0.39915
SS00011820	-	-	-	0.644569	1.3473	0.287369	0.970938	0.907904	1.05865	0.823156	1.38763	0.211786	1.09034	0.712793	1.72596	0.0270063	1.13497	0.590573	1.3301	0.230906	0.657589	0.0832293	1.17192	0.500935	0.854423	0.576245	0.957818	0.87797	0.767736	0.344575	0.892051	0.877062	0.801546	0.438424	1.14974	0.585925	1.08775	0.721594	1.17477	0.540757	0.946077	0.828901	1.08001	0.770249
SS00011823	-	-	-	0.277103	1.08419	0.541946	1.12064	0.391731	1.24283	0.108224	0.967469	0.802382	1.10903	0.435922	1.39825	0.0163122	1.05532	0.683973	0.865882	0.280825	0.754742	0.0406441	0.820493	0.142155	1.13202	0.351727	0.90573	0.494802	1.06575	0.630459	1.24984	0.765174	1.17667	0.265472	1.00294	0.98227	0.984297	0.90462	0.964855	0.808654	0.981412	0.887048	0.980248	0.892548
SS00011828	-	-	-	0.276196	1.09162	0.718059	1.7025	0.0224805	1.12515	0.595326	0.641189	0.0631575	0.660882	0.0561182	1.67065	0.0200527	1.20617	0.373831	1.1887	0.411623	0.721977	0.12791	0.985516	0.944388	0.998067	0.993633	1.70362	0.0404809	1.03033	0.897674	0.585852	0.403088	0.604789	0.0517915	1.12652	0.570176	1.27669	0.249628	0.966152	0.882956	1.13331	0.551549	0.756762	0.240172
SS00011834	-	-	-	0.24521	1.13479	0.305459	1.02007	0.870839	1.04934	0.693841	1.11247	0.386369	1.0287	0.816948	1.57918	0.000800936	1.15131	0.254608	1.37478	0.0139438	0.729055	0.0145702	1.1941	0.154331	0.962971	0.757653	0.913062	0.458927	0.99502	0.967402	1.05466	0.0739606	1.08976	0.483714	1.21356	0.121444	1.30136	0.0384679	1.2582	0.101175	1.07235	0.568686	0.966829	0.805045
SS00011843	-	-	4	0.000111644	1.68961	0.0145242	1.65181	0.0186573	3.43795	1.39209e-06	1.02288	0.905832	2.08133	0.000614637	1.71793	0.00805529	2.75891	1.14216e-05	2.72574	1.35548e-05	1.60595	0.0185985	0.987978	0.949483	1.00179	0.993289	1.24768	0.303506	1.21036	0.349418	0.80292	0.45309	0.970087	0.880725	1.25469	0.26772	1.08588	0.666595	1.58238	0.0389516	0.865451	0.477255	1.45724	0.0862232
SS00011844	-	-	12	0.0272133	1.35011	0.0327994	0.913386	0.502874	1.18516	0.213753	1.47813	0.00406213	1.29755	0.0458607	1.57625	0.00108913	1.00176	0.988847	1.46175	0.00507129	0.635533	0.00112979	1.45919	0.00525069	1.07429	0.597962	1.11006	0.467396	1.13854	0.339424	0.967775	0.303506	1.02565	0.850845	1.12522	0.384327	1.33614	0.0276062	1.65505	0.00119401	1.18744	0.208758	1.23868	0.135565
SS00011850	-	-	-	0.0654478	1.25555	0.0453609	1.15322	0.199747	1.07859	0.491401	1.08874	0.411673	0.935287	0.517269	1.50135	0.000459736	1.40249	0.00260233	1.50567	0.000426677	0.934156	0.509781	1.07357	0.492225	1.01253	0.91067	1.0803	0.505434	0.992304	0.943737	0.937267	0.420292	0.918543	0.440182	1.16822	0.140334	1.29189	0.0182902	1.39521	0.00695648	1.10587	0.33422	1.07997	0.505474
SS00011854	-	-	-	0.361972	1.92282	0.083073	1.12966	0.733311	1.32634	0.432124	1.70212	0.136336	1.1741	0.638006	1.69323	0.130087	1.34583	0.386323	1.59589	0.177142	0.794831	0.501805	1.1858	0.617481	2.25498	0.0336317	1.18357	0.652156	1.51352	0.252116	1.90523	0.925857	1.27878	0.493382	2.54771	0.00995369	2.22232	0.025331	1.97406	0.0824905	0.872279	0.688578	0.888287	0.755839
SS00011856	-	-	-	0.0526583	0.900728	0.458765	0.913927	0.523055	0.801109	0.122517	0.985558	0.917478	0.876557	0.351936	0.651632	0.00473035	0.501541	3.38161e-05	0.61625	0.00171823	0.769669	0.0706435	1.22871	0.150252	1.17681	0.252039	0.888151	0.429964	0.96394	0.793758	1.32501	0.324455	1.08533	0.584692	0.64785	0.00426419	0.597263	0.000959904	0.650053	0.0100281	0.921915	0.56374	1.08839	0.590488
SS00011866	-	-	5	0.0291985	0.860552	0.527389	0.677607	0.106917	0.898786	0.650519	1.26999	0.273895	1.32641	0.194545	1.4371	0.0994179	0.762726	0.212926	1.15904	0.492551	0.530741	0.0061935	1.5196	0.0594492	0.980973	0.940711	0.754744	0.28163	0.927264	0.748254	1.29974	0.0461112	1.22858	0.393167	0.613778	0.0462209	0.767452	0.227521	0.761369	0.26072	1.25037	0.349887	0.992074	0.973673
SS00011867	-	-	-	0.626474	0.931608	0.646811	0.761039	0.0853167	0.923085	0.604903	1.22413	0.197015	1.21293	0.21752	1.00674	0.965283	0.926766	0.622894	0.986299	0.928764	0.920563	0.59268	1.06424	0.687058	0.86919	0.36727	0.871582	0.376596	0.916346	0.572446	0.997256	0.28163	1.05136	0.745744	1.13983	0.39949	0.892186	0.462004	1.28814	0.150109	0.782734	0.120734	1.4438	0.0407857
SS00011868	-	-	-	0.109758	1.45106	0.0896316	1.78895	0.0104906	1.86509	0.00653003	0.811126	0.330476	1.04256	0.845048	2.2359	0.000731278	1.56765	0.0425811	1.85919	0.0067198	0.701125	0.104304	1.18598	0.42644	1.71894	0.0167539	1.83285	0.0108951	1.36667	0.15118	0.93785	0.376596	0.745653	0.195967	1.33257	0.205568	1.45244	0.0885271	1.63789	0.0462367	1.08995	0.700228	1.12768	0.615012
SS00011870	-	-	-	0.0931217	1.22915	0.250353	1.27915	0.172376	1.72342	0.00449962	0.960912	0.818795	1.34732	0.0951073	1.53228	0.0198472	1.78358	0.00235347	1.3612	0.0848155	1.16401	0.386016	0.763184	0.12852	1.05563	0.773206	1.12095	0.528293	1.03701	0.837626	0.941733	0.066967	0.925119	0.661182	1.1452	0.43835	1.01281	0.941682	1.19219	0.369706	0.884395	0.482092	1.17711	0.40487
SS00011872	-	-	-	0.756499	1.12299	0.59161	1.15414	0.478629	1.14472	0.503888	0.973012	0.892256	0.991842	0.965039	1.43054	0.0661394	1.28878	0.182237	1.3197	0.146012	0.900903	0.580906	1.024	0.899054	1.29383	0.238539	1.18228	0.435601	1.02298	0.910162	1.09436	0.861958	0.865265	0.471921	1.17087	0.452793	1.03636	0.848519	0.950145	0.806763	0.88512	0.560511	0.916813	0.678177
SS00011873	-	-	-	0.679313	0.83871	0.399625	0.799392	0.285587	0.850427	0.437376	1.04918	0.817045	1.06384	0.765629	0.780106	0.23742	0.726713	0.13201	0.639472	0.0385181	0.931556	0.73279	0.879951	0.538986	0.974586	0.901251	0.883211	0.550707	0.88154	0.544688	1.10346	0.435601	0.998108	0.992715	0.800678	0.288985	0.947783	0.796114	1.10721	0.661145	1.18373	0.419016	1.16821	0.504411
SS00011875	-	-	-	0.372126	1.09038	0.637926	0.869015	0.446653	0.991307	0.962049	1.25473	0.187681	1.14073	0.439695	1.51508	0.019901	0.929227	0.665414	1.25312	0.190116	0.613318	0.00711944	1.34856	0.0861176	1.08611	0.675806	0.911035	0.635138	0.835451	0.331466	1.19217	0.860525	0.917035	0.636842	1.10242	0.595265	1.04194	0.808508	1.32667	0.143663	0.945142	0.75814	1.27327	0.208965
SS00011879	-	-	-	0.170801	1.24144	0.099665	0.915258	0.49108	1.19833	0.165202	1.35638	0.0233925	1.30929	0.0429276	1.45575	0.00632802	1.04553	0.728282	1.2589	0.0806231	0.718211	0.0146084	1.20408	0.154708	1.19196	0.177574	1.28607	0.0575655	1.03711	0.7761	0.926823	0.263949	0.806417	0.101343	1.13283	0.33422	1.24151	0.0995797	1.37543	0.032961	1.09594	0.476336	1.10787	0.476306
SS00011882	-	-	-	0.105935	1.29781	0.0319241	1.16572	0.194362	1.24134	0.0714597	1.11331	0.3598	1.06486	0.58992	1.59429	0.000389566	1.26111	0.0541263	1.49384	0.00170472	0.791021	0.0518138	1.18454	0.153155	1.05601	0.640033	1.15651	0.217747	1.06951	0.564554	0.913101	0.0169704	0.924779	0.503094	1.15201	0.22997	1.32892	0.0202107	1.13533	0.333239	1.15356	0.225703	0.854325	0.23219
SS00011886	-	-	-	0.649741	1.42442	0.302428	0.924543	0.800518	0.979983	0.947492	1.54068	0.150588	1.05996	0.820428	1.33023	0.286	1.15884	0.566782	1.27587	0.377675	0.871158	0.607417	1.10099	0.728819	0.684245	0.301927	1.30279	0.468961	0.738904	0.370066	0.525216	0.495808	0.567172	0.111266	1.39261	0.23311	1.33896	0.264576	1.55336	0.1329	0.961474	0.887676	1.16013	0.609769
SS00011888	-	-	-	0.698878	1.08711	0.699852	1.46275	0.0873105	1.4991	0.0697186	0.7432	0.17753	1.02485	0.909678	1.24983	0.307404	1.18034	0.445967	1.08032	0.721352	0.944396	0.791584	0.915262	0.682822	1.14831	0.524274	0.959905	0.855921	1.08627	0.702512	1.19628	0.0990675	1.13164	0.584142	1.18103	0.444374	1.18417	0.437221	0.918811	0.726601	1.00266	0.99021	0.775911	0.299141
SS00011890	-	-	12	0.0197029	1.64747	0.00117825	1.46101	0.0104049	1.83485	0.000148915	1.12762	0.390628	1.25588	0.109503	1.64516	0.00120979	1.60721	0.00187263	1.71761	0.000533379	0.976931	0.866637	1.06869	0.633281	1.57427	0.00274579	1.35563	0.0360701	1.36725	0.0312527	1.16129	0.950378	1.00857	0.9511	1.45357	0.0113591	1.28164	0.082639	1.4462	0.0237158	0.88172	0.368599	1.12839	0.439392
SS00011896	-	-	-	0.259707	1.09628	0.634631	1.23052	0.287805	1.28115	0.206326	0.890908	0.518574	1.04114	0.821095	2.03883	0.000425638	1.50113	0.0296361	1.75383	0.0037588	0.736268	0.0946638	1.16834	0.38614	1.23808	0.309657	1.21159	0.370353	1.16744	0.425353	1.02187	0.821296	0.963562	0.852265	1.37008	0.0867164	1.31069	0.137399	1.47219	0.0608187	0.956652	0.80412	1.12322	0.561066
SS00011901	-	-	-	0.451825	1.2374	0.226583	1.23004	0.239499	1.44624	0.0412478	1.00598	0.972627	1.17576	0.355253	1.28557	0.15602	1.00165	0.992441	1.04271	0.809879	0.779144	0.158648	1.04099	0.817218	1.21215	0.273564	0.916611	0.617088	1.33081	0.108443	1.32242	0.530171	1.45189	0.0393058	0.946363	0.751242	0.947672	0.757268	1.10362	0.61262	1.00138	0.993654	1.16456	0.435527
SS00011902	-	-	-	0.429978	0.985166	0.928642	0.866796	0.394861	0.864927	0.387861	1.13656	0.44552	0.997844	0.989681	0.719965	0.0571311	1.16543	0.362665	0.800534	0.189617	1.61874	0.00710064	0.686897	0.0312953	0.888558	0.480959	0.71975	0.0569206	0.890344	0.488379	1.23454	0.617088	1.23702	0.209187	0.925563	0.643637	0.882846	0.457579	0.769579	0.167949	0.953848	0.777219	0.871702	0.464012
SS00011903	-	-	-	0.123514	0.904578	0.44833	0.782319	0.0704527	1.10838	0.436714	1.15628	0.27508	1.41679	0.0125981	1.37565	0.0212042	0.895719	0.40558	1.15807	0.270108	0.651125	0.00277802	1.29289	0.0590735	0.999327	0.995917	0.705894	0.0208168	0.996719	0.980073	1.41569	0.0569206	1.412	0.0219339	1.14054	0.321993	0.980477	0.880895	1.07159	0.638976	0.859664	0.256152	1.09293	0.547114
SS00011905	-	-	-	0.182936	1.09045	0.721021	1.14104	0.586958	0.968295	0.894193	0.955664	0.851523	0.848606	0.49975	1.7573	0.0263725	0.948081	0.825848	1.38002	0.190693	0.53951	0.0159495	1.4556	0.129363	1.04946	0.842066	0.870871	0.590642	0.725226	0.191799	1.20507	0.655971	0.832759	0.47736	1.0351	0.886773	0.816282	0.405031	0.809037	0.4365	0.788606	0.331126	0.991124	0.973736
SS00011906	-	-	-	0.345287	1.41289	0.159746	1.49213	0.105667	1.55675	0.07508	0.94689	0.808564	1.04331	0.850675	1.42411	0.150743	1.16293	0.504334	1.366	0.173401	0.816599	0.404166	1.17462	0.476756	1.35312	0.24222	1.15876	0.566299	1.43307	0.143907	1.16773	0.590642	1.23673	0.38199	1.60196	0.0450644	0.782191	0.280457	1.33034	0.262423	0.488272	0.00352529	1.70078	0.0424632
SS00011907	-	-	14	0.000279173	0.629957	0.0350459	0.673062	0.0679479	0.58123	0.0147231	0.935957	0.753016	0.863561	0.487126	1.01322	0.950175	0.701834	0.100525	0.899753	0.616022	0.692678	0.0891154	1.282	0.243185	1.57358	0.0383594	1.10632	0.652289	0.870238	0.510084	1.42236	0.566299	0.786607	0.288633	1.17178	0.453017	1.88097	0.00527955	1.35887	0.19879	1.60522	0.0311961	0.722431	0.17387
SS00011909	-	-	-	0.243681	1.47552	0.144523	0.834942	0.4916	1.49198	0.133871	1.76722	0.023313	1.78693	0.0209885	1.41869	0.150786	0.773674	0.287366	1.22408	0.399901	0.545343	0.0163783	1.58217	0.063041	1.51774	0.144351	1.00451	0.987487	1.37471	0.229443	1.51093	0.548349	1.36853	0.245642	0.901129	0.663091	0.841279	0.470968	1.31846	0.304866	0.933583	0.773431	1.56721	0.100864
SS00011913	-	-	-	0.227584	0.527664	0.0102394	0.607626	0.0294337	0.534192	0.00743578	0.868402	0.531809	0.879146	0.539877	0.979956	0.922967	0.76149	0.200079	0.696701	0.0928725	0.777066	0.234562	0.914918	0.671585	0.94858	0.822004	0.680955	0.0951389	0.690335	0.0986351	1.39301	0.0791598	1.01378	0.949359	1.05546	0.802244	1.04631	0.831083	0.810859	0.374012	0.991327	0.968143	0.774972	0.286333
SS00011914	-	-	-	0.0698293	0.804433	0.221859	0.933204	0.694315	1.40396	0.0616766	0.862011	0.39896	1.50445	0.0259073	1.2959	0.146221	1.94609	0.000669371	1.67186	0.00623812	1.50172	0.0265153	0.859088	0.388404	0.812839	0.244123	0.912285	0.603667	0.812241	0.242494	0.890992	0.0951389	0.890337	0.510153	1.26606	0.184564	1.25607	0.199259	1.19357	0.369068	0.992112	0.963876	0.950237	0.794155
SS00011920	-	-	-	0.560804	1.06283	0.609548	1.0651	0.597141	1.09322	0.456297	0.997868	0.985692	1.0264	0.826762	1.4079	0.00731335	1.23798	0.0813873	1.12636	0.321899	0.879313	0.285059	0.909839	0.429973	1.02781	0.817833	0.969337	0.793715	1.06461	0.599835	1.06032	0.785902	1.09828	0.433558	1.15807	0.224008	1.18406	0.163429	1.09874	0.481225	1.02244	0.852155	0.927946	0.575259
SS00011921	-	-	-	0.344771	0.997611	0.993514	1.049	0.87089	1.04698	0.876046	0.951007	0.8487	0.998074	0.994157	2.40134	0.00301029	1.10399	0.709192	1.73576	0.0457405	0.459741	0.0070926	1.57225	0.0947923	1.33223	0.372561	1.07212	0.829046	0.793991	0.435945	1.24261	0.793715	0.740579	0.312509	1.40201	0.212213	1.18233	0.528889	1.60074	0.12073	0.843311	0.521763	1.35388	0.308344
SS00011931	-	-	-	0.113764	1.12947	0.306221	1.35099	0.0157429	1.08586	0.486463	0.836026	0.136605	0.803747	0.0721388	0.796354	0.0615402	1.03824	0.75035	0.82508	0.111117	1.30374	0.0312561	0.794694	0.059344	1.15438	0.229368	1.09278	0.489444	1.08004	0.515095	1.05637	0.835257	0.98834	0.926878	0.92644	0.518299	1.07382	0.546896	0.693404	0.00920359	1.15908	0.216806	0.645738	0.00238973
SS00011940	-	-	-	0.989236	1.07336	0.728508	1.15707	0.476019	1.17163	0.439424	0.927654	0.712752	1.01259	0.951045	0.947086	0.789706	1.20339	0.367123	1.00091	0.996452	1.27062	0.245713	0.831741	0.369437	0.968929	0.876896	1.12055	0.577482	0.96291	0.852862	0.864694	0.772113	0.859323	0.459062	0.982054	0.929171	1.05954	0.776648	1.03904	0.866506	1.0789	0.709659	0.98065	0.931638
SS00011943	-	-	-	0.502138	0.946273	0.652516	0.997173	0.981549	0.916003	0.475665	0.948956	0.653703	0.9186	0.468579	1.17174	0.181254	1.06827	0.572172	1.13508	0.282306	0.911693	0.430403	1.06254	0.603709	0.970026	0.807094	0.939292	0.624964	0.925756	0.530091	1.03272	0.59437	0.985589	0.905618	0.912248	0.433407	0.869075	0.23487	1.18901	0.191175	0.952674	0.677958	1.36813	0.0221482
SS00011949	-	-	14	0.0141374	0.993235	0.962919	1.01072	0.941519	1.0705	0.640112	0.982695	0.904849	1.05914	0.693166	1.10714	0.485948	1.09002	0.554635	1.06106	0.684039	0.984535	0.914651	0.973432	0.853134	0.938882	0.666346	1.6969	0.00189078	1.19074	0.236107	0.553293	0.0904061	0.701714	0.0290002	1.27067	0.107933	1.67654	0.00130606	1.08143	0.63089	1.31941	0.0649562	0.645034	0.0112217
SS00011950	-	-	-	0.526429	0.829836	0.277926	1.01071	0.950061	1.04243	0.807013	0.821047	0.252016	1.03139	0.855795	0.761845	0.117982	1.03012	0.861469	0.995921	0.980821	1.35214	0.0845158	0.9668	0.842638	1.0851	0.631694	1.00699	0.96732	1.14399	0.431488	1.07757	0.00189078	1.13605	0.455456	0.903	0.549761	1.03577	0.836277	1.00462	0.980637	1.14704	0.422552	0.969926	0.872404
SS00011955	-	54491	-	0.521519	0.952683	0.725296	1.31721	0.0536095	1.0612	0.666947	0.723261	0.0245106	0.805643	0.12368	1.23229	0.13621	1.08798	0.540423	1.05262	0.709047	0.882896	0.367875	0.967499	0.80988	0.999846	0.999111	1.16361	0.301277	0.92765	0.586756	0.859266	0.577309	0.797221	0.125411	1.10429	0.472023	1.2123	0.168327	1.07767	0.626746	1.09781	0.498457	0.888945	0.445529
SS00011960	-	-	-	0.264764	1.33371	0.0759788	1.20126	0.250229	1.40278	0.0390656	1.11027	0.508357	1.16776	0.329123	0.883258	0.433257	1.333	0.0764969	1.02632	0.869035	1.50918	0.0136888	0.769931	0.105389	1.36058	0.0587952	0.914511	0.601626	1.23373	0.189504	1.48776	0.876098	1.34905	0.0880402	1.00099	0.994974	0.935647	0.673302	0.886392	0.495329	0.93472	0.668732	0.947357	0.758967
SS00011966	-	-	-	0.158004	1.14358	0.467049	1.25888	0.216373	1.25647	0.220109	0.908415	0.601706	0.998087	0.991679	2.04747	0.000518252	1.42216	0.063346	1.66997	0.00889631	0.694593	0.0552184	1.17425	0.384911	1.53847	0.0252651	1.22435	0.315615	1.00752	0.967538	1.25656	0.937043	0.8229	0.334577	1.2246	0.315129	1.23973	0.247678	1.37531	0.128698	1.01235	0.951021	1.10937	0.61389
SS00011978	-	-	-	0.68555	1.09079	0.674305	1.4602	0.0751564	1.36893	0.136337	0.747013	0.165323	0.937499	0.754778	1.28311	0.233462	1.11517	0.598436	0.967835	0.874196	0.869112	0.498648	0.867883	0.494364	1.41117	0.103727	1.15417	0.515135	1.15258	0.493439	1.22268	0.634198	0.998628	0.995006	1.18972	0.403177	1.30292	0.206725	0.911136	0.687244	1.09515	0.660297	0.699301	0.129443
SS00011979	-	-	-	0.434598	1.24854	0.370143	1.3827	0.194627	1.24091	0.383298	0.902971	0.655113	0.897455	0.635947	1.8607	0.0107227	1.18128	0.467387	1.58542	0.0515993	0.634857	0.0547399	1.34212	0.204087	1.36839	0.253041	1.38852	0.217022	1.45207	0.137482	0.985508	0.515135	1.04577	0.855541	1.05771	0.805791	1.17496	0.481687	1.39768	0.196436	1.11086	0.645479	1.18955	0.497963
SS00011981	-	-	9	0.00153706	2.60534	0.000854648	1.24294	0.398342	3.12553	0.000125862	2.09612	0.00316057	2.51463	0.000388539	1.72978	0.0228522	1.7853	0.0166775	2.76091	0.00013145	1.0321	0.890158	1.54647	0.065277	2.05853	0.0119721	1.78012	0.0410409	2.01414	0.0103344	1.1564	0.175668	1.13146	0.615761	1.3142	0.238598	0.982061	0.93692	1.91128	0.0167105	0.747268	0.209737	1.9462	0.0141794
SS00011986	-	-	-	0.663664	0.994015	0.982224	0.833208	0.500099	1.17653	0.547631	1.193	0.51419	1.41205	0.207136	1.96677	0.0173999	1.19493	0.510371	1.37518	0.243101	0.607558	0.0728513	1.15084	0.602988	0.757943	0.308399	0.894049	0.691881	1.02936	0.91448	0.847764	0.865006	1.15135	0.618289	1.32391	0.30254	1.47634	0.156026	1.58287	0.135525	1.11513	0.686346	1.07216	0.817176
SS00011991	-	-	-	0.665652	1.07702	0.652436	1.10777	0.535126	0.891798	0.488122	0.972241	0.864097	0.805038	0.194268	1.3201	0.0997474	1.08768	0.610141	1.18508	0.306498	0.823934	0.244889	1.08955	0.602864	1.02476	0.881766	0.975454	0.880017	0.886022	0.464013	1.05055	0.324137	0.908318	0.560354	1.09941	0.565569	0.864963	0.381087	1.17428	0.385552	0.786752	0.15253	1.35761	0.104795
SS00012003	-	-	-	0.190128	1.57037	0.134774	1.03054	0.918911	1.0971	0.753999	1.52383	0.161647	1.06459	0.832298	2.09551	0.0176588	1.27844	0.40875	1.82821	0.0490445	0.610086	0.102909	1.43003	0.232291	1.18766	0.561731	1.2367	0.474243	1.38746	0.273125	0.960349	0.69354	1.12191	0.697438	1.67036	0.0910185	2.30199	0.0083051	3.81604	0.000346843	1.37815	0.28289	1.65771	0.134141
SS00012011	-	-	-	0.463928	1.06719	0.608606	0.97787	0.859825	0.876827	0.304267	1.09134	0.492134	0.89667	0.392526	0.766149	0.0431324	1.00564	0.964613	1.01065	0.933372	1.31259	0.0392182	1.00498	0.968698	0.929633	0.565838	1.03276	0.799273	1.08959	0.500034	0.900146	0.864565	1.05503	0.672894	1.02147	0.866839	0.96194	0.759577	1.1644	0.287686	0.941717	0.636193	1.21047	0.184728
SS00012018	-	-	-	0.239305	0.744399	0.166513	0.692038	0.0875906	0.88082	0.545894	1.07566	0.72789	1.27279	0.255327	1.78636	0.00956096	1.05812	0.787454	1.07289	0.737141	0.592333	0.0179954	1.01396	0.94722	1.07758	0.721531	0.841996	0.464883	0.711185	0.112321	1.27979	0.234556	0.844642	0.472982	1.18225	0.426809	1.27933	0.245631	1.79561	0.0180226	1.08211	0.70664	1.40356	0.155677
SS00012019	-	-	-	0.707003	0.805599	0.276758	0.852918	0.421097	0.756177	0.16272	0.944521	0.771685	0.886577	0.541616	1.52548	0.0390872	1.18504	0.390976	1.08948	0.663387	0.776832	0.205676	0.919355	0.66933	0.957961	0.827105	0.885993	0.564406	0.97443	0.895169	1.08123	0.464883	1.09982	0.65017	1.39904	0.0960824	1.22788	0.301138	1.05524	0.806802	0.877658	0.508466	0.859402	0.492419
SS00012021	-	-	11	0.000460532	0.487945	0.00439703	0.488205	0.00442227	0.578092	0.0249654	0.999468	0.998176	1.18412	0.470413	1.09071	0.709745	0.798901	0.339378	1.0809	0.738725	0.732459	0.188617	1.35298	0.201362	0.946843	0.814737	1.54728	0.0694113	1.34999	0.204584	0.611941	0.767588	0.872491	0.559503	1.47609	0.103148	2.71656	0.000184307	1.57556	0.0894818	1.84037	0.0135309	0.579982	0.0441958
SS00012022	-	-	10	0.00228592	1.28934	0.327603	0.940169	0.810525	1.3551	0.243452	1.37139	0.22598	1.44133	0.162889	1.67556	0.0528052	1.47414	0.139412	1.34643	0.253298	0.879787	0.61932	0.913367	0.724901	0.841173	0.503086	0.714783	0.198688	0.471203	0.00644751	1.17682	0.0694113	0.659224	0.113615	0.951217	0.845875	0.859934	0.558667	0.337656	0.000728417	0.904036	0.695288	0.392653	0.00285312
SS00012023	-	-	10	0.0229674	1.3374	0.20559	1.06884	0.768728	1.22214	0.378717	1.25126	0.326174	1.14342	0.554859	2.91287	5.65432e-05	1.70823	0.0241532	1.54267	0.0636488	0.586442	0.0245839	0.903084	0.652897	0.864213	0.520503	1.05462	0.822045	0.755896	0.222559	0.819452	0.198688	0.716745	0.166422	1.4254	0.125447	1.5061	0.0787697	0.825707	0.451366	1.05662	0.807775	0.548242	0.0236455
SS00012028	-	-	-	0.417745	1.13347	0.472693	0.983053	0.921587	1.28618	0.155008	1.15301	0.386023	1.30835	0.10782	1.61316	0.00634623	1.22164	0.226039	1.55151	0.0113242	0.757296	0.0967963	1.27003	0.150632	1.0801	0.659131	1.25031	0.229362	1.10578	0.56374	0.86387	0.288855	0.884402	0.481293	1.27612	0.142933	1.3157	0.10101	1.53812	0.0244566	1.03102	0.85146	1.16905	0.3949
SS00012051	-	-	-	0.450821	1.29849	0.045237	1.00405	0.974313	1.13018	0.333979	1.29325	0.0484242	1.12562	0.349923	1.07205	0.580604	1.17076	0.215853	0.978768	0.864319	1.09208	0.48495	0.836008	0.161401	1.07937	0.544393	0.974504	0.837091	1.03012	0.81327	1.1076	0.000998261	1.05707	0.659052	1.01729	0.891393	0.863839	0.249622	0.873648	0.340066	0.849154	0.199755	1.01135	0.935896
SS00012052	-	-	-	0.45827	0.986676	0.936724	0.79286	0.176895	0.853091	0.350929	1.24445	0.2024	1.07597	0.665285	1.33829	0.0931019	1.67165	0.0048417	1.38919	0.0599274	1.24909	0.195058	0.831028	0.278589	0.885821	0.475113	0.960991	0.813899	0.803904	0.203243	0.921779	0.837091	0.836537	0.295738	1.26826	0.167135	1.19526	0.29606	1.0586	0.763251	0.942441	0.725972	0.885663	0.521956
SS00012073	-	1846	-	0.104937	1.1821	0.478859	1.5565	0.0682747	1.39087	0.168145	0.75946	0.247875	0.893587	0.633021	1.93205	0.00874198	1.18822	0.465517	1.98358	0.00665366	0.615007	0.0464911	1.66936	0.0365741	1.23045	0.381241	1.20194	0.454303	1.1874	0.467295	1.02372	0.514139	0.987907	0.960317	1.04968	0.836693	1.2569	0.335073	1.1395	0.620178	1.19741	0.446036	0.906593	0.709495
SS00012089	-	-	-	0.419574	0.936391	0.597314	0.883767	0.323794	0.798284	0.0779242	1.05955	0.641797	0.903274	0.415223	1.04655	0.714226	0.809827	0.0976619	0.747693	0.0254683	0.773809	0.0465753	0.923275	0.521616	0.975102	0.839046	0.96817	0.79446	0.95393	0.704247	1.00716	0.126954	0.985291	0.904956	0.90109	0.404352	0.963467	0.764418	1.01118	0.93611	1.06922	0.590612	1.04953	0.727809
SS00012092	-	-	10	0.0129	0.804254	0.325812	1.03723	0.867897	1.44334	0.103344	0.775389	0.252734	1.39154	0.140649	1.68326	0.0239664	1.94784	0.00492043	2.31869	0.00063401	1.15718	0.50812	1.19039	0.430301	0.761972	0.22242	0.595342	0.0244919	0.668885	0.0756577	1.27989	0.000521173	1.12353	0.596952	1.22609	0.357361	0.953091	0.826964	1.58557	0.0689726	0.777344	0.257349	1.66361	0.0460217
SS00012095	-	-	-	0.33876	1.19908	0.110443	1.0986	0.400151	1.27256	0.0372485	1.09146	0.431365	1.15835	0.190848	1.06724	0.557464	1.12968	0.275511	1.28761	0.0289309	1.05851	0.607967	1.1398	0.242701	1.01807	0.871903	1.04751	0.676425	0.967272	0.764591	0.971896	0.839288	0.923404	0.473251	1.0831	0.47251	1.12543	0.290325	1.06275	0.623292	1.03908	0.729094	0.944311	0.643675
SS00012112	-	3742	6	0.0393335	1.07981	0.483326	0.78029	0.0296308	1.06233	0.580293	1.38385	0.0056032	1.36145	0.00809343	0.913287	0.40803	0.867203	0.197839	0.98583	0.895778	0.94954	0.635253	1.13679	0.245179	0.837886	0.11317	0.689718	0.00191161	0.903187	0.354246	1.21482	0.578819	1.3095	0.0188572	0.858475	0.168801	0.777861	0.027669	0.833084	0.14177	0.906096	0.368952	1.07099	0.574438
SS00012114	-	-	-	0.396342	1.31989	0.148685	1.01305	0.945155	1.14046	0.487469	1.30289	0.167848	1.12577	0.531061	1.74829	0.00585477	1.29448	0.178133	1.2847	0.190791	0.740426	0.119077	0.992448	0.96791	1.05178	0.788898	1.00017	0.999336	1.09794	0.620773	1.0516	0.843478	1.09776	0.646317	1.17558	0.393864	1.02533	0.894405	1.02995	0.888616	0.87219	0.470183	1.00451	0.982974
SS00012126	-	-	-	0.327308	0.728408	0.164081	0.813413	0.359514	0.563642	0.0153581	0.895496	0.622366	0.692934	0.109354	1.53755	0.0626658	1.09169	0.695235	1.04725	0.836492	0.710018	0.133795	0.959292	0.852601	0.809064	0.347374	0.583202	0.0218313	0.674379	0.0866273	1.38728	0.905366	1.15634	0.517592	1.14997	0.533516	0.995545	0.984071	1.09132	0.726983	0.865714	0.52062	1.0962	0.713668
SS00012133	-	-	14	0.034098	1.10316	0.514787	1.1008	0.523899	1.12871	0.422723	1.00214	0.988653	1.02535	0.867572	0.934905	0.654478	0.957703	0.773595	1.00468	0.975194	1.02439	0.872522	1.04905	0.749961	1.33508	0.0625026	1.37137	0.0531959	1.22725	0.179878	0.973538	0.409444	0.894907	0.483249	1.57626	0.00496243	1.24994	0.145218	0.921094	0.625099	0.792981	0.130506	0.73691	0.0774041
SS00012134	-	-	-	0.257433	0.987409	0.938822	0.894301	0.500413	1.28498	0.136901	1.10411	0.549869	1.43685	0.0353041	1.4056	0.0469886	0.870738	0.404839	1.28105	0.141558	0.619479	0.00685179	1.47123	0.0257221	1.20795	0.258163	0.99965	0.998424	1.06281	0.71247	1.20838	0.0531959	1.06318	0.729941	1.09926	0.567651	0.863966	0.37922	1.14728	0.45894	0.785954	0.152419	1.32792	0.132552
SS00012143	-	-	14	0.0184904	0.798043	0.183393	0.822145	0.246217	0.851394	0.33883	0.970685	0.84576	1.03558	0.819238	1.65242	0.00261659	0.884851	0.426399	1.0913	0.568894	0.535487	0.000319421	1.23331	0.177601	1.28578	0.140948	1.13882	0.47086	1.14146	0.430242	1.12904	0.960992	1.00231	0.988948	1.49432	0.0132464	1.39194	0.0379025	1.56541	0.0134175	0.931493	0.643214	1.12462	0.493957
SS00012144	-	-	-	0.438666	1.31855	0.0844872	1.35542	0.0591989	1.35929	0.0570046	0.972795	0.859545	1.00286	0.985383	1.24382	0.169014	1.17944	0.294521	1.13438	0.42125	0.948248	0.733363	0.961792	0.802695	1.31563	0.0868734	0.960604	0.796576	1.18443	0.282604	1.36958	0.47086	1.23301	0.186112	1.04525	0.776552	0.91687	0.578648	1.02055	0.907058	0.877176	0.403441	1.11308	0.540029
SS00012146	-	-	4	3.65819e-05	0.940967	0.826858	2.37851	0.00401327	5.7672	8.23615e-07	0.395613	0.00230105	2.42472	0.00337019	1.67147	0.0731318	2.96548	0.00051071	4.20257	1.72655e-05	1.77417	0.0470352	1.41716	0.216478	0.645768	0.124067	1.45106	0.187787	1.14075	0.636501	0.445031	0.905537	0.786146	0.390153	0.966574	0.9027	1.10671	0.715709	1.81649	0.0631544	1.14498	0.627079	1.64133	0.119304
SS00012163	-	-	-	0.525898	0.866818	0.263716	0.95807	0.73494	0.937619	0.611156	0.904754	0.431066	0.978653	0.864469	0.929359	0.563361	0.738094	0.0222605	0.759714	0.0369659	0.794197	0.0767569	1.02929	0.81939	0.957067	0.728722	0.877211	0.304725	1.02672	0.83478	1.09103	0.677274	1.17044	0.219574	0.827138	0.141233	0.817648	0.119513	0.978488	0.877713	0.988526	0.927251	1.19671	0.210493
SS00012193	-	-	-	0.0598548	1.83603	4.58701e-05	1.44269	0.00691452	1.44785	0.00645164	1.27264	0.0650192	1.00358	0.977492	1.13732	0.313722	1.3033	0.0439478	1.02631	0.837415	1.14594	0.286717	0.787471	0.0673158	1.28748	0.0538528	1.17244	0.215184	1.27909	0.0599233	1.09811	0.876031	1.09096	0.493255	1.08183	0.535583	1.19499	0.166706	1.35572	0.0388331	1.1046	0.434308	1.13451	0.375797
SS00012198	-	-	4	2.07858e-05	1.42809	0.165212	2.08982	0.00648444	5.32552	3.46571e-07	0.683354	0.13911	2.54832	0.000866481	2.12317	0.00555303	4.53873	1.82987e-06	4.31972	3.08526e-06	2.13771	0.00519226	0.951746	0.844546	1.0277	0.913717	1.20996	0.452119	1.24982	0.379923	0.849364	0.0264171	1.03294	0.897738	1.21763	0.437443	0.997395	0.991747	1.68782	0.0717737	0.819131	0.431466	1.69223	0.0704521
SS00012201	-	-	-	0.203464	1.01724	0.851562	1.28212	0.0105707	1.12511	0.203528	0.793403	0.0164407	0.877538	0.160196	1.07407	0.436465	1.11544	0.237611	1.24567	0.0221009	1.03852	0.679355	1.11675	0.232756	0.975766	0.788297	1.0628	0.50645	1.09417	0.328626	0.918107	0.778893	1.02951	0.75028	1.27771	0.0115675	1.05135	0.584404	1.11287	0.299684	0.822843	0.0401894	1.05851	0.57857
SS00012204	-	-	-	0.149718	1.14626	0.146791	1.16574	0.104812	1.11022	0.26255	0.983287	0.855033	0.95237	0.597643	1.19462	0.0621139	1.0349	0.710289	1.0409	0.664394	0.866302	0.127891	1.0058	0.950029	1.3392	0.00353007	1.48994	0.000418828	1.16356	0.108927	0.898828	0.309891	0.780939	0.0190823	0.998659	0.988387	1.10355	0.290417	1.14436	0.197913	1.10503	0.284032	1.03699	0.724972
SS00012210	-	-	-	0.602228	0.703842	0.317278	0.687565	0.286724	0.505623	0.0581493	1.02367	0.946378	0.735383	0.380406	0.567744	0.112111	0.979483	0.952483	0.772463	0.460317	1.72522	0.125243	0.788644	0.496774	0.847833	0.635851	0.648324	0.219407	0.874646	0.70063	1.30773	0.19557	1.34909	0.392653	1.16606	0.659353	0.769951	0.454735	0.925515	0.842309	0.660303	0.238963	1.20204	0.636822
SS00012233	-	-	16	0.00597995	3.51456	0.00115349	6.33735	1.22484e-05	3.84634	0.000583099	0.554579	0.0997122	0.606931	0.160255	4.10032	0.000357631	4.57011	0.000154968	4.33603	0.000232636	1.11457	0.75618	0.94878	0.880285	3.39289	0.00150129	2.65837	0.00877668	3.66596	0.000839513	1.2763	0.0460749	1.37903	0.361278	2.99953	0.003712	2.88295	0.00493506	4.13989	0.00104009	0.961135	0.909586	1.43599	0.357612
SS00012240	-	-	-	0.0502553	0.948518	0.726055	1.66528	0.00202484	0.884328	0.417475	0.569585	0.000810141	0.531039	0.000234145	0.576426	0.000998211	0.764528	0.0832821	0.80769	0.164001	1.32632	0.0692969	1.05646	0.715831	1.12144	0.449315	1.05623	0.733443	1.07288	0.641262	1.06174	0.188213	1.01577	0.922338	0.709409	0.0294231	0.711106	0.0304742	0.763323	0.117264	1.00239	0.987343	1.07343	0.674534
SS00012242	-	-	-	0.428437	0.898071	0.472856	0.854726	0.295105	0.799914	0.140663	1.05071	0.722273	0.935872	0.632529	0.944714	0.681385	1.07286	0.611993	0.961158	0.774699	1.13564	0.361616	0.895888	0.429454	0.983489	0.918978	0.804514	0.17388	0.74362	0.054198	1.22246	0.233355	0.92431	0.595445	1.06661	0.641726	0.775306	0.0745219	1.19056	0.269508	0.72689	0.0279111	1.5356	0.0100993
SS00012244	-	-	15	0.0062815	0.562628	0.130538	0.847619	0.65754	0.403342	0.0204942	0.663775	0.276291	0.475853	0.0541143	0.425446	0.0283145	0.625052	0.213467	0.961997	0.917111	1.46917	0.306165	1.53907	0.252581	0.811283	0.575357	1.81879	0.116447	1.39652	0.373175	0.446057	0.729283	0.767828	0.479939	1.46349	0.310963	3.21927	0.00377157	1.14227	0.749484	2.19972	0.0417664	0.354824	0.018253
SS00012249	-	-	-	0.325037	1.19778	0.470165	0.768415	0.291786	0.828597	0.449473	1.55877	0.0721711	1.07832	0.751608	1.34968	0.215785	1.03598	0.881944	1.77266	0.0221388	0.76758	0.273373	1.71109	0.0308749	1.20754	0.471485	1.03361	0.897241	1.07724	0.765661	1.16828	0.761531	1.04221	0.868365	1.7383	0.0323195	1.80117	0.0189945	1.45256	0.168209	1.03617	0.885771	0.806451	0.421692
SS00012258	-	-	14	0.0122669	0.894557	0.542629	1.27829	0.185459	0.946885	0.764933	0.699805	0.0585226	0.740741	0.108319	0.703083	0.0616833	0.722761	0.0835615	0.672571	0.036933	1.02799	0.879721	0.930558	0.693544	1.16453	0.40667	1.74724	0.00462263	1.13138	0.500348	0.666495	0.365247	0.647524	0.0232893	0.918528	0.641912	1.30705	0.149941	1.04577	0.826363	1.42299	0.0613533	0.800094	0.279355
SS00012265	-	-	-	0.23072	1.24315	0.0554624	1.2198	0.078725	1.10446	0.36891	1.01914	0.862895	0.905445	0.369055	1.30463	0.0212616	1.41038	0.00384449	1.11372	0.330688	1.08105	0.479669	0.789663	0.0388221	1.28349	0.0297067	1.0242	0.827596	1.21266	0.0874582	1.25317	0.858615	1.18401	0.13197	1.25867	0.0437264	1.28545	0.0288051	1.29393	0.0433676	1.02127	0.847939	1.0066	0.957242
SS00012266	-	-	8	0.0003421	0.783795	0.0439377	0.705322	0.00535341	0.509684	3.1667e-06	1.11126	0.368158	0.722627	0.00892114	0.805395	0.071267	0.561796	3.02339e-05	0.746825	0.0174389	0.697541	0.00421953	1.32935	0.0201218	0.899081	0.364196	0.813442	0.106216	1.07757	0.522327	1.10528	0.827596	1.32471	0.0309933	0.857148	0.192263	0.852481	0.177472	1.09021	0.508405	0.994555	0.962566	1.27887	0.066975
SS00012275	-	-	4	0.000176793	1.5109	0.0250056	2.02047	0.000411959	3.25081	2.79192e-07	0.747798	0.107672	1.60894	0.0111968	1.3418	0.102401	2.24638	7.71669e-05	1.85085	0.00147234	1.67416	0.00628468	0.823926	0.275205	1.10295	0.577747	1.17326	0.3663	1.19512	0.314453	0.940073	0.0622908	1.01863	0.916252	1.06774	0.709161	1.09782	0.5959	1.51954	0.0404914	1.02816	0.874297	1.38415	0.106058
SS00012280	-	-	-	0.241061	0.904304	0.328984	1.01786	0.862434	1.00039	0.996919	0.888438	0.252593	0.982843	0.865468	1.1626	0.14808	1.00177	0.986164	1.00778	0.939498	0.861665	0.152722	1.006	0.953302	0.796145	0.0325834	0.864466	0.161531	0.774371	0.017664	0.920968	0.575126	0.89578	0.286326	1.0992	0.358207	1.09374	0.383662	1.06335	0.591599	0.995038	0.961155	0.972212	0.80516
SS00012285	-	-	1	0.00038755	0.431624	8.32818e-05	0.734453	0.100788	0.482407	0.000427264	0.587681	0.00687392	0.656824	0.0285065	0.527431	0.0015434	0.673604	0.0385371	0.48887	0.000518542	1.27714	0.189251	0.725752	0.0889154	0.642944	0.0219378	0.653009	0.0265566	0.65681	0.0284989	0.984587	0.0225243	1.00582	0.974745	1.05053	0.788142	0.766545	0.154824	0.600728	0.0183933	0.729672	0.0941259	0.783683	0.240455
SS00012287	-	-	-	0.0715161	1.12048	0.390239	1.28321	0.0662566	1.05923	0.662206	0.873187	0.307148	0.825455	0.152471	1.35147	0.0286449	0.860899	0.260349	0.976646	0.857416	0.63701	0.00180247	1.13445	0.341483	1.12147	0.38663	0.923323	0.545419	1.33009	0.0373778	1.2146	0.591359	1.44054	0.00928258	1.21122	0.152861	1.03923	0.769978	1.14481	0.361386	0.857999	0.250017	1.10159	0.512131
SS00012291	-	-	5	0.0307516	0.875753	0.389982	0.67155	0.014185	0.625232	0.00457124	1.30408	0.0917524	0.931028	0.641679	0.841568	0.265969	0.696927	0.024753	0.855403	0.31282	0.828129	0.224938	1.22739	0.188439	1.23736	0.17213	0.94471	0.710909	0.883557	0.422041	1.30978	0.881067	0.935267	0.662922	0.898372	0.486372	1.16398	0.326204	0.977493	0.894329	1.29565	0.0995356	0.839787	0.312848
SS00012292	-	-	-	0.159841	1.09863	0.456511	1.33055	0.0298189	1.45215	0.00580145	0.825698	0.135635	1.09139	0.48845	1.29526	0.0473611	1.22475	0.115089	1.05076	0.694018	0.945559	0.656596	0.857938	0.229088	1.20422	0.147173	1.05579	0.666532	1.26957	0.0658857	1.14058	0.710909	1.20249	0.150508	0.999361	0.995943	0.937245	0.606945	0.903918	0.474299	0.937844	0.610478	0.964442	0.796775
SS00012295	-	-	-	0.259189	0.913277	0.478743	0.816708	0.120523	0.824756	0.138748	1.11824	0.384015	1.00985	0.93868	0.753968	0.0338047	1.01764	0.890887	0.979725	0.872363	1.34972	0.0249335	0.962739	0.765966	0.76845	0.0466081	0.995127	0.969429	0.819982	0.127705	0.772213	0.934531	0.823998	0.136947	0.918961	0.509065	0.9696	0.808734	0.801865	0.129498	1.0551	0.674399	0.827006	0.189746
SS00012306	-	-	9	0.000254662	1.33511	0.133826	1.43379	0.0645553	1.64931	0.0125083	0.93117	0.705894	1.15031	0.460387	3.16904	1.35802e-06	1.97504	0.00113793	2.02524	0.000801933	0.623231	0.0175968	1.02542	0.89421	2.35994	9.11366e-05	2.0855	0.000531123	2.09011	0.000514834	1.13159	0.499633	1.00221	0.990666	3.27705	8.50282e-07	3.01978	2.67788e-06	3.4534	2.55475e-06	0.921493	0.665397	1.14359	0.526397
SS00012314	-	-	-	0.102512	1.69183	0.00267792	1.14667	0.393857	1.23597	0.191006	1.47542	0.0151074	1.07788	0.618241	1.35661	0.0501579	1.10843	0.49482	1.49495	0.0117347	0.817059	0.185619	1.34871	0.0543982	1.04114	0.800494	1.21313	0.255879	1.01925	0.904822	0.85822	0.46704	0.840178	0.279981	1.23861	0.161768	1.21399	0.203379	1.42963	0.0407494	0.980124	0.893642	1.17763	0.334269
SS00012319	-	-	-	0.788361	0.989005	0.883029	0.979394	0.781826	0.895546	0.149893	1.00981	0.896599	0.914388	0.239655	1.04513	0.558087	0.947214	0.472551	1.01992	0.792986	0.90631	0.197394	1.07676	0.329243	0.929991	0.338179	0.889256	0.126489	0.919755	0.271009	1.04581	0.112489	1.0343	0.654141	0.970128	0.68691	1.01813	0.811128	1.09196	0.29983	1.04947	0.521982	1.07252	0.407591
SS00012325	-	-	-	0.604607	0.924575	0.680433	1.06269	0.749324	1.06868	0.727058	0.870036	0.465322	1.00564	0.976337	1.36655	0.108228	0.768992	0.173688	0.952813	0.799025	0.562725	0.00497414	1.23904	0.264212	1.02174	0.909946	1.03412	0.869791	0.95653	0.81524	0.988021	0.150414	0.924966	0.703026	1.1085	0.588214	1.02995	0.876432	1.00722	0.972956	0.929136	0.698869	0.97793	0.91622
SS00012329	-	-	-	0.74161	0.940497	0.787002	0.918855	0.709511	1.04832	0.835301	1.02355	0.918282	1.1409	0.562481	1.81721	0.0130725	1.24991	0.329846	1.1729	0.484122	0.687814	0.107514	0.938392	0.779431	0.945603	0.805385	0.945161	0.810813	0.938012	0.778067	1.00047	0.196777	0.992437	0.97428	1.14331	0.556271	1.36612	0.176535	1.02042	0.93649	1.19488	0.435244	0.746948	0.255848
SS00012333	-	-	-	0.267506	1.54509	0.00568157	1.04435	0.766698	1.20294	0.212833	1.47947	0.0116865	1.15185	0.337597	0.805294	0.146401	1.05543	0.712386	1.05191	0.729443	1.31061	0.0726535	0.996663	0.981755	1.09034	0.555308	0.959783	0.778981	1.04031	0.786995	1.13602	0.312398	1.0839	0.582532	1.01498	0.91899	0.911017	0.525282	0.883917	0.452574	0.897574	0.461974	0.970253	0.853426
SS00012340	-	-	-	0.164293	1.30193	0.0630513	1.28369	0.0775313	1.53709	0.00387926	1.01421	0.918217	1.19739	0.196701	1.06952	0.62542	1.40744	0.0183152	1.0934	0.517304	1.31596	0.0536857	0.776873	0.0745172	1.2026	0.186467	1.12911	0.38014	1.20782	0.176669	1.06508	0.162224	1.06971	0.624509	1.11073	0.447009	0.859214	0.274693	0.960885	0.79513	0.773557	0.0700069	1.11833	0.468667
SS00012343	-	-	-	0.116205	1.04751	0.841343	0.767647	0.259646	0.614487	0.0432971	1.36457	0.187102	0.800482	0.341118	1.16863	0.503197	0.660683	0.0822633	1.28853	0.279395	0.565351	0.019518	1.95029	0.00717796	1.04669	0.843991	0.80732	0.375177	0.596916	0.0330291	1.29649	0.397592	0.739379	0.214189	0.876171	0.569627	0.73057	0.182897	0.799809	0.391957	0.833821	0.435625	1.09477	0.727076
SS00012345	-	-	-	0.211022	0.985792	0.956332	1.16948	0.525504	0.966626	0.890091	0.842934	0.441956	0.826546	0.349936	1.39877	0.137572	1.02964	0.886835	1.25143	0.280061	0.7361	0.168192	1.21541	0.338668	0.963543	0.887014	1.60509	0.0839623	1.21137	0.442549	0.600304	0.0642728	0.754702	0.225411	1.84586	0.00966686	1.65787	0.0215721	1.84384	0.0121932	0.898156	0.62771	1.11218	0.64273
SS00012355	-	-	-	0.648336	1.16459	0.202932	0.940195	0.601709	0.955535	0.69993	1.23867	0.0778405	1.01632	0.890789	1.17924	0.169363	1.15898	0.217179	1.05774	0.634556	0.982817	0.883098	0.912648	0.440543	1.08381	0.496522	0.953921	0.689382	0.943263	0.620955	1.13616	0.543115	0.988827	0.92405	1.18939	0.149029	1.27386	0.0478432	1.08432	0.540362	1.07102	0.561675	0.851215	0.227841
SS00012360	-	-	-	0.702337	0.986037	0.920367	0.920419	0.556716	1.02045	0.885564	1.07129	0.625153	1.10868	0.465441	1.33579	0.0473658	1.03497	0.807024	1.1045	0.481782	0.774798	0.0781427	1.06718	0.644515	1.10006	0.499572	0.85073	0.256142	1.05801	0.688902	1.29308	0.168057	1.24365	0.129268	1.19717	0.207481	1.10631	0.474654	1.05035	0.754956	0.924106	0.575778	0.949413	0.741551
SS00012366	-	-	-	0.239305	1.0522	0.749614	1.21564	0.226613	1.08188	0.622026	0.86555	0.368333	0.889968	0.466499	1.23539	0.191599	1.05449	0.739336	1.66109	0.00336545	0.853568	0.324648	1.57526	0.00770542	1.06345	0.699717	0.972556	0.861353	0.961699	0.806425	1.09346	0.307101	0.988837	0.943817	1.15083	0.381227	1.37919	0.0515479	1.12303	0.51637	1.19843	0.261464	0.814266	0.254413
SS00012373	-	-	-	0.686364	0.997178	0.983995	1.03673	0.798044	0.937989	0.650192	0.961847	0.782625	0.904755	0.479521	0.764588	0.0651051	1.08928	0.545256	0.92015	0.556042	1.42466	0.0173298	0.844733	0.237234	0.902796	0.470146	1.03626	0.800554	0.892299	0.421457	0.871209	0.216962	0.861079	0.293447	0.896267	0.439553	0.827616	0.186519	0.906815	0.536089	0.923403	0.572811	1.0957	0.563031
SS00012378	-	-	12	0.005656	1.3438	7.52235e-05	1.17774	0.0155717	1.25547	0.00129316	1.14099	0.0454948	1.066	0.318613	1.18596	0.011505	1.27516	0.000632715	1.33019	0.000105906	1.07522	0.259027	1.04315	0.507502	1.13384	0.0619417	1.31519	0.000373126	1.11685	0.0925208	0.862112	0.0849889	0.849192	0.021512	1.23188	0.00261632	1.17183	0.0179178	1.24453	0.0043723	0.951252	0.433806	1.06204	0.399557
SS00012388	-	-	-	0.949159	1.00813	0.975783	1.04984	0.855315	0.991523	0.974534	0.960264	0.879179	0.944447	0.83037	1.01065	0.968327	0.847754	0.537208	1.43784	0.180901	0.838824	0.511645	1.69606	0.0560242	0.930795	0.810356	1.00923	0.974138	0.989804	0.969347	0.92228	0.425148	0.98075	0.945334	1.11472	0.701353	0.93607	0.804456	1.02207	0.941625	0.839736	0.538302	1.09188	0.76833
SS00012394	-	-	-	0.42209	0.806816	0.246165	0.850754	0.37995	0.892819	0.536513	0.948355	0.75365	1.04945	0.775129	1.66464	0.00512027	1.0668	0.702073	1.17079	0.354163	0.64086	0.0129773	1.09748	0.58269	1.04549	0.819997	0.716806	0.0971139	0.911317	0.612229	1.45854	0.730443	1.27136	0.195992	1.24923	0.229702	1.16828	0.360669	1.29514	0.177996	0.935193	0.714253	1.10859	0.585974
SS00012399	-	-	12	0.00976014	1.11271	0.500788	1.13948	0.411425	1.48012	0.0185573	0.976508	0.880397	1.29894	0.106226	1.47579	0.0193659	1.1688	0.327765	1.34586	0.0684382	0.791988	0.147774	1.15149	0.375402	1.7024	0.00211253	1.01771	0.917214	1.20332	0.24725	1.67277	0.968473	1.18238	0.325615	1.13646	0.420874	1.07997	0.626982	1.0353	0.844317	0.950294	0.747106	0.958638	0.811054
SS00012403	-	-	-	0.893844	1.08744	0.504335	1.06584	0.610924	1.06186	0.631904	1.02027	0.87252	0.996267	0.976138	1.22794	0.108955	1.02733	0.829335	1.06613	0.609385	0.836626	0.161352	1.03777	0.76699	1.02562	0.839724	1.06273	0.627903	0.978533	0.862237	0.965075	0.777694	0.92077	0.511608	1.05421	0.673371	1.14995	0.269262	1.02195	0.876573	1.09082	0.48881	0.888691	0.401665
SS00012404	-	-	-	0.206398	0.667471	0.147711	0.65739	0.104863	0.680856	0.135733	1.01533	0.952792	1.0357	0.881067	1.23325	0.374593	0.787034	0.31155	0.671225	0.0974816	0.638177	0.0636397	0.852854	0.498918	0.628118	0.0979082	0.843219	0.526765	0.444958	0.00316913	0.744905	0.627903	0.52769	0.0163578	0.871598	0.584213	1.03988	0.867514	0.689987	0.164386	1.19308	0.482869	0.663523	0.125767
SS00012418	-	-	-	0.137832	0.831809	0.08153	0.958121	0.677554	1.00403	0.968768	0.868166	0.176158	1.04792	0.64929	0.859697	0.149018	0.836245	0.0902232	0.976591	0.817717	0.972721	0.78787	1.16783	0.139029	0.927716	0.467344	1.11491	0.294629	1.18534	0.106334	0.832099	0.032014	1.06317	0.552251	0.960826	0.697657	1.14149	0.204505	1.00403	0.972063	1.18803	0.101982	0.879581	0.269396
SS00012425	-	-	-	0.0852744	1.10704	0.606426	0.751045	0.151611	1.05979	0.766988	1.474	0.0550393	1.41109	0.0846888	1.20716	0.336458	0.786228	0.221984	1.39269	0.0965644	0.651301	0.0343506	1.77135	0.00615606	1.40936	0.0891322	0.953066	0.821032	0.809207	0.284838	1.47876	0.639093	0.849056	0.440372	1.55506	0.0297391	1.04019	0.839242	1.20255	0.398725	0.66891	0.0461618	1.15608	0.505867
SS00012426	-	-	-	0.309791	0.87904	0.346677	0.905068	0.465094	0.881571	0.357363	0.971241	0.830011	0.974038	0.846529	1.34164	0.0378817	0.985632	0.915178	1.20501	0.177276	0.734647	0.0300073	1.22257	0.14706	0.869989	0.310008	1.15446	0.295393	1.01548	0.910006	0.753586	0.821032	0.879608	0.349062	1.15431	0.295848	1.32926	0.0438553	1.42267	0.0267812	1.15157	0.303752	1.07027	0.65543
SS00012429	-	-	-	0.252228	0.967379	0.778362	1.05677	0.639812	0.986357	0.907136	0.915414	0.455269	0.933373	0.55941	1.3641	0.0129391	1.18257	0.162081	1.10705	0.391029	0.866926	0.231495	0.936137	0.576275	1.36789	0.0122377	1.01694	0.896134	1.03996	0.739555	1.3451	0.101888	1.02264	0.861881	1.06238	0.608212	1.17224	0.184391	1.02172	0.870366	1.10341	0.406346	0.871599	0.301387
SS00012435	-	-	-	0.213832	1.00897	0.957496	1.17972	0.328057	1.0141	0.933385	0.855259	0.354403	0.85961	0.369993	1.82462	0.00118496	1.44124	0.0363285	1.33075	0.0964905	0.789886	0.166618	0.923339	0.634611	1.20467	0.271658	0.873715	0.451558	1.08841	0.613814	1.37879	0.20875	1.24572	0.224469	1.48724	0.0239768	1.23781	0.209442	1.25213	0.236008	0.832287	0.278326	1.01157	0.95103
SS00012442	-	-	-	0.563204	1.03915	0.852538	1.22825	0.323934	1.21454	0.350586	0.846041	0.42103	0.988839	0.95666	1.5253	0.0488136	0.939943	0.764439	0.864815	0.483901	0.616233	0.0254127	0.920073	0.687129	0.972935	0.89432	1.02991	0.893028	1.24695	0.290306	0.944682	0.839876	1.21074	0.386157	0.990104	0.961591	1.16666	0.457773	1.05726	0.809541	1.17832	0.429594	0.906231	0.670319
SS00012453	-	-	-	0.193674	1.20639	0.138518	1.21294	0.127936	1.23417	0.0984101	0.9946	0.965189	1.01751	0.888762	1.57146	0.00103237	1.22335	0.112582	0.964643	0.771866	0.778481	0.0515371	0.788523	0.0637903	1.23189	0.101253	1.14736	0.314683	1.22405	0.111618	1.07368	0.646882	1.06684	0.633542	1.09656	0.459804	1.14794	0.271561	1.1582	0.29467	1.04686	0.712401	1.00894	0.948843
SS00012455	-	100302300	-	0.12488	0.933938	0.679856	1.01186	0.943146	1.03179	0.849959	0.922989	0.627553	1.01969	0.905837	1.62292	0.00625267	0.945806	0.735578	1.32735	0.0942791	0.58278	0.00267524	1.40341	0.0475949	1.01782	0.914943	1.17199	0.376187	0.992475	0.963566	0.868454	0.921057	0.846828	0.352906	1.53745	0.0137955	1.27207	0.152118	1.92821	0.00127342	0.827392	0.256058	1.51581	0.0308356
SS00012459	-	-	12	0.0258577	1.82741	0.00302149	1.64293	0.012295	1.78429	0.0041742	1.11229	0.569945	1.08604	0.659095	1.29274	0.176573	1.10088	0.607674	1.40218	0.0787873	0.851591	0.39291	1.27369	0.202081	1.53716	0.0279173	1.03709	0.845443	1.21251	0.306904	1.48218	0.000346943	1.16915	0.405741	1.23576	0.262623	1.10048	0.609041	1.27685	0.247733	0.890525	0.536163	1.16027	0.478565
SS00012463	-	-	-	0.145526	1.21331	0.268692	0.991938	0.962639	1.37619	0.0730751	1.22317	0.220643	1.38737	0.0514679	1.76368	0.00150566	1.24151	0.189349	1.77278	0.00138624	0.703929	0.0377275	1.42793	0.0352159	1.24595	0.24119	1.09922	0.605331	0.978293	0.898955	1.13349	0.589236	0.889992	0.501853	1.28872	0.126032	1.57964	0.00835703	1.32503	0.12881	1.22574	0.215999	0.838817	0.336515
SS00012465	-	10021	-	0.311339	1.46198	0.0191226	1.14483	0.382566	1.19206	0.259038	1.27702	0.120185	1.04125	0.792801	1.50373	0.0124729	1.16736	0.31888	1.23953	0.170196	0.776308	0.108146	1.06182	0.696912	1.25724	0.144622	1.0011	0.99471	1.17935	0.28857	1.25587	0.219672	1.17806	0.325534	1.03002	0.84753	1.08568	0.593956	1.13636	0.459547	1.05404	0.732482	1.04668	0.790908
SS00012473	-	-	-	0.171585	0.923252	0.76415	0.775397	0.342863	0.983481	0.950055	1.19068	0.513318	1.26836	0.374888	2.44437	0.00215177	1.1018	0.715776	1.69037	0.0565215	0.45075	0.00541132	1.53419	0.115889	1.45616	0.192439	0.907606	0.738822	1.15268	0.594106	1.6044	0.869425	1.27002	0.413488	1.95842	0.0167187	1.3283	0.290775	1.59124	0.126458	0.67825	0.152162	1.19795	0.544907
SS00012474	-	-	10	0.0062815	1.9305	0.00872644	0.830893	0.432758	0.936767	0.781001	2.3234	0.00116028	1.12742	0.609531	2.02971	0.00507953	1.29012	0.282081	1.95516	0.00753078	0.635617	0.0613131	1.51549	0.08446	0.789236	0.344028	0.734326	0.203322	0.641143	0.0666953	1.07478	0.738822	0.873104	0.570572	1.37004	0.186152	0.930464	0.758536	1.58436	0.0874313	0.679149	0.107052	1.70277	0.0500625
SS00012475	-	-	-	0.389943	0.746068	0.235755	0.67201	0.111468	0.81841	0.41406	1.1102	0.668612	1.21785	0.421698	1.19271	0.471948	1.01155	0.962424	2.03839	0.00652215	0.84811	0.50105	2.01511	0.0073207	0.756808	0.25881	0.750308	0.244706	0.588575	0.0370006	1.00866	0.203322	0.784445	0.323802	1.1784	0.502559	1.08195	0.746877	1.26986	0.384194	0.918153	0.726463	1.17367	0.558166
SS00012484	-	-	-	0.298905	1.01838	0.90832	0.983939	0.918448	1.25105	0.16427	1.035	0.827838	1.27147	0.136895	1.44421	0.0265597	0.839897	0.275227	1.18705	0.2834	0.581561	0.00181074	1.41333	0.0359072	1.16574	0.336331	0.93121	0.678436	1.18194	0.295434	1.25185	0.966175	1.26925	0.172263	1.09362	0.572553	0.997934	0.989566	1.23895	0.231804	0.912504	0.563768	1.24151	0.227449
SS00012486	-	-	-	0.183636	1.04854	0.765597	0.710081	0.0269949	0.828681	0.210148	1.47665	0.0144198	1.16702	0.27138	0.932505	0.633757	0.750644	0.0466398	1.04318	0.760934	0.804975	0.146233	1.38972	0.0239573	1.12739	0.452769	0.931913	0.651905	0.935648	0.653184	1.20975	0.567933	1.00401	0.978406	0.907745	0.489859	1.08561	0.555384	1.03549	0.822308	1.19594	0.206553	0.953835	0.760949
SS00012488	-	-	-	0.70193	1.26874	0.292619	1.21073	0.39613	1.13656	0.568563	1.04792	0.834046	0.938745	0.777289	1.52503	0.0671592	1.03777	0.868189	1.07446	0.74798	0.68049	0.0932739	1.03536	0.876365	1.36149	0.175435	0.898094	0.655385	1.15608	0.518644	1.51598	0.888484	1.28726	0.297494	0.999469	0.998232	0.980304	0.929024	0.923013	0.748538	0.980825	0.935602	0.941557	0.8095
SS00012500	-	-	-	0.232918	1.10397	0.494811	1.34257	0.04905	1.48835	0.0097289	0.822282	0.182284	1.10858	0.476999	1.19215	0.229439	1.04011	0.785325	0.996435	0.980251	0.872465	0.348284	0.958014	0.766403	1.14758	0.344066	0.96194	0.800845	1.37116	0.0358876	1.19298	0.199061	1.42541	0.0277026	1.10522	0.489939	1.09329	0.537849	1.06385	0.701566	0.989205	0.940028	0.973069	0.865625
SS00012506	-	-	-	0.137624	1.3301	0.0879171	1.14904	0.396096	1.39623	0.0479661	1.15758	0.371772	1.21512	0.236987	1.32201	0.0945518	1.67866	0.00336852	1.25545	0.169348	1.26977	0.149791	0.747891	0.0825389	1.06123	0.715108	0.854421	0.365189	1.15674	0.374104	1.24204	0.91874	1.35383	0.0874394	1.21998	0.227772	0.969011	0.846549	1.23414	0.253032	0.794285	0.164311	1.27361	0.19054
SS00012507	-	-	-	0.168679	1.13874	0.254591	1.10764	0.367808	1.02076	0.855342	1.02808	0.805933	0.921562	0.470549	1.3184	0.019819	0.927662	0.506817	1.0467	0.68583	0.703625	0.00397098	1.12832	0.288965	1.19045	0.129945	0.969335	0.78233	0.972477	0.804435	1.22811	0.365189	1.00324	0.977082	1.02386	0.834241	0.841219	0.132986	1.16216	0.238907	0.821613	0.0896553	1.38152	0.015285
SS00012512	-	-	7	0.0320777	1.3678	0.0676099	1.33181	0.0928969	1.69675	0.0033769	1.02702	0.872438	1.27402	0.152512	1.02376	0.88755	1.45569	0.0305463	0.92429	0.636062	1.42191	0.0415517	0.634949	0.0102258	0.994675	0.974346	1.08431	0.646729	1.47354	0.0259444	0.917331	0.30205	1.35896	0.0903921	0.899437	0.5248	0.794167	0.172589	0.648892	0.0262387	0.882961	0.45577	0.817072	0.281673
SS00012513	-	-	-	0.150089	0.991014	0.939966	1.05926	0.631714	1.26122	0.0610864	0.93557	0.579534	1.19066	0.153241	1.39443	0.00932682	1.35774	0.0158113	1.30938	0.0314098	0.973682	0.823987	0.964383	0.762402	1.21	0.120086	0.839929	0.154878	1.11466	0.368746	1.44059	0.646729	1.32709	0.0249559	1.28078	0.0467547	1.25234	0.0688659	1.18457	0.212903	0.977793	0.851417	0.945884	0.678497
SS00012514	-	-	-	0.609751	0.973526	0.830298	0.839671	0.170122	0.971236	0.815671	1.15941	0.243238	1.15669	0.250636	1.13006	0.332789	0.937894	0.609258	0.996422	0.977149	0.82995	0.144354	1.0624	0.629317	0.885185	0.364954	0.776633	0.0624229	1.03286	0.796237	1.13977	0.154878	1.32992	0.0371565	1.1121	0.399011	1.05267	0.682115	0.93186	0.614805	0.946567	0.661355	0.885232	0.386919
SS00012519	-	-	-	0.223303	1.31115	0.107651	1.28791	0.131724	1.16466	0.357097	1.01805	0.903046	0.9043	0.495208	1.46583	0.0141593	0.950658	0.730656	1.35487	0.0491293	0.648547	0.00621002	1.42519	0.0234351	1.28535	0.164807	1.22528	0.25522	1.23379	0.207641	1.04903	0.0129931	1.00694	0.96557	0.959915	0.798691	1.12599	0.421884	1.32896	0.0920384	1.17301	0.324133	1.18025	0.31741
SS00012521	-	-	-	0.597035	0.927494	0.521013	0.911468	0.430212	0.920225	0.478777	1.01758	0.881429	1.00961	0.934777	1.32667	0.0214348	1.30553	0.0291967	1.26598	0.0515098	0.984067	0.890672	0.969704	0.792426	0.963173	0.748316	0.880506	0.29844	0.986213	0.905417	1.09389	0.950188	1.12005	0.353266	1.33388	0.0192758	1.24597	0.0681815	1.38233	0.0187163	0.934091	0.560736	1.10944	0.429251
SS00012522	-	-	-	0.391591	1.29588	0.387302	1.00449	0.988005	1.31541	0.360888	1.29009	0.395439	1.30954	0.368662	1.07922	0.798001	1.02267	0.939974	1.68181	0.0892984	0.947603	0.856579	1.64453	0.103218	0.7652	0.37227	0.86772	0.638732	0.759987	0.360366	0.881851	0.29844	0.875844	0.66084	0.91201	0.757239	1.00918	0.975522	1.05927	0.862695	1.10654	0.734082	1.04964	0.8843
SS00012530	-	-	-	0.369116	1.23305	0.376741	1.62898	0.045841	1.40939	0.152527	0.756944	0.242609	0.865201	0.539688	1.90048	0.0103865	1.21377	0.413187	1.31694	0.247852	0.638666	0.0650086	1.085	0.729061	1.59186	0.0570612	0.981452	0.941262	1.34624	0.212984	1.62195	0.578193	1.37168	0.220063	1.23298	0.412713	1.16036	0.528803	0.98892	0.966214	0.941099	0.811253	0.852254	0.544706
SS00012531	-	-	14	5.32691e-05	1.01743	0.933347	1.50728	0.0551412	0.981947	0.92974	0.675009	0.0654708	0.651468	0.0458314	1.0835	0.698308	0.669276	0.0601784	0.553585	0.00753091	0.617701	0.0261317	0.82714	0.362065	1.54736	0.0421936	1.40885	0.105569	1.74548	0.0112434	1.09832	0.941262	1.23894	0.304516	1.07296	0.733475	1.75148	0.0108062	2.19772	0.00190201	1.63237	0.0238788	1.25478	0.330142
SS00012537	-	-	-	0.842818	1.11615	0.551352	1.0419	0.809237	1.00762	0.964385	1.07127	0.686457	0.967099	0.829518	0.749146	0.0713629	1.06166	0.70044	0.910171	0.54586	1.41716	0.0316896	0.85731	0.325935	1.07272	0.679999	0.974312	0.887079	0.957362	0.797734	1.101	0.525619	0.982604	0.917746	0.973102	0.861286	0.875695	0.395934	0.836863	0.309751	0.899901	0.5008	0.955656	0.79405
SS00012538	-	-	-	0.240247	1.04348	0.839211	1.09605	0.662408	1.22577	0.335882	0.952037	0.814774	1.11835	0.594739	2.17944	0.00085472	0.983782	0.937852	1.23494	0.318792	0.451391	0.000695515	1.2553	0.283451	1.08084	0.734259	1.17401	0.469319	1.31508	0.198475	0.920635	0.887079	1.12016	0.607906	1.33479	0.19756	1.29454	0.225514	1.04989	0.835548	0.969851	0.889829	0.811016	0.375822
SS00012541	-	-	-	0.836591	0.754204	0.0715403	0.778824	0.108049	0.840083	0.256727	0.968388	0.832465	1.07866	0.618719	0.915024	0.559762	0.993507	0.96577	1.02865	0.852434	1.08577	0.588742	1.03537	0.818965	0.823083	0.206409	0.860011	0.324858	0.809343	0.170959	0.957061	0.535644	0.941084	0.689561	0.969763	0.839757	0.943375	0.701349	1.17065	0.357025	0.97279	0.855824	1.24092	0.210134
SS00012552	-	-	-	0.239843	1.14683	0.341232	0.965828	0.807641	1.14008	0.362093	1.18741	0.234999	1.18042	0.251056	1.0467	0.749359	1.4787	0.0101093	1.3709	0.0341952	1.41272	0.0213716	0.927098	0.596834	1.03069	0.832329	1.07868	0.596611	0.896748	0.447603	0.955508	0.870313	0.831335	0.202481	1.15588	0.314753	0.910604	0.513437	1.05664	0.730188	0.787804	0.103204	1.16037	0.355154
SS00012553	-	-	-	0.405334	0.985748	0.96628	1.68209	0.108978	1.0542	0.867517	0.586027	0.0806789	0.626723	0.0929713	1.37451	0.25626	1.28849	0.352818	0.939215	0.816764	0.937417	0.815405	0.728926	0.248626	0.797858	0.508879	1.57751	0.170562	1.06651	0.847591	0.505769	0.596611	0.676069	0.204301	0.869733	0.61482	1.5102	0.144531	0.933656	0.820526	1.7364	0.0592533	0.618232	0.126977
SS00012556	-	-	-	0.815493	0.989636	0.951092	0.985937	0.933552	0.935293	0.694125	1.00375	0.982412	0.948634	0.75643	1.34279	0.0912241	1.04798	0.782748	0.920159	0.624996	0.780453	0.152331	0.878027	0.446272	1.08834	0.619035	0.952193	0.773209	0.955154	0.787203	1.14298	0.938911	1.00311	0.985419	1.14648	0.443956	0.919985	0.624214	1.13311	0.512213	0.802444	0.221692	1.23166	0.277884
SS00012559	-	-	-	0.621688	1.01808	0.892353	0.971692	0.828345	0.876989	0.325832	1.04774	0.708702	0.902538	0.413687	1.08508	0.514146	0.953849	0.705048	0.971447	0.816338	0.879058	0.305899	1.01845	0.883432	1.05019	0.725765	1.19534	0.209419	0.975092	0.848943	0.878569	0.0134579	0.815742	0.133744	1.06829	0.597145	1.07436	0.56623	1.23857	0.132926	1.00569	0.963717	1.15284	0.312159
SS00012561	-	-	-	0.189854	1.35348	0.129005	1.31829	0.164276	1.42329	0.0789027	1.02669	0.892622	1.07965	0.694867	1.85856	0.00344165	0.942171	0.760306	1.24161	0.27274	0.506937	0.00157229	1.31781	0.164815	1.37564	0.111542	1.01203	0.954915	1.42657	0.077077	1.35928	0.501424	1.40961	0.113036	0.961122	0.839391	1.03107	0.87539	1.15821	0.502504	1.07278	0.719766	1.12331	0.59494
SS00012565	-	-	-	0.652777	0.981974	0.927781	0.968593	0.873687	1.00384	0.984772	1.01382	0.943491	1.03639	0.853548	0.660209	0.0393914	0.62131	0.0195954	0.578812	0.00824919	0.941082	0.753947	0.931599	0.714669	0.962073	0.84727	1.05132	0.809329	0.921493	0.684165	0.915105	0.810768	0.876506	0.512991	0.648352	0.0321306	0.634374	0.0250145	0.698951	0.106376	0.978441	0.910357	1.1018	0.65479
SS00012568	-	-	-	0.449873	1.25376	0.135293	1.03755	0.79034	1.1895	0.217015	1.20839	0.182541	1.14645	0.296207	1.35332	0.0258613	1.20006	0.166656	1.18663	0.193447	0.886746	0.357159	0.988813	0.930776	1.16568	0.305887	1.18621	0.250922	1.03275	0.816205	0.982693	0.034281	0.870629	0.321869	1.19263	0.181057	1.0319	0.810151	1.24082	0.144139	0.865237	0.27334	1.20246	0.212786
SS00012572	-	-	-	0.244712	1.2867	0.181382	1.19754	0.335242	1.00005	0.999777	1.07445	0.699017	0.835086	0.335378	1.0368	0.84553	0.945875	0.764328	1.09989	0.608564	0.912298	0.621436	1.16283	0.41883	1.28989	0.177263	0.823057	0.298621	1.15272	0.44594	1.5672	0.186603	1.40054	0.0778029	1.65267	0.0109035	1.27682	0.194647	1.1464	0.511629	0.772582	0.171645	0.897858	0.604223
SS00012574	-	-	-	0.0950533	1.40711	0.211118	1.21666	0.468386	1.77829	0.0399048	1.15654	0.589936	1.46162	0.166057	2.81705	0.000600589	1.63786	0.0752244	2.38917	0.00296139	0.581408	0.0518982	1.45872	0.168206	1.09752	0.729802	0.981124	0.945574	0.871503	0.610179	1.11864	0.178324	0.88827	0.671766	1.7522	0.0448752	1.91333	0.0218532	1.35452	0.317755	1.09196	0.743988	0.707937	0.256746
SS00012582	-	-	12	0.043587	1.27713	0.119858	0.894395	0.450358	1.59882	0.00340885	1.42792	0.0154633	1.7876	0.000139992	1.1349	0.340241	1.16626	0.248378	1.41082	0.0137598	1.02763	0.835874	1.20969	0.155868	0.91605	0.569236	1.19919	0.247445	0.980472	0.893323	0.763891	0.575381	0.817612	0.159451	1.1147	0.412096	1.16709	0.24626	0.982944	0.906874	1.047	0.727216	0.842218	0.249028
SS00012588	-	-	-	0.148332	1.15219	0.167912	1.17911	0.110934	1.24557	0.0368252	0.977169	0.819042	1.05636	0.587903	1.33028	0.00817975	1.14171	0.196078	1.23848	0.0415998	0.858247	0.137891	1.08476	0.422892	0.918	0.399638	1.06212	0.55164	1.06983	0.505306	0.864307	0.968954	1.00726	0.942876	1.12867	0.236505	1.13051	0.23042	0.975784	0.828055	1.00163	0.98712	0.863138	0.198986
SS00012589	-	-	-	0.0567511	1.54776	0.0339016	1.93538	0.00223063	1.45559	0.0653923	0.799719	0.262892	0.752093	0.15649	1.74177	0.00849351	1.53666	0.0367063	1.65971	0.0152094	0.882242	0.526926	1.08008	0.696584	1.69893	0.0117647	1.23107	0.329264	1.33269	0.154682	1.38004	0.55164	1.08255	0.70845	1.12139	0.562634	1.24398	0.273855	1.29747	0.243749	1.10932	0.599903	1.043	0.848663
SS00012591	-	-	12	0.00422504	1.60397	0.000757407	1.41595	0.00945383	1.29629	0.0466685	1.13279	0.325379	0.915489	0.484166	1.34381	0.0249602	1.44685	0.00621873	1.28903	0.0512674	1.07667	0.557763	0.890925	0.361685	1.3817	0.0150192	0.731053	0.026972	1.16776	0.22348	1.89002	0.157509	1.59737	0.00164501	1.29873	0.0452112	1.09673	0.464608	1.39213	0.0247818	0.844466	0.185653	1.26935	0.0980149
SS00012602	-	-	-	0.502397	1.69	0.0736192	1.1016	0.733787	1.40258	0.240225	1.53414	0.108826	1.27322	0.357275	1.93817	0.0196573	1.18469	0.516582	1.5583	0.0971043	0.611241	0.075783	1.31537	0.297307	1.67226	0.108742	0.989763	0.973178	1.20795	0.508008	1.68955	0.108802	1.22045	0.485388	1.24422	0.444568	1.35942	0.24427	1.31397	0.352068	1.09258	0.755598	0.966565	0.906962
SS00012604	-	-	-	0.795823	1.10506	0.434821	1.08243	0.534908	1.117	0.38765	1.02091	0.870799	1.03194	0.804863	1.31052	0.0410206	1.0601	0.646952	1.0842	0.526576	0.808919	0.103942	1.02273	0.85976	0.958789	0.740983	1.02573	0.841738	0.983895	0.898439	0.934738	0.711209	0.959215	0.743615	1.11459	0.396882	1.21113	0.140113	1.16981	0.275408	1.08662	0.515345	0.965888	0.807277
SS00012614	-	-	-	0.677864	1.22365	0.454673	1.63124	0.0769199	1.56547	0.103621	0.750135	0.289461	0.959682	0.878234	1.5217	0.126243	1.10102	0.720399	1.07328	0.792426	0.723546	0.234445	0.974804	0.924302	1.4842	0.149364	1.2966	0.361097	1.40952	0.207972	1.14469	0.598086	1.08709	0.767479	0.911097	0.729108	0.978969	0.936919	0.824715	0.522563	1.0745	0.78918	0.842432	0.56913
SS00012637	-	-	-	0.687165	0.985936	0.936767	1.30511	0.143805	1.18393	0.348262	0.755445	0.124479	0.907152	0.586212	1.17178	0.378043	1.09279	0.619977	1.1014	0.589509	0.932587	0.696244	1.00789	0.964908	1.32166	0.126492	1.06286	0.747985	1.16235	0.402496	1.2435	0.0659926	1.09361	0.637565	0.968926	0.859685	1.20522	0.300631	0.837024	0.376274	1.24387	0.227913	0.694502	0.0762542
SS00012640	-	1979	-	0.267506	1.48416	0.0174705	1.47448	0.0192279	1.50162	0.0146943	1.00657	0.966838	1.01841	0.907743	1.36491	0.0562417	1.11257	0.499784	1.20302	0.246245	0.81512	0.200954	1.0813	0.620278	1.62951	0.00424316	1.05734	0.742447	1.36226	0.0576965	1.54114	0.976606	1.28838	0.142965	1.18408	0.28818	1.03359	0.833807	1.21273	0.278394	0.872908	0.391104	1.17331	0.367406
SS00012642	-	-	-	0.57238	1.51028	0.0829084	1.61794	0.0450554	1.68397	0.0309738	0.933457	0.76541	1.04081	0.862327	1.74066	0.0222187	1.22453	0.383118	1.27871	0.291393	0.703485	0.135324	1.04425	0.851105	1.43305	0.127692	1.3682	0.211752	1.49879	0.0884496	1.0474	0.467113	1.09545	0.712333	1.19229	0.448088	1.24401	0.34769	1.08671	0.747264	1.04339	0.85391	0.873553	0.600948
SS00012648	-	-	-	0.591837	0.775272	0.143415	0.765155	0.124656	0.895419	0.518638	1.01322	0.938584	1.17025	0.36021	1.47813	0.0285392	0.966709	0.842624	1.11728	0.517003	0.654006	0.0181992	1.15576	0.398962	0.741312	0.0876428	0.754081	0.106253	0.805908	0.212275	0.983066	0.928368	1.06873	0.697017	1.07032	0.690596	1.09303	0.602739	1.12552	0.536473	1.02122	0.901999	1.02972	0.877892
SS00012650	-	-	-	0.0846121	1.13429	0.309784	1.25065	0.076047	1.17	0.206269	0.906967	0.429467	0.935513	0.586932	1.77585	6.1747e-05	1.2586	0.0685437	1.29241	0.0437214	0.708733	0.00847589	1.02686	0.828555	1.21821	0.115101	1.0717	0.60503	1.14973	0.259841	1.13671	0.688479	1.07281	0.599669	1.13788	0.296096	1.27397	0.0559565	1.11043	0.446356	1.1196	0.359663	0.871626	0.319732
SS00012652	-	-	-	0.677125	1.05335	0.717452	0.994729	0.970614	1.09852	0.514199	1.05894	0.690221	1.10434	0.49102	1.23342	0.151539	0.859875	0.297609	1.01503	0.917198	0.697146	0.0172306	1.18044	0.253407	1.06927	0.641291	1.18749	0.268239	0.91807	0.55261	0.900447	0.426717	0.773118	0.102013	1.04529	0.758138	1.13349	0.385831	1.10883	0.521154	1.08437	0.574193	0.978248	0.890964
SS00012654	-	-	-	0.141163	1.06766	0.639606	0.826334	0.17893	0.931997	0.614571	1.29204	0.0609175	1.12787	0.366501	0.999706	0.998227	1.08522	0.537716	1.40912	0.0143282	1.08554	0.536267	1.29846	0.0563887	0.841296	0.221982	1.00269	0.985363	0.910903	0.505374	0.839041	0.912768	0.908462	0.493316	1.2832	0.0677123	1.49979	0.0045591	0.977147	0.875762	1.1688	0.244195	0.651521	0.00689876
SS00012665	-	-	-	0.308746	1.33307	0.269919	1.14913	0.569684	1.67028	0.0429788	1.16006	0.548144	1.45351	0.115739	1.18102	0.475883	1.23215	0.372322	1.71692	0.0263975	1.0433	0.855243	1.39343	0.160877	1.43481	0.146563	1.06278	0.810981	0.979066	0.930844	1.35005	0.573519	0.921234	0.736723	1.19659	0.442206	0.858894	0.514204	1.31114	0.301705	0.717783	0.161093	1.52654	0.111738
SS00012667	-	-	-	0.452456	1.04269	0.874464	1.40045	0.209734	1.17414	0.54535	0.744542	0.238247	0.838403	0.477321	0.547781	0.0205422	0.915096	0.719601	0.590275	0.0402081	1.67055	0.0453908	0.645042	0.0842464	0.932524	0.791855	0.862364	0.598912	0.950503	0.84788	1.08136	0.928279	1.10221	0.713334	0.723065	0.196027	0.701987	0.159486	0.854623	0.57039	0.970849	0.904618	1.21743	0.478019
SS00012680	-	-	10	0.0498269	0.971059	0.859762	1.10255	0.558139	1.03107	0.853966	0.880736	0.447205	0.935164	0.68712	1.70562	0.00314223	1.31766	0.105392	1.4514	0.0319147	0.772537	0.128655	1.1015	0.561975	0.92073	0.620007	0.833229	0.277586	0.693206	0.034588	1.10501	0.980852	0.831952	0.273655	1.28903	0.1347	1.16406	0.364355	0.749458	0.128822	0.903047	0.540848	0.643831	0.0239847
SS00012684	-	-	-	0.525494	1.35422	0.217116	1.62122	0.0540956	1.35631	0.214852	0.835306	0.459726	0.836595	0.463541	1.81724	0.019249	1.34142	0.231448	1.62137	0.0540514	0.738165	0.216577	1.2087	0.436422	1.62969	0.0517232	1.23437	0.388621	1.42421	0.152095	1.32025	0.53049	1.15379	0.556586	1.40787	0.165408	1.58356	0.0660321	1.64006	0.0761457	1.12479	0.628017	1.03568	0.896995
SS00012686	-	-	-	0.113092	1.17756	0.272433	1.11905	0.447388	0.86759	0.338891	1.05228	0.729558	0.775291	0.0924228	0.82603	0.201201	0.945379	0.703236	0.597233	0.00149953	1.14448	0.363124	0.631739	0.003983	1.08072	0.598989	0.852766	0.284591	0.90825	0.515056	1.26731	0.725475	1.06506	0.669113	0.970589	0.839399	0.901463	0.483134	0.832423	0.270691	0.928779	0.61665	0.923413	0.629132
SS00012687	-	-	12	0.0125157	1.10789	0.44457	1.03179	0.814435	1.45481	0.00849639	1.07375	0.594403	1.40998	0.0148707	1.66192	0.000662941	1.19058	0.19759	1.36209	0.0269181	0.716389	0.0177209	1.14406	0.317186	0.937034	0.626348	0.825755	0.158618	1.14779	0.305837	1.13476	0.284591	1.38999	0.0190685	1.15144	0.295049	1.04186	0.758547	1.65055	0.00214212	0.904832	0.45542	1.58424	0.00431107
SS00012689	-	-	-	0.34966	1.8788	0.00564583	1.25913	0.281569	1.43244	0.0980464	1.49213	0.0508928	1.13764	0.51586	1.57655	0.0278785	1.13794	0.515007	1.39886	0.0980385	0.721793	0.107573	1.22929	0.30123	1.42322	0.103929	1.27172	0.289421	1.19252	0.408522	1.11912	0.293016	0.937718	0.761468	1.2272	0.305143	1.04179	0.835996	1.21404	0.3836	0.848913	0.41033	1.16534	0.49069
SS00012690	-	1040	-	0.185007	0.788943	0.430876	1.10994	0.727684	1.12568	0.692767	0.710799	0.259611	1.01419	0.962452	1.13517	0.672284	1.03	0.921303	0.546704	0.0515676	0.907358	0.745481	0.530779	0.0418391	1.05279	0.863527	1.79536	0.0697967	1.32697	0.348398	0.586394	0.289421	0.73911	0.338028	0.816034	0.498694	1.65269	0.101627	0.656074	0.21433	2.02527	0.024606	0.396974	0.00960681
SS00012692	-	-	-	0.966474	0.930412	0.750281	1.12649	0.599796	1.03499	0.879308	0.825941	0.401445	0.918772	0.708639	1.07427	0.751902	1.12198	0.612058	0.880314	0.574546	1.04441	0.847843	0.784604	0.289098	0.978148	0.922267	0.879399	0.571447	1.05843	0.802064	1.11229	0.797993	1.20359	0.416006	1.10038	0.67317	0.83412	0.42584	0.906077	0.697213	0.758026	0.227474	1.08627	0.744
SS00012693	-	-	11	0.000560011	0.794629	0.264398	0.993998	0.976408	0.781968	0.233242	0.799428	0.255333	0.78669	0.223625	0.945835	0.774709	1.34184	0.138506	1.12223	0.554387	1.41868	0.0805467	0.836333	0.361692	0.666228	0.0541188	0.894827	0.601204	1.21697	0.338899	0.744533	0.571447	1.36001	0.138997	1.4587	0.0603835	2.06964	0.000797583	3.09065	1.60067e-05	1.41882	0.0804674	1.49332	0.0735129
SS00012694	-	-	-	0.0864986	0.666734	0.0256003	0.599354	0.00597914	0.712917	0.0588882	1.11242	0.539817	1.18948	0.320823	1.04513	0.798901	1.18731	0.325835	1.68024	0.00540722	1.13604	0.463631	1.41516	0.05297	0.85402	0.365837	0.644692	0.016599	0.717665	0.0636987	1.32469	0.601204	1.11319	0.537915	1.13433	0.468888	1.1657	0.379397	1.00266	0.989071	1.02766	0.874835	0.860132	0.439003
SS00012696	-	-	-	0.415972	1.14519	0.528044	1.5012	0.0660571	1.23652	0.325685	0.762851	0.212689	0.82369	0.368508	1.7621	0.0126479	1.76536	0.0123921	1.30236	0.22358	1.00185	0.993115	0.737733	0.162978	1.32919	0.190828	1.41068	0.13832	1.34894	0.169551	0.942232	0.122349	0.956234	0.844026	1.42566	0.106033	1.63872	0.0275925	1.70129	0.033441	1.14944	0.51692	1.03819	0.875589
SS00012698	-	-	-	0.556504	1.05018	0.537928	0.967623	0.678239	1.04796	0.555509	1.08532	0.306059	1.08303	0.318479	1.17023	0.0552877	1.07553	0.361693	1.03659	0.650633	0.919075	0.291745	0.963796	0.642201	0.933938	0.391487	0.892488	0.161313	0.985239	0.851117	1.04644	0.806231	1.10392	0.221351	1.01484	0.852542	1.00199	0.980023	1.10918	0.247914	0.987337	0.872206	1.10698	0.256859
SS00012700	-	-	8	0.0122789	0.862346	0.165814	0.808963	0.0418722	0.818169	0.0531224	1.06599	0.502399	1.01138	0.89935	0.71385	0.000775939	0.743204	0.00247741	0.98134	0.833283	1.04112	0.652969	1.32042	0.00420512	0.921513	0.43843	1.04131	0.700273	0.892783	0.262629	0.884953	0.0803638	0.857363	0.114012	0.983197	0.849791	1.05376	0.559589	0.966189	0.73119	1.07177	0.441085	0.9169	0.389097
SS00012704	-	-	-	0.828478	1.06514	0.700367	0.944563	0.727924	0.914218	0.58496	1.12765	0.465406	0.967874	0.842005	1.1682	0.346467	1.14651	0.406814	1.11063	0.523287	0.981432	0.908888	0.968704	0.846097	0.996264	0.981762	0.801533	0.195718	0.962534	0.815708	1.24295	0.00111289	1.20087	0.282025	1.2672	0.155945	1.15106	0.393536	1.43845	0.0551659	0.908347	0.558453	1.24968	0.229776
SS00012706	-	-	14	0.0221963	0.720277	0.101397	0.826052	0.332053	0.730107	0.115589	0.871952	0.484876	0.883851	0.528744	0.991061	0.963326	0.621473	0.0206491	0.681144	0.0574265	0.627078	0.0229257	1.09602	0.639398	1.01128	0.954193	1.12008	0.562643	1.02043	0.917521	0.902861	0.400263	0.91103	0.633956	0.914702	0.648612	1.35909	0.124418	1.13801	0.555041	1.48583	0.0505386	0.837331	0.418974
SS00012707	-	-	7	0.0473044	1.24849	0.027349	1.02766	0.776448	1.21018	0.0550495	1.21489	0.050595	1.17761	0.0971553	0.842638	0.0830791	0.929875	0.451344	0.932427	0.468406	1.10353	0.309605	1.00274	0.977233	0.9255	0.422862	1.09004	0.372814	1.05661	0.567518	0.849051	0.562643	0.969329	0.745848	0.883074	0.202206	0.825529	0.0539155	0.651179	0.000405382	0.934836	0.484814	0.788802	0.0342182
SS00012710	-	-	-	0.342184	1.33851	0.162631	1.45748	0.0745848	1.47298	0.0672379	0.918373	0.678351	1.01063	0.958854	1.17818	0.426544	1.26589	0.255865	1.10631	0.622927	1.07445	0.72643	0.873936	0.512675	1.19815	0.381292	0.86366	0.477433	1.1088	0.615239	1.38729	0.86626	1.28384	0.230009	1.1419	0.519079	1.47178	0.0677794	0.926974	0.741008	1.28889	0.222206	0.629832	0.0516847
SS00012715	-	-	-	0.29199	0.69114	0.0842565	0.884609	0.556828	0.749502	0.173142	0.781294	0.241481	0.847269	0.42829	0.760948	0.196066	1.06509	0.761959	0.757964	0.189909	1.39969	0.114368	0.711644	0.110387	0.904038	0.628418	1.16016	0.477196	1.18387	0.419946	0.779238	0.917264	1.02044	0.922524	0.935787	0.749899	1.18815	0.410196	0.978697	0.926231	1.26968	0.256773	0.823718	0.407362
SS00012716	-	-	-	0.34368	1.17094	0.361883	0.8344	0.296719	0.876599	0.445599	1.40333	0.0566224	1.05057	0.774049	1.58511	0.0116145	1.15143	0.41452	1.09146	0.611163	0.7264	0.0711145	0.947922	0.755675	1.11192	0.538175	0.846093	0.364777	0.831827	0.288724	1.31418	0.477196	0.983139	0.925964	1.18174	0.335067	1.01144	0.947203	1.18824	0.372594	0.855885	0.368473	1.1748	0.404494
SS00012720	-	-	10	0.0382777	1.11851	0.434676	0.890031	0.41665	1.19906	0.209559	1.25671	0.117301	1.34721	0.044235	1.28663	0.085574	1.42911	0.0176205	0.983056	0.904585	1.11074	0.46351	0.687881	0.0133171	0.886923	0.402975	0.71019	0.0328874	0.884664	0.393186	1.24885	0.321386	1.24567	0.160375	1.09515	0.52529	0.898218	0.453797	0.746258	0.0747453	0.820181	0.171826	0.83082	0.250716
SS00012723	-	-	-	0.278277	1.09876	0.871894	1.02652	0.923663	0.845335	0.521689	1.07037	0.904635	0.8235	0.400604	0.6713	0.0741659	0.656704	0.0596877	0.498207	0.00396973	0.978258	0.918838	0.758647	0.218649	0.85071	0.626062	1.46222	0.220335	1.01866	0.947788	0.581793	0.349971	0.696653	0.216277	0.667243	0.0827151	1.09184	0.715084	0.697757	0.143339	1.63634	0.0581028	0.639067	0.0986063
SS00012724	-	-	-	0.313613	0.753172	0.0285496	0.733656	0.0176398	0.737649	0.0195163	1.0266	0.83126	1.00544	0.964846	0.955223	0.710269	1.01084	0.930223	0.98342	0.892034	1.05823	0.646493	0.972872	0.823364	0.728328	0.015382	0.814781	0.106121	0.740494	0.0209566	0.893894	0.220335	0.908825	0.440148	1.05572	0.660322	1.13373	0.312761	0.90682	0.479543	1.0739	0.563863	0.799853	0.113224
SS00012729	-	-	-	0.348798	0.980158	0.841719	0.877879	0.201116	0.891861	0.259675	1.11651	0.277329	1.01593	0.874867	1.39782	0.00228143	1.13412	0.216265	1.27746	0.0204157	0.811348	0.0449029	1.12639	0.241555	0.883676	0.224143	0.891568	0.258342	0.837962	0.0865822	0.991147	0.792657	0.939874	0.537964	1.19642	0.0823751	1.28463	0.0179614	1.25837	0.048349	1.07373	0.480326	0.979556	0.853935
SS00012730	-	-	-	0.397538	1.01847	0.95702	0.764315	0.404423	0.816628	0.525393	1.33253	0.353348	1.06844	0.814631	1.58367	0.109093	0.926462	0.784776	1.35716	0.280224	0.58501	0.064046	1.46489	0.179872	1.61831	0.165351	0.802178	0.527023	0.649728	0.263887	2.0174	0.258342	0.809955	0.577033	1.03148	0.918693	1.68178	0.0719825	1.19381	0.571993	1.63044	0.116451	0.709853	0.278501
SS00012733	-	-	-	0.214259	1.19184	0.312292	1.48164	0.0296002	1.49844	0.0250294	0.804403	0.212455	1.01134	0.947751	1.52389	0.0195682	0.951346	0.771083	0.984798	0.928742	0.624288	0.00987024	1.03516	0.840167	1.69052	0.00471142	1.1424	0.480229	1.27268	0.168567	1.4798	0.185323	1.11404	0.564889	1.03858	0.825188	1.03627	0.836005	1.09127	0.648971	0.997775	0.989668	1.05308	0.787959
SS00012738	-	-	-	0.269322	0.915098	0.5879	0.85777	0.351366	0.975276	0.878171	1.06683	0.692369	1.13699	0.43435	1.40363	0.0456015	1.25133	0.177123	0.980998	0.906481	0.89149	0.483792	0.783968	0.144069	1.18778	0.296873	0.720728	0.0529287	0.945428	0.73137	1.64803	0.22351	1.31177	0.104989	1.2846	0.133242	1.18474	0.303977	1.14294	0.466468	0.922267	0.620987	0.964721	0.844083
SS00012747	-	-	-	0.273414	1.15704	0.558507	0.990803	0.970342	0.866027	0.563936	1.16778	0.532851	0.874065	0.588015	1.90701	0.0139451	0.831901	0.459944	1.31922	0.269054	0.436233	0.00222569	1.58579	0.0712055	1.41322	0.173365	1.43227	0.190403	1.3053	0.288774	0.986697	0.527672	0.91135	0.730616	1.20246	0.459151	1.26153	0.352377	1.56444	0.114615	1.04912	0.8466	1.24012	0.439834
SS00012748	-	-	-	0.772733	1.09241	0.698911	1.03996	0.863691	0.847076	0.469301	1.05043	0.828957	0.814526	0.371243	1.50495	0.0814043	1.06907	0.769406	1.33477	0.211604	0.710371	0.141408	1.24853	0.333956	0.968245	0.896778	0.764912	0.298388	0.945519	0.80617	1.26583	0.190403	1.23611	0.408075	1.04296	0.864031	0.948956	0.818067	1.09157	0.730969	0.909869	0.700898	1.15028	0.583368
SS00012755	-	-	-	0.0547832	1.02897	0.852056	1.14378	0.383616	1.31722	0.0804235	0.899622	0.491529	1.15163	0.360226	1.64686	0.00279804	1.21332	0.213255	1.23542	0.174754	0.736745	0.0540561	1.01821	0.906153	0.914238	0.559352	0.822637	0.208965	0.889102	0.445119	1.11135	0.0817706	1.0808	0.612653	0.928327	0.627881	1.00287	0.985081	1.06036	0.732308	1.08029	0.614765	1.05733	0.74489
SS00012760	-	-	-	0.488951	1.21476	0.253737	1.09607	0.586916	1.26862	0.16525	1.10828	0.54286	1.15743	0.38855	1.53119	0.0166111	1.00698	0.967047	1.09836	0.578473	0.657647	0.0182775	1.09075	0.606807	1.0238	0.888903	1.19587	0.323849	1.06482	0.709513	0.856116	0.702608	0.890411	0.519844	1.04047	0.813833	1.13147	0.465434	1.15412	0.448837	1.08746	0.619303	1.02002	0.916141
SS00012768	-	-	15	0.00523549	0.582681	0.0257253	0.853541	0.494774	0.583496	0.0260767	0.682663	0.106785	0.683618	0.108013	0.5972	0.032589	0.683316	0.107623	0.778856	0.284348	1.1442	0.560938	1.13982	0.572079	0.966857	0.883987	1.5892	0.0529108	1.07914	0.741795	0.608394	0.0547988	0.679049	0.102225	1.06164	0.795747	1.76857	0.0191431	0.657833	0.113205	1.66588	0.0342194	0.371957	0.000630219
SS00012769	-	-	-	0.106123	1.19108	0.309259	1.19779	0.297454	1.11195	0.534718	0.994392	0.971993	0.928329	0.643097	1.65765	0.0034128	0.982161	0.909825	1.63615	0.0041981	0.592501	0.00255809	1.66587	0.00315399	0.84776	0.371865	0.891895	0.528347	0.90941	0.578233	0.950516	0.0529108	1.01964	0.909095	1.25208	0.193894	1.17649	0.311077	1.13897	0.466141	0.939628	0.714969	0.968112	0.855307
SS00012770	-	-	-	0.322098	0.92209	0.679495	0.854432	0.424988	0.926155	0.695936	1.07918	0.679677	1.08394	0.66236	1.72725	0.00583639	0.983197	0.926731	1.16329	0.414669	0.569227	0.00464369	1.18317	0.365059	1.22227	0.348501	0.9701	0.883091	0.810819	0.289767	1.25995	0.528347	0.83581	0.362748	0.977154	0.900205	1.07766	0.685269	1.068	0.749711	1.10286	0.596161	0.991031	0.965119
SS00012772	-	-	-	0.314949	0.907658	0.500415	0.933953	0.63391	1.07055	0.634697	0.971844	0.841948	1.14625	0.344463	1.54743	0.0047438	0.954245	0.743825	1.04651	0.751087	0.616664	0.00206784	1.09669	0.520789	0.937398	0.652226	1.00373	0.979277	1.02797	0.847254	0.933918	0.182341	1.02416	0.867629	1.02294	0.874179	1.04047	0.781865	1.19055	0.281147	1.01714	0.905526	1.14425	0.403009
SS00012774	-	-	-	0.683178	0.915668	0.500056	0.987888	0.925369	0.902538	0.433167	0.926895	0.560729	0.913603	0.489232	1.24924	0.0956456	0.939713	0.633361	0.940464	0.637711	0.752226	0.0358317	1.0008	0.995102	0.985641	0.916861	0.878527	0.352608	0.961028	0.760115	1.12192	0.349086	1.09391	0.517669	1.07548	0.577017	0.959361	0.749996	0.873715	0.35711	0.892034	0.383177	0.910727	0.521833
SS00012778	-	-	-	0.205846	0.748575	0.197859	0.757372	0.215984	1.01455	0.947947	0.988385	0.954075	1.33957	0.157633	2.05916	0.00133185	1.26983	0.245216	1.48017	0.061813	0.616674	0.0235359	1.16565	0.45241	1.15642	0.516114	0.698626	0.148858	0.815891	0.361679	1.65528	0.641461	1.16785	0.495855	1.41387	0.0966361	1.16531	0.453262	1.39448	0.15082	0.824198	0.344772	1.19667	0.431396
SS00012782	-	-	-	0.124583	0.717626	0.12643	0.863806	0.492462	0.793503	0.281326	0.830773	0.385994	0.918613	0.689774	0.993557	0.975717	0.851495	0.451441	0.850706	0.448864	0.857016	0.469655	0.999074	0.996518	0.831124	0.387064	1.29539	0.229696	0.959845	0.847016	0.641602	0.499165	0.740971	0.166031	0.972433	0.895286	1.79156	0.00998405	0.797707	0.345169	1.84234	0.00725656	0.445259	0.00190729
SS00012786	-	-	-	0.375913	1.33072	0.0711615	1.11248	0.489451	1.457	0.0199184	1.19618	0.249205	1.30969	0.0873925	0.891157	0.455253	1.21241	0.216228	1.08296	0.604576	1.36049	0.0529816	0.893231	0.464306	1.05829	0.712471	1.03995	0.798707	1.12291	0.452577	1.01763	0.400916	1.07977	0.617933	0.977619	0.882809	0.903448	0.510091	0.88626	0.48378	0.924131	0.608172	0.980975	0.910906
SS00012787	-	-	-	0.492906	1.05486	0.785487	1.16652	0.434787	0.858067	0.437591	0.904278	0.608722	0.73558	0.125574	1.41586	0.0846764	1.04397	0.826357	0.902799	0.602935	0.73734	0.128416	0.864772	0.460999	0.803001	0.268679	1.01382	0.944244	0.940848	0.756037	0.792057	0.798707	0.928026	0.703795	1.02958	0.88183	1.06668	0.742262	1.31701	0.215698	1.03603	0.856793	1.23468	0.340357
SS00012790	-	-	-	0.276311	0.955805	0.762752	1.05241	0.733061	1.24957	0.144426	0.908208	0.521475	1.18735	0.256816	1.42916	0.0230893	0.89711	0.470184	1.09083	0.562409	0.627719	0.00405046	1.21594	0.198251	1.00234	0.987515	1.01737	0.914947	1.0115	0.939063	0.985231	0.639501	0.994234	0.971388	1.04946	0.747193	1.04906	0.749097	0.863506	0.383696	0.999623	0.99799	0.823123	0.250441
SS00012792	-	-	-	0.77227	1.297	0.347753	1.11993	0.680384	1.31863	0.31851	1.15811	0.561474	1.17742	0.518562	1.74658	0.0345309	1.06011	0.816868	1.49253	0.120924	0.606962	0.0562728	1.4079	0.182386	1.17069	0.602792	1.19265	0.560988	1.28781	0.360861	0.981583	0.0043509	1.07978	0.78538	1.34278	0.288045	1.35423	0.235446	1.60644	0.101576	1.00852	0.97531	1.18624	0.545777
SS00012794	-	-	-	0.193017	1.07013	0.753467	0.843805	0.43352	1.05065	0.818818	1.26822	0.266949	1.24514	0.304866	1.46149	0.0814006	0.900685	0.621816	1.13037	0.563672	0.616277	0.0288155	1.25501	0.288122	0.922773	0.722113	0.617751	0.0353154	0.743837	0.177282	1.49376	0.250123	1.2041	0.392243	0.972591	0.897452	0.9392	0.767045	1.27536	0.308551	0.965668	0.871308	1.35792	0.202741
SS00012795	-	-	-	0.581859	1.00134	0.995226	1.03144	0.889874	0.985865	0.949217	0.970819	0.885795	0.955818	0.826576	1.56966	0.0359756	0.848333	0.427699	1.13241	0.547747	0.540456	0.00557095	1.33487	0.16877	1.00985	0.967634	1.034	0.889169	0.807842	0.343786	0.976642	0.0353154	0.781277	0.275996	0.93553	0.746738	1.10809	0.621674	0.991238	0.969544	1.18445	0.41752	0.894549	0.631292
SS00012796	-	-	-	0.361072	1.0314	0.84163	1.00735	0.962065	1.08066	0.61543	1.02387	0.868329	1.07277	0.620621	1.6259	0.0017881	1.27393	0.0958092	1.34391	0.0452939	0.783525	0.0934326	1.05493	0.707094	1.01406	0.933086	1.00477	0.977056	0.904534	0.516523	1.00925	0.889169	0.900241	0.497	1.2598	0.111299	1.27675	0.092965	1.03292	0.837952	1.01346	0.924774	0.80902	0.187838
SS00012800	-	-	-	0.111886	1.22367	0.245498	0.853848	0.360987	0.933128	0.687171	1.43313	0.0341902	1.09285	0.586543	1.67615	0.00348234	0.930521	0.658855	1.47781	0.0224632	0.555154	0.00111313	1.58815	0.00792717	1.04706	0.789705	0.822237	0.28149	0.971151	0.864593	1.27343	0.14584	1.18111	0.336289	1.07502	0.657414	1.45034	0.029093	1.16396	0.407265	1.34913	0.0743317	0.802542	0.233122
SS00012805	-	-	-	0.341363	1.06653	0.614958	0.881831	0.329227	0.985909	0.911552	1.20945	0.144569	1.11803	0.385828	1.47972	0.00453319	1.03439	0.79136	1.04177	0.748954	0.699045	0.00869996	1.00713	0.955656	1.09601	0.475056	0.909094	0.457942	0.985902	0.911506	1.20561	0.959999	1.08449	0.527019	1.21086	0.142214	1.04376	0.737699	1.18447	0.241925	0.861995	0.250891	1.13482	0.379331
SS00012808	-	-	14	0.00255599	1.10801	0.364672	1.13747	0.257013	1.07435	0.524537	0.974097	0.815262	0.94451	0.611956	1.22967	0.074006	0.885012	0.281822	0.912818	0.419358	0.719715	0.0063849	1.03142	0.783044	1.06114	0.598057	1.35692	0.010656	1.10911	0.360112	0.782021	0.250398	0.817373	0.0809736	1.06595	0.570622	1.53929	0.000611189	1.08916	0.498113	1.44406	0.00269671	0.707569	0.00974456
SS00012809	-	-	-	0.941918	0.788477	0.618969	0.650222	0.365062	0.72311	0.434567	1.21263	0.692623	1.1121	0.802211	1.37589	0.374346	1.00827	0.981329	1.18743	0.642521	0.732812	0.381116	1.17769	0.654478	1.02987	0.951111	0.772441	0.596776	0.824602	0.642555	1.33326	0.010656	1.06753	0.881605	0.825507	0.608107	1.25664	0.544576	1.60045	0.261006	1.52227	0.291183	1.27359	0.575748
SS00012812	-	-	-	0.571061	0.839676	0.388172	0.898353	0.594953	0.95646	0.82487	0.934684	0.737194	1.06468	0.755484	0.798582	0.268844	1.22762	0.312442	0.818536	0.323778	1.53724	0.0399569	0.666769	0.0518359	0.831596	0.362835	0.902839	0.612092	0.827767	0.351139	0.92109	0.35364	0.916849	0.66648	0.856509	0.443642	0.726569	0.120498	0.696166	0.115574	0.848292	0.416123	0.958155	0.84925
SS00012813	-	-	6	0.0360456	1.12258	0.486137	1.00381	0.981647	0.905518	0.549494	1.11832	0.500461	0.902082	0.534413	0.620126	0.0070147	0.518398	0.000428199	0.568807	0.00187753	0.835956	0.283499	1.09724	0.575573	0.660061	0.0172673	0.791266	0.164241	0.875241	0.422869	0.834184	0.612092	1.10613	0.543056	0.716384	0.0515659	0.47525	0.000103924	0.707435	0.0694571	0.663402	0.0185294	1.48855	0.0387277
SS00012815	-	-	-	0.379953	1.0405	0.847502	1.10028	0.644013	1.00717	0.972394	0.94567	0.785665	0.915373	0.667184	1.4031	0.107421	0.948836	0.798187	1.05857	0.781706	0.676244	0.0650201	1.11565	0.594912	1.69616	0.0247503	0.939541	0.780663	0.97528	0.903488	1.80531	0.843213	1.03804	0.866948	1.1725	0.476303	1.0283	0.892463	1.05425	0.81802	0.877013	0.55816	1.02524	0.913899
SS00012816	-	-	-	0.678309	0.794643	0.187624	0.973743	0.876812	0.921537	0.634687	0.816071	0.24232	0.946386	0.748368	0.887567	0.489007	1.0719	0.686225	0.818689	0.249635	1.20768	0.276853	0.763773	0.124624	0.94533	0.743455	0.988748	0.947427	0.952046	0.774772	0.956088	0.780663	0.962881	0.825624	1.0615	0.728311	1.09564	0.595535	0.841685	0.372619	1.03216	0.853688	0.768214	0.176751
SS00012821	-	-	-	0.295212	0.729709	0.158141	0.861183	0.497044	0.75986	0.216657	0.847334	0.452004	0.882345	0.568974	1.30759	0.227318	0.99551	0.983613	0.823149	0.377897	0.761333	0.219824	0.826862	0.388867	1.14804	0.530157	0.844929	0.445278	0.978877	0.922381	1.35874	0.092869	1.15853	0.504478	1.22732	0.35376	1.65772	0.0276273	0.921314	0.738221	1.35069	0.177451	0.555772	0.0225141
SS00012825	-	-	-	0.716041	1.15492	0.289527	1.00494	0.970792	0.960734	0.766114	1.14924	0.306002	0.956012	0.738399	1.12439	0.386932	0.921109	0.542781	0.879748	0.345063	0.819209	0.146293	0.955097	0.733054	0.961756	0.772138	1.12493	0.406754	0.917216	0.52234	0.854947	0.10568	0.815354	0.155441	0.945604	0.678138	0.940606	0.649695	1.08225	0.600234	0.994714	0.96858	1.15059	0.35499
SS00012826	-	-	-	0.78815	1.02463	0.850218	1.07784	0.561784	1.2171	0.135251	0.950632	0.694643	1.1292	0.349373	1.12912	0.349657	1.05315	0.688045	0.95653	0.730304	0.932715	0.58961	0.908256	0.457271	0.91695	0.502599	1.12668	0.358164	0.967535	0.79786	0.813849	0.406754	0.858746	0.243061	0.988118	0.926056	0.999147	0.994711	1.08585	0.568488	1.01116	0.931323	1.08678	0.564511
SS00012827	-	-	-	0.11049	1.59977	0.0325746	1.81398	0.00815644	1.51693	0.0558566	0.881912	0.551795	0.836243	0.398663	1.31249	0.203241	1.20731	0.374289	0.9896	0.960383	0.919861	0.691885	0.819675	0.348764	0.949841	0.806946	1.35271	0.18163	1.19499	0.400481	0.702174	0.358164	0.883402	0.578316	0.761893	0.203201	0.938189	0.761977	0.730153	0.188557	1.23139	0.327066	0.778258	0.29176
SS00012833	-	-	-	0.15729	1.23003	0.191562	1.18261	0.287433	1.16529	0.331093	1.0401	0.801151	0.985355	0.924657	1.40515	0.0364892	1.39363	0.0408918	1.04047	0.79938	0.9918	0.957908	0.746588	0.0694282	1.07838	0.62973	0.888747	0.45203	1.00764	0.961099	1.21337	0.728318	1.13377	0.423717	1.06722	0.67714	0.861709	0.344109	1.00997	0.954623	0.807433	0.177724	1.17206	0.366367
SS00012837	-	-	5	0.024127	0.768813	0.0345085	0.712541	0.00787559	0.86214	0.21977	1.07897	0.525173	1.20995	0.118143	1.03206	0.79131	0.7686	0.0343335	1.15096	0.244107	0.744725	0.0189573	1.49748	0.00200665	0.951553	0.680003	0.744613	0.0189021	0.7432	0.0182211	1.27792	0.0388822	0.998103	0.987289	1.02888	0.811286	0.825051	0.114988	0.898929	0.426645	0.801893	0.0723879	1.08954	0.521417
SS00012840	-	-	-	0.178224	1.21109	0.20242	1.01602	0.914468	1.19968	0.224951	1.19199	0.241316	1.18077	0.266972	1.73681	0.000819652	1.04822	0.750494	1.28481	0.0988187	0.603534	0.00188331	1.22571	0.176393	1.22785	0.172844	1.04699	0.776933	1.18628	0.254108	1.17274	0.66265	1.13304	0.443075	1.00779	0.958166	1.16599	0.304126	1.2914	0.130338	1.15697	0.328751	1.10756	0.538307
SS00012845	-	-	-	0.49434	1.3618	0.0582993	1.35527	0.0620663	1.57586	0.00711894	1.00482	0.975667	1.16277	0.342817	1.17689	0.306238	1.04674	0.772132	1.10496	0.528146	0.889413	0.459504	1.05562	0.73159	1.4102	0.0364743	1.28794	0.116796	1.51813	0.0125917	1.09492	0.703224	1.17872	0.301732	1.20834	0.236102	1.01486	0.925443	0.943137	0.740003	0.839881	0.273709	0.929326	0.677976
SS00012854	-	-	-	0.628738	0.920249	0.537993	1.00151	0.991044	0.837148	0.193296	0.918861	0.530689	0.835886	0.189659	1.00813	0.952006	0.750731	0.040505	0.937892	0.634204	0.744679	0.0355623	1.24931	0.106342	0.945938	0.679864	1.05769	0.677601	0.963879	0.78455	0.89434	0.711574	0.911302	0.492407	0.866752	0.292625	0.948998	0.69747	0.79951	0.144668	1.09489	0.502036	0.842478	0.259943
SS00012857	-	-	-	0.398659	1.40007	0.114644	1.0249	0.899419	1.04992	0.802411	1.36605	0.107732	1.02441	0.889784	0.762031	0.157664	0.894821	0.524786	0.922763	0.670935	1.17426	0.397429	1.03123	0.87069	0.980455	0.93278	0.975851	0.916209	1.51432	0.0589776	1.00472	0.75412	1.55179	0.06632	0.792248	0.237983	0.70565	0.0570163	0.669613	0.0527551	0.890693	0.557719	0.948931	0.794766
SS00012859	-	-	-	0.405334	1.36251	0.105274	1.32247	0.141536	1.34903	0.11639	1.03028	0.872817	1.02008	0.915007	1.80291	0.00355635	1.17638	0.386532	1.29974	0.166912	0.65249	0.0285543	1.10486	0.593411	1.41142	0.098856	1.32602	0.165483	1.3075	0.157816	1.0644	0.980179	0.986036	0.943893	1.42414	0.0660454	1.20151	0.328709	1.23901	0.308197	0.843679	0.365197	1.03121	0.882726
SS00012861	-	-	-	0.0947908	0.96797	0.836631	0.812551	0.195437	0.817891	0.209476	1.19127	0.245231	1.00657	0.964863	1.60558	0.00338299	0.878006	0.385034	0.923173	0.591898	0.546847	0.000342692	1.05144	0.736147	0.947867	0.753113	0.799033	0.184332	0.744146	0.0695392	1.18627	0.00214196	0.931309	0.652651	1.10868	0.489805	1.1773	0.277735	1.42223	0.0417092	1.06189	0.686791	1.20804	0.261311
SS00012862	-	-	-	0.233221	1.34138	0.207101	1.04248	0.856105	1.20843	0.412023	1.28673	0.276989	1.15919	0.521085	0.727466	0.172787	1.17983	0.472996	0.755634	0.228135	1.62183	0.0425984	0.640461	0.0602697	0.99888	0.996102	0.608496	0.0376363	0.975784	0.914881	1.64156	0.184332	1.6036	0.0473011	0.899223	0.64389	0.917685	0.708342	0.81508	0.427915	1.02053	0.929389	0.888191	0.644429
SS00012864	-	-	-	0.595798	1.06965	0.809506	1.05958	0.835835	1.16586	0.583554	1.0095	0.972967	1.10031	0.732299	2.0915	0.0127465	0.972254	0.919717	1.09011	0.757468	0.46486	0.0100242	1.12122	0.682364	1.14527	0.627782	0.860589	0.617722	0.967742	0.906504	1.3308	0.286617	1.12451	0.696212	1.38279	0.252297	1.16732	0.580503	1.24438	0.485581	0.844177	0.546049	1.06601	0.83777
SS00012868	-	-	-	0.578754	1.1553	0.388366	1.25293	0.182152	1.23749	0.206588	0.92208	0.626218	0.987676	0.940523	1.41011	0.0464428	1.15129	0.399724	1.01181	0.943665	0.816459	0.228744	0.878849	0.43968	1.18489	0.311987	0.993509	0.968742	1.29652	0.126405	1.19263	0.652288	1.305	0.117567	1.22216	0.233595	1.1879	0.304959	0.932408	0.706796	0.971962	0.864163	0.784923	0.199406
SS00012871	-	-	-	0.475337	1.2162	0.493576	0.813974	0.438417	1.08636	0.753986	1.49415	0.145927	1.33464	0.252845	1.40293	0.18192	0.733128	0.219709	1.33648	0.250652	0.522569	0.0141821	1.82298	0.0221782	1.12906	0.668582	1.12451	0.688235	0.938755	0.823393	1.00404	0.998699	0.834811	0.543822	1.33438	0.280165	0.825124	0.444069	1.02027	0.942599	0.618359	0.0780151	1.2365	0.449413
SS00012872	-	-	-	0.0649379	1.18405	0.334138	1.03017	0.853115	1.22379	0.215113	1.14937	0.413422	1.18796	0.274882	2.06348	0.000108056	0.986148	0.930741	1.41099	0.0396519	0.477905	5.9817e-05	1.43081	0.0284565	1.01517	0.932748	0.993494	0.969931	0.978293	0.891244	1.02182	0.688235	0.9847	0.927284	1.28537	0.155232	1.28451	0.156305	1.3751	0.0830501	0.999324	0.997015	1.07053	0.714486
SS00012875	-	-	-	0.288259	1.15629	0.276845	1.22333	0.135037	0.957802	0.744306	0.945193	0.644858	0.782944	0.0530164	1.12402	0.342203	1.16231	0.224241	1.10397	0.420515	1.03407	0.783875	0.949807	0.673586	1.23823	0.117766	0.870077	0.326385	0.989946	0.939007	1.42312	0.800673	1.13777	0.329959	1.10681	0.408718	1.1755	0.192322	1.15331	0.300764	1.06206	0.622543	0.98112	0.888931
SS00012876	-	-	-	0.486493	1.46531	0.421539	0.819121	0.673322	1.02456	0.959052	1.78889	0.224769	1.2508	0.636464	1.31265	0.565954	1.41906	0.46113	1.55957	0.35086	1.08106	0.869005	1.09902	0.841663	1.31535	0.563043	1.05726	0.906204	1.77566	0.230579	1.24412	0.326385	1.6795	0.277798	2.23648	0.0969791	3.84412	0.00775947	2.68769	0.0696689	1.71883	0.25738	0.699168	0.499949
SS00012878	-	-	-	0.316949	1.28164	0.0848501	1.07663	0.598838	1.03826	0.788696	1.19041	0.219664	0.964356	0.795562	1.1741	0.257341	0.917307	0.538985	1.13312	0.37555	0.781283	0.0864294	1.23527	0.139317	0.885004	0.386237	1.24534	0.125335	1.2201	0.163004	0.710653	0.179511	0.979728	0.883716	0.947755	0.701895	1.17993	0.243315	1.03736	0.814831	1.24497	0.125825	0.87917	0.413596
SS00012883	-	-	-	0.629781	0.750858	0.230959	0.702435	0.142495	0.627756	0.056644	1.06893	0.777695	0.893684	0.634514	0.708744	0.152408	0.799523	0.347012	0.754631	0.23893	1.12808	0.610361	0.943851	0.806628	0.634947	0.0625523	0.893718	0.634735	0.642647	0.0693835	0.710456	0.0881142	0.719071	0.1698	0.813267	0.384404	1.00557	0.981228	0.676303	0.146137	1.23645	0.371948	0.672558	0.140717
SS00012886	-	-	-	0.397527	1.27193	0.245117	1.30776	0.196153	1.27153	0.245722	0.972604	0.89188	0.972297	0.890658	1.64511	0.0206288	1.40558	0.104159	1.1607	0.467995	0.854398	0.443743	0.825782	0.352755	1.03825	0.854306	1.04598	0.836507	1.15781	0.475401	0.992606	0.242943	1.10692	0.641537	1.11955	0.58157	1.11805	0.586042	0.940917	0.789924	0.998659	0.994759	0.841572	0.452631
SS00012891	-	-	10	0.00304686	1.05703	0.758551	1.23047	0.255979	1.34055	0.112749	0.85905	0.402599	1.08947	0.635304	2.36221	5.48732e-05	1.21514	0.285137	1.05283	0.775373	0.514409	0.000958897	0.866428	0.429259	1.09441	0.61924	1.05414	0.793773	0.812755	0.256133	1.0382	0.000420714	0.771013	0.204107	0.974627	0.886659	0.733087	0.0938756	0.788432	0.244505	0.752172	0.122798	1.0755	0.718368
SS00012892	-	-	-	0.390535	1.34113	0.241568	1.67922	0.0438495	1.45225	0.139615	0.798663	0.3672	0.864834	0.558508	1.85288	0.0181226	1.58986	0.0693434	1.38979	0.190535	0.858049	0.537519	0.874157	0.587745	1.06478	0.799834	1.09844	0.721718	1.40254	0.178904	0.969364	0.793773	1.27685	0.357131	1.31391	0.275223	1.09854	0.704426	1.05532	0.845728	0.836088	0.471494	0.960652	0.884638
SS00012897	-	-	-	0.698878	0.991405	0.954644	0.895207	0.467985	1.09087	0.567814	1.10746	0.503075	1.21856	0.199731	1.4058	0.0317482	1.00285	0.985047	1.15447	0.347936	0.713367	0.0330823	1.15119	0.357411	1.03763	0.807822	0.958388	0.779608	1.02411	0.875278	1.08268	0.823596	1.06858	0.662657	1.05555	0.722008	1.26297	0.132177	1.08387	0.635768	1.1965	0.243237	0.858192	0.371084
SS00012903	-	-	-	0.918226	1.48297	0.357344	1.34154	0.460701	1.28078	0.524705	1.10542	0.732768	0.954709	0.852318	1.01004	0.969935	1.08316	0.748222	1.01455	0.954414	1.07239	0.778782	0.936655	0.780274	1.5254	0.466155	0.90801	0.839155	1.14511	0.739791	1.67994	0.10561	1.26112	0.548365	1.23524	0.4235	0.986336	0.958124	0.726023	0.313088	0.798498	0.388675	0.73608	0.329984
SS00012909	-	-	-	0.847388	0.86903	0.332126	0.947909	0.709589	0.95149	0.729177	0.916786	0.546166	1.00378	0.979032	1.18146	0.250982	0.949578	0.718707	1.12087	0.429133	0.803729	0.135899	1.18039	0.253523	0.903474	0.482034	0.93364	0.652829	0.769874	0.0768026	0.96769	0.25753	0.824594	0.212238	1.05468	0.710919	1.1198	0.432964	1.16571	0.343198	1.06174	0.676751	1.041	0.802309
SS00012911	-	-	-	0.608232	1.01928	0.873232	1.10247	0.41772	1.2081	0.122373	0.924541	0.513633	1.09581	0.446871	1.27415	0.0508205	1.09243	0.462235	0.991448	0.942769	0.857377	0.205199	0.907566	0.420374	1.10028	0.427141	0.935039	0.598974	1.10319	0.414629	1.17672	0.112053	1.17984	0.201155	1.04651	0.704342	1.05354	0.663438	1.20772	0.165859	1.00672	0.955369	1.14634	0.311873
SS00012912	-	-	-	0.445708	0.904607	0.577157	0.983448	0.925838	0.996349	0.983725	0.919832	0.641832	1.01312	0.942055	1.35917	0.0954955	1.16895	0.387277	1.27017	0.189404	0.860044	0.403477	1.08659	0.643884	0.863137	0.445124	0.843142	0.36075	0.976514	0.894562	1.02371	0.598974	1.15818	0.430565	1.18792	0.340955	1.23317	0.248351	1.76838	0.00787594	1.03809	0.834889	1.43401	0.0806412
SS00012915	-	-	-	0.165957	1.07967	0.747829	0.645747	0.0748032	1.18912	0.46927	1.67196	0.0383073	1.84147	0.0153804	1.17677	0.496244	0.753981	0.241856	1.14514	0.570515	0.640723	0.0700454	1.5188	0.087863	0.818038	0.402207	1.23988	0.370299	1.46599	0.116645	0.659774	0.919962	1.18237	0.483876	0.90413	0.672718	0.972899	0.908178	1.29797	0.331692	1.07606	0.758458	1.33413	0.284215
SS00012917	-	-	-	0.828233	0.986693	0.940365	0.947569	0.763781	1.10457	0.579693	1.04129	0.821318	1.16569	0.395106	1.28668	0.166816	1.08353	0.654731	1.04638	0.800237	0.842116	0.341336	0.965713	0.845566	1.17979	0.359624	1.1023	0.58749	1.25073	0.218055	1.07029	0.499211	1.13465	0.482526	1.12647	0.507756	1.09967	0.59664	1.28274	0.220097	0.976215	0.893071	1.16648	0.44429
SS00012921	-	-	12	0.0340238	1.24142	0.0622536	1.11531	0.335046	1.35264	0.0113639	1.11308	0.343844	1.2128	0.0941056	1.31545	0.0203038	0.981165	0.865483	1.1343	0.267003	0.745876	0.0137014	1.15608	0.203094	1.07973	0.496099	1.35705	0.0106036	1.07046	0.545397	0.795648	0.797896	0.788815	0.0421122	0.892961	0.317598	0.928296	0.509051	1.43928	0.00682711	1.03957	0.729761	1.55045	0.00152027
SS00012924	-	-	-	0.678576	0.999746	0.998767	1.1304	0.458587	1.08059	0.638282	0.884415	0.450014	0.955931	0.780653	1.49398	0.0192896	1.27351	0.142953	1.09991	0.557274	0.852428	0.33107	0.863681	0.368515	1.21394	0.277895	1.18388	0.337069	1.01543	0.925873	1.02539	0.299595	0.857711	0.374829	1.01923	0.911669	1.22098	0.223475	1.19006	0.340035	1.19795	0.297706	0.974676	0.887219
SS00012925	-	-	-	0.390858	0.833388	0.155779	1.08687	0.51019	0.766724	0.042603	0.766779	0.0426544	0.705443	0.00942506	0.891719	0.366657	0.930953	0.571245	0.771009	0.0468032	1.044	0.732795	0.828194	0.142589	1.04019	0.754672	0.964918	0.776976	0.962794	0.763634	1.07801	0.337069	0.997799	0.986044	0.880245	0.315883	0.949528	0.681472	0.907152	0.490969	1.07871	0.54892	0.955371	0.746068
SS00012930	-	-	-	0.271622	0.993266	0.95384	1.04989	0.677104	1.14933	0.239229	0.946069	0.635512	1.09472	0.440717	1.33176	0.0197832	1.19245	0.139639	1.09936	0.419866	0.895391	0.347816	0.921937	0.488179	0.988562	0.921496	0.993386	0.954666	1.09753	0.428007	0.995144	0.694092	1.10484	0.396221	1.1415	0.262496	1.39073	0.00822932	0.906221	0.452895	1.21834	0.0991666	0.651614	0.00263516
SS00012937	-	-	-	0.225325	0.754735	0.0718021	0.91044	0.537316	0.802015	0.154303	0.828979	0.22236	0.88091	0.407006	1.16603	0.315409	0.939048	0.678668	0.961907	0.797873	0.805336	0.160869	1.02434	0.873941	0.891017	0.448884	1.09132	0.565591	0.90525	0.513002	0.816459	0.957656	0.829502	0.224066	1.04955	0.749863	1.50489	0.0112265	1.06558	0.708108	1.43384	0.0235696	0.708082	0.0495522
SS00012941	-	-	-	0.224361	1.18344	0.384099	1.08562	0.66942	1.30091	0.178499	1.0901	0.623384	1.19831	0.306947	1.72805	0.00406755	1.17705	0.356364	1.39838	0.064379	0.681144	0.0359651	1.18804	0.330068	1.25249	0.249089	0.975929	0.908136	1.15522	0.454995	1.28338	0.167426	1.18372	0.392805	1.30805	0.169943	1.13962	0.45831	1.55156	0.0322027	0.871231	0.475181	1.36148	0.123957
SS00012957	-	-	-	0.237459	1.4078	0.112362	1.34839	0.162975	1.40846	0.111894	1.04406	0.837647	1.04455	0.835912	1.67123	0.0203859	1.06312	0.771224	0.968639	0.87962	0.636133	0.0389312	0.911125	0.658722	1.60611	0.0311624	1.51805	0.0746853	1.46883	0.0760622	1.05801	0.235217	0.967577	0.884697	0.776274	0.271799	1.20037	0.388597	0.843693	0.472004	1.54632	0.0640618	0.702864	0.141837
SS00012962	-	-	14	0.00780759	0.949319	0.663008	1.01817	0.879901	0.898129	0.370781	0.932379	0.558027	0.882102	0.297324	0.991552	0.943237	0.730655	0.0130328	0.737564	0.0156877	0.73688	0.0154051	1.00946	0.937038	0.875907	0.271564	1.4429	0.00442284	0.956301	0.708003	0.607046	0.946745	0.662763	0.00169937	0.908652	0.424174	1.23673	0.0830539	1.03603	0.790606	1.36106	0.0145421	0.837713	0.190854
SS00012968	-	-	-	0.581859	0.853711	0.348519	0.733099	0.0719596	0.795816	0.179622	1.16452	0.366357	1.08555	0.624492	0.766388	0.120141	0.997862	0.989796	0.896812	0.516774	1.30203	0.123018	0.898733	0.524982	0.733824	0.0728161	0.691654	0.0347148	0.744479	0.0863505	1.06097	0.0116539	1.07637	0.660616	0.916918	0.605099	0.898276	0.523025	0.825459	0.309896	0.979669	0.902309	0.918937	0.65196
SS00012970	-	-	-	0.442469	1.38124	0.0695351	1.28202	0.157527	1.23023	0.235831	1.07739	0.666144	0.959599	0.811128	1.60592	0.00996962	1.15133	0.416811	1.38688	0.0662941	0.716929	0.0619639	1.20459	0.285677	1.18296	0.334242	1.15241	0.414939	1.31037	0.125349	1.0265	0.610631	1.13706	0.459919	1.17058	0.364873	1.53906	0.017827	1.30251	0.17791	1.31479	0.120908	0.846297	0.39011
SS00012980	-	-	-	0.952281	1.08104	0.82988	1.7279	0.139456	1.3286	0.435798	0.625636	0.202646	0.768909	0.470683	1.51058	0.262149	1.09828	0.796624	1.06417	0.86418	0.727058	0.38266	0.968947	0.930659	1.29228	0.481415	1.1433	0.728688	1.55366	0.2305	1.1303	0.66928	1.35892	0.429178	0.997029	0.99347	1.08303	0.826404	1.21527	0.631979	1.08626	0.819547	1.12211	0.77638
SS00012982	-	-	-	0.104132	1.12777	0.26468	1.0785	0.480177	1.15962	0.172031	1.04568	0.67555	1.07521	0.497942	0.866275	0.185104	1.01999	0.852696	0.789104	0.0332468	1.17744	0.133413	0.773642	0.0219616	1.12217	0.284509	1.04046	0.710033	1.07732	0.486532	1.07853	0.953939	1.03542	0.744127	1.07653	0.49077	0.82143	0.0733067	0.990385	0.93536	0.763033	0.0163015	1.20568	0.124638
SS00012984	-	-	-	0.463704	1.03199	0.81476	0.824822	0.159353	0.950536	0.706038	1.25116	0.0759537	1.15241	0.25286	0.801677	0.0797646	0.989084	0.928637	0.957067	0.720598	1.23377	0.0950056	0.96763	0.788436	0.844568	0.215123	0.848244	0.262103	0.873704	0.319323	0.995666	0.968219	1.03001	0.82581	0.832248	0.142053	0.7712	0.041558	0.851174	0.245537	0.926647	0.535624	1.1037	0.473562
SS00012985	-	-	-	0.0628326	0.637657	0.00340461	0.578294	0.000563795	0.617733	0.00191753	1.10265	0.460219	1.0682	0.617091	0.803412	0.104849	0.874373	0.312486	0.915483	0.504155	1.08832	0.521869	1.04702	0.727383	0.589067	0.000838499	0.594175	0.00162839	0.517975	6.92458e-05	0.991404	0.262103	0.871755	0.334797	0.847833	0.247846	0.744562	0.0319958	1.00527	0.971517	0.878194	0.360922	1.35015	0.0492871
SS00012986	-	-	-	0.187009	1.04023	0.725745	0.939156	0.577314	1.14811	0.225187	1.10762	0.364274	1.22249	0.0808565	1.35477	0.0107247	0.982397	0.873805	1.37651	0.00760212	0.72514	0.0073034	1.40118	0.00513984	1.02074	0.856287	0.983137	0.889269	0.94872	0.639952	1.03824	0.00162839	0.964992	0.769778	1.12932	0.281899	1.25218	0.0522805	1.09458	0.471825	1.10879	0.359432	0.874139	0.286982
SS00012992	-	-	-	0.362034	1.00864	0.93991	1.00165	0.988448	0.971908	0.802854	1.00697	0.951434	0.970304	0.791698	1.42524	0.00411284	1.03882	0.738711	0.975056	0.824821	0.728875	0.00936238	0.938617	0.579743	1.02937	0.799821	0.941809	0.600115	0.942158	0.60236	1.09297	0.246377	1.00037	0.997406	1.09711	0.419363	1.21908	0.0909828	1.0814	0.540892	1.11117	0.359211	0.887062	0.351317
SS00012993	-	-	-	0.618901	1.02008	0.955365	1.3052	0.358531	1.0728	0.805655	0.781547	0.471766	0.821943	0.467787	1.92376	0.02938	1.12279	0.666972	1.08084	0.789814	0.583643	0.0689474	0.962636	0.896062	1.45389	0.241113	0.891481	0.788993	1.39903	0.245717	1.63087	0.600115	1.56933	0.285642	0.868016	0.622158	0.982039	0.946459	1.1159	0.713965	1.13136	0.668456	1.13631	0.670577
SS00012996	-	-	-	0.27255	1.03744	0.739264	1.13316	0.262784	1.13579	0.254236	0.91553	0.426472	1.00232	0.983224	1.24682	0.0535974	1.05558	0.62468	1.18421	0.133518	0.846619	0.139289	1.12186	0.302099	1.23871	0.0605698	1.01425	0.897976	1.11016	0.347494	1.22131	0.417507	1.09456	0.415659	1.20475	0.0998208	1.26762	0.0389998	1.52788	0.00176995	1.05219	0.645336	1.20531	0.138113
SS00012999	-	-	-	0.420973	1.07074	0.557227	1.40862	0.00604314	1.13827	0.269984	0.760133	0.0243603	0.808075	0.0748172	1.13202	0.290396	1.1978	0.128161	1.02013	0.863672	1.05811	0.627273	0.851671	0.174021	1.11347	0.358247	1.04288	0.717869	1.17176	0.179402	1.06769	0.502791	1.12358	0.319929	1.0766	0.526381	1.05436	0.648996	1.12	0.385847	0.979338	0.857279	1.06226	0.642291
SS00013001	-	-	-	0.548907	1.10599	0.707688	1.40579	0.134907	1.33934	0.197136	0.786734	0.345442	0.95273	0.812278	0.827771	0.399648	0.678005	0.0651924	1.11861	0.583403	0.819073	0.374207	1.64986	0.0199078	1.25642	0.355621	1.30418	0.275663	1.61455	0.0444052	0.96338	0.715535	1.23798	0.356328	0.786167	0.244033	0.907934	0.636277	0.784167	0.291181	1.15489	0.481914	0.863682	0.521756
SS00013002	-	-	8	0.00587198	0.653601	0.011544	0.721332	0.0469778	0.579249	0.00172101	0.906103	0.535043	0.803027	0.1735	0.974881	0.872415	0.589442	0.00228661	0.58327	0.00192687	0.60463	0.00344395	0.989528	0.947008	0.936845	0.680885	0.751187	0.080189	0.981518	0.906247	1.24715	0.275663	1.30662	0.100742	0.750551	0.078519	0.903926	0.525201	0.937009	0.713641	1.20435	0.24636	1.0366	0.839196
SS00013004	-	158866	-	0.31225	1.25258	0.117181	1.14235	0.34734	1.24855	0.122276	1.0965	0.513545	1.09297	0.528265	1.6064	0.00207583	1.14875	0.327788	1.13901	0.357866	0.715111	0.023046	0.991517	0.951632	1.0931	0.527748	0.96672	0.809654	1.09065	0.538113	1.13073	0.492169	1.1282	0.393657	1.12707	0.397535	1.2324	0.144761	1.14031	0.406096	1.09346	0.526225	0.925272	0.621649
SS00013006	-	-	-	0.621036	1.0344	0.721868	0.965153	0.708967	1.00679	0.943168	1.07175	0.467532	1.04314	0.656898	1.14321	0.166074	1.16858	0.109134	1.015	0.875362	1.02219	0.817199	0.868577	0.145614	1.02113	0.825683	0.964317	0.70221	1.02764	0.774034	1.05892	0.004217	1.06567	0.504527	1.05724	0.558789	0.897948	0.262344	0.995423	0.965515	0.849331	0.0938264	1.10855	0.335645
SS00013009	-	-	-	0.739512	0.708069	0.401496	1.68519	0.20847	1.04811	0.908491	0.420173	0.0414582	0.621956	0.251209	0.864681	0.722384	1.13847	0.751267	0.736502	0.456678	1.31664	0.502778	0.646921	0.291712	0.873671	0.741359	1.54096	0.303172	1.04331	0.917391	0.566964	0.728541	0.677052	0.352164	0.859808	0.712091	0.906118	0.809517	0.937035	0.88686	1.05386	0.897895	1.03412	0.94148
SS00013013	-	-	-	0.622206	1.09855	0.695947	1.20725	0.406218	1.14528	0.548462	0.909965	0.682882	0.948672	0.806838	1.28282	0.253362	1.07688	0.731214	1.43614	0.101354	0.839462	0.419373	1.33361	0.188514	1.00948	0.968658	0.917719	0.714574	0.758178	0.225566	1.09999	0.386248	0.826155	0.399777	0.95361	0.833084	1.08249	0.713218	0.93924	0.794751	1.13515	0.574807	0.867669	0.556833
SS00013018	-	-	2	0.0100937	1.49643	0.0461618	1.86336	0.00326872	2.01625	0.00114928	0.803079	0.235396	1.08205	0.666026	0.683712	0.0448146	1.39974	0.0736615	1.4237	0.0610098	2.04726	0.000485216	1.01712	0.925841	1.76648	0.00648729	1.87495	0.00301473	2.19831	0.000353925	0.942146	0.685295	1.17246	0.386353	0.759182	0.138959	0.760762	0.141845	0.913919	0.661974	1.00208	0.990906	1.20132	0.37568
SS00013020	-	-	-	0.280107	1.24302	0.0136039	1.22376	0.0210276	1.11336	0.203524	1.01574	0.85107	0.909787	0.261294	1.08245	0.344846	0.95282	0.562401	1.01555	0.852885	0.880244	0.133267	1.06583	0.445807	1.06421	0.456656	1.15404	0.0934918	1.0483	0.571723	0.922162	0.763774	0.908381	0.253757	0.908812	0.256052	0.914555	0.287975	0.879174	0.173561	1.00632	0.939635	0.961313	0.671856
SS00013022	-	-	-	0.829215	1.02098	0.883379	0.963247	0.791473	0.960593	0.776519	1.05994	0.65966	0.997244	0.983311	1.32476	0.0405572	1.02609	0.84526	1.25377	0.0950411	0.774553	0.0610985	1.22189	0.136916	0.978455	0.887012	1.03183	0.834941	0.970039	0.829895	0.948268	0.975896	0.940111	0.663144	1.09789	0.481106	1.14323	0.314946	1.25913	0.126537	1.04129	0.759286	1.10139	0.51438
SS00013038	-	-	-	0.0817222	0.805383	0.0896886	0.687229	0.00507422	0.947998	0.667508	1.17193	0.207894	1.37945	0.0143815	1.12492	0.346893	0.837179	0.159864	1.08329	0.520771	0.744212	0.0234173	1.29398	0.0455894	0.936501	0.598017	0.754114	0.0423335	0.73572	0.0189649	1.24186	0.706086	0.975608	0.853463	0.998841	0.992547	1.06991	0.587123	0.992357	0.955903	1.07115	0.580761	0.927514	0.588618
SS00013044	-	-	-	0.558222	1.61281	0.094242	1.29656	0.317591	1.19814	0.484304	1.24391	0.384395	0.924085	0.727618	1.43404	0.12068	0.856925	0.503638	1.14746	0.587114	0.59756	0.0328731	1.33905	0.259683	1.36296	0.276402	1.56043	0.127174	1.26437	0.410461	0.873451	0.244578	0.810268	0.459752	0.898901	0.665847	0.952235	0.842559	1.21782	0.43914	1.05933	0.82757	1.27891	0.368255
SS00013050	-	-	-	0.46944	1.15928	0.333086	1.14497	0.374629	1.0259	0.86586	1.0125	0.930033	0.896008	0.440065	1.34251	0.0450134	1.04121	0.775417	1.11907	0.429049	0.775565	0.0808242	1.07479	0.610936	1.09175	0.565728	1.11782	0.489612	0.995311	0.975229	0.976682	0.218666	0.890404	0.44561	1.22589	0.157605	1.14855	0.331711	1.4035	0.0395012	0.936911	0.645605	1.22197	0.211566
SS00013051	-	-	-	0.602921	0.996539	0.982847	1.26786	0.148999	1.06091	0.714211	0.786	0.131061	0.836771	0.259241	1.3385	0.0701739	1.14185	0.398536	1.09597	0.558376	0.85308	0.313252	0.959817	0.79285	0.830419	0.254967	1.07213	0.666626	0.971229	0.85638	0.774548	0.489612	0.905884	0.528487	1.01667	0.915643	1.1122	0.497507	1.05817	0.746156	1.09396	0.566205	0.95142	0.775505
SS00013057	-	-	-	0.611966	0.782548	0.0410492	0.862129	0.205212	0.832803	0.121015	0.907693	0.404169	0.965985	0.764335	1.08814	0.466179	0.95328	0.678754	0.897022	0.350052	0.876062	0.257059	0.940985	0.598881	0.874288	0.250012	0.917948	0.460227	0.880892	0.276891	0.952437	0.0088897	0.959632	0.721222	0.937756	0.57851	1.1018	0.403728	1.03711	0.777647	1.17493	0.169762	0.941294	0.63965
SS00013066	-	-	-	0.213112	1.17588	0.369837	1.0075	0.966751	1.2432	0.231239	1.16713	0.351144	1.23395	0.208049	1.7331	0.00237837	1.05149	0.760135	1.25311	0.177653	0.606711	0.0050752	1.19175	0.291132	1.26835	0.234581	1.17992	0.404637	0.972382	0.875834	1.07495	0.0994274	0.824111	0.297621	1.13589	0.440786	1.3541	0.0741625	1.67399	0.00898531	1.1921	0.29033	1.23623	0.254575
SS00013067	-	6641	12	0.0112278	1.06376	0.708909	0.995383	0.97767	1.55694	0.0117554	1.06869	0.688278	1.56416	0.0109969	1.61497	0.00688741	1.45054	0.0313825	1.43707	0.0355109	0.898188	0.517742	0.990711	0.954994	1.32559	0.0967891	0.673646	0.0351936	1.18231	0.315736	1.96779	0.404637	1.75509	0.00389114	1.42144	0.0409659	0.885376	0.463826	1.48533	0.0398123	0.622871	0.00751551	1.67763	0.00878959
SS00013068	-	-	-	0.29236	0.834501	0.228659	1.00771	0.958702	0.794671	0.129294	0.82812	0.210043	0.788594	0.117506	0.934244	0.647014	0.809186	0.160945	0.751298	0.0620252	0.866141	0.33656	0.928461	0.617407	1.05061	0.739387	1.17972	0.292121	1.0156	0.916849	0.890559	0.0351936	0.860885	0.338781	0.873694	0.366083	1.12004	0.446924	0.876695	0.429921	1.28196	0.102329	0.782735	0.147372
SS00013073	-	-	-	0.0567511	1.37935	0.0202308	1.18336	0.207389	1.38853	0.0180168	1.16562	0.209362	1.17338	0.190879	1.56998	0.000779307	1.04229	0.730831	1.42037	0.00657717	0.663889	0.00191771	1.36273	0.015035	1.11944	0.432381	1.18098	0.246779	1.10057	0.468527	0.947894	0.494633	0.931912	0.592913	1.1936	0.149118	1.16642	0.207384	1.28831	0.0679772	0.977233	0.848203	1.10449	0.462137
SS00013075	-	-	14	0.0248865	0.89758	0.319859	0.819077	0.0721061	0.845479	0.127077	1.09584	0.398238	1.03223	0.768324	1.20538	0.0911441	1.16332	0.167397	1.08757	0.437942	0.965108	0.741639	0.934887	0.533043	0.80222	0.0484623	1.11786	0.305307	1.26664	0.0352441	0.717638	0.214929	1.13309	0.25148	1.13485	0.245783	1.2939	0.0226999	1.11469	0.370457	1.14015	0.229262	0.861495	0.221798
SS00013078	-	-	-	0.739512	0.902224	0.380912	0.96698	0.773507	0.920733	0.480755	0.933033	0.552546	0.952173	0.674015	1.16248	0.202431	0.955023	0.692793	1.01243	0.915403	0.82154	0.0995362	1.06011	0.61658	1.00705	0.951949	0.914052	0.470397	0.862053	0.20967	1.10174	0.694781	0.943112	0.636431	1.07635	0.528549	1.07932	0.513376	0.884307	0.348421	1.00275	0.981138	0.81932	0.133588
SS00013081	-	-	-	0.410292	0.948173	0.813688	0.97948	0.926813	1.44303	0.112594	0.968037	0.885378	1.47326	0.0939997	1.85742	0.00992566	1.04845	0.833736	1.2383	0.346816	0.564466	0.0163096	1.18107	0.462388	1.10356	0.662946	0.877748	0.594274	1.00276	0.990263	1.25727	0.98077	1.14242	0.586003	1.28134	0.276555	1.21499	0.390694	1.08733	0.739859	0.948223	0.813547	0.894929	0.660008
SS00013084	-	-	-	0.484625	1.06194	0.759249	1.11787	0.570697	1.07261	0.720838	0.949965	0.793446	0.95951	0.832975	0.935593	0.734268	1.23396	0.288358	1.15941	0.452667	1.31891	0.165316	0.939581	0.750632	0.870095	0.479597	0.91465	0.649474	0.824098	0.32776	0.951287	0.698123	0.900998	0.595606	1.2953	0.193678	0.753417	0.156193	1.00908	0.967079	0.581656	0.00951275	1.33934	0.189392
SS00013086	-	-	-	0.820283	0.984143	0.94029	0.846405	0.43711	0.963092	0.860142	1.16273	0.481855	1.13786	0.546375	0.713497	0.121953	0.92857	0.728647	0.955483	0.831073	1.30144	0.223383	1.02898	0.893498	0.687275	0.0873604	0.891168	0.590217	0.900168	0.622872	0.771207	0.0288096	1.0101	0.962443	0.94019	0.772729	0.807494	0.320805	1.00952	0.968322	0.858862	0.47791	1.25019	0.353189
SS00013088	-	-	-	0.202562	1.21722	0.340278	1.29812	0.208485	1.19189	0.393616	0.93768	0.753095	0.91817	0.676641	0.89291	0.580507	1.77113	0.00882598	1.22777	0.319877	1.98355	0.00220739	0.693211	0.0815044	1.07676	0.717761	0.778326	0.226498	1.02702	0.896213	1.38344	0.89446	1.31953	0.182177	1.21576	0.343182	0.97905	0.917498	1.30218	0.253683	0.805298	0.294352	1.33005	0.218507
SS00013101	-	-	10	0.0107476	1.0466	0.594406	0.939476	0.466536	0.966759	0.692358	1.11403	0.212327	1.02904	0.737492	1.3392	0.00183273	1.17283	0.0701068	1.19665	0.0430028	0.87577	0.128238	1.02031	0.81383	1.00332	0.968968	0.864989	0.0976571	0.932849	0.418105	1.15993	0.996421	1.07845	0.379498	1.09471	0.293862	0.792562	0.0104975	1.07002	0.480086	0.72399	0.0007097	1.35008	0.00371632
SS00013114	-	-	3	2.44162e-05	0.427281	6.22543e-05	0.474691	0.000298709	0.313579	6.41333e-07	0.900125	0.562869	0.660596	0.0288759	0.250004	2.66712e-08	0.254605	3.42052e-08	0.23493	1.15329e-08	1.0184	0.919877	0.922722	0.657894	0.647568	0.0225662	0.646867	0.0222623	0.634618	0.0174818	1.00108	0.0985098	0.981063	0.91602	0.326498	1.15149e-06	0.349336	3.10011e-06	0.347864	1.52288e-05	1.06995	0.709559	0.995787	0.983382
SS00013132	-	-	11	3.78167e-05	0.343234	0.0046055	1.14548	0.697806	0.370688	0.00793127	0.299642	0.00170986	0.323609	0.00301067	1.23008	0.554608	0.980316	0.954616	1.01084	0.97537	0.796955	0.517521	1.03114	0.930051	0.905906	0.777416	2.72032	0.00748217	1.90523	0.0734456	0.333015	0.000368693	0.70037	0.312586	2.23556	0.027864	3.06968	0.0031598	2.49551	0.0255644	1.37312	0.367682	0.812955	0.596914
SS00013141	-	-	-	0.851359	0.994895	0.97694	1.11993	0.523941	1.00008	0.999649	0.888355	0.505511	0.892982	0.524224	0.828537	0.293109	1.04006	0.824501	1.09057	0.625156	1.2553	0.205894	1.04856	0.788998	1.27056	0.183512	1.03955	0.826687	1.11796	0.530362	1.22223	0.569713	1.07543	0.681745	1.11506	0.53991	0.938794	0.721621	1.11925	0.570452	0.841921	0.335361	1.19222	0.377948
SS00013143	-	-	-	0.585964	0.787562	0.152951	0.81822	0.227303	0.680941	0.0253924	0.962531	0.815851	0.832222	0.268016	1.10776	0.533841	1.00845	0.959067	1.01805	0.913077	0.910346	0.567769	1.00953	0.953874	0.73351	0.0670151	0.841016	0.29576	0.671409	0.0208997	0.872171	0.344409	0.798331	0.176787	1.0159	0.923353	0.947191	0.740882	1.03946	0.83279	0.932371	0.669734	1.09742	0.612807
SS00013160	-	-	-	0.30712	0.814887	0.207133	0.84804	0.307236	1.00105	0.994777	0.960906	0.803108	1.18042	0.304235	0.858702	0.344669	1.12608	0.459885	0.809277	0.192659	1.31138	0.0984382	0.718666	0.0465682	0.861979	0.356668	0.784807	0.137651	0.830045	0.249803	1.09833	0.211905	1.05764	0.726201	1.02044	0.899301	0.881562	0.433009	0.82316	0.281465	0.863906	0.363834	0.933751	0.701713
SS00013184	-	-	-	0.397241	0.970509	0.860429	0.893106	0.508299	1.00252	0.9882	1.08667	0.626081	1.12251	0.498981	0.621027	0.00878367	0.922259	0.635149	0.805349	0.210139	1.48505	0.0266257	0.873235	0.428519	1.12771	0.482118	0.753087	0.135005	1.09895	0.580415	1.49745	0.677893	1.45926	0.0498299	0.71509	0.0569646	0.803661	0.205881	0.69706	0.0662568	1.12386	0.49457	0.867356	0.456907
SS00013186	-	-	6	0.0152267	0.935524	0.698119	1.03629	0.835139	1.03771	0.828919	0.902764	0.552402	1.00137	0.993631	0.743873	0.0924825	1.17793	0.342906	1.00762	0.964642	1.58351	0.0115539	0.855411	0.365376	0.871612	0.424985	0.612775	0.00756119	0.720846	0.0642168	1.4224	0.736673	1.17636	0.346785	0.996418	0.98328	0.565217	0.00231606	0.771542	0.182719	0.567249	0.00244395	1.36504	0.112437
SS00013193	-	-	-	0.639914	0.899293	0.600042	1.07845	0.708736	0.970221	0.881006	0.833875	0.371854	0.899643	0.601373	1.26804	0.24555	0.821829	0.335374	0.987418	0.950002	0.648109	0.03915	1.20149	0.366973	0.987986	0.952268	0.853613	0.435738	1.09112	0.666365	1.15742	0.723306	1.27824	0.230382	1.03992	0.846328	0.784018	0.234403	0.885235	0.590219	0.75392	0.169383	1.1291	0.591676
SS00013203	-	-	-	0.5997	1.0447	0.825071	1.13393	0.526586	1.01937	0.92273	0.921306	0.679002	0.898968	0.591159	1.17914	0.407684	1.09111	0.659814	0.840942	0.384397	0.925345	0.695204	0.770719	0.194882	0.846486	0.402442	1.24879	0.266764	1.01349	0.945979	0.677846	0.336014	0.811578	0.296038	1.20346	0.352906	0.968734	0.872408	0.783334	0.274754	0.80496	0.277889	0.808616	0.340754
SS00013215	-	-	-	0.131763	1.04222	0.855262	1.02466	0.914408	1.21542	0.392668	1.01714	0.940239	1.18616	0.453718	1.3846	0.158841	1.75277	0.0188382	1.13777	0.570221	1.2659	0.303056	0.649126	0.0649255	1.04877	0.833659	0.813423	0.365954	0.796461	0.319874	1.28933	0.887939	0.979147	0.925932	1.24862	0.331578	1.01354	0.952687	0.672419	0.125599	0.811728	0.361205	0.663436	0.113818
SS00013216	-	-	-	0.269549	1.05038	0.746698	0.860287	0.326633	0.821115	0.201748	1.22097	0.19615	0.954466	0.7594	0.698196	0.0243614	1.03437	0.824197	0.926228	0.615051	1.48148	0.0146134	0.895454	0.469825	0.824362	0.210656	0.708384	0.0408545	0.920294	0.585874	1.16372	0.365954	1.29915	0.114625	0.910656	0.539597	0.705864	0.02861	0.841127	0.313379	0.775115	0.102314	1.19163	0.307091
SS00013218	-	-	-	0.260871	0.877098	0.23621	0.923958	0.47129	0.900644	0.342252	0.949284	0.63451	0.974767	0.815136	0.807758	0.0588963	0.889589	0.289326	0.844541	0.130189	1.10131	0.380553	0.949361	0.635041	0.978184	0.840057	1.14601	0.218789	1.01629	0.882429	0.853556	0.131787	0.886809	0.276891	0.860578	0.176745	0.970072	0.781073	1.17649	0.190444	1.12723	0.278303	1.21279	0.122553
SS00013228	-	-	-	0.867169	1.02741	0.875464	1.01579	0.927659	1.00016	0.999275	1.01145	0.947411	0.984611	0.928381	1.18806	0.322356	0.824983	0.270284	0.881043	0.465153	0.694393	0.0421133	1.06795	0.703544	0.95061	0.769261	0.970201	0.860851	0.911345	0.591533	0.979807	0.959308	0.939336	0.717141	0.971151	0.865307	0.930526	0.67692	0.793301	0.236171	0.958168	0.80449	0.852529	0.411147
SS00013245	-	56913	5	0.0347425	0.788467	0.0743236	0.71117	0.0129098	0.768054	0.0490114	1.10869	0.427296	1.07999	0.552804	0.959266	0.747794	0.729351	0.0203359	0.709508	0.0123682	0.760322	0.0415048	0.972795	0.831029	0.862668	0.25863	1.02605	0.842289	0.88219	0.336195	0.840765	0.0974797	0.859791	0.248273	0.944654	0.660036	1.00239	0.98527	0.995476	0.974962	1.06112	0.646794	0.993105	0.961798
SS00013247	-	-	-	0.0620828	1.15431	0.412634	1.3059	0.133352	1.14322	0.444409	0.883919	0.480438	0.875426	0.447114	1.70296	0.004636	0.913609	0.604597	0.877688	0.455881	0.536481	0.00122639	0.960683	0.817829	1.02919	0.868845	1.44292	0.0427734	0.969107	0.856967	0.713267	0.028675	0.671627	0.0288815	1.00043	0.998041	1.05915	0.74152	0.845619	0.392119	1.0587	0.74337	0.798392	0.253101
SS00013253	-	-	-	0.192877	0.915908	0.53728	1.0877	0.554779	1.08725	0.556703	0.842058	0.231908	0.999589	0.997689	1.1102	0.463458	1.00884	0.950517	0.993942	0.965838	0.908701	0.501607	0.985229	0.916473	0.859505	0.290975	1.02269	0.874373	0.970384	0.832247	0.840436	0.989344	0.948854	0.711697	1.07944	0.591028	0.948782	0.7113	0.875341	0.404332	0.878959	0.366822	0.922594	0.612363
SS00013255	-	-	14	0.00783842	0.945008	0.66665	1.2135	0.147827	1.0699	0.607145	0.778748	0.0647635	0.881666	0.340791	1.06937	0.609758	0.860318	0.256823	0.824948	0.149997	0.804509	0.105503	0.958887	0.748996	1.25101	0.096074	1.19009	0.191415	1.20783	0.15749	1.05119	0.585302	1.01491	0.91013	1.10784	0.437248	1.36495	0.0237959	1.30215	0.0801339	1.23208	0.119691	0.953995	0.748169
SS00013256	-	-	-	0.303949	0.860135	0.318273	1.06246	0.685861	1.01749	0.907724	0.809571	0.165423	0.957674	0.77262	0.911896	0.538885	0.846277	0.269901	0.715584	0.0322017	0.92804	0.618354	0.845567	0.267557	0.940796	0.683687	0.906274	0.512218	0.86229	0.326232	1.03809	0.191415	0.951467	0.739657	0.881544	0.402319	0.789766	0.122843	0.615289	0.00679057	0.89589	0.464532	0.779078	0.143446
SS00013266	-	-	-	0.333536	0.735526	0.139865	0.637349	0.034217	0.90718	0.633418	1.15404	0.484128	1.42336	0.0918032	0.935117	0.742308	1.26012	0.262292	0.844436	0.409773	1.34755	0.151216	0.670124	0.0577175	1.07653	0.717825	0.719102	0.114098	0.878391	0.526234	1.49705	0.86778	1.22151	0.330568	1.20174	0.370868	0.811752	0.310871	0.948581	0.8169	0.675481	0.062537	1.16856	0.496121
SS00013267	-	-	-	0.127249	0.928164	0.632998	1.11782	0.476729	1.06361	0.692616	0.830334	0.238807	0.951507	0.749893	0.670648	0.0153403	0.780227	0.119495	0.586639	0.00183111	1.16339	0.335532	0.751882	0.0756398	0.978105	0.887012	1.0553	0.729976	0.902055	0.509902	0.926846	0.114098	0.854782	0.318366	0.762393	0.0901349	0.690765	0.0237221	0.535046	0.00118536	0.906048	0.528059	0.77457	0.15037
SS00013268	-	-	-	0.921294	0.751282	0.129191	0.856903	0.405422	0.889497	0.526993	0.87674	0.47774	1.03804	0.839641	1.04657	0.805169	0.987137	0.944035	0.901058	0.573247	0.943216	0.751465	0.912799	0.621571	0.83913	0.345613	0.838036	0.342098	0.751312	0.129244	1.00131	0.729976	0.896515	0.554902	1.02687	0.888835	0.999812	0.999184	0.831727	0.375055	0.97365	0.88805	0.831884	0.375536
SS00013269	-	-	-	0.202962	1.48375	0.206766	0.940212	0.841341	1.02518	0.935611	1.5781	0.146329	1.09038	0.778835	0.807422	0.48912	1.35158	0.332065	1.80473	0.0634485	1.67394	0.102737	1.33528	0.351574	0.776546	0.414305	1.45946	0.225837	1.489	0.20285	0.532079	0.342098	1.02024	0.948104	0.774874	0.410388	1.39257	0.28722	1.86408	0.0789036	1.79716	0.065235	1.33858	0.400017
SS00013272	-	-	-	0.495415	1.0033	0.986567	1.2961	0.192277	1.04997	0.803404	0.77409	0.197811	0.810095	0.287119	1.09937	0.629158	1.00837	0.966053	1.23649	0.283384	0.917223	0.659496	1.22623	0.302308	1.0414	0.835883	1.05301	0.792001	1.3831	0.106015	0.988974	0.559098	1.31347	0.171139	1.42928	0.076542	1.14613	0.487917	1.10569	0.646842	0.801896	0.264969	0.964712	0.869641
SS00013277	-	-	-	0.18951	0.864489	0.380442	1.14651	0.40981	0.968996	0.848516	0.754015	0.0952444	0.845167	0.312107	1.17836	0.323823	0.870954	0.40496	0.762149	0.107837	0.739126	0.0751322	0.875074	0.420991	0.885263	0.461956	1.13491	0.445105	0.928196	0.651844	0.780029	0.563666	0.817858	0.228858	1.00664	0.967986	1.01589	0.923818	0.785384	0.196885	1.00919	0.955743	0.773101	0.17011
SS00013285	-	-	-	0.0919669	1.18814	0.22131	1.117	0.42867	1.0545	0.702972	1.06369	0.631803	0.944048	0.65489	1.6376	0.000620621	1.03542	0.786739	1.12254	0.372231	0.632279	0.00126664	1.08414	0.53133	1.39969	0.0214339	1.16229	0.315742	1.21386	0.170673	1.20425	0.572559	1.04437	0.754951	1.30324	0.0472395	1.45856	0.0062914	1.15408	0.323266	1.11918	0.384578	0.79125	0.111785
SS00013287	-	-	-	0.61933	0.909569	0.707738	1.00392	0.987651	0.908733	0.70504	0.906022	0.696308	0.905189	0.693627	1.30896	0.291354	0.905903	0.695924	1.0011	0.996536	0.692078	0.152784	1.10508	0.692731	0.881438	0.618024	0.954339	0.855003	0.935625	0.792272	0.92361	0.139456	0.98039	0.938261	1.39234	0.196909	1.22744	0.41986	1.16387	0.591886	0.881564	0.618421	0.94821	0.850626
SS00013295	-	-	-	0.185938	1.11608	0.486481	0.983021	0.913203	1.1046	0.528104	1.13536	0.421852	1.12368	0.460223	1.58987	0.00605061	1.20062	0.250373	1.51821	0.0123162	0.755168	0.0823701	1.26452	0.1432	1.01908	0.904256	1.20407	0.270342	0.917624	0.58527	0.846359	0.22756	0.762099	0.111295	1.43791	0.0273184	1.5712	0.00727789	1.49195	0.0294671	1.0927	0.57369	0.949556	0.768405
SSNC000001	-	-	-	0.24096	1.1699	0.204164	1.16431	0.217909	1.38593	0.0116424	1.0048	0.9686	1.19034	0.16002	0.99693	0.979845	1.06572	0.601968	0.932533	0.567263	1.069	0.584647	0.875029	0.278064	1.05073	0.684732	0.975774	0.840404	1.05825	0.642493	1.07682	0.548067	1.08452	0.506868	1.02024	0.869266	0.785185	0.0550561	0.980953	0.887647	0.769607	0.0388573	1.24933	0.11034
SSNC000002	-	-	-	0.326262	0.983602	0.905485	0.821427	0.165255	0.887321	0.3937	1.19743	0.20249	1.08022	0.580425	1.55906	0.00332336	1.30452	0.0644766	1.21772	0.164646	0.836731	0.20709	0.933465	0.621651	0.912561	0.513843	0.788317	0.0990072	0.878392	0.355471	1.15761	0.840404	1.11426	0.443763	1.25798	0.107913	1.03677	0.79541	1.05888	0.713503	0.824157	0.172552	1.02132	0.892179
SSNC000003	-	-	-	0.382291	0.834784	0.0893513	0.981848	0.859455	0.810178	0.0497554	0.850217	0.124963	0.825157	0.0715882	1.14565	0.19566	0.98568	0.889106	0.848354	0.120159	0.860368	0.153755	0.86068	0.154713	0.909638	0.363557	0.98407	0.876646	0.886482	0.249918	0.924362	0.0990072	0.900832	0.317177	1.00393	0.96976	1.07754	0.472423	1.01491	0.898171	1.07332	0.495776	0.941879	0.605487
SSNC000004	-	-	-	0.108144	1.08869	0.377509	1.14751	0.157543	1.21398	0.0503267	0.948742	0.581481	1.05793	0.555168	1.37715	0.00213507	1.21103	0.0521503	1.32705	0.00571494	0.879372	0.183861	1.0958	0.340334	0.938954	0.511908	0.998943	0.991202	0.947027	0.57002	0.939947	0.876646	0.948029	0.577379	1.10419	0.302337	1.12585	0.219283	1.31051	0.0161455	1.01961	0.838299	1.16402	0.16098
SSNC000005	-	-	-	0.440376	1.03434	0.757739	0.998809	0.991306	1.03139	0.777567	1.03557	0.749487	1.03262	0.769246	1.45216	0.00188765	1.07275	0.522296	1.19199	0.116596	0.738729	0.00942822	1.11115	0.339215	1.0246	0.8245	0.977782	0.837576	0.924004	0.471911	1.04788	0.991202	0.945	0.60653	1.22789	0.0688771	1.12632	0.281848	1.27321	0.0563078	0.917285	0.432491	1.13041	0.320472
SSNC000006	-	-	-	0.119246	0.88129	0.224313	0.950604	0.622189	0.774802	0.0183261	0.927084	0.462404	0.815063	0.0541202	0.875388	0.201002	0.924835	0.448252	0.724259	0.00370572	1.05649	0.592842	0.783122	0.0231621	1.05574	0.597855	0.764848	0.0136738	0.93373	0.505529	1.38032	0.837576	1.2208	0.0598378	0.949398	0.613232	0.889358	0.258481	0.91212	0.424879	0.93676	0.525567	1.02559	0.825574
SSNC000007	-	-	-	0.185656	1.30236	0.0039986	1.25657	0.0112149	1.30241	0.00397583	1.03644	0.673233	1.03648	0.672762	1.18893	0.0488757	1.14234	0.124316	1.13927	0.13178	0.960817	0.637582	0.997311	0.974634	1.13352	0.146855	1.19086	0.0469438	1.16113	0.0862159	0.951855	0.0136738	0.975036	0.76546	1.07927	0.371237	1.041	0.635861	1.14541	0.15928	0.964537	0.670324	1.10031	0.317194
SSNC000008	-	-	-	0.0579989	1.09083	0.404141	1.07892	0.465313	1.13026	0.242995	1.01104	0.915493	1.04758	0.653886	1.34524	0.00746353	1.3507	0.00678079	1.29915	0.0166625	1.00406	0.968732	0.961829	0.707169	0.938371	0.540387	0.841272	0.107314	1.02296	0.826477	1.11542	0.0469438	1.21597	0.0701603	1.16275	0.153652	1.00701	0.946154	1.42393	0.00467966	0.866063	0.172831	1.41402	0.00543324
SSNC000009	-	-	-	0.693481	1.04612	0.759091	1.22346	0.177123	1.18075	0.263597	0.855049	0.291411	0.965091	0.808945	1.0137	0.926184	0.936938	0.658004	0.876955	0.374905	0.924273	0.592857	0.935981	0.653007	1.17913	0.267454	1.36501	0.0417037	1.18499	0.253677	0.863829	0.107314	0.868115	0.339743	0.873259	0.359966	1.04522	0.763501	1.10016	0.562275	1.19692	0.227391	1.05256	0.755296
SSNC000010	-	-	-	0.203928	0.817575	0.314305	0.686693	0.0661154	0.743937	0.143275	1.1906	0.375353	1.08336	0.682001	1.80594	0.00498511	1.03195	0.871994	1.36306	0.120895	0.571418	0.00740827	1.32086	0.161577	0.948046	0.7925	0.819615	0.328489	0.713745	0.0974062	1.1567	0.0417037	0.870829	0.489027	1.09359	0.647947	1.1183	0.567932	1.23039	0.345908	1.0226	0.909035	1.10023	0.662049
SSNC000011	-	-	-	0.518229	0.913293	0.532338	0.992368	0.95778	1.07519	0.617201	0.920317	0.565448	1.08346	0.578899	1.44521	0.0156145	1.20737	0.197718	1.18335	0.24838	0.835426	0.218404	0.980105	0.889051	0.985345	0.918834	1.10762	0.484692	0.926912	0.600899	0.889605	0.328489	0.83685	0.225468	1.09457	0.531896	1.26267	0.113768	1.02553	0.875626	1.15358	0.325611	0.81219	0.203274
SSNC000012	-	-	-	0.599655	1.12215	0.372859	1.32197	0.0370077	1.15418	0.269594	0.848844	0.208653	0.873073	0.295616	1.15109	0.27863	1.14509	0.296386	0.976945	0.855949	0.994787	0.967535	0.853158	0.222694	1.22848	0.11717	1.16139	0.260231	1.14498	0.296622	1.05777	0.484692	0.985871	0.913754	#DIV/0!	0.847353	1.20907	0.147353	0.93767	0.654662	1.17953	0.205445	0.775531	0.0852399
SS00011159	1100001G20Rik	-	16	0.00183238	2.85183	0.00729444	3.59501	0.0014608	5.96455	3.5267e-05	1.2606	0.526724	1.65912	0.172297	1.93345	0.0789619	4.50628	0.000282602	7.59046	5.89993e-06	2.33069	0.026733	1.68442	0.16026	2.10444	0.0491104	2.17685	0.0482778	2.59475	0.0135925	0.966735	0.266875	1.19197	0.644239	1.47761	0.289173	1.76008	0.129085	1.86184	0.135309	1.19116	0.631994	1.05782	0.890308
SS00011164	1190003K10Rik	-	-	0.349342	1.26878	0.303228	1.08318	0.727361	1.11402	0.637865	0.853721	0.455753	1.02847	0.894138	1.53436	0.0503472	1.27924	0.248934	1.42751	0.100034	0.833728	0.391894	1.11591	0.604039	1.48042	0.097356	0.94795	0.827618	1.09204	0.700932	1.5617	0.831447	1.152	0.537965	0.937817	0.779297	1.25612	0.328765	1.40463	0.157425	1.33941	0.244017	1.11823	0.66094
SS00007590	1200011I18Rik	-	-	0.0904193	0.984615	0.917013	1.10114	0.518932	0.927833	0.615501	1.11834	0.454591	0.842614	0.255541	1.10792	0.492849	1.06002	0.695646	1.01171	0.937653	0.956764	0.766609	0.95442	0.754087	0.948797	0.724203	1.23026	0.171558	1.21243	0.202343	1.29665	0.550705	0.985505	0.9219	1.09648	0.53736	1.67715	0.00160122	1.11076	0.529262	1.52958	0.00763924	0.66229	0.0187909
SS00001954	1500009L16Rik	-	12	0.0394194	2.33589	0.000587298	1.34748	0.182458	1.19988	0.410422	0.576858	0.0177765	0.890467	0.598871	1.13722	0.560089	1.40515	0.130236	1.33194	0.199501	1.2356	0.34031	0.947899	0.807916	1.61306	0.0370305	1.10252	0.657854	1.15544	0.512999	0.683495	0.657854	1.048	0.831304	1.38304	0.148347	1.23242	0.346123	1.27876	0.321872	0.891093	0.601076	1.0376	0.880731
SS00006442	1700018B08Rik	-	-	0.290744	1.32442	0.15169	1.13226	0.544302	1.17906	0.350252	0.854908	0.445349	1.04133	0.829906	0.90892	0.593059	1.27729	0.154252	1.55429	0.0242253	1.40529	0.0525607	1.21686	0.264217	1.02486	0.926891	1.17809	0.50987	1.02774	0.898991	1.14951	0.50987	0.872377	0.608502	1.38811	0.07642	1.20533	0.318226	0.81942	0.311035	0.868323	0.448156	0.67983	0.0646733
SS00012736	1700029J07Rik	-	-	0.189334	1.2522	0.258693	1.3369	0.121179	0.986629	0.940597	0.936639	0.718491	0.737995	0.0730263	1.3396	0.0795277	0.846454	0.307292	0.97819	0.894756	0.631873	0.00823163	1.15563	0.389019	1.17391	0.420808	1.44125	0.0671861	1.14093	0.467816	0.814511	0.835362	0.791629	0.190032	0.823224	0.235275	1.02254	0.890602	1.1502	0.441269	1.24212	0.188659	1.12484	0.517664
SS00008960	1700108M19Rik	-	-	0.312295	1.20579	0.35552	1.02719	0.887855	1.1285	0.523161	0.851882	0.386884	1.09863	0.582191	1.16017	0.382019	1.69442	0.00401236	1.6509	0.010047	1.46049	0.0319245	0.974315	0.886512	1.13602	0.528375	0.88624	0.590311	0.978895	0.909957	0.780126	0.675606	1.10455	0.632008	1.52545	0.0270044	1.2651	0.17111	1.08425	0.668549	0.829329	0.30852	0.857044	0.416378
SS00010613	2310002J21Rik	-	-	0.410298	0.957509	0.741253	0.891801	0.386716	1.11475	0.41125	0.931376	0.589399	1.25	0.0979031	1.0136	0.918109	0.968599	0.808209	0.794138	0.0878559	0.955603	0.729861	0.819883	0.13868	1.03402	0.79912	0.810546	0.13517	0.903193	0.440845	1.2757	0.208158	1.1143	0.434372	0.796401	0.10695	0.823323	0.146856	0.758379	0.0680766	1.0338	0.809434	0.92112	0.576976
SS00013249	2310016E02Rik	-	-	0.221302	1.07872	0.630225	0.891409	0.466441	0.86754	0.369238	1.21012	0.230902	0.973223	0.86283	0.685512	0.022195	0.617418	0.00450225	0.69109	0.0249403	0.900666	0.507078	1.11932	0.475036	1.08059	0.622457	1.13095	0.435922	1.04718	0.769295	0.955466	0.77516	0.925926	0.624892	0.975121	0.872584	0.649813	0.0100099	0.756126	0.119721	0.666393	0.0146467	1.1636	0.391457
SS00008521	2410127E18Rik	-	-	0.0756668	1.10024	0.506349	1.26925	0.10429	1.31883	0.0614862	1.15362	0.322627	1.03906	0.789121	1.29853	0.0765134	1.72314	0.00068101	1.45723	0.0131457	1.32699	0.0562633	0.845683	0.247617	1.36309	0.0378297	1.19669	0.229905	1.32765	0.0558637	0.877926	0.553381	1.10943	0.483555	1.26077	0.113919	1.02226	0.877826	1.01932	0.904856	0.810818	0.15083	0.997126	0.985654
SS00011219	2810002I04Rik	-	-	0.221392	1.78084	0.0187568	1.70532	0.0285742	1.61774	0.046693	0.957591	0.84186	0.948646	0.808251	2.12419	0.00162406	1.46349	0.0879661	1.88001	0.00674099	0.688964	0.0946978	1.2846	0.254504	1.53075	0.0959751	1.41628	0.167075	1.40867	0.149152	1.08082	0.122307	0.994623	0.981532	1.33281	0.192859	1.47557	0.0816737	1.74669	0.0282075	1.10711	0.639997	1.18374	0.489093
SS00000348	4921511H13Rik	-	-	0.381594	0.936401	0.652278	0.788705	0.124769	0.732946	0.0405752	0.842273	0.244495	0.929303	0.61529	1.07015	0.627912	0.792557	0.105106	0.884472	0.382649	0.740601	0.0394274	1.11597	0.435251	0.906257	0.537016	0.922573	0.600093	0.778933	0.0949179	1.018	0.600093	0.844305	0.258257	0.769806	0.0696091	0.844523	0.284266	0.993341	0.965848	1.09706	0.554126	1.17622	0.346578
SS00008465	4921511H13Rik	-	-	0.546057	1.49264	0.249762	1.26892	0.485199	0.987332	0.970044	0.85012	0.567455	0.778086	0.371909	1.03732	0.895765	0.678793	0.179272	1.06171	0.829927	0.65437	0.144354	1.56411	0.123299	1.48037	0.290767	1.49064	0.298409	1.2871	0.473978	1.00694	0.868419	0.863454	0.665155	0.849087	0.575903	1.46507	0.227428	0.750119	0.360316	1.72547	0.100889	0.512002	0.0590269
SS00008513	4930504E06Rik	-	-	0.408748	0.865339	0.182504	0.812697	0.0601409	0.823689	0.0775542	0.939165	0.557611	1.01353	0.899803	1.10689	0.345191	0.875343	0.218615	0.974741	0.810587	0.79081	0.0349813	1.11355	0.317942	0.767791	0.0188037	0.997384	0.981727	0.956992	0.680783	1.29903	0.961555	0.959501	0.718023	1.01696	0.874784	1.00126	0.990617	0.971899	0.811238	0.984559	0.884054	0.970681	0.803106
SS00006748	4930538K18Rik	-	-	0.408132	0.961403	0.798926	0.899665	0.495422	1.11949	0.467025	0.935783	0.667877	1.24435	0.164522	1.31244	0.0868259	0.919772	0.589142	1.38337	0.043243	0.700809	0.0279151	1.50404	0.0127537	0.845915	0.283746	0.85714	0.364019	0.868048	0.363214	1.01327	0.83323	1.01273	0.940181	0.96798	0.833153	1.07685	0.636211	1.14822	0.426164	1.11248	0.496899	1.06627	0.713031
SS00005420	4930563D23Rik	-	-	0.425341	1.10228	0.445938	1.10986	0.414942	1.16035	0.247766	1.00688	0.956967	1.04549	0.726555	1.40835	0.0112799	1.02756	0.830624	1.10079	0.452233	0.729622	0.0186278	1.07126	0.589039	0.973134	0.830367	0.931314	0.576587	0.93559	0.601237	0.957025	0.576587	1.00459	0.971242	1.11118	0.409722	1.13072	0.337808	1.03342	0.817113	1.01758	0.89092	0.913947	0.528024
SS00012001	4932422M17Rik	-	-	0.741116	1.19953	0.360891	1.07675	0.708541	1.24074	0.28017	1.11403	0.558337	1.1523	0.443284	1.04043	0.829424	1.27205	0.197673	0.943731	0.753029	1.22262	0.279675	0.741895	0.112897	1.12881	0.541082	0.957247	0.83532	1.08815	0.669459	1.17923	0.240874	1.13675	0.518118	1.18453	0.36087	0.996462	0.984623	0.822685	0.346473	0.841228	0.351066	0.825606	0.355157
SS00008845	6030468B19Rik	-	-	0.49824	0.905726	0.581876	0.811689	0.250495	0.832679	0.311835	0.896175	0.542384	1.02586	0.886801	0.59414	0.00680658	0.889185	0.514148	0.759218	0.132653	1.49659	0.0314389	0.853836	0.381619	0.858222	0.397034	0.761361	0.136496	0.830389	0.304753	0.887137	0.0857862	1.09066	0.629135	0.794941	0.207393	0.748799	0.115069	0.635204	0.0304086	0.941956	0.739033	0.848297	0.414756
SS00012703	6332401O19Rik	-	2	0.00138304	1.99519	0.183026	2.50253	0.0713119	2.81514	0.043428	0.797267	0.62229	1.12492	0.788332	1.3676	0.511279	0.652376	0.355207	1.37106	0.492108	0.477023	0.114569	2.10165	0.0995892	8.5127	0.000188371	6.04911	0.00111289	5.45724	0.00188625	1.40727	0.146764	0.902156	0.814633	0.936848	0.898216	0.722186	0.522469	1.27986	0.62714	0.770868	0.629825	1.77221	0.29107
SS00011739	8430427H17Rik	-	-	0.613039	1.04651	0.854434	1.33312	0.251602	1.04913	0.846533	0.785003	0.304457	0.786968	0.30938	1.47747	0.102928	0.940908	0.794235	0.939587	0.789605	0.636837	0.0614526	0.998596	0.995197	1.43512	0.154821	1.59109	0.0835965	1.07646	0.766326	0.901973	0.228072	0.676553	0.122989	1.0855	0.72549	1.11989	0.62832	1.1134	0.681059	1.03168	0.893719	0.994206	0.982233
SS00006606	9030411M15Rik	-	14	0.00896333	0.730637	0.133341	0.715672	0.110584	0.634198	0.0331056	0.979518	0.913219	0.886157	0.525997	0.69663	0.0652689	1.02578	0.893381	0.974682	0.892584	1.47249	0.0494749	0.950187	0.787988	0.949507	0.800266	1.44237	0.0820256	0.947454	0.792119	1.51907	0.699994	0.656873	0.0339631	1.0445	0.818742	1.81842	0.0036922	0.912464	0.666633	1.74096	0.00653739	0.501789	0.00287219
SS00000038	A2M	2	-	0.257511	1.12781	0.773106	1.49153	0.341615	2.65494	0.0255177	1.3225	0.504279	1.78001	0.174039	0.91268	0.826575	1.09417	0.829134	0.889646	0.779239	1.19886	0.664048	0.813075	0.620402	1.39059	0.431619	1.82221	0.18555	2.87695	0.0164304	1.31039	0.18555	1.57882	0.310353	1.05924	0.890201	0.946687	0.895449	0.732377	0.505715	0.893738	0.78768	0.773621	0.582877
SS00010085	A2M	2	-	0.508033	1.01894	0.962905	2.25433	0.0519627	1.82727	0.143194	2.21242	0.0572339	0.810558	0.603611	0.668594	0.32287	0.942949	0.884271	0.68364	0.349869	1.41035	0.397324	0.725002	0.428191	0.820393	0.62446	2.09429	0.0885726	1.69102	0.199879	0.391729	0.96198	0.807445	0.613376	0.929613	0.8565	0.964463	0.92855	0.701344	0.434287	1.03749	0.927331	0.727186	0.482115
SS00000082	A4GALT	53947	-	0.400848	1.32243	0.226565	0.922042	0.722099	0.978487	0.923997	0.697234	0.118909	1.06122	0.792757	0.527617	0.00816442	0.943297	0.796307	0.767692	0.248046	1.78784	0.0151176	0.813839	0.365752	1.09136	0.701724	1.01497	0.950907	0.969093	0.890472	0.930009	0.950907	0.9548	0.846901	0.878535	0.567837	0.651909	0.0667123	0.801839	0.385481	0.74204	0.193865	1.22999	0.415567
SS00003990	A4GALT	53947	-	0.902847	0.960145	0.809391	0.94759	0.749614	1.05471	0.752185	0.986923	0.937744	1.11304	0.526657	0.998243	0.991676	1.20429	0.275364	1.0099	0.953388	1.20641	0.270949	0.838582	0.301057	0.927147	0.654135	1.15338	0.400261	0.891144	0.495924	1.24401	0.400261	0.772636	0.134008	0.997717	0.989179	0.881025	0.454629	0.994709	0.977536	0.88304	0.462725	1.12904	0.521093
SS00004343	AAAS	8086	-	0.512569	1.02876	0.897204	1.09642	0.675428	0.949151	0.812148	1.06576	0.745836	0.865682	0.464806	1.02981	0.881068	0.719457	0.102302	0.933856	0.727687	0.698629	0.0765133	1.298	0.191341	1.01902	0.932014	0.939055	0.779865	1.25433	0.306787	0.921524	0.779865	1.33574	0.160366	0.741806	0.148	0.636211	0.0401412	1.02341	0.916055	0.857651	0.481559	1.60859	0.049577
SS00010474	AAK1	22848	9	0.00403819	1.48857	0.0436736	1.79963	0.00420997	1.47814	0.0472466	1.20897	0.321671	0.821357	0.304397	1.92084	0.00175212	1.33822	0.132799	1.96763	0.00125949	0.696686	0.0651176	1.47033	0.0501058	2.12119	0.000441941	2.11303	0.000466564	2.161	0.000340026	1.00386	0.0857411	1.0227	0.905831	1.94857	0.00143993	1.99053	0.0010736	1.74024	0.0137268	1.02153	0.910602	0.874259	0.527935
SS00011516	AAK1	22848	-	0.408611	1.26005	0.122994	1.21552	0.190028	1.44007	0.018289	1.03663	0.806156	1.18473	0.253172	1.26435	0.117803	1.15331	0.33458	1.07052	0.642589	0.912179	0.531975	0.928208	0.612024	1.20768	0.204679	1.07098	0.640484	1.20212	0.215637	1.12764	0.812691	1.12245	0.433189	1.16092	0.313191	0.85273	0.28219	1.17475	0.329909	0.734532	0.0428806	1.37763	0.0587326
SS00006018	AAMP	14	-	0.193433	1.13308	0.390269	0.931539	0.624163	0.952365	0.735662	0.822131	0.182342	1.02236	0.878345	0.979603	0.886547	1.28582	0.0902559	1.19262	0.228909	1.3126	0.0680234	0.927512	0.603245	0.842388	0.241064	0.727439	0.0498985	0.881347	0.38518	0.863543	0.0498985	1.21158	0.226355	1.43665	0.0174611	1.18184	0.253158	1.46256	0.024826	0.822634	0.183665	1.23752	0.193938
SS00008762	AAMP	14	-	0.191714	0.966127	0.701175	0.784197	0.0108583	0.819821	0.0338152	0.811692	0.026444	1.04543	0.621124	0.869943	0.128503	1.01294	0.885985	1.13156	0.175559	1.16438	0.0982025	1.1171	0.223348	0.786072	0.0115704	0.837551	0.0562065	0.893354	0.215188	1.06549	0.249091	1.06663	0.474125	0.934371	0.451495	0.943345	0.517113	1.04506	0.660798	1.0096	0.915123	1.10783	0.311775
SS00004662	AARS	16	-	0.130265	0.387612	0.00250381	0.761062	0.345496	0.466869	0.0124325	1.96346	0.0250432	0.613445	0.0971707	0.552602	0.0465852	0.724274	0.266605	0.924215	0.783784	1.31066	0.349875	1.27606	0.398855	0.534457	0.0365835	0.617651	0.1017	0.587582	0.0723811	1.15566	0.1017	0.951317	0.861995	0.710236	0.23934	1.16558	0.59445	1.19205	0.585124	1.64111	0.0928922	1.02271	0.944208
SS00002538	AARS2	57505	-	0.165244	1.10229	0.493204	0.81921	0.166355	1.02341	0.870489	0.743191	0.0326111	1.24927	0.103797	1.29134	0.062819	1.05879	0.668034	1.3037	0.0541986	0.819917	0.143427	1.23131	0.125916	0.843864	0.261987	0.744718	0.0565759	0.851511	0.261616	0.88251	0.0565759	1.1434	0.34762	0.984757	0.90805	1.0216	0.872349	1.03753	0.804397	1.03742	0.782526	1.01559	0.917133
SS00004495	AARSD1	80755	7	0.0195423	1.17828	0.249863	1.57775	0.00294451	1.38346	0.0277298	1.33903	0.0314216	0.876853	0.315988	0.823995	0.143912	1.58817	0.00127377	1.22738	0.122828	1.92741	2.31881e-05	0.772826	0.0552512	1.14691	0.33455	1.08982	0.569711	1.37159	0.0317528	0.950222	0.569711	1.25855	0.110863	1.25875	0.0848286	1.11085	0.420892	1.00195	0.989307	0.882506	0.339805	0.901961	0.479217
SS00009299	AASDHPPT	60496	-	0.362692	1.38362	0.124298	1.56441	0.0376337	1.30413	0.205505	1.13066	0.553522	0.833623	0.381825	1.7428	0.0114394	1.35903	0.145537	1.58737	0.0322684	0.779796	0.234821	1.16802	0.454558	1.37137	0.134487	1.19965	0.412255	1.17727	0.43223	1.14314	0.530183	0.981342	0.931968	1.37888	0.128149	1.39017	0.119151	1.10155	0.675916	1.00818	0.968529	0.792383	0.318225
SS00003837	AASS	10157	-	0.180462	0.870434	0.467175	0.691512	0.0603273	0.95863	0.824015	0.794445	0.231891	1.38628	0.09397	0.99724	0.98839	1.15408	0.452881	0.710737	0.0806825	1.15727	0.444308	0.615848	0.0157712	1.0338	0.861083	0.677064	0.0534697	0.973481	0.887471	0.654928	0.0534697	1.4378	0.0709015	0.902226	0.588975	0.943766	0.76074	0.963136	0.859621	1.04604	0.812728	1.02052	0.923773
SS00002082	AATF	26574	-	0.185003	1.04644	0.787703	0.745182	0.0893152	0.840656	0.307535	0.712114	0.0376137	1.12812	0.444259	0.767572	0.0999389	1.12313	0.46103	1.24525	0.169196	1.46322	0.0209847	1.10874	0.51183	0.811645	0.221847	0.631247	0.0152404	0.868928	0.407264	0.777737	0.0152404	1.37653	0.0661618	1.05062	0.752933	0.875004	0.397384	1.10329	0.575916	0.832849	0.249093	1.2609	0.192896
SS00009486	ABAT	18	11	0.0053843	0.546229	0.000740347	0.588358	0.00247599	0.422896	1.0014e-05	1.07713	0.643933	0.718774	0.0473887	1.35005	0.069761	1.42151	0.0355475	1.29148	0.119178	1.05293	0.748079	0.908528	0.551177	0.75907	0.0967228	0.644087	0.0133563	0.777016	0.12408	1.17852	0.973709	1.20638	0.268679	1.50419	0.0160596	2.05929	0.000103471	1.7825	0.00306536	1.36904	0.0584245	0.865591	0.423738
SS00009834	ABAT	18	-	0.429723	1.16022	0.603925	1.53621	0.14103	1.33439	0.317275	1.32407	0.330234	0.868623	0.622866	0.986923	0.963258	1.68419	0.0765927	1.45231	0.19856	1.70651	0.0698475	0.862317	0.60508	0.815846	0.478374	0.842444	0.567036	1.31454	0.342614	0.968428	0.847024	1.56039	0.144197	1.20235	0.520613	0.992289	0.978389	0.923613	0.80368	0.825293	0.503391	0.93079	0.822449
SS00003549	ABCA1	19	-	0.164885	0.601845	0.112027	0.772979	0.412087	1.00356	0.990913	1.28435	0.425217	1.2983	0.405749	0.539297	0.0559044	0.440474	0.0132097	0.41054	0.00768723	0.816756	0.518083	0.932041	0.821594	1.71661	0.0917892	0.752757	0.392969	0.781937	0.433068	0.438515	0.392969	1.03876	0.908314	0.516818	0.0419392	0.389309	0.00505378	0.524844	0.0730131	0.753281	0.367451	1.34814	0.394951
SS00008809	ABCA1	19	-	0.304155	0.776362	0.269954	0.801436	0.333434	0.96054	0.859173	1.0323	0.882852	1.19852	0.404172	1.28902	0.245127	0.91958	0.697874	1.22945	0.342271	0.713397	0.12564	1.33697	0.185371	1.10298	0.66701	1.02418	0.919783	0.784124	0.288808	0.928551	0.480067	0.765614	0.245055	1.36782	0.174798	0.876298	0.541765	1.36078	0.208164	0.640652	0.0578427	1.55288	0.0764498
SS00003849	ABCA12	26154	-	0.878522	1.13916	0.73129	1.91374	0.0953015	1.1988	0.633051	1.67996	0.178417	0.62642	0.22358	0.961904	0.918376	1.32171	0.463985	0.793275	0.542555	1.37406	0.404826	0.600187	0.185197	0.938098	0.866134	1.00732	0.98514	1.20849	0.618117	1.07379	0.98514	1.19971	0.642572	0.926819	0.841123	1.07075	0.856897	0.76583	0.530436	1.1553	0.703651	0.715228	0.431626
SS00004758	ABCA2	20	-	0.722799	1.02654	0.873832	0.972071	0.863668	1.11169	0.522458	0.946939	0.741214	1.14363	0.418639	0.741257	0.077953	1.0373	0.82436	0.892938	0.494225	1.39938	0.0495221	0.86083	0.367203	1.03079	0.854163	0.819578	0.233892	0.929863	0.659848	0.795098	0.233892	1.13456	0.446456	0.818006	0.22953	0.886897	0.468948	0.880096	0.490446	1.08422	0.624708	0.992331	0.966698
SS00002254	ABCA3	21	-	0.27585	0.762239	0.0659292	0.716046	0.0258761	0.740511	0.0432724	0.939398	0.662491	1.03417	0.814318	0.739592	0.0424772	0.874165	0.350839	0.659818	0.00672993	1.18196	0.248239	0.754799	0.0572896	0.729599	0.0345865	0.854715	0.315466	0.785399	0.0996185	1.17149	0.315466	0.918902	0.586134	0.846227	0.248803	0.947335	0.705498	0.767072	0.105607	1.11948	0.432541	0.809716	0.193755
SS00003552	ABCA3	21	-	0.224474	0.971985	0.840124	0.946776	0.723229	1.19225	0.219063	0.974065	0.851995	1.25927	0.111033	0.999528	0.997262	0.930715	0.590072	1.10555	0.432433	0.931155	0.617204	1.18785	0.199651	0.977667	0.883594	0.83817	0.258169	1.13639	0.367939	0.857317	0.258169	1.3558	0.0386172	0.793484	0.0912896	0.826202	0.159477	0.797307	0.119425	1.04123	0.768901	0.965027	0.807674
SS00003836	ABCA3	21	-	0.227719	1.08542	0.668277	1.06994	0.723641	1.43658	0.0661789	0.985735	0.940026	1.34267	0.131017	0.787976	0.218649	1.24686	0.253773	0.849072	0.394793	1.58235	0.0222465	0.68097	0.0522239	1.10144	0.61373	1.03558	0.86353	1.30276	0.173521	0.940201	0.86353	1.258	0.264567	0.880546	0.50706	0.585775	0.00874669	0.914075	0.674404	0.665241	0.0402958	1.56045	0.0448687
SS00006695	ABCA3	21	-	0.619037	0.625778	0.0275997	0.714061	0.105842	0.796188	0.267458	1.14108	0.506577	1.11501	0.583264	1.17276	0.42341	0.839307	0.37947	0.977	0.906404	0.715665	0.0994147	1.16406	0.445165	0.941415	0.777308	0.793577	0.272019	0.681122	0.0671057	0.842962	0.174987	0.858293	0.454333	1.01426	0.942964	0.922869	0.685461	1.002	0.9928	0.909895	0.633947	1.08574	0.710366
SS00009188	ABCA6	23460	-	0.828069	0.75484	0.458837	0.975686	0.948044	1.02974	0.938157	1.29257	0.498715	1.0554	0.886503	1.9349	0.0890901	1.5159	0.2761	0.967947	0.931274	0.783452	0.519841	0.638528	0.241069	0.834357	0.643249	0.892157	0.765968	0.924844	0.836193	1.06928	0.967117	1.03664	0.925167	1.25975	0.547988	1.37801	0.405617	1.3085	0.525889	1.09388	0.817237	0.949553	0.903543
SS00003109	ABCA7	10347	-	0.318426	1.08768	0.47071	0.905429	0.394786	0.863338	0.211737	0.832439	0.122045	0.953512	0.681884	1.16791	0.187878	1.17581	0.170021	1.07318	0.54386	1.00676	0.953641	0.912713	0.433537	0.93712	0.576531	0.895908	0.347166	0.785914	0.0454951	0.956023	0.347166	0.877226	0.264212	1.07968	0.510244	0.996394	0.975144	1.03513	0.79013	0.922864	0.490686	1.03887	0.768798
SS00007199	ABCA8	10351	-	0.399196	1.16028	0.489562	1.1724	0.460028	1.53942	0.0519946	1.01044	0.961327	1.31306	0.210237	0.872979	0.527469	1.42574	0.106185	1.06259	0.777003	1.63319	0.0286673	0.745289	0.177277	0.945872	0.79513	1.06346	0.776482	1.08472	0.704539	1.12431	0.703111	1.02	0.927147	1.01548	0.942816	0.999506	0.998159	0.800643	0.356992	0.984267	0.940981	0.801039	0.358045
SS00001164	ABCB1	5243	3	0.0122483	0.584269	0.0796963	0.567377	0.0654173	0.471766	0.0169223	0.97109	0.921545	0.831485	0.536987	0.232509	3.54481e-05	0.399497	0.00438774	0.264493	0.00011459	1.7182	0.0776657	0.662066	0.173651	0.564674	0.0633167	0.359301	0.00177041	0.576319	0.0727245	0.636298	0.00177041	1.604	0.120977	0.505953	0.0288473	0.314727	0.000550289	0.431459	0.0168477	0.622048	0.119304	1.3709	0.347474
SS00008006	ABCB1	5243	6	0.0360019	0.806086	0.315319	0.838026	0.408997	0.694423	0.0948901	1.03962	0.855049	0.828642	0.38019	1.09487	0.67046	0.50554	0.00318419	0.671418	0.0694313	0.461733	0.00105827	1.32812	0.189225	0.746582	0.176751	0.68335	0.082326	0.663103	0.0616406	0.915305	0.587619	0.970371	0.887709	0.628445	0.0361781	0.611875	0.0274345	0.908607	0.687306	0.973635	0.900023	1.48495	0.104787
SS00009517	ABCB10	23456	-	0.330011	1.10332	0.598059	0.913453	0.62729	0.895982	0.556186	0.82791	0.295721	0.980873	0.913975	1.17395	0.373205	0.892478	0.526099	0.802896	0.225809	0.760238	0.133312	0.899626	0.555314	1.13245	0.507365	1.26998	0.221586	1.04024	0.83211	0.891708	0.467496	0.8191	0.288521	1.12167	0.522252	1.30638	0.142902	1.18063	0.409061	1.16467	0.39697	0.903743	0.61341
SS00000553	ABCB11	8647	-	0.738177	0.400154	0.183476	0.918844	0.910856	0.802381	0.745005	2.29623	0.276814	0.873251	0.857619	0.510776	0.324886	1.02892	0.967677	0.378633	0.158875	2.01442	0.324451	0.367991	0.163593	0.48062	0.284233	1.01692	0.983596	0.6288	0.494724	2.11586	0.983596	0.618335	0.557007	0.707831	0.609904	1.16366	0.829494	0.398853	0.230395	1.64398	0.482	0.342757	0.178027
SS00002962	ABCB8	11194	-	0.54867	0.871685	0.436453	0.769953	0.144252	0.941414	0.731079	0.883293	0.481458	1.22269	0.257613	1.59242	0.0125009	1.00391	0.982243	1.22447	0.254268	0.630431	0.0131763	1.2197	0.263322	0.903602	0.564681	0.781359	0.16729	0.822475	0.270831	0.864716	0.16729	1.05262	0.770256	1.30172	0.14095	1.23166	0.24112	1.14701	0.486435	0.946181	0.752771	0.931272	0.71697
SS00005259	ABCB8	11194	5	0.025926	0.709902	0.0271608	0.609443	0.00219606	0.691863	0.0180577	0.858489	0.30742	1.13524	0.393648	0.804808	0.149372	0.798048	0.134784	0.890299	0.434049	0.991602	0.95446	1.1156	0.461171	0.928443	0.615981	0.860851	0.314921	0.769799	0.0850032	0.927198	0.314921	0.894231	0.451486	1.20539	0.2126	1.254	0.133538	0.9189	0.609364	1.04033	0.789044	0.732774	0.0680859
SS00002506	ABCC1	4363	-	0.446493	1.25131	0.544078	1.30311	0.474332	1.32991	0.441375	1.0414	0.912307	1.02057	0.955918	2.1525	0.0451086	1.57251	0.225421	2.41761	0.0225573	0.73055	0.397122	1.53742	0.248778	1.08125	0.832079	0.855439	0.672101	0.996201	0.991754	0.791156	0.672101	1.16455	0.679619	1.53987	0.247075	0.94207	0.871303	0.980765	0.962377	0.611787	0.189283	1.04107	0.922127
SS00011006	ABCC1	4363	-	0.335589	1.05524	0.797662	0.867759	0.500429	0.931129	0.733807	0.822332	0.354589	1.07303	0.736939	1.31025	0.204201	1.32847	0.182693	1.30685	0.208451	1.01391	0.947458	0.983725	0.937605	1.01001	0.962096	0.734973	0.149731	0.782659	0.248289	1.37421	0.0353255	1.06488	0.764438	1.11859	0.593866	0.783012	0.249138	1.00681	0.976908	0.699998	0.0973419	1.28581	0.288514
SS00001891	ABCC10	89845	-	0.632256	0.808656	0.122773	0.939159	0.641527	0.821121	0.150878	1.16138	0.271628	0.874315	0.322626	0.709121	0.0156989	0.85199	0.23997	0.843853	0.213681	1.20147	0.179868	0.990449	0.943143	0.873925	0.321049	0.895392	0.414461	0.932153	0.602479	1.02456	0.414461	1.04106	0.765104	0.918363	0.528319	0.819303	0.14651	0.843531	0.263622	0.892134	0.399432	1.02957	0.846449
SS00003387	ABCC10	89845	-	0.284691	1.07898	0.601821	0.929283	0.614605	0.846535	0.257336	0.861261	0.308754	0.910955	0.522606	1.47969	0.0112353	1.06019	0.687979	0.966516	0.814788	0.716492	0.0284155	0.911646	0.525965	0.940048	0.671031	0.764131	0.0851912	0.852887	0.278802	0.812863	0.0851912	1.11615	0.471732	1.18786	0.242191	1.11441	0.458327	1.32311	0.0933542	0.938162	0.661036	1.18728	0.295665
SS00002810	ABCC2	1244	-	0.788871	0.508082	0.156311	1.60226	0.319005	0.952951	0.918106	3.15354	0.0199632	0.594756	0.272987	0.926251	0.870183	1.31611	0.559074	0.881238	0.787482	1.4209	0.455878	0.669579	0.395294	0.608994	0.294944	0.891258	0.811807	1.0459	0.923715	1.46349	0.811807	1.17351	0.740832	0.849975	0.729005	0.984255	0.972986	0.83373	0.728848	1.15798	0.754517	0.847067	0.75165
SS00005580	ABCC2	1244	-	0.491305	0.645028	0.236959	1.3284	0.44025	1.33191	0.436061	2.05944	0.0564781	1.00264	0.994245	0.790064	0.521176	1.06551	0.86235	0.921373	0.822985	1.34864	0.416568	0.864722	0.69162	1.00017	0.999637	1.0464	0.902073	1.28145	0.499747	1.04623	0.902073	1.22463	0.583549	1.07688	0.839633	0.771241	0.479818	0.819147	0.626558	0.716179	0.365284	1.06212	0.882908
SS00006866	ABCC4	10257	-	0.249524	0.641668	0.248652	1.00825	0.982738	1.42014	0.359532	1.5713	0.240213	1.40852	0.370725	0.908308	0.800216	0.950587	0.893873	0.763847	0.480204	1.04655	0.90466	0.803553	0.565911	0.987625	0.973846	0.562585	0.152505	1.24209	0.569296	0.569634	0.490995	2.20783	0.0526202	0.920741	0.827955	0.780605	0.515971	1.10588	0.812747	0.847801	0.664315	1.41669	0.414962
SS00012509	ABCC4	10257	-	0.451107	1.03311	0.807005	1.01582	0.906224	0.941992	0.654427	1.01701	0.899264	0.927319	0.572355	1.21041	0.159575	0.853349	0.240104	0.883747	0.357527	0.705009	0.0133674	1.03562	0.792931	0.817965	0.139643	1.03468	0.798212	0.958158	0.748623	0.790552	0.86707	0.926047	0.565431	0.926555	0.568192	0.98233	0.893583	0.919947	0.576552	1.0602	0.66147	0.936496	0.660226
SS00007110	ABCC5	10057	-	0.795239	0.893555	0.383921	0.983201	0.894996	0.847213	0.203272	1.10032	0.458641	0.861688	0.251958	0.963367	0.771384	0.834964	0.167501	0.869162	0.279863	0.866714	0.270514	1.04096	0.754672	0.928559	0.566474	0.776632	0.070978	0.845667	0.198487	0.836385	0.93386	1.08889	0.531907	0.994507	0.96577	0.9139	0.484983	0.935778	0.64432	0.918947	0.511858	1.02394	0.86908
SS00008363	ABCC5	10057	-	0.12711	1.29655	0.0261022	0.992801	0.948269	1.01289	0.908419	0.765724	0.0137283	1.02024	0.844631	1.29728	0.0159927	1.27239	0.0246884	1.1612	0.151518	0.980813	0.849696	0.912614	0.374477	1.13279	0.268361	0.878347	0.283755	1.08729	0.45471	0.775385	0.0649232	1.23788	0.0636267	1.21436	0.0657416	1.00297	0.976869	1.16907	0.17896	0.825926	0.0697112	1.16561	0.187071
SS00004963	ABCC6	368	7	0.0209857	0.929152	0.623721	1.29854	0.0889949	1.92146	0.00014827	1.39756	0.0320569	1.47971	0.0134078	0.873418	0.368795	1.26663	0.122072	1.1931	0.243489	1.4502	0.0183587	0.94195	0.689483	1.13298	0.406529	1.12949	0.418079	1.10315	0.512977	0.996919	0.418079	0.976674	0.874544	0.821451	0.195201	1.0133	0.929536	0.948032	0.74966	1.23355	0.16776	0.935585	0.690705
SS00006214	ABCC6	368	-	0.419646	0.769753	0.331134	0.786987	0.372996	0.927359	0.777665	1.02239	0.933886	1.17837	0.539996	0.546183	0.030242	0.851645	0.548723	0.704242	0.19594	1.55927	0.104505	0.82692	0.478485	0.585638	0.053026	0.77619	0.346486	0.863943	0.584755	1.32538	0.346486	1.11306	0.688619	0.728236	0.24082	0.652057	0.117461	0.52601	0.0387187	0.895392	0.679349	0.806693	0.473715
SS00003614	ABCC9	10060	-	0.363013	1.16216	0.487523	0.883411	0.566303	1.16085	0.490765	0.760144	0.207509	1.31406	0.209328	1.11189	0.62152	1.06905	0.755631	1.16393	0.480859	0.961469	0.854589	1.08875	0.692004	1.35989	0.161414	1.5368	0.0589199	1.3817	0.141559	1.1301	0.0589199	0.899073	0.627531	1.05265	0.810917	1.18641	0.437253	1.26092	0.33751	1.12707	0.585593	1.0628	0.802691
SS00006465	ABCC9	10060	-	0.111347	1.13322	0.554713	1.00033	0.998735	1.34125	0.171627	0.882739	0.535359	1.3408	0.151425	1.35388	0.13884	1.14089	0.512621	1.38376	0.113635	0.84268	0.396457	1.21288	0.339887	1.65749	0.022683	1.39546	0.13927	1.69016	0.0183603	0.841908	0.800031	1.21118	0.367557	1.18411	0.402411	1.47028	0.0628418	1.26253	0.30319	1.24167	0.285486	0.858701	0.498624
SS00002918	ABCD1	215	-	0.664298	1.01625	0.946804	1.1116	0.661975	1.26835	0.32942	1.09383	0.710183	1.14102	0.585203	1.28245	0.30677	0.876802	0.586462	0.870182	0.565198	0.683695	0.122958	0.99245	0.974916	1.27366	0.32115	1.23625	0.405899	1.12146	0.635828	0.970628	0.405899	0.907149	0.70052	1.1238	0.628948	1.26716	0.330229	0.769997	0.336294	1.12756	0.619211	0.607655	0.0729683
SS00009047	ABCD3	5825	-	0.617313	1.00801	0.968572	1.13015	0.54696	1.12672	0.556906	1.12117	0.554601	0.996963	0.98742	1.04381	0.824195	1.52629	0.0356139	1.35073	0.127422	1.46223	0.0570751	0.884973	0.528044	0.872412	0.50198	1.05056	0.815473	0.968137	0.872946	1.20421	0.406023	0.92154	0.686949	1.28351	0.202662	0.986781	0.945014	1.02834	0.89693	0.768814	0.18033	1.04212	0.84838
SS00003921	ABCD4	5826	-	0.685263	1.21165	0.256099	1.20341	0.272997	1.10082	0.566385	0.993196	0.967392	0.914753	0.594651	0.814335	0.225191	1.03256	0.847894	0.808396	0.20954	1.26798	0.162798	0.782902	0.150676	1.0269	0.873732	1.05591	0.761282	1.02466	0.884055	1.02824	0.761282	0.970408	0.866693	0.796057	0.179382	0.731978	0.0701489	0.821027	0.295879	0.919504	0.616148	1.12166	0.540077
SS00004155	ABCD4	5826	-	0.191517	0.949556	0.777553	0.789462	0.203488	0.863876	0.426902	0.831401	0.317752	1.09426	0.623496	1.79826	0.00320462	1.01193	0.948356	1.31074	0.147354	0.562726	0.00377507	1.29529	0.165219	1.17827	0.40291	0.911644	0.642389	0.995945	0.982295	0.773713	0.642389	1.09247	0.657011	1.25812	0.216371	1.6587	0.0095569	1.64892	0.0203031	1.31839	0.13918	0.994104	0.976951
SS00007397	ABCE1	6059	-	0.210757	0.82078	0.3798	0.663353	0.0744515	0.719611	0.148438	0.808198	0.344219	1.08481	0.715722	0.485408	0.00295237	0.530854	0.00801597	0.702293	0.121737	1.09362	0.688948	1.32295	0.216584	0.777424	0.265013	0.900885	0.650613	0.989722	0.963089	1.15881	0.670154	1.09861	0.683106	0.609159	0.0334518	0.624456	0.0425403	0.677888	0.127575	1.02511	0.911546	1.08557	0.742457
SS00001512	ABCF1	23	-	0.501847	0.927074	0.63523	0.832807	0.256495	0.968917	0.842917	0.898317	0.48202	1.16344	0.323159	1.16141	0.328647	0.874199	0.379305	1.09156	0.565117	0.752702	0.069722	1.24864	0.151443	0.977983	0.889287	1.01066	0.949152	0.938864	0.692499	1.03341	0.949152	0.928965	0.644318	1.07394	0.639141	1.14222	0.384474	1.05393	0.757167	1.06358	0.685179	0.922706	0.636246
SS00003090	ABCF2	10061	-	0.218908	1.25224	0.222316	1.01567	0.931828	1.20899	0.301219	0.811083	0.255066	1.19034	0.341801	0.838726	0.337376	1.35531	0.102841	1.05857	0.754333	1.61591	0.0128287	0.781059	0.181255	1.10486	0.58427	0.711137	0.0690976	0.963944	0.839927	0.643644	0.0690976	1.3555	0.10269	1.13262	0.495095	0.877725	0.475101	1.01637	0.936305	0.774954	0.168234	1.15796	0.472573
SS00002349	ABCF3	55324	-	0.0751186	0.993404	0.965677	1.02751	0.859966	1.41042	0.0323072	1.03433	0.822262	1.37266	0.0425666	1.23605	0.165865	1.40788	0.0294855	1.67402	0.00179944	1.13901	0.389467	1.18904	0.2548	1.00129	0.993289	0.885232	0.44047	1.05332	0.735793	0.884088	0.44047	1.18988	0.263882	1.08466	0.589479	1.09999	0.527289	1.27675	0.153528	1.01414	0.925544	1.16069	0.37835
SS00008945	ABCF3	55324	-	0.654675	1.13477	0.548003	1.09994	0.633057	1.05271	0.795569	0.969312	0.870359	0.95706	0.80561	1.00581	0.97393	1.00027	0.99878	1.12759	0.500069	0.994495	0.97515	1.12729	0.501028	1.06836	0.760855	0.8435	0.435892	0.991658	0.966274	0.789531	0.161929	1.17565	0.417328	1.38408	0.0896739	0.93856	0.721527	1.17478	0.419422	0.678113	0.0455835	1.25168	0.264483
SS00005701	ABCG2	9429	-	0.631458	0.306519	0.0237746	0.598891	0.329446	0.618039	0.338209	1.95385	0.205417	1.03197	0.951835	0.41181	0.0834294	0.645492	0.40389	0.445023	0.112508	1.56745	0.391599	0.689432	0.477452	0.717641	0.507128	0.560976	0.272633	0.759449	0.581757	0.781694	0.272633	1.3538	0.562203	0.706369	0.487251	0.775531	0.629039	0.403199	0.111327	1.09791	0.858842	0.519901	0.265925
SS00003992	ABHD1	84696	-	0.838984	0.969179	0.824117	0.753553	0.10001	0.956092	0.732857	0.777517	0.134368	1.26878	0.136926	0.963282	0.772141	0.941186	0.633523	1.00167	0.988761	0.977062	0.864234	1.06427	0.621228	1.09884	0.514579	1.03526	0.829797	1.00046	0.997202	0.942139	0.829797	0.966389	0.819821	1.0146	0.909008	0.933683	0.605525	1.08527	0.538482	0.920248	0.550825	1.16235	0.301814
SS00001412	ABHD11	83451	-	0.137572	0.599793	0.00222611	0.668326	0.0128687	0.703934	0.0280969	1.11426	0.480631	1.05328	0.734156	0.859466	0.325665	0.755021	0.0741651	0.874344	0.382564	0.878476	0.399264	1.15804	0.340687	0.867738	0.356666	0.82439	0.22933	0.772697	0.099748	0.950045	0.22933	0.937295	0.683272	1.10763	0.50496	0.915643	0.565019	0.937413	0.705352	0.826669	0.219058	1.02378	0.890538
SS00006855	ABHD11	83451	-	0.71889	0.996326	0.978371	0.977559	0.867284	1.16233	0.273349	0.981165	0.888647	1.18901	0.209065	0.782421	0.0792627	1.05251	0.706595	0.882578	0.361388	1.3452	0.036211	0.838544	0.201594	0.943389	0.66832	0.984009	0.905507	1.04329	0.755144	1.04306	0.33143	1.06025	0.667106	0.871777	0.31678	0.862451	0.281061	0.797417	0.143913	0.989301	0.936863	0.924594	0.606444
SS00004663	ABHD12	26090	-	0.241138	1.79669	0.0444659	2.22627	0.00771165	1.4946	0.159791	1.23909	0.447285	0.671346	0.16321	1.44664	0.195198	1.11824	0.69083	1.52511	0.140555	0.772992	0.362509	1.36385	0.274128	1.63815	0.103042	1.40594	0.231376	1.27927	0.383447	0.858247	0.231376	0.909904	0.737004	1.27664	0.387369	0.830621	0.510051	1.22204	0.524248	0.650628	0.133696	1.47124	0.224802
SS00003683	ABHD13	84945	-	0.9009	1.46051	0.19613	1.39743	0.25179	1.27921	0.3963	0.956807	0.875681	0.915404	0.754312	0.745327	0.302578	0.929827	0.796649	0.966146	0.902868	1.24754	0.435851	1.03906	0.892001	1.11763	0.700062	0.909214	0.746383	1.2894	0.381478	0.81352	0.746383	1.41815	0.232061	0.84522	0.552571	0.718227	0.299214	0.774677	0.421281	0.849751	0.606718	1.0786	0.826776
SS00011336	ABHD13	84945	-	0.09184	1.63416	0.0195589	1.51278	0.0459401	1.50227	0.0494534	0.925723	0.699509	0.993051	0.972141	1.00627	0.975014	1.76653	0.00776568	1.02349	0.907448	1.75551	0.00838016	0.579379	0.0102859	1.21101	0.341769	1.13504	0.561345	1.22728	0.309763	1.06693	0.0340531	1.08127	0.719604	1.08424	0.685915	0.963963	0.854209	0.685214	0.0989123	0.889072	0.55725	0.71083	0.134441
SS00004679	ABHD14B	84836	-	0.5374	0.904813	0.6229	1.00157	0.993824	1.1557	0.477922	1.10694	0.617476	1.15389	0.482669	0.928443	0.71483	0.965467	0.862563	0.975616	0.903202	1.03988	0.847267	1.01051	0.958906	1.0511	0.806131	0.800068	0.277083	1.00579	0.977325	0.761172	0.277083	1.25713	0.265123	1.01302	0.949194	0.711198	0.101606	1.20354	0.417103	0.70206	0.0898764	1.69228	0.0269236
SS00006146	ABHD4	63874	-	0.0815829	0.967359	0.787408	0.903807	0.413753	0.981626	0.880156	0.934303	0.581616	1.0861	0.503598	1.0054	0.965065	1.13729	0.300356	0.915054	0.472513	1.13119	0.320651	0.804588	0.0855777	1.40464	0.00957757	1.00309	0.979966	1.04614	0.714077	0.714128	0.979966	1.04292	0.73283	1.10892	0.403586	0.864364	0.241958	1.00303	0.982415	0.779465	0.0507232	1.16043	0.284352
SS00007151	ABHD4	63874	5	0.00193077	0.699766	0.00219081	0.700938	0.00228111	0.736383	0.00730126	1.00167	0.987462	1.05057	0.643695	0.873932	0.212201	0.900911	0.331212	0.907029	0.363004	1.03087	0.775313	1.00679	0.949301	1.07089	0.521531	1.0496	0.64991	0.841172	0.11259	0.980115	0.953194	0.801425	0.0452967	1.07901	0.477058	1.35652	0.00748525	0.90793	0.419845	1.25719	0.0389476	0.669309	0.00208175
SS00003413	ABHD6	57406	-	0.106172	0.907438	0.508117	1.10332	0.502966	0.994709	0.971047	1.21586	0.18835	0.901561	0.480409	0.990838	0.949791	0.815557	0.170593	0.85202	0.278564	0.823099	0.190049	1.04471	0.764957	0.955564	0.765639	1.27948	0.116453	1.07246	0.632974	1.33898	0.116453	0.838198	0.255594	0.896901	0.458951	0.846469	0.259848	1.28249	0.136028	0.943771	0.692589	1.5151	0.0161536
SS00007455	ABHD6	57406	5	0.00790221	0.749529	0.0546135	0.801048	0.133768	0.83049	0.206497	1.06874	0.635894	1.03675	0.79683	1.03461	0.808215	0.662889	0.00630999	0.870298	0.325853	0.640712	0.00344022	1.31289	0.06027	0.753765	0.0756647	0.955561	0.76088	0.949734	0.72209	1.26772	0.179048	0.993902	0.966312	1.00629	0.964317	1.03748	0.793	0.967054	0.830732	1.03099	0.827622	0.932121	0.654244
SS00004051	ABHD9	79852	-	0.269233	0.901375	0.435343	0.951701	0.70868	0.890177	0.382834	1.05583	0.681859	0.935354	0.614383	0.919782	0.529013	1.00284	0.98291	0.799972	0.100495	1.0903	0.515254	0.797708	0.0964656	0.903367	0.445056	1.29537	0.0590018	1.1888	0.198444	1.43393	0.0590018	0.917731	0.51816	0.887303	0.369947	1.09418	0.544353	0.932525	0.637494	1.23316	0.16452	0.852258	0.328416
SS00007828	ABI1	10006	-	0.0696871	0.831536	0.297196	0.552217	0.00199694	0.635378	0.0144785	0.664093	0.0258361	1.15059	0.425984	1.08508	0.641768	0.634807	0.0143052	0.923341	0.649504	0.585031	0.00461393	1.45452	0.0399045	0.933667	0.695594	0.728364	0.10162	0.64911	0.0192219	0.78011	0.729802	0.89119	0.543068	0.833558	0.303473	0.838427	0.318907	0.872009	0.486332	1.00584	0.973471	1.04005	0.841121
SS00005066	ABI2	-	-	0.617155	1.17909	0.101877	1.10271	0.323831	1.13299	0.210237	0.935217	0.493744	1.02746	0.781133	1.31919	0.00789271	1.13854	0.190134	1.14252	0.178879	0.863064	0.138775	1.00349	0.971472	1.10223	0.325938	1.06152	0.576193	1.12542	0.235038	0.963063	0.576193	1.0602	0.581671	1.0835	0.413409	1.17584	0.104908	1.13198	0.260804	1.08522	0.404353	0.962702	0.727441
SS00011585	ABI2	-	-	0.596062	0.956814	0.744828	1.04695	0.735215	0.975889	0.857103	0.913911	0.508215	0.93213	0.604895	1.21833	0.152866	1.12475	0.388958	1.09279	0.514254	0.923186	0.556589	0.971588	0.831624	0.908626	0.481522	0.977512	0.866732	0.9151	0.514313	0.92953	0.637566	0.936153	0.627097	1.10295	0.471755	1.26956	0.0867157	0.849845	0.287977	1.15106	0.303996	0.669401	0.0125669
SS00006576	ABI3BP	25890	-	0.429116	0.97328	0.864064	0.970472	0.849737	1.04698	0.771759	0.997115	0.984551	1.07884	0.611872	0.871544	0.360544	1.25807	0.132037	1.14684	0.362193	1.4435	0.0195242	0.911587	0.536421	0.785216	0.134441	0.870904	0.40922	0.923319	0.614781	1.10913	0.260487	1.06018	0.712076	0.934205	0.648894	0.985979	0.924602	0.849004	0.330731	1.05542	0.718026	0.861077	0.373448
SS00008842	ABI3BP	25890	-	0.457933	1.1551	0.441748	0.985463	0.937373	0.979897	0.913236	0.853141	0.344866	0.994352	0.972893	1.45489	0.0316564	1.09075	0.603219	1.13694	0.443931	0.749713	0.0928112	1.04235	0.803613	1.21472	0.32966	0.920137	0.666994	1.16909	0.405042	0.757489	0.361532	1.27056	0.176895	1.14118	0.430974	1.32374	0.116069	1.25515	0.22925	1.15997	0.397551	0.948189	0.783071
SS00010867	ABL1	25	-	0.475089	1.19613	0.254667	1.29733	0.102221	1.13819	0.407618	1.08461	0.601935	0.877335	0.402549	1.34772	0.0629795	1.16152	0.339181	1.1609	0.340874	0.861837	0.342476	0.999467	0.997261	1.29194	0.107555	1.05377	0.73622	1.20794	0.230143	1.22602	0.872462	1.14631	0.382714	1.23705	0.178154	0.965154	0.819446	0.980214	0.908383	0.780204	0.118379	1.0156	0.928954
SS00005785	ABLIM1	3983	-	0.657921	1.23301	0.5783	1.22914	0.584833	1.62444	0.203469	0.996866	0.99335	1.3216	0.461302	0.744981	0.435919	0.916221	0.815942	0.65328	0.26278	1.22986	0.58292	0.713016	0.371566	1.02568	0.946193	0.882627	0.754	1.55714	0.244536	0.860527	0.754	1.76421	0.161511	0.541879	0.111362	0.615303	0.204044	0.63074	0.277914	1.1355	0.736053	1.02509	0.953051
SS00007666	ABLIM1	3983	14	0.00216754	1.03416	0.864519	0.964804	0.855584	0.968327	0.870127	0.932935	0.724602	1.00365	0.985226	1.19988	0.358335	1.04265	0.831994	0.685611	0.0634445	0.868966	0.477543	0.657563	0.0406827	1.48908	0.0510437	0.942189	0.762412	1.38136	0.109135	0.632734	0.959274	1.46612	0.0601225	1.02161	0.913509	1.87317	0.00333917	2.40665	0.00041052	1.83355	0.00439025	1.2848	0.26043
SS00008507	ABLIM1	3983	-	0.254525	0.585762	0.118165	1.27707	0.46687	0.805221	0.518811	2.18019	0.0262206	0.630522	0.175357	0.569972	0.101309	0.550685	0.0829963	0.338547	0.00294688	0.96616	0.918029	0.614774	0.153637	0.71794	0.326213	0.836153	0.604549	0.879617	0.70174	1.16466	0.757082	1.05198	0.883136	0.573667	0.1051	0.518768	0.0579239	0.482012	0.0592071	0.904302	0.763797	0.929148	0.84426
SS00011773	ABLIM1	3983	-	0.145806	0.461268	0.00934007	0.79537	0.414779	0.533089	0.0310091	0.579941	0.0590489	0.67024	0.159262	1.14699	0.623801	1.12475	0.673981	0.662466	0.147885	0.980608	0.944045	0.588988	0.0661367	0.835857	0.522045	1.05155	0.857175	0.77749	0.370603	0.79488	0.885084	0.739374	0.284715	1.21957	0.478849	1.75801	0.0511317	1.0844	0.795161	1.44149	0.196955	0.616837	0.12961
SS00007394	ABLIM3	22885	-	0.776392	0.534462	0.145241	0.763552	0.538994	0.57417	0.194951	1.42864	0.370424	0.751972	0.4728	0.807458	0.570912	1.48738	0.30057	0.872996	0.718365	1.84205	0.116586	0.586935	0.168465	0.561103	0.217091	0.682449	0.4122	0.880481	0.762334	1.21626	0.515418	1.29018	0.54817	1.55329	0.270941	1.12359	0.781857	0.905523	0.813528	0.723362	0.461622	0.80592	0.64025
SS00004025	ABP1	26	-	0.534256	0.929103	0.881791	1.15312	0.773394	1.71219	0.281987	1.24111	0.662756	1.48483	0.426744	0.978698	0.965264	1.53554	0.389019	0.970283	0.951349	1.56896	0.365995	0.631883	0.357018	0.666652	0.415069	0.950745	0.920235	1.346	0.549203	1.42615	0.920235	1.41573	0.492556	1.08153	0.874078	1.20736	0.7035	1.39622	0.547348	1.11634	0.823927	1.15642	0.792752
SS00007549	ABR	29	8	0.00612907	0.808444	0.2337	0.798817	0.209092	0.711188	0.0613277	0.988092	0.945795	0.890301	0.511287	0.492074	0.000375218	0.691449	0.0439251	0.793091	0.195296	1.40517	0.0617985	1.147	0.438898	0.7756	0.156992	1.13457	0.475739	0.939869	0.725157	1.46283	0.373708	0.828393	0.290343	0.636899	0.0154814	1.32233	0.121111	1.23639	0.286535	2.0762	0.000270838	0.935007	0.733265
[truncated: 12,163 more rows]
