# Supplementary material for: Transcription Adaptation during In Vitro Adipogenesis and Osteogenesis of Porcine Mesenchymal Stem Cells: Dynamics of Pathways, Biological Processes, Up-Stream Regulators, and Gene Networks
Source: PLoS One. 2015 Sep 23;10(9):e0137644. doi: 10.1371/journal.pone.0137644 (PMC4580618; doi:10.1371/journal.pone.0137644)
Supplement: S2 File — The Excel file contains 3 sheets: ‘KEGG pathways summary’ containing the summary of impact and direction of the impact for the main categories and sub-categories of KEGG pathways; ‘KEGG pathways’ containing the impact and direction of the impact for each specific pathway in each category and sub-category of KEGG pathways; ‘Sorted KEGG pathways’ covering the specific pathways sorted in descending order by the sum of impact for each differentiation and in each cell type. (XLSX) [file pone.0137644.s017.xlsx]

## Sheet: KEGG pathways summary
	ADIPOGENIC DIFFERENTIATION																				OSTEOGENIC DIFFERENTIATION																				Overall effect		-50
100	ASC										BMSC										ASC										BMSC										Adipogenic/osteogenic		50
Category	2 vs. 0 dd		7 vs. 0 dd		21 vs. 0 dd		7 vs. 2 dd		21 vs. 7 dd		2 vs. 0 dd		7 vs. 0 dd		21 vs. 0 dd		7 vs. 2 dd		21 vs. 7 dd		2 vs. 0 dd		7 vs. 0 dd		21 vs. 0 dd		7 vs. 2 dd		21 vs. 7 dd		2 vs. 0 dd		7 vs. 0 dd		21 vs. 0 dd		7 vs. 2 dd		21 vs. 7 dd		Impact	Flux
1. Metabolism	35.5832	16.4961	39.6906	27.6561	64.8276	48.8622	18.2159	8.80795	15.0401	9.96136	29.1453	12.3647	28.8983	20.6406	31.5186	11.9062	20.988	4.41316	6.93714	-4.31752	28.1292	23.6761	24.7752	13.0761	52.3018	29.3623	9.46219	-0.853708	16.7369	8.12537	18.8383	11.5432	24.0054	9.15625	20.5542	1.24099	17.0148	-5.02665	35.6545	-27.2579	10.2645	8.31182
0.1 Metabolic Pathways	15.8097	3.27933	18.3114	9.9194	32.3005	19.1033	8.56799	4.09771	5.86848	2.45974	15.44	1.8085	12.7935	5.95162	16.2391	3.78878	10.0757	2.93182	1.65491	-0.00695192	6.93267	4.6011	9.41108	2.12579	13.2787	3.90478	4.79526	0.515118	4.80508	2.86044	6.49508	2.91789	11.6806	1.71452	8.82312	-2.8601	7.9474	-0.61624	10.9906	-7.7936	8.49498	5.24116
1.1 Carbohydrate Metabolism	20.4716	1.59717	24.0648	16.9368	47.2556	34.5081	24.4532	21.6757	6.50097	-0.644169	24.3469	-9.98983	22.2104	4.97908	22.3315	-3.91025	11.9725	10.8512	6.21981	-4.48555	16.4494	10.7339	15.1364	3.5891	25.0804	12.0914	6.44797	-2.54545	10.1202	2.28463	15.7388	2.43716	20.3784	-2.5051	16.2141	-9.45832	22.5322	-6.93826	24.3142	-13.814	7.73297	4.53882
1.2 Energy Metabolism	41.3883	33.9952	9.68571	5.76712	58.9901	48.9017	40.9622	-19.8073	46.2901	44.0077	72.9943	63.635	7.25036	4.69564	12.487	-5.90363	83.4952	-73.9487	4.51526	-2.68928	30.0068	30.0068	9.24792	-4.62119	9.20846	-0.909103	0.787306	0.787306	7.78909	7.78909	30.7276	30.7276	16.3897	1.74387	7.13996	-5.50386	13.0603	-7.92507	9.50589	-6.81577	8.73618	16.6078
1.3 Lipid Metabolism	21.4242	12.7633	38.307	23.9779	64.2296	53.8133	30.8348	21.9251	12.9047	2.42312	18.4948	11.2954	50.6044	49.8065	39.2455	37.2114	31.1738	26.4229	1.22198	1.22198	18.192	9.89651	34.1817	2.96514	44.9541	-17.2573	16.7887	0.994297	19.9791	7.27432	25.1295	22.1679	29.2152	12.4839	26.2265	-5.0016	15.2223	-5.45551	68.8953	-68.8953	6.78314	27.2689
1.4 Nucleotide Metabolism	17.613	5.93786	12.5361	-2.37731	28.3647	2.63081	5.07399	-2.45005	2.49166	0.0873536	17.8881	-6.54828	8.29215	-7.31327	16.2142	-8.53797	12.4368	-6.32574	1.51435	-1.51435	12.207	7.85672	16.5001	9.45239	17.2526	12.8141	14.8187	7.04258	9.75252	2.20157	8.70485	1.56947	6.26598	-2.3709	9.69021	-1.51576	9.30961	0.265486	7.17138	2.26685	4.64869	-7.33569
1.5 Amino Acid Metabolism	43.2735	27.3365	63.8861	55.5716	64.1099	54.1045	14.0443	11.4885	8.98088	1.74444	40.5907	33.774	32.7796	26.9661	35.2164	24.0094	16.7586	3.12098	4.68307	-2.70324	24.8804	20.4156	23.3972	19.4718	37.8539	26.9143	3.12267	0.181894	8.01302	-3.91957	20.7854	16.085	23.4116	15.4026	14.9512	10.1292	22.1822	-12.0105	24.6764	-24.6764	21.6933	18.8906
1.6 Metabolism of Other Amino Acids	36.7289	5.00232	38.3832	32.4034	56.6948	16.8884	7.94994	7.23934	5.96548	5.96548	46.5568	18.7225	21.9519	20.4467	51.342	-24.9936	34.6881	-24.9569	36.7466	-36.7466	5.07191	5.07191	23.5864	23.5864	30.4835	30.4835	39.9416	38.6741	10.8122	3.65423	12.5685	11.8871	12.9351	3.34454	8.67318	8.67318	14.9284	-10.8878	16.4817	-11.9587	27.0201	-2.42948
1.7 Glycan Biosynthesis and Metabolism	6.85482	1.36354	18.7495	-7.70311	20.5175	10.1072	16.8066	-9.4694	29.9581	29.9581	8.09913	5.16421	12.686	7.55086	16.2511	13.1027	10.521	6.20717			17.1589	17.1589	14.6087	1.82604	38.0196	31.7111	4.5686	1.1259	4.08294	4.08294	20.9386	20.9386	52.3945	52.3945	28.0416	3.36847	13.7871	13.7871	33.7195	-28.578	-12.9721	-16.302
1.8 Metabolism of Cofactors and Vitamins	91.025	52.2598	52.5166	49.6907	163.22	151.005	11.3973	4.72379	29.952	29.952	36.7584	-6.40271	19.7224	5.06904	41.2561	6.98182	14.2773	0.0557768	9.83288	0.371153	88.8214	85.3413	63.9192	63.9192	198.694	198.694	24.0165	-24.0165	38.6317	38.6317	19.2325	-0.968657	17.8228	-10.0441	33.7203	9.61815	7.02435	-7.02435	17.3942	17.3942	4.94255	-14.6594
1.9 Metabolism of Terpenoids and Polyketides			24.7631	-24.7631	25.3591	-25.3591	10.7234	-10.7234	11.2239	11.2239	18.8088	18.8088	7.97099	7.97099	22.5037	22.5037							30.8826	-30.8826	117.854	-117.854			22.0229	-22.0229			50.6804	50.6804	27.102	-27.102	11.8754	11.8754	141.198	-141.198	-28.8683	31.1217
1.10 Biosynthesis of Other Secondary Metabolites																																									#NUM!	#DIV/0!
1.11 Xenobiotics Biodegradation and Metabolism	54.7867	6.08515	101.945	73.0318	166.51	106.964	7.08837	3.65247	8.74476	8.74476	38.4028	38.4028	53.1321	48.2801	63.204	38.8367	15.6843	15.6843			45.9278	45.9278	54.0066	54.0066	65.7889	65.7889	4.76298	3.47032	8.74653	8.74653	22.025	18.7301	32.8967	26.2535	23.0187	23.0187	9.76859	9.76859	26.5643	-19.2743	32.8595	12.9791
2. Genetic Information Processing	11.3666	-6.10063	12.4336	-5.90314	15.8586	-5.41406	4.50054	1.60478	6.71384	-3.19999	21.2697	-10.4099	11.4089	2.4969	14.8109	-2.41952	11.6685	6.63884	3.85922	-2.23678	6.35239	-1.13262	19.0582	-13.6063	7.74584	-2.59728	10.5016	-7.40707	7.09878	2.19182	5.8854	-3.22301	16.5577	-7.72164	13.1304	-9.6318	13.9476	-7.33924	5.63527	-1.3133	3.84998	1.69372
2.1 Transcription	6.26968	1.5305	4.06677	4.06677	21.3538	19.1382	4.30896	3.07469	8.33397	5.74652	9.74964	3.4888	23.5385	15.5133	27.5198	20.4057	16.4434	7.48342	3.23621	-2.13215	1.11438	-1.11438	4.04859	-1.7354	4.80094	-3.49094	1.66984	-1.66984	4.449	3.04673	3.94574	-1.89432	8.95343	-8.95343	9.60335	-0.443862	3.22225	-2.63971	1.75291	-1.75291	7.87635	13.6293
2.2 Translation	8.94352	-6.01709	9.03891	-5.23734	16.2133	-11.8611	2.48584	-0.971237	12.1947	-9.38601	21.9074	-14.2944	4.67557	-1.18063	9.60699	-7.68805	11.4244	8.01965	4.99569	-4.99569	7.28784	-5.66435	21.2223	-16.3251	14.5038	-9.45427	12.0876	-11.1049	4.80265	4.80265	3.92936	-1.05077	30.3742	-18.9178	19.6257	-18.2892	19.4599	-11.0075	3.69137	-1.9209	-2.752	3.90382
2.3 Folding, Sorting and Degradation	15.3438	-9.21991	18.6458	-10.2741	14.9687	-8.73763	3.81534	2.51873	4.92849	-2.68939	17.8476	-8.12321	9.35039	0.111304	8.40839	-0.213875	8.39302	4.84223	2.46603	1.84926	6.84357	-4.01691	22.411	-14.2565	5.32649	-1.56129	11.1235	-5.14358	8.08797	1.49867	3.16014	0.305105	14.6686	-6.71733	10.1627	-6.99838	18.4511	-11.5375	6.12913	-2.59144	4.95487	-0.535344
2.4 Replication and Repair			3.31845	3.31845	8.78887	-8.78887	9.99613	4.19393	3.84845	-3.37335	31.9056	-19.1624	11.8272	-3.7086	35.8184	-35.8184	13.2294	6.99296			6.5802	4.73406	12.0008	-12.0008	5.71239	5.71239					23.825	-23.825	6.35395	6.35395	11.3658	-11.3658	4.64141	3.69425	7.73146	0.516448	3.57019	-7.76677
3. Environmental Information Processing	24.9093	7.41079	17.7897	-1.4149	34.3686	9.53503	15.9288	-6.72318	7.94383	2.65296	38.4853	-0.900459	34.527	11.2291	41.9541	17.9925	16.5434	1.5134	6.14635	3.69975	12.6492	5.36368	16.7902	5.25594	12.4782	2.9242	5.19962	-0.71413	4.44474	0.488868	18.0979	3.69576	20.9541	5.9215	18.0252	7.3872	6.67224	3.28884	8.21423	-4.54376	14.5659	2.2173
3.1 Membrane transport	3.22548	-3.22548	7.91345	-7.91345	3.86034	-3.86034							10.2388	-10.2388			13.8216	-13.8216													4.0252	-4.0252	4.61151	-4.61151							1.32745	-1.99116
3.2 Signal Transduction	20.5999	0.978229	14.8129	-0.320912	31.6576	12.1841	9.63068	-4.2376	6.17188	3.31698	37.8847	-1.04891	35.5329	13.7235	37.1924	16.0196	17.9301	4.03349	5.74581	3.39067	11.9735	3.76591	11.4016	-0.0323625	8.96744	1.77265	4.13187	-2.82411	3.99345	1.90907	18.4012	4.33807	15.957	1.40235	10.515	2.38023	5.86889	2.57721	7.59537	-4.34482	15.5362	4.65146
3.3 Signaling Molecules and Interaction	41.1038	26.1513	28.445	-2.79874	49.4509	5.59902	31.6742	-12.9371	14.441	0.218195	40.1371	-0.492215	37.8329	9.73649	55.0487	23.4178	13.7572	-0.953082	7.04755	4.39517	14.3383	9.3581	30.2616	18.4767	21.255	5.80305	7.33512	3.50583	5.34731	-2.35153	20.8579	4.02022	38.7818	20.9824	36.8005	19.9046	8.68063	5.06792	9.45194	-4.94163	15.6248	-2.82192
4. Cellular Processes	36.7844	-4.35297	23.1114	-5.85979	41.3197	-4.41578	12.9132	-3.72266	8.9712	0.686099	41.4668	-4.99004	34.9288	-10.0207	38.3214	1.69091	17.5674	-7.35558	8.92873	6.20074	12.8202	-1.9409	16.1368	2.06901	14.2039	0.302777	5.29518	3.29335	4.90124	-0.0373784	17.0805	-2.85902	26.0695	0.0540053	22.1915	3.34427	7.72326	0.736962	5.83457	1.73467	17.8134	-4.81975
4.1 Transport and Catabolism	36.1855	6.11554	18.9701	0.531406	43.2089	10.9196	16.9308	-7.58228	9.2412	5.78048	40.0801	16.0837	25.1091	3.34649	29.5531	13.2244	22.7643	-14.9029	10.9417	9.98401	10.9097	-1.23796	13.181	-1.72976	10.651	0.614297	4.12063	1.99601	2.70949	1.64304	15.8348	2.63906	15.9454	4.29943	20.8852	11.0391	7.00259	-3.39134	3.6549	2.74413	16.804	5.76616
4.2 Cell Motility	32.2613	-10.7068	28.9594	-6.45173	54.2844	-7.16723	12.1048	6.87025	12.1876	1.79727	37.8168	-7.42823	53.2324	-13.1369	46.7986	-3.03497	14.8082	0.121343	8.41341	3.58053	16.0748	5.85996	32.5241	18.8962	19.6923	8.39832	12.1766	3.25648	8.23099	3.13285	19.6124	4.87383	33.5132	6.36097	17.1099	7.39548	8.27291	6.40585	5.27181	2.57366	18.9629	-16.6184
4.3 Cell Growth and Death	35.6103	0.0344189	22.9906	-5.05541	34.005	-3.83226	9.65561	-3.93007	8.29519	-3.66552	42.5554	-12.3076	31.3261	-14.9546	41.2589	-7.08552	17.0373	-4.83966	8.45322	3.45874	7.55956	1.20884	12.4234	1.71148	17.2264	0.388631	4.17614	3.40936	8.89909	0.726512	14.0303	-6.70504	26.0803	-1.14708	19.4701	0.49987	9.56295	0.845837	8.30516	1.26316	18.9205	-6.52628
4.4 Cell Communication	39.838	-20.2375	26.9467	-14.5052	43.0318	-23.4807	11.3509	-1.33895	8.33661	-2.69595	43.0241	-23.4051	46.2302	-21.0166	44.2248	-2.76806	12.2911	-2.30659	7.5201	5.81452	19.6554	-7.91952	19.4479	2.96818	15.0061	-2.1749	5.86839	4.48391	4.52506	-4.52506	21.0547	-7.8188	36.8529	-5.62844	27.8163	-4.44264	6.46682	3.33917	5.68434	0.986955	17.6219	-13.3995
5. Organismal Systems	37.2832	0.944038	29.2636	5.47016	50.9369	13.6424	14.7796	0.0664322	9.82914	-0.140817	30.3675	3.1329	34.6462	8.03517	34.8493	14.8806	14.5794	2.15612	6.21868	3.2549	10.0952	3.6949	12.763	2.40166	13.5865	2.42961	4.43766	-0.952007	5.77852	3.18243	15.9573	3.89243	24.2369	2.66869	13.4491	4.50299	12.1401	0.368436	14.3138	2.46221	21.1554	4.41916
5.1 Immune System	34.8635	-11.6833	22.6493	-10.6815	38.7423	1.09432	13.6637	-3.29221	10.3807	1.20848	32.4981	4.45101	28.8608	8.69701	34.6304	12.2739	12.4479	-3.23173	4.4238	-1.43888	9.34683	1.68205	13.3166	-2.83446	8.71206	-3.24839	5.72475	0.821517	5.83211	3.22993	15.1623	5.53259	26.016	-5.14616	11.2532	3.28033	15.4871	-7.47971	21.561	16.3979	18.5952	0.814243
5.2 Endocrine System	60.2619	33.7041	60.2994	49.7067	89.7472	56.7713	16.2677	9.68169	9.13095	-1.47311	29.7362	5.22946	38.7963	21.4396	44.1524	29.7614	21.5411	11.2685	5.66407	4.9623	19.4372	13.3999	13.4061	8.58463	24.5382	18.2108	4.41586	-3.39849	5.84077	4.95465	15.9117	5.87796	23.9656	13.0179	13.9836	5.18334	13.4563	10.0655	12.1177	-11.5255	32.5054	22.0563
5.3 Circulatory System	34.1084	-28.7634	12.7165	-3.01528	49.4903	-17.9128	12.8355	8.94852	13.9792	-7.02977	29.9391	-20.0058	32.6519	-9.94123	21.5615	-3.75655	14.286	0.917719	7.09867	7.09867	4.5656	0.204393	27.3984	9.5352	13.2698	-0.438281	8.92191	3.7656	6.20484	0.193907	9.40472	-9.40472	20.1379	-6.88623	12.1452	-11.1037	5.31562	3.02175	8.76699	-3.26785	15.2055	-10.8836
5.4 Digestive System	32.7822	-1.28323	29.5054	-3.11062	43.1291	-3.35587	12.1669	-0.261061	9.49418	-3.21073	28.5498	11.9183	48.4058	0.804942	42.4334	16.8228	14.0522	0.434001	8.33186	8.33186	7.02263	3.09089	13.8123	6.91989	27.3552	9.11692	3.09499	-3.09499	2.92264	2.92264	21.4684	4.99853	31.2639	18.8473	25.7225	16.9848	7.41169	7.41169	9.34498	-5.94513	17.7915	-6.36035
5.5 Excretory System	30.8504	10.2936	36.4809	23.3916	73.9545	45.6057	25.3061	7.79598	10.4484	10.4484	21.6061	6.44605	32.1377	5.93998	29.1729	18.8526	9.97017	7.51661	9.86761	4.96807	11.4998	7.57356	4.34583	-1.12257	6.15818	-6.15818	7.02948	-7.02948			21.7969	9.47752	10.814	10.814	7.20195	7.20195	1.60714	1.60714	4.99409	-4.99409	25.5249	13.7905
5.6 Nervous System	24.6015	-17.1094	14.6607	-6.49598	29.6625	-10.581	10.7847	3.22101	6.70408	-2.27137	32.8102	-24.3383	28.7685	-5.61487	20.3733	-4.69195	20.4648	5.07494	5.5527	3.0462	4.49056	-1.63742	4.22828	-1.76052	2.2243	-2.2243	3.05528	-0.732432			11.3183	-3.92861	19.7291	-8.65633	6.00074	-1.03218	14.7632	6.99387	13.6335	2.16535	18.1008	-8.26535
5.7 Sensory System																																									#NUM!	#DIV/0!
5.8 Development	25.1915	16.3948	16.3873	0.135963	51.8207	28.9374	22.6785	-17.5657	9.57172	1.90116	28.8367	1.72458	41.4492	12.1319	38.5317	21.1288	13.0322	7.43803	7.20956	-0.451315	7.30445	2.06694	12.0864	7.50657	11.2854	-1.86254	0.438582	0.197147	9.72833	-1.42916	12.7971	2.5801	14.9106	0.0937853	11.2952	-1.5677	5.3989	0.243843	4.35148	-1.4475	20.1861	11.9394
5.9 Environmental Adaptation			3.89945	-3.89945	4.04205	-4.04205					40.2676	40.2676	18.5567	18.5567	3.49273	3.49273	6.6846	-6.6846	3.42491	3.42491	8.4531	-8.4531	9.96572	-9.96572	6.42286	-6.42286	0.884118	-0.884118													0.223682	19.1557
6. Human Diseases	36.7409	2.39118	28.8701	-6.02255	47.0672	-7.2384	11.2965	-2.66525	9.42478	-0.71533	47.5934	1.15486	45.5074	6.55383	53.2195	14.1552	14.8869	-4.45055	6.40836	3.67545	13.9792	1.09441	14.8211	-1.04122	11.3017	-2.21411	6.86342	0.61506	5.39916	2.39668	22.9744	1.51339	29.6053	3.56299	27.054	4.49047	7.93554	5.61511	8.50046	-3.5512	23.6083	0.598037
6.1 Cancers	35.3193	15.8135	21.1449	5.48447	40.2768	11.1528	8.73306	-0.624182	6.82553	0.847134	59.2176	7.6178	48.4509	25.3189	62.1875	32.7108	12.9141	0.420209	5.65704	4.84175	17.7594	2.76763	9.55911	1.24962	11.84	3.54417	2.13753	1.48989	5.81049	2.17672	32.7737	10.4074	25.0425	7.49255	25.6353	13.8695	6.84259	4.98069	4.79822	-1.65162	23.1773	9.79457
6.2 Immune System Diseases	40.1641	-4.38958	65.6812	-43.3375	72.2567	-40.6918	8.86085	-7.74886	18.2345	1.76301	26.2453	23.2641	39.8839	25.4888	40.3011	12.2914	19.7542	-14.4852	5.80942	-2.67586	13.7712	7.06876	26.8781	-14.2731	17.2506	-12.0659	16.4497	0.289788	18.1353	18.1353	9.64454	5.92882	29.3729	23.2965	15.5045	14.204	8.15427	8.15427	11.2135	11.2135	27.3292	-8.58894
6.3 Neurodegenerative Diseases	19.4035	5.65284	22.3617	12.7793	47.286	18.7663	7.95189	0.194726	10.0708	-1.28081	33.3506	0.0760863	25.3424	11.0668	24.2135	10.8819	20.3807	-5.26399	4.21429	1.27478	6.07491	1.85849	9.954	-3.66867	8.27388	-0.800178	2.52263	-0.52595	6.52984	2.59316	5.98036	2.41525	16.6647	1.62648	7.88538	-2.86066	10.7368	-1.20467	9.50042	-7.73189	18.8053	10.1087
6.4 Cardiovascular Diseases	45.5501	-31.3686	34.8623	-25.1635	55.9135	-46.2421	8.95156	6.26921	7.71299	-4.85609	60.6827	-32.4288	53.8106	-45.851	72.7496	-29.5608	13.5093	-12.5262	10.8375	9.43793	11.1188	-1.80665	21.6939	5.05307	6.11353	-6.11353	7.26636	3.1135	3.09059	-1.44654	31.7845	-31.7845	44.4176	-28.1451	61.1972	-26.6337	5.1463	5.1463	7.36961	-3.0103	30.132	-20.1974
6.5 Metabolic Diseases	55.1045	1.47156	66.3863	-28.3472	39.7041	1.25792	12.6639	-8.46306	11.8157	2.15692	42.0551	38.2699	40.6335	35.5813	45.7408	38.4106	15.9218	-2.65818	8.65536	0.568797	11.16	11.16	15.8944	-4.79101	17.6421	-14.4089	16.7781	4.80233	6.49694	6.49694	18.8471	18.8471	18.466	18.466	14.4144	14.4144	7.10789	7.10789	2.80373	2.80373	31.5841	7.15942
6.6 Infectious Diseases	39.82	-1.33612	23.3874	-7.70133	43.8604	-16.2467	18.5641	-6.69244	9.94624	-3.23495	46.1079	-13.7634	50.0866	-13.3052	54.9849	0.468853	12.8304	-2.93891	6.13561	5.18614	14.0457	-4.48223	15.5273	1.07789	10.4949	-2.02278	4.96293	-0.510423	2.17698	-0.164478	20.0006	-3.24141	36.6189	0.804258	28.8298	1.50944	9.06672	8.87235	11.5118	-5.52912	22.52	-7.58817

## Sheet: KEGG pathways details
DIA RESULTS OF KEGG PATHWAYS IN ASC AND BMSC DIFFERENTIATED IN ADIPOSE OR BONE FOR 21 DAYS
			n= 10 most impacted terms; n= 10% most impacted terms		Flux	=	-100		-50		0		50		100			Impact		=	0		25		50		100		200
					ADIPOGENIC DIFFERENTIATION																				OSTEOGENIC DIFFERENTIATION																				Overall effect
					ASC										BMSC										ASC										BMSC										Adipogenic/osteogenic			Adipogenic/osteogenic
Path ID	CATEGORY	SUB-CATEGORY	PATHWAY		2 vs. 0 dd		7 vs. 0 dd		21 vs. 0 dd		7 vs. 2 dd		21 vs. 7 dd		2 vs. 0 dd		7 vs. 0 dd		21 vs. 0 dd		7 vs. 2 dd		21 vs. 7 dd		2 vs. 0 dd		7 vs. 0 dd		21 vs. 0 dd		7 vs. 2 dd		21 vs. 7 dd		2 vs. 0 dd		7 vs. 0 dd		21 vs. 0 dd		7 vs. 2 dd		21 vs. 7 dd		Impact	Flux		PATHWAY	Impact
hsa01100	1. Metabolism	0.1 Metabolic pathways	Metabolic pathways	222.221	15.8097	3.27933	18.3114	9.9194	32.3005	19.1033	8.56799	4.09771	5.86848	2.45974	15.44	1.8085	12.7935	5.95162	16.2391	3.78878	10.0757	2.93182	1.65491	-0.00695192	6.93267	4.6011	9.41108	2.12579	13.2787	3.90478	4.79526	0.515118	4.80508	2.86044	6.49508	2.91789	11.6806	1.71452	8.82312	-2.8601	7.9474	-0.61624	10.9906	-7.7936	8.49498	5.24116		Sulfur metabolism	89.3561
hsa00520	1. Metabolism	1.1 Carbohydrate Metabolism	Amino sugar and nucleotide sugar metabolism	54.3483	14.9739	14.9739	10.3263	10.3263	0	0	4.50339	-4.50339	3.1874	-3.1874	10.003	-10.003	0	0	6.0609	-6.0609	4.09906	4.09906	0	0	0	0	3.82736	3.82736	9.2558	9.2558	1.87003	1.87003	0	0	8.71678	-8.71678	2.33486	-2.33486	3.82336	-3.82336	0	0	5.25731	5.25731	4.96368	2.66743		Basal cell carcinoma	70.4095
hsa00053	1. Metabolism	1.1 Carbohydrate Metabolism	Ascorbate and aldarate metabolism	0	0	0	0	0	0	0	0	0	0	0	0	0	0	0	0	0	0	0	0	0	0	0	0	0	0	0	0	0	0	0	0	0	0	0	0	0	0	0	0	0	#NUM!	#DIV/0!		PPAR signaling pathway	68.1319
hsa00650	1. Metabolism	1.1 Carbohydrate Metabolism	Butanoate metabolism	415.589	0	0	7.87197	7.87197	32.8489	32.8489	8.10408	8.10408	0	0	11.4943	11.4943	38.3394	38.3394	46.4591	46.4591	23.2096	23.2096	0	0	13.7377	13.7377	0	0	34.3583	-34.3583	0	0	13.4585	-13.4585	31.0627	31.0627	41.9214	41.9214	18.0116	-3.68575	7.25722	7.25722	87.4546	-87.4546	-3.51634	17.6672		Graft-versus-host disease	65.9751
hsa00020	1. Metabolism	1.1 Carbohydrate Metabolism	Citrate cycle (TCA cycle)	338.523	24.2585	-24.2585	28.8626	15.0571	47.533	34.6216	41.7567	41.7567	0	0	17.9274	-17.9274	23.7901	-7.06827	18.4047	-11.3251	6.98498	6.98498	0	0	13.3082	13.3082	24.3044	5.28159	13.3168	-2.07567	9.047	-7.74542	0	0	13.8475	13.8475	20.728	-20.728	17.0466	-17.0466	17.4069	-17.4069	0	0	8.66373	-0.581275		Tryptophan metabolism	64.7491
hsa00051	1. Metabolism	1.1 Carbohydrate Metabolism	Fructose and mannose metabolism	42.3609	4.31395	4.31395	6.17352	6.17352	14.4533	14.4533	0	0	0	0	0	0	9.60229	9.60229	2.71023	2.71023	3.31886	3.31886	0	0	0	0	0	0	0	0	1.78882	1.78882	0	0	0	0	0	0	0	0	0	0	0	0	#NUM!	#DIV/0!		Glycerolipid metabolism	52.3776
hsa00052	1. Metabolism	1.1 Carbohydrate Metabolism	Galactose metabolism	100.447	3.55767	3.55767	15.9588	15.9588	0	0	0	0	4.92598	-4.92598	15.4592	-15.4592	0	0	9.36685	-9.36685	6.33491	6.33491	0	0	0	0	5.915	5.915	14.3044	14.3044	2.89005	2.89005	0	0	6.70061	-6.70061	3.60843	-3.60843	0	0	0	0	11.4249	11.4249	2.79684	-3.805		Pathogenic Escherichia coli infection	49.0788
hsa00010	1. Metabolism	1.1 Carbohydrate Metabolism	Glycolysis / Gluconeogenesis	167.285	13.2593	13.2593	24.3541	14.0914	29.7781	23.2807	8.25587	1.50359	0	0	13.3784	13.3784	16.3267	9.52315	7.70203	7.70203	10.031	3.63002	2.60139	2.60139	2.22684	2.22684	5.4296	-5.4296	2.58274	2.58274	1.00348	1.00348	2.16986	2.16986	4.78724	4.78724	5.2304	-5.2304	2.49918	2.49918	15.6692	-15.6692	0	0	12.3673	13.2998		Type I diabetes mellitus	43.6869
hsa00630	1. Metabolism	1.1 Carbohydrate Metabolism	Glyoxylate and dicarboxylate metabolism	808.712	38.4753	-38.4753	49.9292	20.0173	69.1304	36.5232	76.6012	76.6012	9.6937	-9.6937	87.3632	-87.3632	31.6024	-13.6163	85.6231	-85.6231	40.8703	40.8703	11.8272	-11.8272	10.8752	-10.8752	16.8631	-16.8631	23.41	-9.94036	18.1918	-18.1918	0	0	63.5955	-12.1588	64.0773	-1.52943	66.5387	-66.5387	27.751	-9.078	16.2933	-16.2933	23.7324	-8.43866		Melanogenesis	42.7314
hsa00562	1. Metabolism	1.1 Carbohydrate Metabolism	Inositol phosphate metabolism	281.717	19.7478	-6.75587	12.1167	-12.1167	22.7734	-6.36831	3.23056	-3.23056	7.05981	7.05981	29.2794	-21.3207	6.7317	-6.7317	20.2593	-6.62937	6.28889	6.28889	0	0	24.2834	10.9802	23.4878	-12.2281	30.1185	17.6875	10.0498	-10.0498	5.3514	0.92616	6.5133	-6.5133	18.1889	-7.816	8.7259	-4.17847	18.104	18.104	9.40629	-4.73194	0.556332	-9.64242		Viral myocarditis	42.5095
hsa00040	1. Metabolism	1.1 Carbohydrate Metabolism	Pentose and glucuronate interconversions	0	0	0	0	0	0	0	0	0	0	0	0	0	0	0	0	0	0	0	0	0	0	0	0	0	0	0	0	0	0	0	0	0	0	0	0	0	0	0	0	0	#NUM!	#DIV/0!		Histidine metabolism	40.2449
hsa00030	1. Metabolism	1.1 Carbohydrate Metabolism	Pentose phosphate pathway	130.972	5.22216	5.22216	11.1345	3.81191	36.7018	12.1648	0	0	0	0	6.89548	6.89548	22.7581	0.489577	3.28081	3.28081	7.54543	0.489696	0	0	8.19333	-8.19333	0	0	0	0	5.55946	-1.22863	0	0	0	0	11.6767	-11.6767	0	0	12.004	-12.004	0	0	0.377016	15.2458		Metabolism of xenobiotics by cytochrome P450	40.1772
hsa00640	1. Metabolism	1.1 Carbohydrate Metabolism	Propanoate metabolism	501.096	51.8338	-3.81367	35.2945	35.2945	58.9846	37.2039	28.2205	28.2205	2.27494	-2.27494	42.2721	7.59271	32.333	-4.13596	32.2231	-5.22356	10.1261	10.1261	4.23089	-4.23089	18.0503	18.0503	19.7835	15.1818	11.3823	11.3823	0.769111	0.769111	0	0	8.92168	8.92168	45.64	-5.797	15.4738	-6.15867	60.6504	-5.29447	22.6317	-22.6317	23.8349	4.22291		Nicotinate and nicotinamide metabolism	39.2103
hsa00620	1. Metabolism	1.1 Carbohydrate Metabolism	Pyruvate metabolism	300.135	17.6074	17.6074	41.3049	41.3049	69.5868	69.5868	24.9534	24.9534	3.00572	3.00572	18.2838	18.2838	18.4096	18.4096	26.5207	26.5207	18.5265	18.5265	0	0	3.04335	3.04335	7.06661	7.06661	5.86904	5.86904	7.43611	7.43611	0	0	6.54257	6.54257	7.14822	-7.14822	3.41554	3.41554	21.4146	-21.4146	0	0	22.4834	28.8207		Vibrio cholerae infection	37.1406
hsa00500	1. Metabolism	1.1 Carbohydrate Metabolism	Starch and sucrose metabolism	475.012	31.9379	31.9379	45.4501	45.4501	90.7657	90.7657	0	0	15.3592	5.50729	15.4592	-15.4592	0	0	9.36685	-9.36685	6.33491	6.33491	0	0	54.3266	54.3266	29.5504	29.5504	106.206	106.206	12.322	-6.54188	19.501	19.501	6.70061	-6.70061	3.60843	-3.60843	10.392	10.392	0	0	17.731	17.731	9.87728	-3.02879		Protein digestion and absorption	36.981
hsa00910	1. Metabolism	1.2 Energy Metabolism	Nitrogen metabolism	44.9336	7.43766	-7.43766	0	0	8.85983	-8.85983	0	0	0	0	7.40273	-7.40273	0	0	15.5801	-15.5801	0	0	5.65332	-5.65332	0	0	0	0	0	0	0	0	0	0	0	0	0	0	0	0	0	0	0	0	#NUM!	#DIV/0!		Biosynthesis of unsaturated fatty acids	36.1537
hsa00190	1. Metabolism	1.2 Energy Metabolism	Oxidative phosphorylation	161.775	5.095	-2.20884	9.68571	5.76712	23.1144	10.5688	3.57393	3.57393	6.37894	1.81412	9.08663	-4.18584	7.25036	4.69564	9.39385	3.77283	11.9134	7.1796	3.37721	0.274761	1.68016	1.68016	9.24792	-4.62119	9.20846	-0.909103	0.787306	0.787306	7.78909	7.78909	1.40245	1.40245	16.3897	1.74387	7.13996	-5.50386	9.75411	0.516378	9.50589	-6.81577	4.08488	4.10289		Amyotrophic lateral sclerosis (ALS)	35.4079
hsa00920	1. Metabolism	1.2 Energy Metabolism	Sulfur metabolism	913.503	111.632	111.632	0	0	144.996	144.996	78.3504	-43.1886	86.2013	86.2013	202.493	202.493	0	0	0	0	155.077	-155.077	0	0	58.3334	58.3334	0	0	0	0	0	0	0	0	60.0528	60.0528	0	0	0	0	16.3665	-16.3665	0	0	89.3561	93.8474		Vasopressin-regulated water reabsorption	34.7183
hsa00592	1. Metabolism	1.3 Lipid Metabolism	alpha-Linolenic acid metabolism	0	0	0	0	0	0	0	0	0	0	0	0	0	0	0	0	0	0	0	0	0	0	0	0	0	0	0	0	0	0	0	0	0	0	0	0	0	0	0	0	0	#NUM!	#DIV/0!		Phenylalanine metabolism	34.2772
hsa00590	1. Metabolism	1.3 Lipid Metabolism	Arachidonic acid metabolism	338.175	17.5553	17.5553	23.2997	23.2997	59.3528	59.3528	0	0	10.9768	3.84372	4.78809	4.78809	7.5964	2.01109	18.4977	2.22496	0	0	0	0	5.41436	5.41436	56.7867	56.7867	34.0938	34.0938	32.6852	32.6852	15.617	-6.94021	2.81763	-2.81763	31.79	-18.7001	9.20236	-9.20236	7.70075	-7.70075	0	0	1.60388	7.27623		Drug metabolism - cytochrome P450	33.9423
hsa01040	1. Metabolism	1.3 Lipid Metabolism	Biosynthesis of unsaturated fatty acids	697.801	22.9187	22.9187	105.157	105.157	161.209	161.209	37.6706	37.6706	0	0	14.6096	14.6096	97.8272	97.8272	67.5462	67.5462	53.7753	53.7753	0	0	34.1142	34.1142	21.6161	0.723293	0	0	2.7726	-2.7726	35.6407	13.0694	0	0	13.8625	13.8625	0	0	12.6088	-12.6088	16.4725	-16.4725	36.1537	61.9779		Prion diseases	32.3539
hsa00565	1. Metabolism	1.3 Lipid Metabolism	Ether lipid metabolism	192.759	28.0271	-16.6924	22.0922	-4.8189	64.5207	20.545	0	0	7.62099	7.62099	5.36706	5.36706	0	0	0	0	0	0	0	0	0	0	0	0	0	0	0	0	16.676	16.676	0	0	21.8422	-1.5254	13.3122	13.3122	6.77569	6.77569	6.52539	-6.52539	4.46668	-4.79321		Regulation of autophagy	32.2175
hsa00061	1. Metabolism	1.3 Lipid Metabolism	Fatty acid biosynthesis	158.609	14.1107	-14.1107	0	0	0	0	49.3146	49.3146	20.8042	-20.8042	11.929	-11.929	0	0	0	0	12.5082	12.5082	0	0	0	0	0	0	27.3024	27.3024	0	0	22.64	22.64	0	0	0	0	0	0	0	0	0	0	-14.3283	-40.3223		Apoptosis	31.9683
hsa00062	1. Metabolism	1.3 Lipid Metabolism	Fatty acid elongation in mitochondria	42.21	0	0	0	0	0	0	0	0	0	0	14.6207	-14.6207	0	0	0	0	11.9138	11.9138	0	0	0	0	0	0	0	0	0	0	0	0	0	0	0	0	0	0	0	0	15.6755	-15.6755	#NUM!	#DIV/0!		Peroxisome	31.8919
hsa00071	1. Metabolism	1.3 Lipid Metabolism	Fatty acid metabolism	324.922	52.6043	52.6043	31.5326	31.5326	68.7936	68.7936	34.9661	-5.92995	13.996	13.996	24.4083	17.35	24.0511	24.0511	13.2298	13.2298	19.2451	-0.721617	0	0	3.1483	3.1483	0	0	3.65146	3.65146	1.54022	-1.54022	0	0	6.76817	6.76817	3.89468	-3.89468	3.53332	3.53332	15.7753	-15.7753	3.78374	-3.78374	26.9568	31.9523		Porphyrin and chlorophyll metabolism	31.8398
hsa00561	1. Metabolism	1.3 Lipid Metabolism	Glycerolipid metabolism	872.248	38.9057	33.8988	107.715	101.404	153.523	153.523	35.9375	35.9375	15.7422	7.71978	51.0324	42.6302	112.518	112.518	73.3248	73.3248	48.5383	48.5383	0	0	15.4372	15.4372	24.9108	24.9108	31.8911	31.8911	11.7722	11.7722	11.5007	11.5007	31.5995	31.5995	39.2463	15.7116	32.0996	32.0996	29.8121	-22.0853	6.74205	-6.74205	52.3776	60.9414		Shigellosis	30.8786
hsa00564	1. Metabolism	1.3 Lipid Metabolism	Glycerophospholipid metabolism	114.029	3.47245	3.47245	5.39278	1.65754	25.9876	25.9876	0	0	7.14403	7.14403	11.9257	8.49207	4.66662	4.66662	4.16284	4.16284	12.5542	-0.73571	1.22198	1.22198	0	0	0	0	1.63987	-1.63987	0	0	7.91342	7.91342	4.58638	-4.58638	12.0783	-12.0783	11.2828	-0.415757	0	0	0	0	1.29232	12.7533		Hypertrophic cardiomyopathy (HCM)	30.6199
hsa00591	1. Metabolism	1.3 Lipid Metabolism	Linoleic acid metabolism	0	0	0	0	0	0	0	0	0	0	0	0	0	0	0	0	0	0	0	0	0	0	0	0	0	0	0	0	0	0	0	0	0	0	0	0	0	0	0	0	0	#NUM!	#DIV/0!		Dilated cardiomyopathy (DCM)	30.31
hsa00120	1. Metabolism	1.3 Lipid Metabolism	Primary bile acid biosynthesis	63.3919	0	0	0	0	20.8131	-20.8131	0	0	13.5444	-13.5444	0	0	0	0	0	0	0	0	0	0	29.0343	-29.0343	0	0	0	0	0	0	0	0	0	0	0	0	0	0	0	0	0	0	-8.22125	8.22125		Intestinal immune network for IgA production	30.1697
hsa00600	1. Metabolism	1.3 Lipid Metabolism	Sphingolipid metabolism	143.008	5.15213	5.15213	12.0112	3.69179	50.5766	50.5766	0	0	13.4091	13.4091	16.7101	16.7101	0	0	7.26562	7.26562	0	0	0	0	0	0	0	0	0	0	0	0	15.16	15.16	0	0	10.6216	-10.6216	12.102	12.102	0	0	0	0	1.72269	15.9391		Bacterial invasion of epithelial cells	30.1266
hsa00100	1. Metabolism	1.3 Lipid Metabolism	Steroid biosynthesis	623.098	0	0	49.0068	-49.0068	14.4884	-14.4884	6.28102	-6.28102	0	0	0	0	8.98414	8.98414	10.4705	10.4705	0	0	0	0	0	0	58.9921	-58.9921	127.75	-127.75	35.1732	-35.1732	0	0	0	0	21.8032	21.8032	81.9641	-81.9641	0	0	208.185	-208.185	-44.5033	50.7156		Acute myeloid leukemia	29.8228
hsa00140	1. Metabolism	1.3 Lipid Metabolism	Steroid hormone biosynthesis	53.0136	10.0713	10.0713	6.62022	6.62022	2.79183	2.79183	0	0	0	0	0	0	0	0	0	0	0	0	0	0	4.87029	4.87029	8.60292	-8.60292	0	0	0	0	20.0571	20.0571	0	0	0	0	0	0	0	0	0	0	-0.763198	8.36075		Glutathione metabolism	29.641
hsa00072	1. Metabolism	1.3 Lipid Metabolism	Synthesis and degradation of ketone bodies	1068.66	0	0	20.2422	20.2422	84.4687	84.4687	20.8391	20.8391	0	0	29.5568	29.5568	98.587	98.587	119.466	119.466	59.6818	59.6818	0	0	35.3256	35.3256	0	0	88.3499	-88.3499	0	0	34.6074	-34.6074	79.8756	79.8756	107.798	107.798	46.3155	-9.47765	18.6614	18.6614	224.883	-224.883	-9.04201	45.4299		B cell receptor signaling pathway	29.406
hsa00230	1. Metabolism	1.4 Nucleotide Metabolism	Purine metabolism	224.712	16.7665	10.1858	7.19623	7.19623	24.6487	18.2233	3.82369	1.42421	2.57901	2.57901	16.1371	3.56798	5.02016	-4.20872	11.1861	-4.82296	13.1784	-5.67046	2.28886	-2.28886	15.5738	15.5738	20.1978	17.0688	26.0848	24.5668	15.2741	6.07179	13.5621	2.65273	10.0818	-1.63269	4.44638	-2.46838	6.63982	-1.50223	7.92644	2.0825	2.09975	2.09975	0.192074	-3.57743		Wnt signaling pathway	29.2375
hsa00240	1. Metabolism	1.4 Nucleotide Metabolism	Pyrimidine metabolism	243.484	18.4595	1.68997	17.8759	-11.9508	32.0807	-12.9616	6.3243	-6.3243	2.4043	-2.4043	19.6392	-16.6645	11.5641	-10.4178	21.2422	-12.253	11.6952	-6.98103	0.739849	-0.739849	8.84029	0.139634	12.8024	1.83594	8.42042	1.06132	14.3634	8.01337	5.94296	1.75041	7.32789	4.77163	8.08557	-2.27342	12.7406	-1.5293	10.6928	-1.55153	12.243	2.43396	9.79579	-11.0939		Toll-like receptor signaling pathway	27.9509
hsa00250	1. Metabolism	1.5 Amino Acid Metabolism	Alanine, aspartate and glutamate metabolism	105.948	17.9382	-17.9382	0	0	14.4224	-14.4224	9.96383	9.96383	5.502	-5.502	15.1965	-15.1965	10.2434	-10.2434	28.5986	-28.5986	0	0	4.08295	-4.08295	0	0	0	0	0	0	0	0	0	0	0	0	0	0	0	0	0	0	0	0	#NUM!	#DIV/0!		Non-homologous end-joining	27.9484
hsa00330	1. Metabolism	1.5 Amino Acid Metabolism	Arginine and proline metabolism	332.343	32.7287	17.7107	37.4827	37.4827	43.0545	30.98	11.9197	11.9197	2.30316	-2.30316	33.5976	20.8749	21.2429	17.0387	30.3591	11.7013	0	0	4.67889	1.2606	13.3287	13.3287	14.6103	14.6103	28.2984	28.2984	4.78581	4.06432	3.02787	3.02787	15.9907	15.9907	15.7101	10.4568	8.58457	8.58457	10.6391	-10.6391	0	0	17.2354	7.41982		Gap junction	27.7941
hsa00270	1. Metabolism	1.5 Amino Acid Metabolism	Cysteine and methionine metabolism	94.3261	0	0	6.42438	6.42438	23.2215	23.2215	0	0	13.4066	13.4066	0	0	8.77553	8.77553	7.15484	7.15484	22.4299	22.4299	0	0	0	0	0	0	0	0	0	0	0	0	0	0	4.23422	-4.23422	0	0	8.67913	-8.67913	0	0	5.60359	15.6283		Allograft rejection	27.4412
hsa00260	1. Metabolism	1.5 Amino Acid Metabolism	Glycine, serine and threonine metabolism	439.004	25.8844	19.8344	61.4472	61.4472	64.4451	64.4451	11.8073	11.8073	18.2535	8.5598	27.5368	17.3841	27.2949	27.2949	32.1299	32.1299	17.969	17.969	0	0	24.6036	24.6036	23.0741	23.0741	32.6683	32.6683	0.646332	-0.646332	0	0	13.2865	13.2865	33.0371	33.0371	12.1045	12.1045	4.66824	4.66824	8.14665	-8.14665	15.2879	13.9602		Thyroid cancer	27.3732
hsa00340	1. Metabolism	1.5 Amino Acid Metabolism	Histidine metabolism	722.622	67.778	67.778	102.725	102.725	117.037	117.037	20.7431	20.7431	0	0	66.1623	66.1623	51.4409	51.4409	58.8417	58.8417	0	0	0	0	35.821	35.821	34.6112	34.6112	52.2246	52.2246	0.969498	-0.969498	0	0	29.5635	29.5635	33.0415	18.9233	23.071	23.071	28.5927	-28.5927	0	0	40.2449	44.9616		Small cell lung cancer	26.9848
hsa00300	1. Metabolism	1.5 Amino Acid Metabolism	Lysine biosynthesis	0	0	0	0	0	0	0	0	0	0	0	0	0	0	0	0	0	0	0	0	0	0	0	0	0	0	0	0	0	0	0	0	0	0	0	0	0	0	0	0	0	#NUM!	#DIV/0!		Fatty acid metabolism	26.9568
hsa00310	1. Metabolism	1.5 Amino Acid Metabolism	Lysine degradation	281.374	28.7585	15.26	21.0767	21.0767	36.1416	21.0258	13.4215	3.25088	0	0	22.8547	22.8547	16.5996	7.06427	21.419	3.33059	2.68374	-2.68374	0	0	9.89988	-2.29149	10.4851	10.4851	4.41218	4.41218	0	0	9.2283	-9.2283	13.162	3.19438	15.7972	-3.05357	7.72299	0.815869	34.2395	-3.8841	13.4717	-13.4717	14.2171	12.8416		Hematopoietic cell lineage	26.9051
hsa00360	1. Metabolism	1.5 Amino Acid Metabolism	Phenylalanine metabolism	854.01	70.4652	70.4652	141.185	141.185	101.391	101.391	12.2185	12.2185	0	0	73.115	73.115	51.1531	51.1531	62.2081	62.2081	32.1194	-32.1194	0	0	53.6806	53.6806	56.9061	56.9061	85.0657	85.0657	8.86566	6.04531	0	0	28.9888	28.9888	37.7925	37.7925	26.4099	26.4099	12.4449	-12.4449	0	0	34.2772	35.1123		Hedgehog signaling pathway	26.5658
hsa00400	1. Metabolism	1.5 Amino Acid Metabolism	Phenylalanine, tyrosine and tryptophan biosynthesis	0	0	0	0	0	0	0	0	0	0	0	0	0	0	0	0	0	0	0	0	0	0	0	0	0	0	0	0	0	0	0	0	0	0	0	0	0	0	0	0	0	#NUM!	#DIV/0!		NOD-like receptor signaling pathway	25.7374
hsa00380	1. Metabolism	1.5 Amino Acid Metabolism	Tryptophan metabolism	866.257	82.1855	46.8788	136.932	93.7295	172.299	144.598	14.43	14.43	0	0	70.5023	70.5023	87.1735	87.1735	61.6905	61.6905	0	0	0	0	36.8169	26.4722	28.5149	19.6398	58.3284	14.3319	0.92252	-0.426346	0	0	33.9364	33.9364	22.9854	13.164	16.0494	16.0494	43.49	-43.49	0	0	64.7491	63.4965		Amoebiasis	25.6498
hsa00350	1. Metabolism	1.5 Amino Acid Metabolism	Tyrosine metabolism	435.776	28.875	28.875	77.6175	77.6175	63.9661	63.9661	7.07389	7.07389	0	0	28.3711	28.3711	29.615	29.615	36.0152	36.0152	0	0	0	0	31.0782	31.0782	29.1463	29.1463	49.2486	49.2486	0.816419	-0.816419	0	0	16.783	16.783	21.8799	21.8799	15.29	15.29	0	0	0	0	15.2779	16.839		Endometrial cancer	24.8314
hsa00290	1. Metabolism	1.5 Amino Acid Metabolism	Valine, leucine and isoleucine biosynthesis	95.1539	0	0	15.9902	-15.9902	3.83097	-3.83097	7.69365	-7.69365	0	0	0	0	11.5422	-11.5422	6.20832	-6.20832	4.43493	-4.43493	0	0	7.73618	-7.73618	4.6019	-4.6019	5.8022	-5.8022	1.08962	1.08962	0	0	16.1677	-16.1677	4.59572	-4.59572	5.46025	-5.46025	0	0	0	0	1.52444	-1.99895		Chronic myeloid leukemia	24.8264
hsa00280	1. Metabolism	1.5 Amino Acid Metabolism	Valine, leucine and isoleucine degradation	551.375	34.8485	-2.83507	37.9809	30.0182	65.4005	46.7387	31.1717	31.1717	5.43908	-5.43908	27.9804	19.8979	45.4945	38.8567	42.7553	25.838	20.9146	17.565	5.28737	-5.28737	10.9582	8.78366	8.62482	-8.62482	24.6363	-18.2186	6.8855	-6.8855	11.7829	-5.55828	19.1896	19.1896	45.0419	30.6563	19.8679	-5.70241	34.7039	6.97768	52.4108	-52.4108	22.4519	22.0718		Osteoclast differentiation	24.6709
hsa00410	1. Metabolism	1.6 Metabolism of Other Amino Acids	beta-Alanine metabolism	274.399	35.2148	35.2148	33.7227	33.7227	45.734	45.734	13.3379	13.3379	0	0	36.5675	36.5675	18.9311	18.9311	19.7996	19.7996	0	0	0	0	6.08671	6.08671	0	0	7.05949	7.05949	0	0	0	0	13.0851	13.0851	7.52972	-7.52972	6.83108	6.83108	30.4989	-30.4989	0	0	22.3022	26.5551		Malaria	24.5387
hsa00460	1. Metabolism	1.6 Metabolism of Other Amino Acids	Cyanoamino acid metabolism	0	0	0	0	0	0	0	0	0	0	0	0	0	0	0	0	0	0	0	0	0	0	0	0	0	0	0	0	0	0	0	0	0	0	0	0	0	0	0	0	0	#NUM!	#DIV/0!		ECM-receptor interaction	24.3312
hsa00472	1. Metabolism	1.6 Metabolism of Other Amino Acids	D-Arginine and D-ornithine metabolism	0	0	0	0	0	0	0	0	0	0	0	0	0	0	0	0	0	0	0	0	0	0	0	0	0	0	0	0	0	0	0	0	0	0	0	0	0	0	0	0	0	#NUM!	#DIV/0!		Arrhythmogenic right ventricular cardiomyopathy (ARVC)	24.0297
hsa00471	1. Metabolism	1.6 Metabolism of Other Amino Acids	D-Glutamine and D-glutamate metabolism	292.069	48.3448	-48.3448	0	0	57.5889	-57.5889	0	0	0	0	48.1177	-48.1177	0	0	101.271	-101.271	0	0	36.7466	-36.7466	0	0	0	0	0	0	0	0	0	0	0	0	0	0	0	0	0	0	0	0	#NUM!	#DIV/0!		Propanoate metabolism	23.8349
hsa00480	1. Metabolism	1.6 Metabolism of Other Amino Acids	Glutathione metabolism	555.589	58.8547	28.638	67.8312	49.8918	114.331	70.2834	3.75	1.6182	5.96548	5.96548	23.6598	8.558	24.9728	21.9624	32.9559	6.49019	9.73124	9.73124	0	0	4.05712	4.05712	42.5913	42.5913	53.9076	53.9076	39.9416	38.6741	10.8122	3.65423	8.89817	6.85389	18.3405	14.2188	10.5153	10.5153	7.99141	4.13036	16.4817	-11.9587	29.641	8.94663		Glyoxylate and dicarboxylate metabolism	23.7324
hsa00450	1. Metabolism	1.6 Metabolism of Other Amino Acids	Selenoamino acid metabolism	198.11	4.50137	4.50137	13.5957	13.5957	9.1251	9.1251	6.7619	6.7619	0	0	77.8821	77.8821	0	0	0	0	59.645	-59.645	0	0	0	0	4.58149	4.58149	0	0	0	0	0	0	15.7223	15.7223	0	0	0	0	6.29482	-6.29482	0	0	5.95415	16.1242		Glioma	23.6067
hsa00430	1. Metabolism	1.6 Metabolism of Other Amino Acids	Taurine and hypotaurine metabolism	0	0	0	0	0	0	0	0	0	0	0	0	0	0	0	0	0	0	0	0	0	0	0	0	0	0	0	0	0	0	0	0	0	0	0	0	0	0	0	0	0	#NUM!	#DIV/0!		TGF-beta signaling pathway	23.2004
hsa00532	1. Metabolism	1.7 Glycan Biosynthesis and Metabolism	Glycosaminoglycan biosynthesis - chondroitin sulfate	126.913	0	0	43.7111	-43.7111	19.7408	-19.7408	33.9471	-33.9471	0	0	0	0	0	0	0	0	0	0	0	0	0	0	9.17883	-9.17883	0	0	0	0	0	0	0	0	0	0	10.0526	10.0526	0	0	10.283	10.283	19.7693	-32.1628		Antigen processing and presentation	23.1181
hsa00534	1. Metabolism	1.7 Glycan Biosynthesis and Metabolism	Glycosaminoglycan biosynthesis - heparan sulfate	103.214	0	0	0	0	0	0	0	0	0	0	0	0	0	0	0	0	0	0	0	0	0	0	0	0	0	0	0	0	0	0	0	0	0	0	38.4875	-38.4875	0	0	64.726	-64.726	#NUM!	#DIV/0!		Pyruvate metabolism	22.4834
hsa00533	1. Metabolism	1.7 Glycan Biosynthesis and Metabolism	Glycosaminoglycan biosynthesis - keratan sulfate	128.66	0	0	0	0	37.2724	37.2724	0	0	45.5652	45.5652	9.67206	9.67206	0	0	13.0684	13.0684	0	0	0	0	0	0	16.5752	-16.5752	0	0	6.50646	-6.50646	0	0	0	0	0	0	0	0	0	0	0	0	0.188807	36.5795		Valine, leucine and isoleucine degradation	22.4519
hsa00531	1. Metabolism	1.7 Glycan Biosynthesis and Metabolism	Glycosaminoglycan degradation	389.774	8.21836	8.21836	9.2488	9.2488	38.376	38.376	0	0	5.75383	5.75383	12.7328	12.7328	10.5165	10.5165	20.8632	20.8632	0	0	0	0	31.9487	31.9487	33.5794	33.5794	69.7307	69.7307	0.378949	-0.378949	0	0	20.9386	20.9386	54.6997	54.6997	68.4727	68.4727	4.316	4.316	0	0	-28.2828	-29.9024		Cytokine-cytokine receptor interaction	22.3507
hsa00604	1. Metabolism	1.7 Glycan Biosynthesis and Metabolism	Glycosphingolipid biosynthesis - ganglio series	61.8339	0	0	0	0	0	0	6.61998	-6.61998	0	0	11.2678	11.2678	0	0	0	0	0	0	0	0	0	0	0	0	6.30846	-6.30846	0	0	0	0	0	0	0	0	13.2495	-13.2495	0	0	24.3881	-24.3881	2.12538	21.0468		beta-Alanine metabolism	22.3022
hsa00603	1. Metabolism	1.7 Glycan Biosynthesis and Metabolism	Glycosphingolipid biosynthesis - globo series	0	0	0	0	0	0	0	0	0	0	0	0	0	0	0	0	0	0	0	0	0	0	0	0	0	0	0	0	0	0	0	0	0	0	0	0	0	0	0	0	0	#NUM!	#DIV/0!		Type II diabetes mellitus	21.9606
hsa00601	1. Metabolism	1.7 Glycan Biosynthesis and Metabolism	Glycosphingolipid biosynthesis - lacto and neolacto series	95.5381	0	0	0	0	31.5382	31.5382	0	0	38.5552	38.5552	8.18405	8.18405	0	0	11.0579	11.0579	0	0	0	0	0	0	6.20278	-6.20278	0	0	0	0	0	0	0	0	0	0	0	0	0	0	0	0	7.98211	23.1295		Colorectal cancer	20.639
hsa00563	1. Metabolism	1.7 Glycan Biosynthesis and Metabolism	Glycosylphosphatidylinositol(GPI)-anchor biosynthesis	196.306	5.49128	-5.49128	18.3673	18.3673	9.21866	-9.21866	14.6744	14.6744	0	0	4.45262	-4.45262	0	0	0	0	10.5811	10.5811	0	0	0	0	7.50755	7.50755	0	0	7.23942	7.23942	0	0	0	0	50.0893	50.0893	9.9459	-9.9459	23.2581	23.2581	35.4808	-35.4808	-7.50112	-16.0825		Chemokine signaling pathway	20.2619
hsa00510	1. Metabolism	1.7 Glycan Biosynthesis and Metabolism	N-Glycan biosynthesis	33.7611	0	0	0	0	0	0	0	0	0	0	5.8196	-5.8196	0	0	0	0	17.3399	11.6824	0	0	2.36912	2.36912	0	0	0	0	4.14958	4.14958	4.08294	4.08294	0	0	0	0	0	0	0	0	0	0	3.45048	-8.18872		Long-term potentiation	20.1791
hsa00512	1. Metabolism	1.7 Glycan Biosynthesis and Metabolism	O-Glycan biosynthesis	52.5943	0	0	6.19282	-6.19282	3.32421	-3.32421	0	0	0	0	4.56501	4.56501	14.8556	4.58525	20.0148	7.42124	3.64194	-3.64194	0	0	0	0	0	0	0	0	0	0	0	0	0	0	0	0	0	0	0	0	0	0	#NUM!	#DIV/0!		Leukocyte transendothelial migration	20.1369
hsa00514	1. Metabolism	1.7 Glycan Biosynthesis and Metabolism	O-Mannosyl glycan biosynthesis	0	0	0	0	0	0	0	0	0	0	0	0	0	0	0	0	0	0	0	0	0	0	0	0	0	0	0	0	0	0	0	0	0	0	0	0	0	0	0	0	0	#NUM!	#DIV/0!		Chagas disease	20.0429
hsa00511	1. Metabolism	1.7 Glycan Biosynthesis and Metabolism	Other glycan degradation	32.3651	0	0	16.2277	-16.2277	4.15245	-4.15245	11.9849	-11.9849	0	0	0	0	0	0	0	0	0	0	0	0	0	0	0	0	0	0	0	0	0	0	0	0	0	0	0	0	0	0	0	0	#NUM!	#DIV/0!		Carbohydrate digestion and absorption	19.9315
hsa00780	1. Metabolism	1.8 Metabolism of Cofactors and Vitamins	Biotin metabolism	0	0	0	0	0	0	0	0	0	0	0	0	0	0	0	0	0	0	0	0	0	0	0	0	0	0	0	0	0	0	0	0	0	0	0	0	0	0	0	0	0	#NUM!	#DIV/0!		Focal adhesion	19.8365
hsa00790	1. Metabolism	1.8 Metabolism of Cofactors and Vitamins	Folate biosynthesis	0	0	0	0	0	0	0	0	0	0	0	0	0	0	0	0	0	0	0	0	0	0	0	0	0	0	0	0	0	0	0	0	0	0	0	0	0	0	0	0	0	#NUM!	#DIV/0!		Glycosaminoglycan biosynthesis - chondroitin sulfate	19.7693
hsa00785	1. Metabolism	1.8 Metabolism of Cofactors and Vitamins	Lipoic acid metabolism	0	0	0	0	0	0	0	0	0	0	0	0	0	0	0	0	0	0	0	0	0	0	0	0	0	0	0	0	0	0	0	0	0	0	0	0	0	0	0	0	0	#NUM!	#DIV/0!		Neurotrophin signaling pathway	19.6436
hsa00760	1. Metabolism	1.8 Metabolism of Cofactors and Vitamins	Nicotinate and nicotinamide metabolism	1283.52	183.83	141.928	76.7996	76.7996	265.085	265.085	22.6462	-4.04802	28.6915	28.6915	0	0	0	0	35.3952	35.3952	0	0	0	0	142.248	142.248	72.308	72.308	308.913	308.913	25.9378	-25.9378	53.6276	53.6276	16.0965	16.0965	0	0	28.5779	28.5779	0	0	23.3597	23.3597	39.2103	16.1736		Systemic lupus erythematosus	19.5973
hsa00670	1. Metabolism	1.8 Metabolism of Cofactors and Vitamins	One carbon pool by folate	348.947	30.2807	-23.5469	4.92479	4.92479	16.0512	-10.0346	11.4711	11.4711	0	0	76.5258	-76.5258	18.0875	-18.0875	58.7226	-58.7226	12.407	12.407	9.46173	-9.46173	8.70013	-8.70013	0	0	0	0	0	0	0	0	30.3017	-30.3017	25.8026	-25.8026	41.5217	-41.5217	0	0	4.68856	4.68856	1.01852	-3.75057		Pathways in cancer (overview)	19.487
hsa00770	1. Metabolism	1.8 Metabolism of Cofactors and Vitamins	Pantothenate and CoA biosynthesis	1106.8	122.237	55.6278	75.3311	61.2016	234.574	209.169	5.40546	5.40546	25.5035	25.5035	9.79652	-9.79652	11.2192	-11.2192	9.826	-9.826	0	0	0	0	132.798	132.798	64.2738	64.2738	274.589	274.589	23.0558	-23.0558	47.669	47.669	0	0	5.87544	-5.87544	36.8577	13.9474	7.02435	-7.02435	20.7642	20.7642	-18.6753	-46.7538		Oocyte meiosis	19.1796
hsa00860	1. Metabolism	1.8 Metabolism of Cofactors and Vitamins	Porphyrin and chlorophyll metabolism	476.716	29.8452	-1.64222	37.2614	37.2614	150.581	140.995	6.0666	6.0666	40.1096	40.1096	15.7248	15.7248	40.2808	40.2808	61.0806	61.0806	22.3195	-4.1342	10.204	10.204	12.7507	12.7507	0	0	5.5433	5.5433	0	0	5.56131	5.56131	0	0	32.1079	-16.0035	7.27859	-7.27859	0	0	0	0	31.8398	50.1971		Regulation of actin cytoskeleton	18.9629
hsa00830	1. Metabolism	1.8 Metabolism of Cofactors and Vitamins	Retinol metabolism	0	0	0	0	0	0	0	0	0	0	0	0	0	0	0	0	0	0	0	0	0	0	0	0	0	0	0	0	0	0	0	0	0	0	0	0	0	0	0	0	0	#NUM!	#DIV/0!		Bladder cancer	18.7599
hsa00740	1. Metabolism	1.8 Metabolism of Cofactors and Vitamins	Riboflavin metabolism	968.083	88.9323	88.9323	68.2663	68.2663	149.81	149.81	0	0	25.5035	25.5035	44.9866	44.9866	9.30211	9.30211	0	0	8.10549	-8.10549	0	0	147.61	147.61	55.1758	55.1758	205.731	205.731	23.0558	-23.0558	47.669	47.669	11.2992	11.2992	7.5053	7.5053	54.3658	54.3658	0	0	20.7642	20.7642	7.54937	-8.02173		Leishmaniasis	18.481
hsa00730	1. Metabolism	1.8 Metabolism of Cofactors and Vitamins	Thiamine metabolism	0	0	0	0	0	0	0	0	0	0	0	0	0	0	0	0	0	0	0	0	0	0	0	0	0	0	0	0	0	0	0	0	0	0	0	0	0	0	0	0	0	#NUM!	#DIV/0!		Basal transcription factors	18.1305
hsa00130	1. Metabolism	1.8 Metabolism of Cofactors and Vitamins	Ubiquinone and other terpenoid-quinone biosynthesis	0	0	0	0	0	0	0	0	0	0	0	0	0	0	0	0	0	0	0	0	0	0	0	0	0	0	0	0	0	0	0	0	0	0	0	0	0	0	0	0	0	#NUM!	#DIV/0!		Bile secretion	17.967
hsa00750	1. Metabolism	1.8 Metabolism of Cofactors and Vitamins	Vitamin B6 metabolism	0	0	0	0	0	0	0	0	0	0	0	0	0	0	0	0	0	0	0	0	0	0	0	0	0	0	0	0	0	0	0	0	0	0	0	0	0	0	0	0	0	#NUM!	#DIV/0!		Alzheimer's disease	17.8889
hsa00900	1. Metabolism	1.9 Metabolism of Terpenoids and Polyketides	Terpenoid backbone biosynthesis	522.969	0	0	24.7631	-24.7631	25.3591	-25.3591	10.7234	-10.7234	11.2239	11.2239	18.8088	18.8088	7.97099	7.97099	22.5037	22.5037	0	0	0	0	0	0	30.8826	-30.8826	117.854	-117.854	0	0	22.0229	-22.0229	0	0	50.6804	50.6804	27.102	-27.102	11.8754	11.8754	141.198	-141.198	-28.8683	31.1217		Arginine and proline metabolism	17.2354
hsa00524	1. Metabolism	1.10 Biosynthesis of Other Secondary Metabolites	Butirosin and neomycin biosynthesis	0	0	0	0	0	0	0	0	0	0	0	0	0	0	0	0	0	0	0	0	0	0	0	0	0	0	0	0	0	0	0	0	0	0	0	0	0	0	0	0	0	#NUM!	#DIV/0!		Axon guidance	16.7269
hsa00232	1. Metabolism	1.10 Biosynthesis of Other Secondary Metabolites	Caffeine metabolism	0	0	0	0	0	0	0	0	0	0	0	0	0	0	0	0	0	0	0	0	0	0	0	0	0	0	0	0	0	0	0	0	0	0	0	0	0	0	0	0	0	#NUM!	#DIV/0!		Vascular smooth muscle contraction	16.1866
hsa00982	1. Metabolism	1.11 Xenobiotics Biodegradation and Metabolism	Drug metabolism - cytochrome P450	942.988	58.6541	12.07	122.454	94.7973	209.576	152.618	7.24342	3.9569	15.7495	15.7495	35.3366	35.3366	53.226	48.5849	77.6643	54.3565	15.0023	15.0023	0	0	45.9278	45.9278	54.0066	54.0066	110.295	110.295	4.76298	3.47032	8.36625	8.36625	24.0679	20.9163	37.5495	31.1952	28.3525	28.3525	9.34387	9.34387	25.4094	-18.4363	33.9423	17.845		Cytosolic DNA-sensing pathway	15.4422
hsa00983	1. Metabolism	1.11 Xenobiotics Biodegradation and Metabolism	Drug metabolism - other enzymes	0	0	0	0	0	0	0	0	0	0	0	0	0	0	0	0	0	0	0	0	0	0	0	0	0	0	0	0	0	0	0	0	0	0	0	0	0	0	0	0	0	#NUM!	#DIV/0!		Insulin signaling pathway	15.4271
hsa00980	1. Metabolism	1.11 Xenobiotics Biodegradation and Metabolism	Metabolism of xenobiotics by cytochrome P450	558.325	50.9193	0.10033	81.4372	51.2664	123.445	61.3094	6.93333	3.34804	1.74	1.74	41.469	41.469	53.0383	47.9753	48.7438	23.317	16.3662	16.3662	0	0	0	0	0	0	21.2829	21.2829	0	0	9.12681	9.12681	19.982	16.5439	28.2438	21.3118	17.6848	17.6848	10.1933	10.1933	27.7193	-20.1123	40.1772	18.367		Glycine, serine and threonine metabolism	15.2879
hsa03022	2. Genetic Information Processing	2.1 Transcription	Basal transcription factors	177.517	0	0	0	0	31.4558	31.4558	0	0	12.3501	12.3501	8.84267	8.84267	47.7893	47.7893	44.2039	44.2039	13.1757	13.1757	0	0	0	0	0	0	7.4619	-7.4619	0	0	0	0	0	0	0	0	12.238	12.238	0	0	0	0	18.1305	30.6849		Tyrosine metabolism	15.2779
hsa03020	2. Genetic Information Processing	2.1 Transcription	RNA polymerase	50.6466	3.39633	3.39633	0	0	0	0	0	0	0	0	3.85578	-3.85578	11.445	-7.43291	0	0	0	0	0	0	0	0	0	0	3.75286	-3.75286	0	0	0	0	0	0	13.4662	-13.4662	8.86847	-8.86847	5.86196	-5.86196	0	0	-2.34091	6.06504		MAPK signaling pathway	15.174
hsa03040	2. Genetic Information Processing	2.1 Transcription	Spliceosome	127.698	9.14303	-0.335343	4.06677	4.06677	11.2518	6.82062	4.30896	3.07469	4.31785	-0.857067	16.5505	5.47952	11.3812	6.18344	10.8357	-3.39261	19.7111	1.79112	3.23621	-2.13215	1.11438	-1.11438	4.04859	-1.7354	3.18804	0.741939	1.66984	-1.66984	4.449	3.04673	3.94574	-1.89432	4.44071	-4.44071	7.70357	-4.70114	0.582544	0.582544	1.75291	-1.75291	6.20822	5.32774		Non-small cell lung cancer	15.0984
hsa03015	2. Genetic Information Processing	2.2 Translation	mRNA surveillance pathway	125.78	4.33697	1.71251	5.64461	-1.9012	8.95561	2.47737	3.522	-0.79363	3.2564	3.2564	15.6681	0.238106	4.83421	2.85514	1.59149	1.59149	7.88908	2.32618	2.21064	-2.21064	0	0	9.79423	9.79423	8.47815	8.47815	0.0577067	0.0577067	0	0	4.00804	4.00804	18.7352	18.7352	1.1331	1.1331	20.0519	13.7578	5.61227	-5.61227	-0.428359	-7.26751		Dorso-ventral axis formation	14.9308
hsa00970	2. Genetic Information Processing	2.2 Translation	Aminoacyl-tRNA biosynthesis	136.329	13.5342	-13.5342	20.6899	-20.6899	11.6353	-11.6353	2.3081	-2.3081	0	0	0	0	5.32733	-5.32733	9.82953	-9.82953	1.33048	-1.33048	0	0	6.61219	-6.61219	9.15518	-9.15518	15.7252	-15.7252	5.90634	-4.87875	0	0	4.85031	-4.85031	12.4946	-12.4946	11.1419	-11.1419	5.78787	-5.78787	0	0	1.83776	-2.20671		Cell cycle	14.8679
hsa03010	2. Genetic Information Processing	2.2 Translation	Ribosome	502.486	14.2389	-12.6962	7.05811	1.67427	37.7941	-37.7941	3.06083	0.269214	32.3711	-32.3711	37.795	-36.2317	4.58422	0.277248	17.0063	-17.0063	33.1482	31.1679	11.8332	-11.8332	7.96349	-4.71651	59.5498	-59.5498	28.8949	-25.6532	41.0148	-38.2268	4.80265	4.80265	1.74914	1.74914	67.924	-65.1788	45.1341	-45.1341	44.7927	-44.7927	1.77047	1.77047	-5.50966	16.1178		T cell receptor signaling pathway	14.6126
hsa03013	2. Genetic Information Processing	2.2 Translation	RNA transport	113.826	3.66401	0.449535	2.76302	-0.0325049	6.46821	-0.492445	1.05244	-1.05244	0.956703	0.956703	12.2592	-6.8896	3.95651	-2.52758	10.0006	-5.50783	3.32968	-0.0850256	0.943271	-0.943271	0	0	6.38982	-6.38982	4.91682	-4.91682	1.37161	-1.37161	0	0	5.10996	-5.10996	22.3431	-16.7331	21.0938	-18.0138	7.2073	-7.2073	0	0	-3.82996	7.73264		Phosphatidylinositol signaling system	14.6035
hsa03050	2. Genetic Information Processing	2.3 Folding, Sorting and Degradation	Proteasome	70.0917	4.11224	4.11224	3.4323	3.4323	2.3605	2.3605	2.51221	2.51221	2.9341	-2.9341	7.71079	2.57912	11.3326	11.3326	8.97793	8.97793	2.82204	2.82204	0	0	4.1052	-4.1052	0	0	0	0	0	0	0	0	3.82412	3.82412	7.59168	3.5196	5.96763	0.660877	0	0	2.40832	2.40832	0.283506	4.49094		Jak-STAT signaling pathway	14.3121
hsa03060	2. Genetic Information Processing	2.3 Folding, Sorting and Degradation	Protein export	13.019	0	0	0	0	0	0	0	0	0	0	0	0	6.79548	-6.79548	0	0	0	0	0	0	0	0	0	0	4.24024	4.24024	0	0	1.98325	1.98325	0	0	0	0	0	0	0	0	0	0	2.55524	-11.0357		Gastric acid secretion	14.2965
hsa04141	2. Genetic Information Processing	2.3 Folding, Sorting and Degradation	Protein processing in endoplasmic reticulum	186.75	13.9081	-7.83912	12.4628	-0.992476	15.1925	-7.50567	9.58556	7.54361	8.63194	-6.92114	23.1427	-0.857371	10.436	1.10702	9.36399	-3.49529	12.3586	5.77993	1.45472	0.221169	5.11457	-1.89147	7.54184	3.0423	5.51591	2.53237	4.27036	0.580574	3.70644	0.729241	4.4829	-1.7354	12.5044	3.1132	7.69717	-1.66842	10.0359	3.38536	9.34382	-3.54737	6.74687	-3.82925		Adipocytokine signaling pathway	14.2178
hsa03018	2. Genetic Information Processing	2.3 Folding, Sorting and Degradation	RNA degradation	72.9048	11.9424	4.38356	14.6852	7.61227	14.1118	3.69565	1.59134	1.59134	0	0	6.04612	0.667093	0	0	0	0	1.50244	1.50244	0	0	8.12423	2.78596	0	0	1.14865	1.14865	0	0	4.61625	4.61625	0	0	3.99044	3.99044	0	0	5.1459	1.61133	0	0	7.7207	1.44796		Lysine degradation	14.2171
hsa04130	2. Genetic Information Processing	2.3 Folding, Sorting and Degradation	SNARE interactions in vesicular transport	69.0586	0	0	0	0	2.43828	-2.43828	0	0	0	0	18.8337	-18.8337	3.42695	-3.42695	4.29656	-4.29656	0	0	0	0	0	0	12.8863	7.9609	0	0	9.53447	9.53447	17.6423	-12.327	0	0	0	0	0	0	0	0	0	0	-7.78697	-15.2098		GnRH signaling pathway	14.1787
hsa04122	2. Genetic Information Processing	2.3 Folding, Sorting and Degradation	Sulfur relay system	443.908	41.6877	-41.6877	53.9383	-53.9383	43.1359	-43.1359	0	0	0	0	29.6146	-29.6146	0	0	0	0	16.7647	16.7647	0	0	14.7621	-14.7621	64.5011	-64.5011	13.2052	-13.2052	28.6726	-28.6726	12.4916	12.4916	0	0	45.1507	-45.1507	25.4216	-25.4216	54.5622	-54.5622	0	0	14.137	-9.48598		Sulfur relay system	14.137
hsa04120	2. Genetic Information Processing	2.3 Folding, Sorting and Degradation	Ubiquitin mediated proteolysis	119.538	5.06847	-5.06847	8.71067	-7.48421	12.5733	-5.40211	1.57224	-1.57224	3.21944	1.78706	21.738	-2.67985	14.7609	-1.66069	10.9951	-2.04158	8.51734	-2.65797	3.47734	3.47734	2.11171	-2.11171	4.71458	-3.52822	2.52252	-2.52252	2.01678	-2.01678	0	0	1.17341	-1.17341	4.10569	0.940822	1.56443	-1.56443	4.06056	3.41569	6.63526	-6.63526	8.78924	-2.39624		Salivary secretion	14.1331
hsa03410	2. Genetic Information Processing	2.4 Replication and Repair	Base excision repair	26.8687	0	0	0	0	0	0	0	0	2.32017	-2.32017	7.73783	-7.73783	0	0	0	0	4.43752	4.43752	0	0	4.65881	4.65881	0	0	3.52824	3.52824	0	0	0	0	0	0	1.95798	1.95798	0	0	0	0	2.22817	-2.22817	4.55695	-11.1195		Tight junction	13.8859
hsa03030	2. Genetic Information Processing	2.4 Replication and Repair	DNA replication	49.7065	0	0	0	0	8.78887	-8.78887	0	0	1.98872	-1.98872	6.63243	-6.63243	0	0	0	0	3.80359	3.80359	0	0	3.99327	3.99327	0	0	3.02421	3.02421	0	0	0	0	0	0	11.2299	11.2299	0	0	8.33566	8.33566	1.90986	-1.90986	2.49714	-13.7931		Melanoma	13.5519
hsa03440	2. Genetic Information Processing	2.4 Replication and Repair	Homologous recombination	38.2007	0	0	3.31845	3.31845	0	0	5.80948	5.80948	6.7851	-6.7851	5.9335	-5.9335	0	0	0	0	6.52597	6.52597	0	0	3.69227	-3.69227	0	0	0	0	0	0	0	0	0	0	0	0	6.13593	-6.13593	0	0	0	0	-0.322442	3.60658		ErbB signaling pathway	13.5173
hsa03430	2. Genetic Information Processing	2.4 Replication and Repair	Mismatch repair	0	0	0	0	0	0	0	0	0	0	0	0	0	0	0	0	0	0	0	0	0	0	0	0	0	0	0	0	0	0	0	0	0	0	0	0	0	0	0	0	0	#NUM!	#DIV/0!		Cardiac muscle contraction	13.1856
hsa03450	2. Genetic Information Processing	2.4 Replication and Repair	Non-homologous end-joining	338.532	0	0	0	0	0	0	14.1828	2.57837	6.96051	-6.96051	120.367	-94.3652	15.5358	-15.5358	35.8184	-35.8184	43.7543	27.8232	0	0	13.9764	13.9764	12.0008	-12.0008	10.5847	10.5847	0	0	0	0	23.825	-23.825	5.87394	5.87394	16.5956	-16.5956	0	0	19.0564	5.68737	27.9484	-44.9088		Prostate cancer	12.9011
hsa03420	2. Genetic Information Processing	2.4 Replication and Repair	Nucleotide excision repair	36.7361	0	0	0	0	0	0	0	0	1.18773	1.18773	18.8572	18.8572	8.11855	8.11855	0	0	7.62552	-7.62552	0	0	0	0	0	0	0	0	0	0	0	0	0	0	0	0	0	0	0.947154	-0.947154	0	0	#NUM!	#DIV/0!		Glycolysis / Gluconeogenesis	12.3673
hsa02010	3. Environmental Information Processing	3.1 Membrane Transport	ABC transporters	47.6964	3.22548	-3.22548	7.91345	-7.91345	3.86034	-3.86034	0	0	0	0	0	0	10.2388	-10.2388	0	0	13.8216	-13.8216	0	0	0	0	0	0	0	0	0	0	0	0	4.0252	-4.0252	4.61151	-4.61151	0	0	0	0	0	0	1.32745	-1.99116		Toxoplasmosis	12.291
hsa04020	3. Environmental Information Processing	3.2 Signal Transduction	Calcium signaling pathway	188.327	16.718	-8.30568	11.2135	-0.786018	21.8131	-8.69973	10.9635	-0.234639	4.03247	-1.70021	14.1256	-11.6608	15.2542	-5.08333	13.4796	1.77283	12.853	6.78997	5.75149	4.27035	4.23314	-1.25955	15.1166	8.34119	8.03181	5.23869	1.94239	-1.40071	0	0	3.12324	-1.02809	11.3562	3.06892	3.47949	-0.632893	6.19653	3.83704	8.64262	-3.28915	8.78985	-7.7485		Long-term depression	12.1794
hsa04012	3. Environmental Information Processing	3.2 Signal Transduction	ErbB signaling pathway	195.065	18.8323	14.2531	6.81428	1.92874	12.9511	5.18313	9.72173	-5.80336	2.11486	2.11486	30.5028	18.3742	24.6909	21.1106	37.464	29.1812	0	0	3.15381	3.15381	8.84351	2.05553	1.84186	1.84186	1.60352	-1.60352	0	0	0	0	19.6806	16.0616	7.67809	7.67809	6.80517	6.80517	2.36667	2.36667	0	0	13.5173	9.53204		Phagosome	11.8271
hsa04340	3. Environmental Information Processing	3.2 Signal Transduction	Hedgehog signaling pathway	239.892	0	0	9.08268	9.08268	63.6627	63.6627	0	0	12.4491	12.4491	17.3862	17.3862	64.3064	64.3064	36.7102	36.7102	33.0018	33.0018	0	0	0	0	0	0	0	0	0	0	0	0	0	0	3.29274	3.29274	0	0	0	0	0	0	26.5658	34.9369		Adherens junction	11.7776
hsa04630	3. Environmental Information Processing	3.2 Signal Transduction	Jak-STAT signaling pathway	297.025	26.5613	13.9223	16.3878	10.1571	34.8749	11.0146	5.29379	-3.74709	5.1683	3.28592	27.4725	10.1985	25.5507	19.7278	34.3903	30.233	16.2054	-3.40978	2.36213	2.36213	11.9649	8.45866	14.6197	12.5088	12.204	12.204	4.06776	-0.373506	8.15934	2.83694	11.6071	7.32925	15.8909	11.0363	9.4065	7.70174	5.10689	3.34654	9.73041	-3.09857	14.3121	6.00242		Proximal tubule bicarbonate reclamation	10.3894
hsa04010	3. Environmental Information Processing	3.2 Signal Transduction	MAPK signaling pathway	209.498	25.4409	1.02184	10.4436	0.101033	25.7591	-1.56484	9.48162	-3.69965	7.08644	-1.89611	25.6526	-12.1211	18.757	0.805667	19.9485	5.55383	16.8823	4.74788	2.2938	-0.561001	7.11994	-4.72467	3.86289	-0.987702	5.97608	-5.97608	1.99521	1.99521	3.46659	-0.508996	3.25737	-0.939217	10.3458	7.49019	2.53957	-1.59377	6.69798	3.47723	2.49119	-1.47408	15.174	0.0879382		Aldosterone-regulated sodium reabsorption	10.0885
hsa04150	3. Environmental Information Processing	3.2 Signal Transduction	mTOR signaling pathway	419.275	16.83	-16.83	2.22701	-2.22701	16.7069	10.2894	11.0355	7.24567	6.64783	6.64783	79.7082	-11.99	47.5607	9.48659	60.4904	13.7769	26.0028	-3.94316	14.0179	8.95582	15.3729	0.109026	7.03212	-2.01817	5.93186	-5.93186	0	0	3.93148	3.93148	41.3369	7.31213	34.5945	-13.6931	24.5787	3.01865	2.09329	-2.09329	3.17638	-3.17638	6.07657	2.28485		Fc epsilon RI signaling pathway	9.9208
hsa04330	3. Environmental Information Processing	3.2 Signal Transduction	Notch signaling pathway	205.029	13.4555	13.4555	6.57874	6.57874	26.7493	26.7493	8.17896	-8.17896	5.10237	5.10237	22.4314	-2.31151	7.97549	3.84081	24.4321	9.05926	18.4287	4.06855	3.69617	-3.69617	8.05633	8.05633	15.5862	4.13744	8.71925	2.81156	0.896827	0.896827	0	0	10.877	-10.877	8.56617	-8.56617	9.45938	-4.59154	5.83892	-5.83892	0	0	4.82159	11.0669		Starch and sucrose metabolism	9.87728
hsa04070	3. Environmental Information Processing	3.2 Signal Transduction	Phosphatidylinositol signaling system	432.976	30.4026	-20.9834	18.0662	-18.0662	43.4213	-9.93414	4.83236	0.148045	14.1409	1.09907	44.0748	7.38964	44.4351	14.2432	44.4762	21.5096	11.4562	-2.33727	7.15437	7.15437	24.2915	14.6467	19.1508	-6.74328	21.8359	12.8234	7.28614	-7.28614	3.87977	0.671466	26.6142	17.1699	24.4801	5.62656	13.3995	4.0438	17.1428	17.1428	12.4356	-9.04672	14.6035	-8.9014		Pyrimidine metabolism	9.79579
hsa04350	3. Environmental Information Processing	3.2 Signal Transduction	TGF-beta signaling pathway	300.37	21.2164	-10.4939	26.9732	-13.4226	27.7169	4.74601	18.2409	-13.8372	4.83419	4.83419	29.0296	-29.0296	45.0451	-10.7019	31.2576	-6.31147	23.9666	5.21385	4.58222	2.86976	10.4672	4.13684	16.2725	-11.2896	3.65607	-0.444638	15.5513	-15.1093	2.63444	2.63444	11.5564	-11.5564	3.67069	-3.67069	2.18977	-2.18977	1.50948	-1.50948	0	0	23.2004	-6.69986		Epithelial cell signaling in Helicobacter pylori infection	9.68446
hsa04370	3. Environmental Information Processing	3.2 Signal Transduction	VEGF signaling pathway	328.593	2.43895	-2.43895	10.7407	-10.7407	17.8792	1.43766	4.56325	-4.56325	3.60673	3.60673	71.2398	-19.1752	45.8632	5.16138	60.2054	0.113417	4.45615	1.86255	0	0	12.6557	-1.04585	6.88164	-2.95768	7.45669	-7.45669	0.337308	-0.337308	0	0	32.7925	5.28069	29.5302	-13.1726	15.4245	-0.926552	2.52102	2.52102	0	0	6.64838	-0.893965		Fc gamma R-mediated phagocytosis	9.64337
hsa04310	3. Environmental Information Processing	3.2 Signal Transduction	Wnt signaling pathway	462.434	34.1028	26.1816	44.4139	13.8643	56.6987	31.1407	13.9952	-9.70559	2.7074	0.943052	55.1076	21.4016	51.4226	28.0617	46.2624	34.6171	16.0481	-5.65949	8.70041	6.00699	16.7301	7.22607	13.6517	-3.1565	14.2592	6.06167	0.978007	-0.978007	1.88908	1.88908	23.1669	14.6278	26.1211	16.3355	17.8679	12.1675	9.21526	2.52242	9.09598	-5.98405	29.2375	17.0008		Neuroactive ligand-receptor interaction	9.31836
hsa04514	3. Environmental Information Processing	3.3 Signaling Molecules and Interaction	Cell adhesion molecules (CAMs)	352.715	42.5518	19.5663	25.541	-14.9252	30.2467	-21.8019	36.6462	-21.5946	0	0	31.4842	3.63892	14.1339	-6.32766	27.7296	-15.6256	10.4848	-10.4848	3.05078	-0.41489	21.2491	21.2491	33.0047	14.0352	17.7628	1.97667	5.67029	-0.646495	1.61015	-1.61015	15.3365	9.68757	25.5231	7.81762	9.10694	-2.85743	1.58251	-1.58251	0	0	8.38937	-14.564		Calcium signaling pathway	8.78985
hsa04060	3. Environmental Information Processing	3.3 Signaling Molecules and Interaction	Cytokine-cytokine receptor interaction	439.728	43.4043	28.2092	27.9476	-5.73344	54.4603	21.8116	32.514	-31.4234	13.8419	6.09017	32.6601	-5.28211	42.3662	1.55627	40.1738	4.02555	20.8968	-0.917617	2.53517	-2.53517	13.5758	-2.57773	20.1432	0.542537	15.7714	-2.04845	8.22142	0.529201	5.32572	3.66162	13.1742	-3.85624	20.9406	-6.0587	19.7762	-9.41814	8.92872	-0.387261	3.07074	-3.07074	22.3507	11.334		Ubiquitin mediated proteolysis	8.78924
hsa04512	3. Environmental Information Processing	3.3 Signaling Molecules and Interaction	ECM-receptor interaction	1045.81	68.129	48.9466	49.3752	7.42956	87.7524	-1.09878	49.9541	3.03595	25.4402	-9.47641	83.2821	-7.84163	80.8764	29.7622	129.256	86.4842	12.5859	3.25456	16.1943	16.1943	18.2408	15.3145	61.6141	56.1575	46.1215	21.2806	12.3297	11.0215	9.10607	-9.10607	50.442	6.61743	98.3671	71.8743	112.464	86.0389	17.698	17.698	16.5807	-7.51912	24.3312	-15.6002		p53 signaling pathway	8.69718
hsa04080	3. Environmental Information Processing	3.3 Signaling Molecules and Interaction	Neuroactive ligand-receptor interaction	180.701	10.3299	7.883	10.9164	2.03417	25.3444	23.4852	7.58255	-1.76636	4.04083	4.04083	13.122	7.51596	13.9551	13.9551	23.0354	18.787	11.0613	4.33555	6.40997	4.33646	4.28763	3.44662	6.2843	3.17156	5.36445	2.0034	3.11908	3.11908	0	0	4.47896	3.63213	10.2964	10.2964	5.85512	5.85512	6.51325	4.5434	8.70443	-4.23503	9.31836	7.54254		Citrate cycle (TCA cycle)	8.66373
hsa04144	4. Cellular Processes	4.1 Transport and Catabolism	Endocytosis	250.299	14.4175	-10.167	15.4594	-3.8121	30.4439	-8.17006	8.53509	2.64115	9.22694	1.91103	21.2717	-4.88466	22.3924	-9.0195	20.211	-2.61824	16.3406	-3.90511	1.52223	-0.329108	5.80976	-3.62682	22.456	-1.33834	12.216	0.279641	6.35975	4.02312	1.17155	0.130468	5.39944	-5.39944	15.3041	-0.954432	17.2905	-1.74514	2.51314	1.30096	1.95823	1.95823	8.59836	-4.3145		Endocytosis	8.59836
hsa04142	4. Cellular Processes	4.1 Transport and Catabolism	Lysosome	274.38	30.3266	-5.53621	8.32806	-5.68555	25.3841	-11.6147	10.3785	6.62207	4.24088	1.01044	22.2463	10.5867	3.97617	0.6731	19.7577	1.81262	13.9482	-7.07264	9.81104	7.83158	22.7768	3.01341	14.2836	4.89063	20.7206	12.3935	4.92793	2.59792	0	0	13.4291	4.08863	15.6907	10.3676	25.624	22.2413	2.02196	2.02196	6.5078	6.5078	-3.24564	-11.1265		Metabolic pathways	8.49498
hsa04146	4. Cellular Processes	4.1 Transport and Catabolism	Peroxisome	409.209	59.2512	56.09	35.8785	32.9436	87.5668	78.4763	44.3923	-32.4874	7.80544	7.80544	32.625	32.625	33.2885	33.2885	15.6264	15.6264	19.8458	-12.2775	0	0	2.85019	2.85019	8.80134	-8.80134	3.87371	3.87371	0	0	4.4333	4.4333	18.5742	18.5742	5.22488	5.22488	7.38095	7.38095	20.1818	-20.1818	1.60918	1.60918	31.8919	36.6579		Cell adhesion molecules (CAMs)	8.38937
hsa04145	4. Cellular Processes	4.1 Transport and Catabolism	Phagosome	318.015	27.8065	-20.5145	11.5006	-5.4026	25.5534	-18.5717	7.98494	-1.32406	7.33281	0.575568	43.7328	-38.4333	37.2023	-26.72	29.8871	-10.9821	7.31486	5.11295	2.26269	2.26269	17.5926	-13.9457	16.5346	0.429904	4.34287	-1.37342	3.67555	2.88231	2.52363	0.365342	22.9197	-22.9197	20.3514	-16.2968	21.6589	-5.15304	3.29348	3.29348	4.54439	0.901327	11.8271	-10.2276		Glycosphingolipid biosynthesis - lacto and neolacto series	7.98211
hsa04140	4. Cellular Processes	4.1 Transport and Catabolism	Regulation of autophagy	506.355	49.1256	10.7054	23.6837	-15.3863	47.0963	14.4784	13.3632	-13.3632	17.5999	17.5999	80.5245	80.5245	28.6861	18.5103	62.2833	62.2833	56.3722	-56.3722	30.1709	30.1709	5.51911	5.51911	3.82967	-3.82967	12.102	-12.102	1.51931	-1.51931	0	0	18.8516	18.8516	23.1559	23.1559	32.4714	32.4714	0	0	0	0	32.2175	17.8415		RNA degradation	7.7207
hsa04810	4. Cellular Processes	4.2 Cell Motility	Regulation of actin cytoskeleton	473.346	32.2613	-10.7068	28.9594	-6.45173	54.2844	-7.16723	12.1048	6.87025	12.1876	1.79727	37.8168	-7.42823	53.2324	-13.1369	46.7986	-3.03497	14.8082	0.121343	8.41341	3.58053	16.0748	5.85996	32.5241	18.8962	19.6923	8.39832	12.1766	3.25648	8.23099	3.13285	19.6124	4.87383	33.5132	6.36097	17.1099	7.39548	8.27291	6.40585	5.27181	2.57366	18.9629	-16.6184		Progesterone-mediated oocyte maturation	7.58898
hsa04210	4. Cellular Processes	4.3 Cell Growth and Death	Apoptosis	448.814	57.1877	31.9968	30.1685	-4.25122	48.6149	-1.76661	17.6582	-12.6168	14.6264	-5.12155	64.5981	-23.3945	36.0255	-17.5575	47.0125	-7.421	24.1075	-7.18834	2.72824	2.72824	9.45269	-1.91014	6.44713	2.60666	0	0	7.22057	4.49254	8.89909	0.726512	18.6316	-18.6316	19.2812	3.27157	22.7561	8.56662	6.50106	6.50106	6.89738	6.89738	31.9683	-2.51298		Riboflavin metabolism	7.54937
hsa04110	4. Cellular Processes	4.3 Cell Growth and Death	Cell cycle	277.789	29.0258	-23.026	22.4884	-15.3677	25.4574	-12.5307	7.43945	3.15289	3.12667	1.2575	20.4683	-11.9422	24.7957	-19.6862	26.1592	-6.05397	15.977	0.932873	8.5737	1.93674	4.62193	1.11565	10.7577	0.348853	8.16747	5.46583	0.520689	0.520689	0	0	6.46639	-3.19573	28.7912	13.3206	11.1095	2.35001	12.8513	4.58348	10.9915	6.34463	14.8679	-18.002		Huntington's disease	7.44094
hsa04114	4. Cellular Processes	4.3 Cell Growth and Death	Oocyte meiosis	260.751	30.4176	-30.4176	19.9541	-19.9541	24.3707	-24.3707	8.03813	-3.52761	7.13251	-7.13251	31.3043	-8.72977	32.1289	-21.4121	21.8555	-17.1894	15.5399	-3.40643	7.97126	4.7613	2.53443	-2.53443	6.95812	3.13566	9.2531	5.18689	0.169557	-0.169557	0	0	6.52866	2.99331	13.7934	9.86676	8.3084	4.12956	7.88393	3.31427	6.60821	-6.60821	19.1796	-24.1419		Natural killer cell mediated cytotoxicity	7.2765
hsa04115	4. Cellular Processes	4.3 Cell Growth and Death	p53 signaling pathway	476.111	25.81	21.5845	19.3514	19.3514	37.5767	23.339	5.4867	-2.72872	0	0	53.851	-5.16374	32.3544	-1.16268	70.0084	2.32231	12.5248	-9.69673	14.5397	4.40869	13.6292	8.16429	25.5308	0.754761	34.2586	-9.48683	8.79376	8.79376	0	0	24.4947	-7.98621	42.4554	-31.0473	35.7065	-13.0467	11.0155	-11.0155	8.72358	-1.58115	8.69718	18.8198		Autoimmune thyroid disease	6.74928
hsa04520	4. Cellular Processes	4.4 Cell Communication	Adherens junction	377.191	34.2868	-21.5366	30.7584	-30.7584	35.2194	-35.2194	11.9367	-8.58081	4.43975	1.54356	25.3232	-21.5664	43.1158	-43.1158	31.7339	-26.8138	12.336	-12.336	5.38281	5.38281	19.1349	-0.46585	17.4745	-17.4745	12.6909	-12.6909	1.39101	1.39101	0	0	18.1976	-18.1976	38.3057	-38.3057	30.7173	-30.7173	1.29554	1.29554	3.45101	3.45101	11.7776	-10.1931		Protein processing in endoplasmic reticulum	6.74687
hsa04510	4. Cellular Processes	4.4 Cell Communication	Focal adhesion	667.802	50.7358	-3.49406	31.8242	0.153353	57.5662	-23.7821	18.103	9.87987	14.5273	-2.30148	71.0106	-53.5867	73.3585	-32.1674	68.1275	-6.69753	25.0569	9.31266	6.50092	3.91819	17.761	-3.39389	39.0829	27.5691	27.886	9.83485	12.1565	11.6161	8.11444	-5.25468	36.7308	-18.4298	51.78	3.82496	34.2503	2.79119	10.324	10.324	12.9048	0.459505	23.7625	-23.6285		VEGF signaling pathway	6.64838
hsa04540	4. Cellular Processes	4.4 Cell Communication	Gap junction	357.098	49.6312	-27.8288	19.7981	-5.60781	49.3752	-18.9042	9.30899	-9.30899	6.75724	-6.75724	47.4649	-16.0536	33.7962	2.14478	28.3409	17.3932	10.8866	5.54642	8.48906	1.66675	32.4685	-26.5289	3.62899	3.62899	1.61952	-1.61952	3.70166	-0.227218	0	0	13.2503	-1.83591	11.0387	5.00684	11.5875	-1.73544	9.75438	-1.14822	6.20042	-1.08572	27.7941	-4.2954		Pancreatic cancer	6.37602
hsa04530	4. Cellular Processes	4.4 Cell Communication	Tight junction	328.631	21.7022	-21.7022	26.4764	-12.9398	25.6341	-19.8228	7.41458	5.34672	5.45924	-1.81423	36.1193	-33.8306	38.6273	-33.7286	29.9217	-20.8529	13.2549	-2.78364	6.54617	6.54617	6.92926	-3.61721	16.9386	8.18307	17.2726	4.26154	9.05443	9.05443	2.69683	-2.69683	14.9277	-8.13221	30.6983	-5.67864	13.6724	-9.1469	2.50928	2.50928	2.77525	1.42944	13.8859	-21.4578		Spliceosome	6.20822
hsa04612	5. Organismal Systems	5.1 Immune System	Antigen processing and presentation	329.719	33.6828	-11.1	19.0183	-3.81662	36.3888	-23.1483	9.38062	9.38062	9.27516	-9.27516	52.5424	2.92012	23.388	-1.88512	38.2256	-3.8271	25.9727	-8.69571	3.79338	3.79338	6.86415	2.22559	8.06437	-2.25175	7.3424	7.3424	0	0	7.90723	4.38358	13.9967	-6.74064	17.6747	3.36989	5.23813	1.05045	10.9636	0.598486	0	0	23.1181	-7.64215		Pancreatic secretion	6.08326
hsa04662	5. Organismal Systems	5.1 Immune System	B cell receptor signaling pathway	440.872	31.1214	-26.5002	19.8504	-19.8504	38.5294	-0.241517	11.527	2.40055	9.68463	2.89123	53.8123	-11.2823	45.1631	26.165	65.9205	21.2309	12.182	9.58836	0	0	9.42026	2.18959	3.40434	0.519621	3.3485	-3.3485	0.337308	-0.337308	0	0	20.9641	17.1091	42.3167	-17.5731	11.2768	3.22114	26.2634	-13.7655	35.7502	24.7169	29.406	-2.09937		mTOR signaling pathway	6.07657
hsa04062	5. Organismal Systems	5.1 Immune System	Chemokine signaling pathway	419.913	45.728	-5.87702	20.7561	-12.9501	47.853	4.25224	28.6867	-23.9441	9.1603	6.31668	31.1334	1.35763	35.4698	16.3725	38.3942	12.8732	14.9527	-8.96719	3.95269	-1.77901	10.6247	-1.06559	22.632	9.59148	10.9139	6.10032	9.9312	8.38794	2.16776	-2.16776	18.1384	6.76159	24.4584	-6.36657	9.82382	-0.254302	17.4309	-10.6617	17.7051	12.5284	20.2619	0.210245		Selenoamino acid metabolism	5.95415
hsa04610	5. Organismal Systems	5.1 Immune System	Complement and coagulation cascades	175.249	0	0	11.4114	-0.877785	20.749	-12.4422	5.23652	-1.74139	0	0	0	0	7.21397	0.404234	1.33433	1.33433	10.0683	-1.55705	0	0	6.10896	-3.48102	15.1148	-10.4414	27.9876	-19.2877	6.18967	-3.25877	2.88897	2.88897	3.31654	3.31654	15.5556	15.5556	34.8539	27.8998	2.74782	2.74782	4.47122	4.47122	-6.00848	-5.15567		Hepatitis C	5.62174
hsa04623	5. Organismal Systems	5.1 Immune System	Cytosolic DNA-sensing pathway	312.486	45.7631	-41.3964	16.0454	-1.99624	31.287	31.287	9.16394	9.16394	7.97729	7.97729	11.267	6.30957	21.5678	9.43198	33.8658	33.8658	0	0	0	0	0	0	0	0	2.41256	-2.41256	0	0	0	0	0	0	44.8842	-44.8842	5.70116	-5.70116	32.8809	-32.8809	49.6694	49.6694	15.4422	23.9163		Cysteine and methionine metabolism	5.60359
hsa04664	5. Organismal Systems	5.1 Immune System	Fc epsilon RI signaling pathway	261.566	7.37359	-7.37359	5.9493	-2.10963	26.5777	-2.72287	1.4888	-1.4888	9.44614	-2.55669	36.5139	15.1695	34.4116	18.9323	40.2083	22.8523	6.1163	-6.1163	0	0	15.1402	8.53083	5.32009	-1.21777	3.40671	0.679747	4.14099	-4.14099	10.6214	10.6214	19.7244	12.1813	18.5962	12.0815	8.82541	6.33155	2.63561	2.63561	5.06909	-2.53034	9.9208	1.02681		RIG-I-like receptor signaling pathway	5.31839
hsa04666	5. Organismal Systems	5.1 Immune System	Fc gamma R-mediated phagocytosis	297.757	11.8061	-8.08986	11.4675	-2.9385	46.5246	-5.0312	2.35125	0.203462	10.6015	-2.25417	18.9627	14.846	37.3777	11.3547	34.1195	14.9152	8.20647	-3.12417	0	0	7.3805	7.3805	14.4714	1.65011	5.86352	2.01509	5.24829	-5.24829	10.4238	10.4238	19.3087	15.4417	29.196	21.5345	16.892	16.892	6.64029	6.64029	0.915614	0.915614	9.64337	-6.64291		Renal cell carcinoma	5.04988
hsa04640	5. Organismal Systems	5.1 Immune System	Hematopoietic cell lineage	420.874	63.9187	42.3708	56.9276	10.2276	65.2431	33.7665	9.12488	-6.71164	17.2209	0.574967	31.4658	-9.95519	20.6705	-2.20254	30.9149	11.6178	11.1343	-4.37773	2.1363	-2.1363	9.58618	4.33029	30.1379	-11.9703	17.3674	-0.487005	9.74761	3.36811	10.0054	10.0054	13.5403	-13.5403	11.8674	-7.89481	9.86526	-6.61541	0	0	0	0	26.9051	20.3338		Amino sugar and nucleotide sugar metabolism	4.96368
hsa04672	5. Organismal Systems	5.1 Immune System	Intestinal immune network for IgA production	460.851	46.2463	-27.2095	58.1319	-58.1319	111.225	-28.8708	5.44	-5.44	14.824	9.33351	39.6145	12.2364	19.7377	19.7377	23.2662	-23.2662	12.2045	-5.51837	16.223	-16.223	5.3817	-5.3817	26.296	-26.296	21.4582	-21.4582	7.34878	-7.34878	0	0	21.2535	6.60042	3.21758	-3.21758	12.7836	-12.7836	16.1981	-16.1981	0	0	30.1697	-7.16128		Notch signaling pathway	4.82159
hsa04670	5. Organismal Systems	5.1 Immune System	Leukocyte transendothelial migration	386.616	23.2084	-19.5442	15.2289	-15.2289	38.3775	-4.90654	8.66094	0.716997	8.84042	4.1327	42.7225	-8.31572	63.5356	-26.2921	37.9698	-8.78442	9.77405	-0.50872	5.80366	-0.871227	8.15918	-1.39901	12.8086	5.78496	3.07329	-3.07329	6.4573	6.4573	2.96993	-2.96993	29.6614	6.05357	35.2966	-2.61035	16.4739	-3.23501	6.51558	-2.50613	11.0785	-3.00323	20.1369	-14.0988		Base excision repair	4.55695
hsa04650	5. Organismal Systems	5.1 Immune System	Natural killer cell mediated cytotoxicity	250.208	4.48041	0.677308	9.71488	-2.42771	12.3725	3.32275	4.58619	-2.52939	2.81203	2.81203	40.1462	8.55019	29.6934	22.6841	32.0753	19.1679	23.2977	-1.16123	2.17334	2.17334	8.75867	6.19536	6.08098	3.83188	2.6107	-2.6107	4.92838	4.4024	0	0	16.0991	13.0935	23.1342	23.1342	12.3266	12.3266	14.917	14.917	0	0	7.2765	-0.666052		Ether lipid metabolism	4.46668
hsa04621	5. Organismal Systems	5.1 Immune System	NOD-like receptor signaling pathway	533.765	82.7723	8.81875	39.8005	-6.45652	32.1891	20.904	79.1515	-32.1006	25.1838	-9.72101	22.4382	11.5482	21.6003	4.7025	40.9482	30.0834	7.88412	-7.88412	1.73578	1.73578	15.9363	-5.19389	13.1367	-1.21107	11.503	1.20767	11.4544	10.4897	5.22521	5.22521	2.34763	-2.34763	44.0669	-44.0669	4.16256	-4.16256	30.0843	-30.0843	42.1438	42.1438	25.7374	20.8958		Asthma	4.12059
hsa04622	5. Organismal Systems	5.1 Immune System	RIG-I-like receptor signaling pathway	191.756	32.9793	-32.9793	11.1888	-11.1888	5.34038	-0.703698	5.89616	5.89616	0	0	9.46762	-0.245053	7.53552	-7.53552	4.84512	-4.84512	7.27344	-7.27344	0	0	6.67825	2.90282	0	0	1.62144	-1.62144	0	0	0	0	2.09383	-2.09383	32.883	-32.883	1.48283	-1.48283	24.8829	-24.8829	37.5877	37.5877	5.31839	-2.54726		Oxidative phosphorylation	4.08488
hsa04660	5. Organismal Systems	5.1 Immune System	T cell receptor signaling pathway	304.711	18.396	-11.1624	15.9819	-10.767	16.2683	5.61598	11.0213	-1.99776	2.33675	2.33675	32.7862	2.72601	29.8649	16.9106	38.69	22.9041	11.1532	2.95149	2.17658	2.17658	9.53426	2.89233	4.83552	2.96655	3.98772	-3.98772	0.218538	-0.218538	4.41557	-4.41557	14.4666	9.79204	32.7485	-1.52398	6.85067	5.30518	22.726	-3.20829	26.2527	12.9232	14.6126	1.79715		Parkinson's disease	3.82228
hsa04620	5. Organismal Systems	5.1 Immune System	Toll-like receptor signaling pathway	370.923	40.6121	-24.2005	28.2662	-21.7099	52.2093	-4.66652	13.2403	-1.19108	7.58676	3.14206	32.1012	16.4487	35.6821	21.6748	58.6784	33.9859	14.0511	-2.59999	1.81948	-1.81948	11.2822	3.42259	10.8126	-7.80426	7.78398	-7.78398	2.69455	-2.69455	1.69582	-1.69582	17.3605	11.8289	14.3444	8.15254	12.242	10.4131	1.93278	1.93278	6.5274	0.954488	27.9509	0.550573		N-Glycan biosynthesis	3.45048
hsa04920	5. Organismal Systems	5.2 Endocrine System	Adipocytokine signaling pathway	314.858	42.6129	1.17781	20.1149	15.6304	40.3161	2.31092	16.8457	8.11935	9.11539	-7.11994	15.4272	-4.85702	17.7516	7.48849	15.1587	8.33714	16.6066	16.6066	0	0	21.7131	14.6231	5.66639	3.01287	6.75687	1.40607	0.893328	-0.893328	5.37693	5.37693	5.08237	-0.407516	26.438	17.3084	3.78153	-0.171842	17.3853	17.3853	27.8149	-27.8149	14.2178	-0.947218		Galactose metabolism	2.79684
hsa04912	5. Organismal Systems	5.2 Endocrine System	GnRH signaling pathway	267.267	29.5965	-25.8005	12.5609	-12.5609	33.1632	-33.1632	6.27882	6.27882	7.02851	-7.02851	26.1645	-26.1645	20.6686	-20.6686	13.1777	-13.1777	16.6899	6.83746	5.11027	5.11027	5.34857	-5.34857	5.6442	-0.447326	2.78418	-2.78418	5.2597	-0.17285	0	0	8.75204	-8.75204	29.0995	11.5011	5.06715	-2.87251	19.096	19.096	15.7767	-15.7767	14.1787	-20.472		Protein export	2.55524
hsa04910	5. Organismal Systems	5.2 Endocrine System	Insulin signaling pathway	247.485	14.641	-10.4501	13.2047	0.793699	33.0685	-2.63019	6.08324	6.08324	11.1144	-2.41372	30.293	14.4871	17.5466	6.87267	27.1851	15.5271	9.63825	-9.63825	5.84607	5.84607	7.13687	5.45647	1.73988	0.265701	1.47271	1.47271	0	0	2.52262	1.23049	14.5419	11.4504	19.0691	19.0691	7.77951	7.77951	10.8139	7.64565	13.788	-10.2351	15.4271	-3.48228		DNA replication	2.49714
hsa04916	5. Organismal Systems	5.2 Endocrine System	Melanogenesis	554.003	50.9128	7.90218	45.0478	25.5549	86.9511	33.4122	3.2574	3.2574	7.01484	-3.68474	57.0613	26.2359	75.3467	44.8912	63.1983	43.9396	17.2482	3.54448	6.6885	3.1796	21.0931	13.7068	9.75837	-1.78796	11.7045	8.26623	3.4484	-3.4484	2.83362	2.83362	30.9706	21.721	21.9871	6.34667	26.7719	11.3092	8.70409	2.40434	4.00441	-4.00441	42.7314	20.3957		Glycosphingolipid biosynthesis - ganglio series	2.12538
hsa03320	5. Organismal Systems	5.2 Endocrine System	PPAR signaling pathway	852.839	37.2224	31.8476	117.8	117.8	161.96	143.935	48.8734	24.6696	13.221	3.41179	45.1909	-0.457417	93.6617	93.6617	124.499	112.297	65.5706	53.7536	9.61478	9.61478	13.5955	4.11495	7.73596	0.969485	35.5836	7.87124	6.26741	-6.26741	12.5345	8.50988	18.8073	-3.19073	13.5432	10.1372	23.2342	2.87602	0	0	3.92296	-3.92296	68.1319	79.3842		Aminoacyl-tRNA biosynthesis	1.83776
hsa04914	5. Organismal Systems	5.2 Endocrine System	Progesterone-mediated oocyte maturation	247.062	9.21829	-6.37763	7.34889	-5.28953	17.8456	-1.39052	0	0	6.86862	-3.03055	24.3943	17.7393	36.1164	7.34902	34.2055	9.76388	3.49298	-3.49298	1.06075	1.06075	7.90816	1.98171	4.28035	-0.937716	4.20796	1.98599	0	0	3.19318	3.19318	17.316	14.4467	33.6568	13.7449	17.2672	12.1796	11.282	3.79615	7.39929	-7.39929	7.58898	-3.6011		Sphingolipid metabolism	1.72269
hsa04614	5. Organismal Systems	5.2 Endocrine System	Renin-angiotensin system	1002.21	237.63	237.63	206.018	206.018	254.925	254.925	0	0	9.55387	9.55387	9.62274	9.62274	10.4825	10.4825	31.6427	31.6427	0	0	0	0	59.2648	59.2648	59.0174	59.0174	109.257	109.257	6.21046	-6.21046	8.58378	8.58378	0	0	0	0	0	0	0	0	0	0	-14.1277	49.207		Arachidonic acid metabolism	1.60388
hsa04260	5. Organismal Systems	5.3 Circulatory System	Cardiac muscle contraction	351.394	30.9707	-20.2807	4.2303	-4.2303	51.9887	-17.4358	13.8739	6.09984	21.2416	-7.34264	41.6405	-21.774	35.6492	-7.48208	25.8903	-4.03935	11.7692	2.10319	3.29333	3.29333	1.99544	-1.99544	17.3967	-12.548	13.5199	-8.32484	0	0	6.39875	6.39875	13.5799	-13.5799	24.6083	-6.98374	20.0775	-20.0775	5.17116	0.583418	8.09829	-8.09829	13.1856	-1.95546		Valine, leucine and isoleucine biosynthesis	1.52444
hsa04270	5. Organismal Systems	5.3 Circulatory System	Vascular smooth muscle contraction	329.281	37.2461	-37.2461	21.2027	-1.80027	46.9918	-18.3898	11.7972	11.7972	6.71689	-6.71689	18.2377	-18.2377	29.6546	-12.4004	17.2328	-3.47376	16.8027	-0.267748	10.904	10.904	7.13575	2.40423	37.4002	31.6184	13.0198	7.44828	8.92191	3.7656	6.01094	-6.01094	5.22958	-5.22958	15.6675	-6.78872	4.21294	-2.12989	5.46008	5.46008	9.43569	1.5626	16.1866	-19.8118		ABC transporters	1.32745
hsa04976	5. Organismal Systems	5.4 Digestive System	Bile secretion	278.829	20.8328	1.71965	31.7	12.3264	40.55	6.77213	10.6054	-4.65304	0	0	29.4286	15.0561	37.0051	-7.12145	13.7022	10.4754	8.72943	-8.72943	3.81333	3.81333	2.17191	2.17191	6.13759	-6.13759	20.6951	-16.8009	2.4297	-2.4297	2.63118	2.63118	17.0207	-1.59897	14.5772	-2.71851	8.70162	-0.771199	1.31109	1.31109	6.78574	-6.78574	17.967	10.8472		Glycerophospholipid metabolism	1.29232
hsa04973	5. Organismal Systems	5.4 Digestive System	Carbohydrate digestion and absorption	324.042	10.69	10.69	0	0	20.1949	20.1949	7.77406	-7.77406	4.71036	4.71036	54.4312	54.4312	62.8224	43.8654	63.0606	63.0606	0	0	6.58666	6.58666	12.1376	12.1376	4.10232	4.10232	0	0	0	0	0	0	45.2733	34.3343	17.1012	17.1012	15.157	15.157	0	0	0	0	19.9315	21.882		One carbon pool by folate	1.01852
hsa04971	5. Organismal Systems	5.4 Digestive System	Gastric acid secretion	310.327	33.1203	-21.3613	24.483	-4.46357	37.7419	-30.941	14.5646	6.01316	6.52092	-6.52092	15.4518	-12.3056	36.003	-36.003	19.0795	-15.5367	6.89672	-6.89672	11.0031	11.0031	3.08082	-3.08082	25.6632	17.1351	15.0952	15.0952	3.80278	-3.80278	0	0	9.77208	-9.77208	18.8695	0.0159358	13.0493	3.6936	6.88738	6.88738	9.24221	-2.37059	14.2965	-23.9497		Inositol phosphate metabolism	0.556332
hsa04972	5. Organismal Systems	5.4 Digestive System	Pancreatic secretion	156.858	12.818	-3.59528	7.32729	-0.957279	19.7913	-1.84641	6.18946	-6.18946	2.07731	2.07731	8.60296	-6.74159	19.2611	-5.70688	5.38077	-5.38077	17.9139	11.0917	2.84131	2.84131	1.25093	-1.25093	3.34437	-3.34437	0	0	2.98258	-2.98258	0	0	6.27899	-6.27899	19.8038	5.01677	4.87379	-2.46399	5.71012	5.71012	10.4097	-10.4097	6.08326	-2.37373		Pentose phosphate pathway	0.377016
hsa04974	5. Organismal Systems	5.4 Digestive System	Protein digestion and absorption	1047.3	88.8333	24.3078	67.5421	-13.539	101.534	3.36451	27.5738	12.698	28.0963	-10.2544	54.2847	30.1692	103.047	26.0157	145.013	56.682	13.1044	-4.08093	15.5112	15.5112	22.0109	10.0513	39.6598	33.7305	46.2753	29.0564	2.72241	-2.72241	3.21411	3.21411	43.0182	20.7541	105.757	99.732	106.773	89.2158	18.4433	18.4433	14.8859	-4.75831	36.981	-25.9233		Proteasome	0.283506
hsa04970	5. Organismal Systems	5.4 Digestive System	Salivary secretion	225.606	30.3989	-19.4603	16.4747	-8.9196	38.9628	-17.6794	6.29389	-1.66096	6.06597	-6.06597	9.09967	-9.09967	32.2962	-16.2202	8.3639	-8.3639	23.6165	10.7854	10.2355	10.2355	1.48366	-1.48366	3.96657	-3.96657	0	0	3.53747	-3.53747	0	0	7.44717	-7.44717	11.4747	-6.06345	5.78054	-2.92241	4.70659	4.70659	5.4013	-5.4013	14.1331	-8.91384		Circadian rhythm - mammal	0.223682
hsa04960	5. Organismal Systems	5.5 Excretory System	Aldosterone-regulated sodium reabsorption	285.52	8.3993	8.3993	4.0801	-4.0801	25.165	9.54443	6.10819	-6.10819	6.22135	6.22135	51.7504	22.1848	55.4333	17.9133	43.3535	43.3535	3.68033	-3.68033	5.17523	5.17523	11.4998	7.57356	3.22325	3.22325	0	0	0	0	0	0	35.5718	26.9769	13.4366	13.4366	12.4216	12.4216	0	0	0	0	10.0885	3.49278		Purine metabolism	0.192074
hsa04966	5. Organismal Systems	5.5 Excretory System	Collecting duct acid secretion	0	0	0	0	0	0	0	0	0	0	0	0	0	0	0	0	0	0	0	0	0	0	0	0	0	0	0	0	0	0	0	0	0	0	0	0	0	0	0	0	0	#NUM!	#DIV/0!		Glycosaminoglycan biosynthesis - keratan sulfate	0.188807
hsa04964	5. Organismal Systems	5.5 Excretory System	Proximal tubule bicarbonate reclamation	210.944	22.1247	9.23272	27.9786	27.9786	52.2478	36.8907	44.5041	21.7002	0	0	6.4157	-6.4157	13.9018	-13.9018	13.5027	-13.5027	7.68675	7.68675	14.56	4.7609	0	0	0	0	0	0	0	0	0	0	8.02191	-8.02191	0	0	0	0	0	0	0	0	10.3894	14.7355		Homologous recombination	0.322442
hsa04962	5. Organismal Systems	5.5 Excretory System	Vasopressin-regulated water reabsorption	416.904	62.0272	13.2487	77.384	46.2763	144.451	90.3819	0	0	14.6755	14.6755	6.65217	3.56907	27.078	13.8085	30.6624	26.707	18.5434	18.5434	0	0	0	0	5.4684	-5.4684	6.15818	-6.15818	7.02948	-7.02948	0	0	0	0	8.19138	8.19138	1.98226	1.98226	1.60714	1.60714	4.99409	-4.99409	34.7183	32.6952		mRNA surveillance pathway	0.428359
hsa04730	5. Organismal Systems	5.6 Nervous System	Long-term depression	171.454	14.0745	-14.0745	9.7917	-3.96419	33.5215	-6.30777	0	0	1.17414	1.17414	18.4504	-18.4504	24.8507	-0.76806	17.7662	-7.85451	9.42889	9.42889	1.44132	-1.44132	3.77243	-3.77243	4.6098	-4.6098	0	0	4.11112	-4.11112	0	0	7.24971	-7.24971	10.1911	-10.1911	6.71793	-3.39631	4.30226	4.30226	0	0	12.1794	-2.72604		Steroid hormone biosynthesis	0.763198
hsa04720	5. Organismal Systems	5.6 Nervous System	Long-term potentiation	311.888	24.7303	-24.7303	14.8148	-14.8148	28.7126	-28.7126	11.2584	4.77603	12.8779	-7.44497	54.4818	-52.0477	29.2102	-29.2102	18.9127	-18.9127	35.6908	0.794637	9.27588	9.27588	3.57897	-3.57897	4.3734	-4.3734	2.475	-2.475	1.57046	-1.57046	0	0	11.6897	-11.6897	19.9693	-14.003	4.79778	-4.79778	13.6268	13.6268	9.84086	-2.06971	20.1791	-21.2517		RNA polymerase	2.34091
hsa04722	5. Organismal Systems	5.6 Nervous System	Neurotrophin signaling pathway	311.495	34.9998	-12.5234	19.3755	-0.709002	26.7534	3.27731	10.3109	1.666	6.06018	-0.543284	25.4985	-2.51666	32.2447	13.1336	24.441	12.6914	16.2747	5.00131	5.9409	1.30403	6.1203	2.43913	3.70164	3.70164	1.9736	-1.9736	3.48428	3.48428	0	0	15.0156	7.15361	29.0269	-1.77489	6.48651	5.09753	26.3606	3.05255	17.4262	6.40041	19.6436	-0.215037		Lysosome	3.24564
hsa04740	5. Organismal Systems	5.7 Sensory System	Olfactory transduction	0	0	0	0	0	0	0	0	0	0	0	0	0	0	0	0	0	0	0	0	0	0	0	0	0	0	0	0	0	0	0	0	0	0	0	0	0	0	0	0	0	#NUM!	#DIV/0!		Butanoate metabolism	3.51634
hsa04744	5. Organismal Systems	5.7 Sensory System	Phototransduction	0	0	0	0	0	0	0	0	0	0	0	0	0	0	0	0	0	0	0	0	0	0	0	0	0	0	0	0	0	0	0	0	0	0	0	0	0	0	0	0	0	#NUM!	#DIV/0!		RNA transport	3.82996
hsa04742	5. Organismal Systems	5.7 Sensory System	Taste transduction	0	0	0	0	0	0	0	0	0	0	0	0	0	0	0	0	0	0	0	0	0	0	0	0	0	0	0	0	0	0	0	0	0	0	0	0	0	0	0	0	0	#NUM!	#DIV/0!		Ribosome	5.50966
hsa04360	5. Organismal Systems	5.8 Development	Axon guidance	345.389	41.9942	19.1839	14.7136	-14.7136	39.1786	-16.2445	28.2917	-21.6125	9.28459	-1.62539	39.3485	-30.7839	29.1623	-18.1691	22.4715	-17.9449	5.70889	4.1987	6.11327	-2.20095	5.97157	-5.97157	8.972	-0.984607	18.5725	-15.0127	0.832137	0.439322	9.72833	-1.42916	11.5687	-3.81194	19.2413	-2.21615	17.2816	-17.2816	8.90735	-1.40276	8.04587	-3.55209	16.7269	-5.5656		Complement and coagulation cascades	6.00848
hsa04320	5. Organismal Systems	5.8 Development	Dorso-ventral axis formation	286.875	4.62218	4.62218	14.0973	14.0973	79.584	79.584	0	0	7.50435	7.50435	17.9431	17.9431	42.3745	42.3745	55.659	55.659	20.0746	20.0746	0	0	6.31328	6.31328	21.1324	21.1324	12.3544	12.3544	0	0	0	0	0	0	0	0	5.21554	5.21554	0	0	0	0	14.9308	24.4594		Staphylococcus aureus infection	6.7676
hsa04380	5. Organismal Systems	5.8 Development	Osteoclast differentiation	313.412	28.9583	25.3782	20.351	1.02419	36.6995	23.4726	17.0652	-13.5188	11.9262	-0.175469	29.2184	18.0145	52.8108	12.1902	37.4647	25.6722	13.3131	-1.95922	8.30586	1.29832	9.62851	5.85911	6.15468	2.37189	2.92935	-2.92935	0.045027	-0.045027	0	0	14.0255	8.97214	10.5798	2.40373	11.3885	7.36295	1.89044	1.89044	0.657088	0.657088	24.6709	13.6186		Glycosylphosphatidylinositol(GPI)-anchor biosynthesis	7.50112
hsa04710	5. Organismal Systems	5.9 Environmental Adaptation	Circadian rhythm - mammal	106.094	0	0	3.89945	-3.89945	4.04205	-4.04205	0	0	0	0	40.2676	40.2676	18.5567	18.5567	3.49273	3.49273	6.6846	-6.6846	3.42491	3.42491	8.4531	-8.4531	9.96572	-9.96572	6.42286	-6.42286	0.884118	-0.884118	0	0	0	0	0	0	0	0	0	0	0	0	0.223682	19.1557		SNARE interactions in vesicular transport	7.78697
hsa05221	6. Human Diseases	6.1 Cancers	Acute myeloid leukemia	347.154	30.7392	17.111	23.4704	12.0012	52.5309	30.9592	3.24484	-3.24484	5.32294	5.32294	47.5001	12.1337	44.3833	36.3682	60.2043	44.4981	2.01796	2.01796	0	0	19.3249	7.78382	2.37503	2.37503	0	0	0	0	0	0	29.9686	16.12	12.338	7.4634	10.6817	6.86845	3.05176	3.05176	0	0	29.8228	17.3898		Primary bile acid biosynthesis	8.22125
hsa05217	6. Human Diseases	6.1 Cancers	Basal cell carcinoma	891.874	69.3651	61.5753	68.8341	68.8341	137.643	130.853	3.2937	3.2937	13.4474	7.76225	87.8115	87.8115	136.022	136.022	123.94	123.94	32.969	23.2563	0	0	37.3777	37.3777	8.56081	8.56081	21.4501	21.4501	0	0	6.08704	6.08704	56.5946	56.5946	27.9682	27.9682	56.2842	56.2842	4.22504	-4.22504	0	0	70.4095	66.8001		Synthesis and degradation of ketone bodies	9.04201
hsa05219	6. Human Diseases	6.1 Cancers	Bladder cancer	431.542	35.2859	19.1024	13.5038	-0.116009	19.3781	-6.23831	3.85325	-3.85325	0	0	94.4946	-94.4946	40.7769	-31.0376	61.0519	-33.3742	10.7588	10.7588	0	0	12.3692	-12.3692	5.09079	-5.09079	19.4891	11.7476	0	0	14.025	14.025	53.9155	-53.9155	26.8712	-26.8712	14.702	-10.3277	3.62397	3.62397	2.35209	2.35209	18.7599	-8.22193		Renin-angiotensin system	14.1277
hsa05220	6. Human Diseases	6.1 Cancers	Chronic myeloid leukemia	350.01	49.6818	38.6633	23.7528	-0.39941	26.8056	-7.89967	12.5809	-12.5809	4.54555	-0.135855	53.4396	8.30773	29.6021	18.1484	39.0604	26.3618	15.845	-12.5819	4.00894	4.00894	10.347	1.01585	10.5727	-6.73222	2.44297	-2.44297	0.572443	-0.572443	4.8128	-4.8128	26.9009	15.7042	14.6454	10.7042	12.9726	9.88956	2.46738	2.46738	4.95346	-2.57676	24.8264	9.17393		Fatty acid biosynthesis	14.3283
hsa05210	6. Human Diseases	6.1 Cancers	Colorectal cancer	332.514	26.5179	14.0117	19.9626	-9.25237	23.2835	-1.06906	14.0364	-1.72146	4.50943	0.671968	38.3441	19.7166	37.6202	28.6541	53.4457	48.4358	32.4887	-13.1686	5.21518	5.21518	12.5985	0.75282	13.3157	-8.80315	2.8705	-2.8705	0	0	0	0	26.4372	17.3469	11.7211	7.09023	10.1476	6.52503	0	0	0	0	20.639	13.4092		Pantothenate and CoA biosynthesis	18.6753
hsa05213	6. Human Diseases	6.1 Cancers	Endometrial cancer	358.33	39.0575	10.669	12.3463	-0.106066	35.5941	-7.82655	6.06383	-0.982121	10.8537	-0.899516	62.2244	-7.7702	36.9905	28.2884	61.5402	28.373	11.0329	3.54025	0	0	13.8945	1.36414	2.5786	2.5786	0	0	0	0	0	0	35.4665	14.5725	15.7763	5.72233	11.5973	7.45717	3.31334	3.31334	0	0	24.8314	2.26565		Glycosaminoglycan degradation	28.2828
hsa05214	6. Human Diseases	6.1 Cancers	Glioma	342.492	22.429	-22.429	14.2579	-14.2579	38.4774	-15.6934	2.55405	2.55405	9.34525	-4.031	48.2529	13.1566	50.3853	9.79755	51.9882	19.1572	9.03978	-5.10734	7.33782	7.33782	12.4694	1.22423	2.31413	2.31413	0	0	0	0	0	0	29.2001	15.7067	14.0855	9.33592	10.4078	6.69234	10.909	10.909	9.03791	-9.03791	23.6067	-8.76615		Terpenoid backbone biosynthesis	28.8683
hsa05218	6. Human Diseases	6.1 Cancers	Melanoma	382.911	18.2356	-18.2356	12.3344	-12.3344	42.6909	-5.75198	0	0	2.5907	2.5907	53.0356	6.83874	46.3116	2.08511	59.2264	10.1403	1.91706	1.91706	2.72655	-2.72655	21.0053	-7.65394	8.20007	-3.68751	13.2025	-13.2025	0	0	0	0	32.2858	11.4983	30.9389	1.60402	27.1946	-10.5219	8.01028	8.01028	3.00489	-3.00489	13.5519	0.784282		Steroid biosynthesis	44.5033
hsa05223	6. Human Diseases	6.1 Cancers	Non-small cell lung cancer	267.777	7.19266	-7.19266	10.7325	-1.37393	29.7206	6.95046	0	0	4.83882	4.83882	51.746	14.4149	35.3819	26.9216	43.1488	26.5701	2.13007	2.13007	0	0	15.0909	2.90861	2.50697	2.50697	2.05529	2.05529	0	0	2.77736	2.77736	29.9902	15.3723	14.5085	9.36313	12.7352	8.71012	3.22131	3.22131	0	0	15.0984	4.22899
hsa05212	6. Human Diseases	6.1 Cancers	Pancreatic cancer	311.472	4.49749	-1.35138	12.3683	-12.3683	21.078	-3.3065	3.64357	-3.64357	2.07256	2.07256	59.1975	-9.04988	37.3635	9.57916	41.8785	5.89064	11.1249	-8.05755	4.10074	4.10074	13.5515	0.544775	15.5371	-8.09351	4.8789	-4.8789	0.0765459	-0.0765459	4.52403	-4.52403	28.4394	-1.11443	24.3777	-10.0174	19.2226	3.20354	0	0	3.53921	-3.53921	6.37602	1.62493
hsa05200	6. Human Diseases	6.1 Cancers	Pathways in cancer (overview)	507.609	35.2885	23.355	26.0084	16.9547	44.7516	28.3014	11.7217	2.53291	7.6583	-0.970349	54.8742	26.3146	51.7832	32.1261	69.0212	47.2404	17.2926	0.872129	7.00491	5.93568	19.6882	7.99334	18.1345	7.88193	19.0951	10.9491	3.47107	2.79466	5.75817	2.61069	25.8802	12.0076	36.2241	17.3514	40.8955	29.1029	9.52744	4.99053	3.53025	0.565241	19.487	14.8343
hsa05215	6. Human Diseases	6.1 Cancers	Prostate cancer	365.852	26.4664	9.33971	13.9158	6.77096	18.0261	1.93876	16.1158	7.99539	13.2645	-7.55308	54.8783	12.248	29.2187	16.2918	43.5986	24.9779	15.3785	4.10409	4.37546	4.37546	16.5367	2.04365	6.87687	2.2576	7.76279	4.59803	5.93568	5.93568	2.82675	2.82675	26.5479	13.0287	21.9047	10.5436	21.524	16.4667	16.107	4.88938	4.59142	0.650582	12.9011	3.77147
hsa05211	6. Human Diseases	6.1 Cancers	Renal cell carcinoma	395.22	14.6238	-10.1951	6.1872	-6.1872	25.1544	-6.64235	4.63348	-0.633482	4.53995	4.53995	65.254	-5.94123	52.1917	1.04536	61.2509	-3.44534	3.62429	-3.62429	0	0	19.6753	-8.54916	10.1578	-6.39731	14.5346	-14.5346	0	0	0	0	35.8564	0.630439	43.3156	-27.6395	31.8052	-17.9113	2.41598	2.41598	0	0	5.04988	7.17258
hsa05222	6. Human Diseases	6.1 Cancers	Small cell lung cancer	822.441	94.137	83.3799	32.7528	26.3052	55.1869	41.1993	22.5608	3.66369	9.23141	0.987403	71.2666	46.3803	71.1359	64.2679	129.25	113.638	2.35425	0.245161	10.4867	10.4867	23.7071	18.6557	33.1197	33.1197	28.7617	28.7617	0.631902	-0.631902	7.13606	-3.74674	36.3409	30.1779	72.6807	69.5411	97.2853	94.8293	17.039	17.039	7.37651	1.37786	26.9848	16.6809
hsa05216	6. Human Diseases	6.1 Cancers	Thyroid cancer	333.764	56.2715	19.3993	26.7458	7.79652	33.8318	-18.4816	9.22756	-1.49453	3.33692	-3.33692	45.945	-15.7999	27.5962	1.22466	34.2074	8.25806	25.738	0.00091238	0	0	18.7547	-11.578	4.04598	-4.04598	5.5362	0.897749	0	0	4.34717	4.34717	17.7817	-7.61899	8.28232	0.228678	7.07367	0.77349	5.04205	5.04205	0	0	27.3732	3.95668
hsa05330	6. Human Diseases	6.2 Immune System Diseases	Allograft rejection	453.051	51.5868	-17.3698	71.1368	-50.6634	82.2318	-73.9139	5.69905	-5.69905	0	0	27.7882	27.7882	19.967	19.967	29.9549	1.68158	22.0952	-22.0952	5.1985	-5.1985	8.44047	8.44047	36.7272	-16.4639	20.6042	-20.6042	20.8062	5.4088	0	0	6.73774	6.73774	29.0992	29.0992	5.8394	5.8394	9.13871	9.13871	0	0	27.4412	-17.5932
hsa05310	6. Human Diseases	6.2 Immune System Diseases	Asthma	150.24	14.9575	14.9575	0	0	8.99526	8.99526	8.54857	-8.54857	3.6419	3.6419	12.187	12.187	0	0	0	0	19.2227	-19.2227	0	0	19.0418	19.0418	6.40793	-6.40793	6.42157	6.42157	13.0145	-13.0145	33.3816	33.3816	4.42021	4.42021	0	0	0	0	0	0	0	0	4.12059	6.17765
hsa05320	6. Human Diseases	6.2 Immune System Diseases	Autoimmune thyroid disease	299.037	38.8937	-21.4433	59.0052	-47.57	68.3137	-68.3137	4.98667	-4.98667	0	0	9.27664	9.27664	0	0	12.3696	-12.3696	8.12299	-8.12299	4.54869	-4.54869	0	0	32.1363	-14.4059	18.0287	-18.0287	18.2055	4.7327	0	0	0	0	17.1532	17.1532	0	0	7.99637	7.99637	0	0	6.74928	-22.9902
hsa05332	6. Human Diseases	6.2 Immune System Diseases	Graft-versus-host disease	788.073	87.5188	2.33718	99.5922	-50.8669	142.064	-41.1204	20.1132	-13.4413	36.1496	-9.87146	48.732	48.732	62.2318	38.1597	88.2341	53.3082	27.2941	-27.2941	6.42168	-6.42168	10.4265	10.4265	45.3689	-20.3378	25.4523	-25.4523	25.7018	6.68146	0	0	8.32309	8.32309	35.9461	35.9461	7.21337	7.21337	11.289	11.289	0	0	65.9751	5.73847
hsa05340	6. Human Diseases	6.2 Immune System Diseases	Primary immunodeficiency	79.6241	13.9603	13.9603	0	0	0	0	7.97867	-7.97867	0	0	23.331	23.331	0	0	22.2232	22.2232	6.32485	-6.32485	5.80606	5.80606	0	0	0	0	0	0	0	0	0	0	0	0	0	0	0	0	0	0	0	0	#NUM!	#DIV/0!
hsa05322	6. Human Diseases	6.2 Immune System Diseases	Systemic lupus erythematosus	469.698	34.0677	-18.7793	32.9907	-24.2499	59.678	-29.1061	5.8389	-5.8389	14.9122	11.5186	36.157	18.27	37.4529	18.3397	48.7235	-3.38652	35.4651	-3.85155	7.07217	-3.0165	17.1762	-9.63369	13.7501	-13.7501	15.7465	-2.66577	4.5202	-2.3595	2.88897	2.88897	19.0971	4.23424	35.2931	10.9874	33.4607	29.5593	4.193	4.193	11.2135	11.2135	19.5973	-9.60725
hsa05010	6. Human Diseases	6.3 Neurodegenerative Diseases	Alzheimer's disease	314.442	17.9528	-9.35451	27.1649	11.0002	49.215	18.9102	8.55035	8.55035	10.7185	-0.227498	26.5162	-3.46249	23.8903	8.51652	30.2254	15.4635	20.286	1.05745	5.41254	1.5371	6.34514	5.23562	11.0414	-3.98014	10.6352	2.27726	3.40643	-2.10567	7.25437	7.25437	5.16209	1.87712	19.9458	1.80266	12.2024	-1.49375	8.7596	2.71501	9.75764	-7.53537	17.8889	5.89245
hsa05014	6. Human Diseases	6.3 Neurodegenerative Diseases	Amyotrophic lateral sclerosis (ALS)	398.84	18.0367	5.60075	37.1951	28.3129	77.6039	37.6712	1.95728	1.95728	4.30133	-4.30133	67.1544	-8.60778	55.5812	30.6961	26.062	2.99893	28.8582	-19.482	4.13637	4.13637	13.2659	8.75973	0	0	1.93526	-1.93526	0	0	7.29683	-7.29683	12.6567	7.65856	13.8907	4.644	1.76983	-1.76983	16.0387	-16.0387	11.0993	-11.0993	35.4079	12.6406
hsa05016	6. Human Diseases	6.3 Neurodegenerative Diseases	Huntington's disease	240.284	12.5743	0.179774	14.112	3.47013	29.0806	8.94402	12.2565	-5.4024	5.83987	2.42524	26.8307	6.88839	11.7627	6.8416	13.8359	5.96791	20.6441	-2.03689	3.57684	0.307554	3.90696	-1.39334	14.2901	-9.48978	9.97734	-1.75547	2.53386	-0.589007	7.33134	7.33134	7.31871	4.34413	16.4963	-0.807076	10.0326	-2.3694	10.7722	-3.08951	7.11071	-5.09841	7.44094	7.29379
hsa05012	6. Human Diseases	6.3 Neurodegenerative Diseases	Parkinson's disease	183.18	5.67586	-2.62935	11.9266	3.41111	25.3875	6.7686	4.33146	4.33146	6.73333	1.91491	11.5037	-7.1745	7.65316	4.95651	8.308	2.37469	18.5307	7.72621	3.73141	-0.881913	4.0559	-0.508907	10.2865	-5.40277	10.5477	-1.78724	1.62759	1.11682	8.22181	8.22181	1.48036	1.48036	16.3259	0.866348	7.53662	-5.80963	9.28236	1.55871	10.034	-7.19443	3.82228	3.14482
hsa05020	6. Human Diseases	6.3 Neurodegenerative Diseases	Prion diseases	295.208	42.778	34.4675	21.4102	17.7023	55.1428	21.5374	12.6639	-8.46306	22.7608	-6.21536	34.7479	12.7368	27.8249	4.32302	42.636	27.6043	13.5847	-13.5847	0	0	2.80066	-2.80066	4.198	4.198	0	0	0	0	2.54486	-2.54486	3.28389	-3.28389	0	0	0	0	8.83116	8.83116	0	0	32.3539	20.3574
hsa05412	6. Human Diseases	6.4 Cardiovascular Diseases	Arrhythmogenic right ventricular cardiomyopathy (ARVC)	520.52	37.2342	-18.7086	30.1586	-14.6663	39.1028	-27.5006	6.37735	6.37735	6.35965	2.21104	44.656	-28.8742	52.0472	-43.6615	69.9917	-19.504	6.35937	-6.35937	8.7167	8.7167	10.6127	-1.34748	29.0478	14.0512	1.99168	-1.99168	9.41882	7.40357	2.74161	-2.74161	29.5655	-29.5655	50.2229	-30.389	67.2028	-25.4177	7.7191	7.7191	10.9938	-1.10716	24.0297	-13.0425
hsa05414	6. Human Diseases	6.4 Cardiovascular Diseases	Dilated cardiomyopathy (DCM)	517.649	46.4281	-33.2464	22.1496	-11.1262	53.3947	-45.1394	10.6411	10.6411	8.05407	-8.05407	61.9858	-31.1172	52.9183	-46.9516	62.5005	-23.8089	10.8891	-10.8891	6.20227	6.20227	12.7142	0.717866	18.3098	12.3568	1.41716	-1.41716	8.30321	3.55138	1.95076	-1.95076	31.9299	-31.9299	41.4167	-27.3041	55.9345	-31.3171	5.09958	5.09958	5.41013	-3.20021	30.31	-18.7493
hsa05410	6. Human Diseases	6.4 Cardiovascular Diseases	Hypertrophic cardiomyopathy (HCM)	555.711	42.2793	-27.9991	23.485	-11.2053	52.6848	-39.3306	11.8673	11.8673	8.72525	-8.72525	72.0677	-38.6267	56.2685	-46.7383	68.4297	-36.4424	11.7965	-11.7965	6.71912	6.71912	13.7737	0.777688	21.0312	12.1909	1.53525	-1.53525	7.19795	5.64452	4.57939	0.352741	34.5908	-34.5908	44.8681	-29.5794	63.366	-31.1566	4.58451	4.58451	5.86097	-3.46689	30.6199	-19.4082
hsa05416	6. Human Diseases	6.4 Cardiovascular Diseases	Viral myocarditis	650.43	56.2588	-45.5202	63.6562	-63.6562	78.4717	-72.9977	6.9205	-3.80893	0	0	64.0211	-31.097	54.0083	-46.0526	90.0766	-38.4879	24.9924	-21.0599	21.712	16.1136	7.37466	-7.37466	18.3867	-18.3867	19.51	-19.51	4.14546	-4.14546	0	0	31.0517	-31.0517	41.1628	-25.3079	58.2855	-18.6433	3.182	3.182	7.2135	-4.26695	42.5095	-29.5895
hsa04950	6. Human Diseases	6.5 Metabolic Diseases	Maturity onset diabetes of the young	101.093	0	0	0	0	13.7969	13.7969	0	0	8.98512	8.98512	0	0	40.8045	40.8045	19.7256	19.7256	17.7809	17.7809	0	0	0	0	0	0	0	0	0	0	0	0	0	0	0	0	0	0	0	0	0	0	#NUM!	#DIV/0!
hsa04940	6. Human Diseases	6.5 Metabolic Diseases	Type I diabetes mellitus	558.82	55.1045	1.47156	66.3863	-28.3472	89.448	-25.8906	12.6639	-8.46306	22.7608	-6.21536	43.5018	35.9314	39.183	24.0265	67.9491	45.9587	20.3732	-16.1441	8.65536	0.568797	6.56481	6.56481	28.5656	-12.8053	17.6421	-14.4089	16.7781	4.80233	6.49694	6.49694	6.41988	6.41988	23.4953	23.4953	16.9198	16.9198	7.10789	7.10789	2.80373	2.80373	43.6869	4.49411
hsa04930	6. Human Diseases	6.5 Metabolic Diseases	Type II diabetes mellitus	236.847	0	0	0	0	15.8674	15.8674	0	0	3.701	3.701	40.6083	40.6083	41.9131	41.9131	49.5476	49.5476	9.61133	-9.61133	0	0	15.7551	15.7551	3.22325	3.22325	0	0	0	0	0	0	31.2744	31.2744	13.4366	13.4366	11.909	11.909	0	0	0	0	21.9606	21.8644
hsa05146	6. Human Diseases	6.6 Infectious Diseases	Amoebiasis	836.934	57.754	19.2278	27.6918	12.2432	86.7141	22.171	18.3123	12.6888	24.8076	-5.62704	65.7638	39.7086	82.451	61.9975	131.625	106.962	13.991	-7.41678	10.7763	10.7763	20.3049	14.8695	38.2202	25.0509	29.4636	25.421	2.8984	-1.44764	0	0	38.218	32.8212	85.9765	69.751	76.9295	66.8937	14.0156	14.0156	11.0204	0.0908641	25.6498	4.58389
hsa05100	6. Human Diseases	6.6 Infectious Diseases	Bacterial invasion of epithelial cells	693.434	51.1711	-35.9389	29.8015	-17.0634	76.1448	-53.9626	16.394	16.394	15.508	-10.9023	65.4258	-21.2116	86.1159	-33.9574	95.1587	-33.4995	12.3519	-3.88024	2.0449	2.0449	17.4766	-5.60875	47.3968	10.1457	16.111	-11.7091	14.3211	-0.622418	1.10911	1.10911	41.1378	-2.21852	52.3079	-26.9659	43.5882	-28.768	8.59211	8.59211	1.27684	1.27684	30.1266	-21.7514
hsa05142	6. Human Diseases	6.6 Infectious Diseases	Chagas disease	326.109	23.9611	12.335	23.3976	-4.95291	31.0383	5.47798	19.3114	-15.1246	5.03307	5.03307	27.611	11.7441	41.7466	17.8328	48.9749	34.6245	13.2466	-3.70397	1.0937	1.0937	10.088	2.166	13.0106	-4.88755	3.94178	-3.94178	5.97991	1.66614	1.41319	-1.41319	15.4913	8.43045	20.6142	6.74472	13.8984	7.72316	3.14012	3.14012	3.11745	3.11745	20.0429	10.1378
hsa05120	6. Human Diseases	6.6 Infectious Diseases	Epithelial cell signaling in Helicobacter pylori infection	222.572	37.7027	11.0751	22.5172	-10.7691	17.4443	-17.4443	8.67443	-1.47246	0	0	14.2066	-5.14548	20.7523	-20.7523	14.2156	-14.2156	12.9258	-12.9258	5.62226	5.62226	11.5477	-11.5477	5.52911	-5.52911	12.6175	-12.6175	0.569764	0.569764	0	0	5.14542	-5.14542	16.2807	-16.2807	16.8206	-16.8206	0	0	0	0	9.68446	1.78157
hsa05160	6. Human Diseases	6.6 Infectious Diseases	Hepatitis C	162.791	14.3133	12.352	7.50748	2.78712	11.0446	2.90175	10.8225	-10.8225	1.21915	1.21915	20.659	16.4312	17.0742	9.03855	17.6978	11.9894	3.86993	-3.86993	0	0	7.87016	6.22674	5.62904	-1.25044	4.31762	-2.57667	0.045027	-0.045027	1.17629	1.17629	13.3902	11.5673	15.5257	9.94781	8.46627	7.17534	0.971889	-0.971889	1.19077	1.19077	5.62174	4.06832
hsa05140	6. Human Diseases	6.6 Infectious Diseases	Leishmaniasis	295.739	32.9405	32.9405	12.1568	7.05783	24.7955	6.98319	14.832	-3.92283	11.3804	-3.10768	18.9017	12.2468	31.5554	10.4891	36.0878	29.4482	13.4435	-0.720011	0	0	8.04377	2.11046	4.18554	4.18554	1.11098	-1.11098	0.0708758	-0.0708758	1.88425	-1.88425	4.8679	1.99858	24.052	18.7437	10.3462	8.31417	17.0494	17.0494	28.0348	-23.4743	18.481	10.8207
hsa05144	6. Human Diseases	6.6 Infectious Diseases	Malaria	504.17	39.0351	11.3739	26.823	-13.2591	37.4106	7.74857	53.0276	-50.0428	6.71411	6.71411	55.5753	-23.3501	64.3165	-19.4045	65.0164	-1.69483	7.97888	-7.97888	0	0	14.7617	-5.4328	10.5723	-10.5723	16.4203	-16.4203	0.418878	-0.418878	2.67761	-2.67761	24.6789	-17.2319	35.011	-24.1922	40.4915	-17.8488	0	0	3.24035	3.24035	24.5387	8.85202
hsa05130	6. Human Diseases	6.6 Infectious Diseases	Pathogenic Escherichia coli infection	785.901	71.98	-71.98	37.5747	-37.5747	112.167	-112.167	27.2322	-13.3521	18.4863	-18.4863	95.2395	-89.3833	97.3837	-97.3837	68.7554	-58.2377	24.7149	-1.99859	13.4598	13.4598	48.8074	-48.8074	19.7976	-11.92	10.9121	-10.9121	9.88907	-9.88907	1.46794	1.46794	31.7361	-31.7361	36.8538	-36.8538	31.212	-31.212	9.5884	9.5884	18.6437	-7.68438	49.0788	-49.2141
hsa05131	6. Human Diseases	6.6 Infectious Diseases	Shigellosis	505.923	59.9778	8.19658	32.7351	-6.79359	49.2438	-44.1097	10.6925	0.303997	3.61205	-3.61205	46.6791	-46.6791	54.0564	-47.5315	36.6683	-36.6683	5.19248	0.26439	5.98883	-1.6069	4.80514	-4.80514	24.8834	-0.792719	5.86208	-5.86208	15.344	-0.666876	1.18833	1.18833	18.4973	-18.4973	61.5321	4.06154	12.5629	-12.5629	21.9206	21.9206	34.481	-31.7449	30.8786	-22.5212
hsa05150	6. Human Diseases	6.6 Infectious Diseases	Staphylococcus aureus infection	145.578	0	0	0	0	12.5586	12.5586	0	0	0	0	0	0	5.42508	5.42508	0	0	6.06106	6.06106	0	0	0	0	7.79263	7.79263	20.3188	20.3188	6.72843	6.72843	4.1146	4.1146	4.72356	4.72356	22.8856	22.8856	44.6883	44.6883	3.91357	3.91357	6.3681	6.3681	-6.7676	-11.0899
hsa05145	6. Human Diseases	6.6 Infectious Diseases	Toxoplasmosis	254.239	19.6937	15.211	7.42182	4.22011	17.1271	0.0962869	6.34171	-1.57398	2.75545	-0.345502	31.936	19.4307	21.0144	14.5304	30.6261	26.457	13.289	-13.289	4.39827	4.39827	6.97301	5.3487	5.01132	5.01132	0.697595	-0.697595	0.0445034	-0.0445034	4.56153	-4.56153	10.1568	8.35517	26.7652	23.4321	17.6732	16.3973	10.0916	10.0916	17.6608	-14.7972	12.291	3.68309
hsa05110	6. Human Diseases	6.6 Infectious Diseases	Vibrio cholerae infection	468.088	29.4903	-29.4903	29.6342	-20.6101	50.6362	-25.2143	0	0	0	0	65.1892	-65.1892	79.1483	-59.9465	60.0084	-60.0084	26.9003	14.1909	5.70078	5.70078	3.82405	-3.82405	4.29935	-4.29935	4.1649	-4.1649	3.24524	-1.88413	0	0	31.964	-31.964	41.6227	-41.6227	29.2803	-25.8664	1.38392	1.38392	1.59605	1.59605	37.1406	-24.7862


[truncated: 4 more columns]

## Sheet: Sorted KEGG pathways
Adipogenesis						Osteogenesis
ASC			BMSC			ASC			BMSC			Adipogenesis			Osteogenesis
Renin-angiotensin system	698.573	232.858	Basal cell carcinoma	347.774	115.925	Nicotinate and nicotinamide metabolism	523.468	174.489	ECM-receptor interaction	261.273	54.8436	Renin-angiotensin system	750.321	125.054	Nicotinate and nicotinamide metabolism	568.143	113.629
Nicotinate and nicotinamide metabolism	525.715	161.271	Protein digestion and absorption	302.345	37.6223	Pantothenate and CoA biosynthesis	471.661	157.22	Protein digestion and absorption	255.548	69.9006	Basal cell carcinoma	623.616	101.506	Pantothenate and CoA biosynthesis	514.394	95.9466
Pantothenate and CoA biosynthesis	432.142	108.666	ECM-receptor interaction	293.414	36.1349	Riboflavin metabolism	408.517	136.172	Synthesis and degradation of ketone bodies	233.989	59.3986	Tryptophan metabolism	610.783	84.0955	Riboflavin metabolism	481.688	80.2813
Tryptophan metabolism	391.417	95.0689	Amoebiasis	279.84	69.5562	Renin-angiotensin system	227.54	75.8465	Small cell lung cancer	206.307	64.8494	PPAR signaling pathway	580.334	83.1805	ECM-receptor interaction	387.249	42.8805
Drug metabolism - cytochrome P450	390.684	86.4952	Small cell lung cancer	271.652	74.7622	Drug metabolism - cytochrome P450	210.229	70.0765	Amoebiasis	201.124	56.4887	Nicotinate and nicotinamide metabolism	561.11	129.802	Protein digestion and absorption	363.494	47.09
Graft-versus-host disease	329.175	-29.8834	PPAR signaling pathway	263.351	68.5004	Phenylalanine metabolism	195.652	65.2175	Glyoxylate and dicarboxylate metabolism	194.211	-26.7423	Protein digestion and absorption	560.254	21.1667	Synthesis and degradation of ketone bodies	357.664	25.0343
PPAR signaling pathway	316.983	97.8607	Pathogenic Escherichia coli infection	261.379	-81.6682	Starch and sucrose metabolism	190.083	63.361	Focal adhesion	160.501	12.3944	Drug metabolism - cytochrome P450	556.911	66.2939	Drug metabolism - cytochrome P450	300.199	48.4489
Phenylalanine metabolism	313.041	104.347	Synthesis and degradation of ketone bodies	247.61	82.5367	Steroid biosynthesis	186.742	-93.3711	Arrhythmogenic right ventricular cardiomyopathy (ARVC)	146.991	-28.4574	Glycerolipid metabolism	537.019	86.2164	Small cell lung cancer	291.895	45.8476
Riboflavin metabolism	307.009	102.336	Bacterial invasion of epithelial cells	246.7	-29.5561	Terpenoid backbone biosynthesis	148.736	-74.3681	Glycosaminoglycan degradation	144.111	48.037	Graft-versus-host disease	528.373	8.42496	Steroid biosynthesis	290.509	-61.7257
Glycerolipid metabolism	300.144	96.2751	Glycerolipid metabolism	236.875	76.1577	Glycosaminoglycan degradation	135.259	45.0863	Hypertrophic cardiomyopathy (HCM)	142.825	-31.7756	Phenylalanine metabolism	499.517	83.2529	Amoebiasis	289.113	39.1346
Biosynthesis of unsaturated fatty acids	289.285	96.4282	Focal adhesion	219.473	-4.11181	ECM-receptor interaction	125.976	30.9175	Basal cell carcinoma	140.847	46.949	ECM-receptor interaction	498.671	27.2804	Phenylalanine metabolism	288.844	48.1406
Histidine metabolism	287.539	95.8464	Tryptophan metabolism	219.366	73.1221	Synthesis and degradation of ketone bodies	123.675	-26.5121	Bacterial invasion of epithelial cells	137.034	-19.3175	Pathogenic Escherichia coli infection	483.1	-77.7877	Glycosaminoglycan degradation	279.37	46.5616
Vasopressin-regulated water reabsorption	283.862	49.969	Viral myocarditis	208.106	-38.5458	Tryptophan metabolism	123.66	20.148	Viral myocarditis	130.5	-25.001	Biosynthesis of unsaturated fatty acids	469.268	78.2113	Focal adhesion	248.78	9.16695
Basal cell carcinoma	275.842	87.0874	Glyoxylate and dicarboxylate metabolism	204.589	-62.2009	Histidine metabolism	122.657	40.8856	Dilated cardiomyopathy (DCM)	129.281	-30.1837	Histidine metabolism	463.984	77.3307	Glyoxylate and dicarboxylate metabolism	245.36	-19.6509
Protein digestion and absorption	257.909	4.71109	Vibrio cholerae infection	204.346	-61.7147	Tyrosine metabolism	109.473	36.491	Ribosome	114.807	-36.1879	Pantothenate and CoA biosynthesis	462.984	49.1928	Renin-angiotensin system	227.54	75.8465
Sulfur metabolism	256.628	128.314	Sulfur metabolism	202.493	202.493	Protein digestion and absorption	107.946	24.2794	Renal cell carcinoma	110.977	-14.9734	Sulfur metabolism	459.122	153.041	Terpenoid backbone biosynthesis	226.519	-31.2895
Metabolism of xenobiotics by cytochrome P450	255.801	37.5587	Graft-versus-host disease	199.198	46.7333	Glutathione metabolism	100.556	33.5187	Steroid biosynthesis	103.767	-30.0804	Small cell lung cancer	453.729	62.5285	Bacterial invasion of epithelial cells	218.018	-10.8541
Glutathione metabolism	241.017	49.6044	Hypertrophic cardiomyopathy (HCM)	196.766	-40.6025	Ribosome	96.4082	-29.9732	Pathways in cancer (overview)	103	19.4873	Amoebiasis	452	43.7184	Ribosome	211.215	-33.0806
Pathogenic Escherichia coli infection	221.721	-73.9071	Bladder cancer	196.323	-52.9688	Arachidonic acid metabolism	96.2948	32.0983	Glycerolipid metabolism	102.945	26.4702	Viral myocarditis	406.493	-49.6353	Starch and sucrose metabolism	210.784	31.6943
Porphyrin and chlorophyll metabolism	217.688	58.8714	Melanogenesis	195.606	38.3556	Sulfur relay system	92.4684	-30.8228	Vibrio cholerae infection	102.867	-33.151	Bacterial invasion of epithelial cells	403.818	-32.6056	Histidine metabolism	208.333	32.3691
Intestinal immune network for IgA production	215.604	-38.0708	mTOR signaling pathway	187.759	3.75783	Focal adhesion	88.2798	5.93948	p53 signaling pathway	102.657	-17.3601	Metabolism of xenobiotics by cytochrome P450	399.052	37.5729	Basal cell carcinoma	208.236	34.7059
Type I diabetes mellitus	210.939	-17.5888	Phenylalanine metabolism	186.476	62.1587	Amoebiasis	87.9887	21.7805	mTOR signaling pathway	100.51	-1.12076	Melanogenesis	378.518	30.3227	Tryptophan metabolism	196.631	20.599
ECM-receptor interaction	205.257	18.4258	Malaria	184.908	-14.8165	Small cell lung cancer	85.5885	26.8457	Malaria	100.181	-19.7576	Focal adhesion	365.858	-8.48487	Arrhythmogenic right ventricular cardiomyopathy (ARVC)	188.643	-12.4434
Allograft rejection	204.955	-47.3157	Carbohydrate digestion and absorption	180.314	53.7857	Graft-versus-host disease	81.2476	-11.7879	Pathogenic Escherichia coli infection	99.8019	-33.2673	Glyoxylate and dicarboxylate metabolism	362.124	-28.0896	Pathogenic Escherichia coli infection	179.319	-28.5736
Viral myocarditis	198.387	-60.7247	Biosynthesis of unsaturated fatty acids	179.983	59.9943	Bacterial invasion of epithelial cells	80.9845	-2.39074	One carbon pool by folate	97.626	-32.542	Type I diabetes mellitus	361.573	8.85838	Hypertrophic cardiomyopathy (HCM)	179.165	-13.9822
Hematopoietic cell lineage	186.089	28.7883	Renal cell carcinoma	178.697	-2.7804	Glycine, serine and threonine metabolism	80.346	26.782	Bladder cancer	95.4888	-30.3715	Riboflavin metabolism	361.298	72.2595	p53 signaling pathway	176.075	-8.77466
Melanogenesis	182.912	22.2898	Dilated cardiomyopathy (DCM)	177.405	-33.9592	Pathogenic Escherichia coli infection	79.5171	-23.8798	Phenylalanine metabolism	93.1913	31.0638	Synthesis and degradation of ketone bodies	352.321	70.4642	Viral myocarditis	175.771	-20.0457
Peroxisome	182.697	55.8366	VEGF signaling pathway	177.308	-4.63348	Inositol phosphate metabolism	77.8898	5.47987	Shigellosis	92.5922	-8.99954	Vasopressin-regulated water reabsorption	348.254	32.3319	Glycerolipid metabolism	175.184	25.275
Small cell lung cancer	182.077	50.2948	Histidine metabolism	176.445	58.815	p53 signaling pathway	73.4186	-0.189257	Butanoate metabolism	90.9957	23.0995	Porphyrin and chlorophyll metabolism	334.774	48.9501	Tyrosine metabolism	163.426	27.2377
Amoebiasis	172.16	17.8807	Pathways in cancer (overview)	175.679	35.227	Glycerolipid metabolism	72.2391	24.0797	Melanoma	90.4193	0.860141	Glutathione metabolism	322.605	30.9706	Sulfur relay system	163.041	-32.6081
Tyrosine metabolism	170.459	56.8195	Non-homologous end-joining	171.721	-48.5731	Cell adhesion molecules (CAMs)	72.0166	12.4203	Drug metabolism - cytochrome P450	89.97	26.8214	Hypertrophic cardiomyopathy (HCM)	315.215	-33.3904	Dilated cardiomyopathy (DCM)	161.722	-13.1489
Starch and sucrose metabolism	168.154	56.0512	Regulation of autophagy	171.494	53.7727	Regulation of actin cytoskeleton	68.2912	11.0515	Systemic lupus erythematosus	87.851	14.927	Vibrio cholerae infection	314.107	-43.4098	Pathways in cancer (overview)	159.918	14.2144
Autoimmune thyroid disease	166.213	-45.7757	Arrhythmogenic right ventricular cardiomyopathy (ARVC)	166.695	-30.6799	Basal cell carcinoma	67.3887	22.4629	Adherens junction	87.2205	-29.0735	Dilated cardiomyopathy (DCM)	299.377	-31.8983	Renal cell carcinoma	155.345	-12.4002
Glyoxylate and dicarboxylate metabolism	157.535	6.02172	Drug metabolism - cytochrome P450	166.227	46.0927	Allograft rejection	65.7719	-9.54256	Histidine metabolism	85.676	23.8526	Intestinal immune network for IgA production	298.222	-17.5841	Malaria	141.936	-15.283
Bacterial invasion of epithelial cells	157.117	-35.655	B cell receptor signaling pathway	164.896	12.0379	Phosphatidylinositol signaling system	65.2782	6.90895	Valine, leucine and isoleucine degradation	84.0993	14.7145	Regulation of autophagy	291.4	28.5193	Arachidonic acid metabolism	140.105	10.9291
NOD-like receptor signaling pathway	154.762	7.7554	Endometrial cancer	160.755	16.2971	Purine metabolism	61.8564	19.0698	Leukocyte transendothelial migration	81.4319	0.0694029	Malaria	288.177	-6.43102	Butanoate metabolism	139.092	9.73557
Fatty acid metabolism	152.931	50.9769	Melanoma	158.574	6.3547	Sulfur metabolism	58.3334	58.3334	Melanogenesis	79.7296	13.1256	Wnt signaling pathway	288.008	25.8778	Glycine, serine and threonine metabolism	138.774	23.129
Glycine, serine and threonine metabolism	151.777	48.5755	p53 signaling pathway	156.214	-1.3347	Lysosome	57.781	6.76586	Terpenoid backbone biosynthesis	77.7824	11.7892	Apoptosis	283.607	-3.73234	Regulation of actin cytoskeleton	138.527	8.6308
Focal adhesion	146.385	-12.8579	One carbon pool by folate	153.336	-51.1119	Vascular smooth muscle contraction	57.5557	13.8236	VEGF signaling pathway	77.7472	-2.93948	Allograft rejection	282.666	-15.4184	Glutathione metabolism	138.31	22.024
Propanoate metabolism	146.113	22.8949	Wnt signaling pathway	152.793	28.0268	Hematopoietic cell lineage	57.0915	-2.70902	Carbohydrate digestion and absorption	77.5314	22.1975	Pathways in cancer (overview)	281.727	29.0487	Adherens junction	136.521	-19.642
Shigellosis	141.957	-14.2356	Acute myeloid leukemia	152.088	31	Pathways in cancer (overview)	56.9178	8.94146	B cell receptor signaling pathway	74.5576	0.919052	Amyotrophic lateral sclerosis (ALS)	281.633	16.112	Systemic lupus erythematosus	134.524	3.1219
Sulfur relay system	138.762	-46.254	Type I diabetes mellitus	150.634	35.3055	PPAR signaling pathway	56.9151	4.31856	Regulation of autophagy	74.4789	24.8263	Shigellosis	279.36	-28.9309	Melanoma	132.827	-3.6606
Valine, leucine and isoleucine degradation	138.23	24.6406	Glioma	150.626	14.0371	Arginine and proline metabolism	56.2374	18.7458	Riboflavin metabolism	73.1703	24.3901	Arrhythmogenic right ventricular cardiomyopathy (ARVC)	273.191	-25.4859	Graft-versus-host disease	132.73	2.68649
Apoptosis	135.971	8.65965	Aldosterone-regulated sodium reabsorption	150.537	27.8172	Biosynthesis of unsaturated fatty acids	55.7303	17.4187	Tryptophan metabolism	72.9711	21.0499	Hematopoietic cell lineage	269.141	14.3042	Bladder cancer	132.438	-16.1378
Wnt signaling pathway	135.215	23.7288	D-Glutamine and D-glutamate metabolism	149.388	-74.6942	Intestinal immune network for IgA production	53.1359	-17.712	Staphylococcus aureus infection	72.2974	24.0991	Bladder cancer	264.491	-24.3597	Phosphatidylinositol signaling system	129.772	7.92786
Amyotrophic lateral sclerosis (ALS)	132.836	23.8616	Amyotrophic lateral sclerosis (ALS)	148.798	8.36243	Type I diabetes mellitus	52.7725	-6.88312	Pancreatic cancer	72.0398	-2.64276	Tyrosine metabolism	264.46	44.0767	mTOR signaling pathway	128.847	-1.86721
Pyruvate metabolism	128.499	42.833	Apoptosis	147.636	-16.1243	Glyoxylate and dicarboxylate metabolism	51.1483	-12.5595	Sulfur relay system	70.5723	-35.2861	Peroxisome	264.236	41.5083	Valine, leucine and isoleucine degradation	128.319	4.34731
Systemic lupus erythematosus	126.736	-24.0451	Leukocyte transendothelial migration	144.228	-14.4641	Citrate cycle (TCA cycle)	50.9294	5.50471	Regulation of actin cytoskeleton	70.2354	6.21009	Acute myeloid leukemia	258.828	25.5119	Shigellosis	128.143	-6.40976
Cytokine-cytokine receptor interaction	125.812	14.7625	Metabolism of xenobiotics by cytochrome P450	143.251	37.5871	Autoimmune thyroid disease	50.165	-16.2173	Propanoate metabolism	70.0355	-1.01133	D-Glutamine and D-glutamate metabolism	255.322	-63.8305	Melanogenesis	122.286	9.92699
Dilated cardiomyopathy (DCM)	121.972	-29.8373	Pancreatic cancer	138.44	2.13997	Cytokine-cytokine receptor interaction	49.4904	-1.36121	Prostate cancer	69.9766	13.3463	Valine, leucine and isoleucine degradation	254.46	26.4191	Cell adhesion molecules (CAMs)	121.983	8.65146
Toll-like receptor signaling pathway	121.088	-16.859	Regulation of actin cytoskeleton	137.848	-7.86671	Adherens junction	49.3004	-10.2104	Progesterone-mediated oocyte maturation	68.24	13.457	B cell receptor signaling pathway	254.397	-1.74639	Propanoate metabolism	119.252	6.93007
Regulation of autophagy	119.906	3.26579	Shigellosis	137.404	-43.6263	Propanoate metabolism	49.2161	14.8715	Wnt signaling pathway	67.1558	14.3769	Regulation of actin cytoskeleton	253.353	-7.98765	Sulfur metabolism	118.386	59.1931
Prion diseases	119.331	24.5691	Phosphatidylinositol signaling system	132.986	14.3808	Complement and coagulation cascades	49.2114	-11.07	Metabolism of xenobiotics by cytochrome P450	65.9106	18.5135	Propanoate metabolism	252.941	11.153	Vibrio cholerae infection	115.155	-18.6236
Gap junction	118.804	-17.4469	Type II diabetes mellitus	132.069	44.023	Butanoate metabolism	48.096	-10.3103	Fc gamma R-mediated phagocytosis	65.3966	17.956	Systemic lupus erythematosus	249.07	-6.48535	Lysosome	112.525	9.49918
Hypertrophic cardiomyopathy (HCM)	118.449	-26.1783	Non-small cell lung cancer	130.277	22.6355	Systemic lupus erythematosus	46.6729	-8.68319	Phagosome	64.9299	-14.7898	Endometrial cancer	247.753	8.6046	PPAR signaling pathway	112.5	3.79635
Thyroid cancer	116.849	2.90475	Colorectal cancer	129.41	32.2688	Viral myocarditis	45.2714	-15.0905	Phosphatidylinositol signaling system	64.4938	8.94676	Toll-like receptor signaling pathway	247.549	3.58873	Wnt signaling pathway	111.797	8.87701
Regulation of actin cytoskeleton	115.505	-8.10858	Prostate cancer	127.696	17.8392	Wnt signaling pathway	44.6409	3.37708	Endometrial cancer	62.8401	9.25066	Cytokine-cytokine receptor interaction	241.012	7.43118	Inositol phosphate metabolism	111.318	-0.344694
beta-Alanine metabolism	114.671	38.2238	Toll-like receptor signaling pathway	126.462	24.0365	Renal cell carcinoma	44.3676	-9.82701	Aldosterone-regulated sodium reabsorption	61.4301	17.6117	NOD-like receptor signaling pathway	239.749	11.6001	Allograft rejection	107.448	2.17478
Ether lipid metabolism	114.64	-0.32212	Systemic lupus erythematosus	122.333	11.0744	Valine, leucine and isoleucine degradation	44.2193	-6.01991	Apoptosis	60.6689	-2.26445	p53 signaling pathway	238.952	10.0451	One carbon pool by folate	106.326	-26.5815
Chemokine signaling pathway	114.337	-4.85831	Chronic myeloid leukemia	122.102	17.606	Chemokine signaling pathway	44.1706	4.8754	Sulfur metabolism	60.0528	60.0528	Glycine, serine and threonine metabolism	238.738	37.0893	Pancreatic cancer	106.007	-3.39265
Arginine and proline metabolism	113.266	28.7245	Osteoclast differentiation	119.494	18.6256	Gastric acid secretion	43.8392	9.71648	Glycosylphosphatidylinositol(GPI)-anchor biosynthesis	60.0352	20.0717	Melanoma	231.834	-2.87631	Leukocyte transendothelial migration	105.473	0.253478
Vibrio cholerae infection	109.761	-25.1049	Hedgehog signaling pathway	118.403	39.4676	Melanogenesis	42.556	6.72837	Tight junction	59.2984	-7.65259	Gap junction	228.406	-8.14273	VEGF signaling pathway	104.741	-3.37978
Acute myeloid leukemia	106.741	20.0238	Chagas disease	118.332	21.4005	Melanoma	42.4079	-8.18133	Glycine, serine and threonine metabolism	58.4282	19.4761	Glioma	225.791	-1.71149	Phagosome	103.4	-9.87645
Arrhythmogenic right ventricular cardiomyopathy (ARVC)	106.496	-20.2918	Porphyrin and chlorophyll metabolism	117.086	39.0287	Malaria	41.7543	-10.8085	Cardiac muscle contraction	58.2657	-13.547	Phosphatidylinositol signaling system	224.876	-0.973547	Cytokine-cytokine receptor interaction	103.381	-3.90279
Pathways in cancer (overview)	106.049	22.8704	Valine, leucine and isoleucine degradation	116.23	28.1976	Arrhythmogenic right ventricular cardiomyopathy (ARVC)	41.6522	3.5707	Non-small cell lung cancer	57.234	11.1485	Renal cell carcinoma	224.662	-5.22765	Complement and coagulation cascades	102.937	2.26031
D-Glutamine and D-glutamate metabolism	105.934	-52.9669	Dorso-ventral axis formation	115.977	38.6589	Tight junction	41.1404	2.94246	Type II diabetes mellitus	56.6201	18.8734	Thyroid cancer	224.598	0.399513	Citrate cycle (TCA cycle)	102.552	-1.23551
Vascular smooth muscle contraction	105.441	-19.1454	Cytokine-cytokine receptor interaction	115.2	0.0999053	NOD-like receptor signaling pathway	40.5761	-1.73243	PPAR signaling pathway	55.5847	3.27415	Prion diseases	224.54	19.7286	Prostate cancer	101.153	8.15638
Synthesis and degradation of ketone bodies	104.711	52.3554	Antigen processing and presentation	114.156	-0.930699	Endocytosis	40.4818	-1.56184	Lysosome	54.7439	12.2325	mTOR signaling pathway	223.523	0.41764	Tight junction	100.439	-2.35506
Malaria	103.269	1.95445	Fc epsilon RI signaling pathway	111.134	18.9847	Dorso-ventral axis formation	39.8002	13.2667	Toxoplasmosis	54.5953	16.0615	Chronic myeloid leukemia	222.342	13.8637	Staphylococcus aureus infection	100.409	20.0818
Adipocytokine signaling pathway	103.044	6.37305	Phagosome	110.822	-25.3785	Jak-STAT signaling pathway	38.7886	11.0571	Chronic myeloid leukemia	54.5189	12.0993	Leukocyte transendothelial migration	221.043	-13.8453	Type I diabetes mellitus	99.6075	4.36427
Proximal tubule bicarbonate reclamation	102.351	24.7007	Gap junction	109.602	1.16146	Phagosome	38.4701	-4.96306	T cell receptor signaling pathway	54.0658	4.52442	Chemokine signaling pathway	219.335	2.6714	Chemokine signaling pathway	96.5913	2.46115
Citrate cycle (TCA cycle)	100.654	8.47337	Thyroid cancer	107.749	-2.10572	Gap junction	37.717	-8.17315	Tyrosine metabolism	53.9528	17.9843	Fatty acid metabolism	214.62	34.5936	Arginine and proline metabolism	96.5228	15.2116
Adherens junction	100.265	-29.1714	Propanoate metabolism	106.828	-0.588937	Bladder cancer	36.9491	-1.90412	Cytokine-cytokine receptor interaction	53.8909	-6.44436	Dorso-ventral axis formation	214.28	35.7133	Regulation of autophagy	95.9296	10.6777
Chronic myeloid leukemia	100.24	10.1214	TGF-beta signaling pathway	105.332	-15.3476	Non-homologous end-joining	36.5619	4.18681	Complement and coagulation cascades	53.726	15.5906	Carbohydrate digestion and absorption	211.199	38.4484	Carbohydrate digestion and absorption	93.7713	16.5665
Arachidonic acid metabolism	100.208	33.4026	Prion diseases	105.209	14.888	Hypertrophic cardiomyopathy (HCM)	36.3402	3.81113	Glioma	53.6935	10.5783	VEGF signaling pathway	208.367	-4.27374	Fc gamma R-mediated phagocytosis	93.1121	10.819
Cell adhesion molecules (CAMs)	98.3395	-5.72028	Chemokine signaling pathway	104.997	10.2011	Shigellosis	35.5506	-3.81998	Acute myeloid leukemia	52.9883	10.1506	Osteoclast differentiation	205.503	17.6253	Hematopoietic cell lineage	92.3644	-6.0296
Dorso-ventral axis formation	98.3034	32.7678	Tight junction	104.668	-29.4707	Adipocytokine signaling pathway	34.1364	6.34735	Chemokine signaling pathway	52.4206	0.0469037	One carbon pool by folate	204.592	-30.3321	Cardiac muscle contraction	91.1777	-10.5849
Axon guidance	95.8864	-3.92473	Cardiac muscle contraction	103.18	-11.0985	Pancreatic cancer	33.9675	-4.14255	Citrate cycle (TCA cycle)	51.6221	-7.97573	Antigen processing and presentation	203.246	-6.80949	NOD-like receptor signaling pathway	91.1532	-9.29573
Gastric acid secretion	95.3453	-18.922	Long-term potentiation	102.605	-33.3902	Axon guidance	33.516	-7.32296	Natural killer cell mediated cytotoxicity	51.5599	16.1848	Adherens junction	200.438	-29.8351	B cell receptor signaling pathway	90.7307	0.352976
Alzheimer's disease	94.3327	6.85197	Natural killer cell mediated cytotoxicity	101.915	16.8007	Cardiac muscle contraction	32.912	-7.62276	Graft-versus-host disease	51.4825	17.1608	Colorectal cancer	199.174	16.7495	Intestinal immune network for IgA production	90.3906	-10.4228
Cytosolic DNA-sensing pathway	93.0956	-4.03521	T cell receptor signaling pathway	101.341	14.1802	Dilated cardiomyopathy (DCM)	32.4411	3.88585	Cytosolic DNA-sensing pathway	50.5854	-25.2927	Arginine and proline metabolism	198.466	22.6314	Metabolism of xenobiotics by cytochrome P450	87.1935	19.2059
Bile secretion	93.0829	6.93938	Basal transcription factors	100.836	33.612	Notch signaling pathway	32.3617	5.00178	NOD-like receptor signaling pathway	50.5771	-16.859	Chagas disease	196.73	12.8436	Gastric acid secretion	85.53	3.84782
Phosphatidylinositol signaling system	91.89	-16.3279	Adherens junction	100.173	-30.4987	Asthma	31.8713	6.35181	Neurotrophin signaling pathway	50.529	3.49208	Starch and sucrose metabolism	192.98	28.6655	Progesterone-mediated oocyte maturation	84.6364	7.23352
B cell receptor signaling pathway	89.5012	-15.5307	Butanoate metabolism	96.2928	32.0976	Aminoacyl-tRNA biosynthesis	31.4926	-10.4975	Chagas disease	50.0039	7.63278	Pyruvate metabolism	191.713	31.9522	Purine metabolism	83.0244	8.60102
Antigen processing and presentation	89.0899	-12.6883	Progesterone-mediated oocyte maturation	94.7161	11.6174	Prostate cancer	31.1763	2.96643	Cell adhesion molecules (CAMs)	49.9666	4.88259	Hedgehog signaling pathway	191.148	38.2296	Non-homologous end-joining	82.8564	-3.66437
Cardiac muscle contraction	87.1897	-13.9822	Tyrosine metabolism	94.0013	31.3338	TGF-beta signaling pathway	30.3957	-2.53247	RNA transport	48.5469	-13.2856	Cardiac muscle contraction	190.37	-12.5404	Vascular smooth muscle contraction	82.6658	4.55378
Endometrial cancer	86.9979	0.912135	ErbB signaling pathway	92.6576	22.8887	Pyrimidine metabolism	30.0631	1.0123	Colorectal cancer	48.306	10.3207	beta-Alanine metabolism	189.97	31.6616	Axon guidance	81.6077	-7.54643
Osteoclast differentiation	86.0087	16.625	Axon guidance	90.9823	-22.2993	Toll-like receptor signaling pathway	29.8788	-4.05521	Axon guidance	48.0917	-7.7699	Aldosterone-regulated sodium reabsorption	188.182	16.2192	Endometrial cancer	79.3133	6.33895
Lysine degradation	85.9768	19.1208	Fc gamma R-mediated phagocytosis	90.4599	13.7053	Epithelial cell signaling in Helicobacter pylori infection	29.6944	-9.89812	Fc epsilon RI signaling pathway	47.146	10.1981	Autoimmune thyroid disease	187.859	-28.084	Endocytosis	78.4759	-2.13075
Salivary secretion	85.8365	-15.3531	Jak-STAT signaling pathway	87.4135	20.0531	Metabolic pathways	29.6225	3.54389	Type I diabetes mellitus	46.835	15.6117	Axon guidance	186.869	-13.112	Chronic myeloid leukemia	77.8815	4.68977
p53 signaling pathway	82.7381	21.425	Glycine, serine and threonine metabolism	86.9616	25.603	Primary bile acid biosynthesis	29.0343	-29.0343	Cell cycle	46.3671	4.15831	Prostate cancer	186.104	11.9279	Colorectal cancer	77.0907	3.34022
Neurotrophin signaling pathway	81.1288	-3.31837	Leishmaniasis	86.5449	17.3947	Bile secretion	29.0046	-6.92218	Non-homologous end-joining	46.2945	-11.5155	TGF-beta signaling pathway	181.239	-10.8689	Chagas disease	77.0443	2.70583
Chagas disease	78.397	4.2867	Oocyte meiosis	85.2887	-15.7771	Colorectal cancer	28.7847	-3.64028	Nicotinate and nicotinamide metabolism	44.6744	22.3372	Tight junction	178.481	-23.8128	Non-small cell lung cancer	76.8872	6.81941
Jak-STAT signaling pathway	77.8241	11.698	Arginine and proline metabolism	85.1996	16.5383	Thyroid cancer	28.3369	-4.90873	Toll-like receptor signaling pathway	43.9469	10.1315	Non-small cell lung cancer	177.923	11.0484	Apoptosis	76.5687	-1.21937
Epithelial cell signaling in Helicobacter pylori infection	77.6642	-5.7128	NOD-like receptor signaling pathway	84.9868	15.4447	mTOR signaling pathway	28.3369	-2.61367	Arachidonic acid metabolism	43.8099	-10.24	Pancreatic cancer	176.383	-1.76772	Aldosterone-regulated sodium reabsorption	76.1531	12.7264
Cell cycle	76.9716	-16.9748	Toxoplasmosis	83.5765	20.1394	Huntington's disease	28.1744	-4.21286	GnRH signaling pathway	42.9187	-0.0411669	Phagosome	175.683	-20.104	Jak-STAT signaling pathway	75.6931	9.87312
Leukocyte transendothelial migration	76.8149	-13.2266	Hematopoietic cell lineage	83.0512	-0.17998	Staphylococcus aureus infection	28.1114	14.0557	Pantothenate and CoA biosynthesis	42.7332	4.03596	Alzheimer's disease	174.965	6.84557	Type II diabetes mellitus	75.5985	15.1197
TGF-beta signaling pathway	75.9064	-6.39017	Intestinal immune network for IgA production	82.6184	2.90265	Alzheimer's disease	28.0218	1.17758	Gastric acid secretion	41.6908	-2.02085	Bile secretion	173.219	6.53802	Acute myeloid leukemia	74.6882	8.12214
GnRH signaling pathway	75.3206	-23.8415	Neurotrophin signaling pathway	82.1842	7.76944	Fc gamma R-mediated phagocytosis	27.7154	3.6819	Allograft rejection	41.6763	13.8921	Non-homologous end-joining	171.721	-48.5731	Toll-like receptor signaling pathway	73.8257	3.03816
Glioma	75.1643	-17.4601	Glutathione metabolism	81.5885	12.3368	Calcium signaling pathway	27.3816	4.10678	Insulin signaling pathway	41.3905	12.7664	Cell adhesion molecules (CAMs)	171.687	-5.91252	Gap junction	73.5935	-3.84733
Oocyte meiosis	74.7424	-24.9141	Peroxisome	81.5399	27.18	Fatty acid biosynthesis	27.3024	27.3024	Bile secretion	40.2996	-1.69623	Long-term potentiation	170.862	-28.0714	T cell receptor signaling pathway	72.4233	2.57407
Tight junction	73.8127	-18.1549	Alzheimer's disease	80.6319	6.83918	Chagas disease	27.0404	-2.22111	Arginine and proline metabolism	40.2854	11.6774	Vascular smooth muscle contraction	170.566	-15.258	Fc epsilon RI signaling pathway	71.013	6.4312
Melanoma	73.2609	-12.1073	Bile secretion	80.1359	6.13666	VEGF signaling pathway	26.994	-3.82007	Porphyrin and chlorophyll metabolism	39.3865	-11.641	Sulfur relay system	168.376	-42.0941	Cell cycle	69.9142	3.23421
Hedgehog signaling pathway	72.7454	36.3727	Selenoamino acid metabolism	77.8821	77.8821	Parkinson's disease	24.8901	-2.5663	Leishmaniasis	39.2661	9.68548	Gastric acid secretion	165.879	-20.1019	Biosynthesis of unsaturated fatty acids	69.5928	16.2333
Leishmaniasis	69.8928	15.6605	Allograft rejection	77.7101	16.4789	Circadian rhythm - mammal	24.8417	-8.28056	Glycosaminoglycan biosynthesis - heparan sulfate	38.4875	-38.4875	Jak-STAT signaling pathway	165.238	15.8755	Adipocytokine signaling pathway	69.4383	5.96184
Fc gamma R-mediated phagocytosis	69.7983	-5.35319	beta-Alanine metabolism	75.2983	25.0994	Lysine degradation	24.7972	4.20193	Epithelial cell signaling in Helicobacter pylori infection	38.2468	-12.7489	Neurotrophin signaling pathway	163.313	2.22553	Bile secretion	69.3042	-4.30921
Colorectal cancer	69.7639	1.23009	Insulin signaling pathway	75.0246	12.2956	Leukocyte transendothelial migration	24.0411	0.437552	Endocytosis	37.9941	-2.69967	Citrate cycle (TCA cycle)	160.776	-1.81678	Natural killer cell mediated cytotoxicity	69.0103	9.32848
Pyrimidine metabolism	68.416	-7.74084	Cell adhesion molecules (CAMs)	73.3477	-6.10477	Fc epsilon RI signaling pathway	23.867	2.66427	Glutathione metabolism	37.754	10.5293	Fc gamma R-mediated phagocytosis	160.258	4.17606	Glioma	68.477	7.05466
Long-term potentiation	68.2576	-22.7525	Cell cycle	71.4231	-12.5608	Cell cycle	23.5471	2.31011	Hepatitis C	37.3821	9.56349	Oocyte meiosis	160.031	-20.3456	Epithelial cell signaling in Helicobacter pylori infection	67.9411	-11.3235
Bladder cancer	68.1678	4.24937	Gastric acid secretion	70.5342	-21.2817	Chronic myeloid leukemia	23.3626	-2.71978	Alzheimer's disease	37.3103	0.728675	Cytosolic DNA-sensing pathway	159.796	6.25029	Glycosylphosphatidylinositol(GPI)-anchor biosynthesis	67.5427	15.8836
Sphingolipid metabolism	67.74	19.8069	Cytosolic DNA-sensing pathway	66.7006	16.5358	Antigen processing and presentation	22.2709	2.43875	Intestinal immune network for IgA production	37.2548	-3.1336	Leishmaniasis	156.438	16.5276	Autoimmune thyroid disease	67.3182	-5.09381
Glycolysis / Gluconeogenesis	67.3915	16.8771	Vascular smooth muscle contraction	65.1251	-11.3706	Acute myeloid leukemia	21.7	5.07942	Antigen processing and presentation	36.9095	-0.773435	T cell receptor signaling pathway	151.987	4.37122	Toxoplasmosis	67.2772	9.64117
Metabolic pathways	66.4216	10.7674	Vasopressin-regulated water reabsorption	64.3926	14.6948	Regulation of autophagy	21.4508	-3.47085	Jak-STAT signaling pathway	36.9045	8.6891	Adipocytokine signaling pathway	151.381	5.01463	Alzheimer's disease	65.3321	0.953126
Phagosome	64.8605	-14.8296	MAPK signaling pathway	64.3581	-1.92055	Metabolism of xenobiotics by cytochrome P450	21.2829	21.2829	Lysine degradation	36.6823	0.318894	Fc epsilon RI signaling pathway	151.034	7.45801	Neurotrophin signaling pathway	62.3245	2.44057
Lysosome	64.0387	-7.61216	Endocytosis	63.8751	-5.50747	Galactose metabolism	20.2194	10.1097	RIG-I-like receptor signaling pathway	36.4597	-12.1532	Cell cycle	148.395	-14.7678	Huntington's disease	62.022	-1.91182
Steroid biosynthesis	63.4952	-31.7476	Pyruvate metabolism	63.214	21.0713	Oxidative phosphorylation	20.1365	-1.28338	Long-term potentiation	36.4568	-10.1635	Type II diabetes mellitus	147.936	36.9841	Lysine degradation	61.4794	2.26041
Glycosaminoglycan biosynthesis - chondroitin sulfate	63.4519	-31.7259	Circadian rhythm - mammal	62.317	20.7723	Non-small cell lung cancer	19.6532	2.49029	Osteoclast differentiation	35.9938	6.24627	Lysine degradation	146.85	15.102	Thyroid cancer	61.4746	-3.55717
MAPK signaling pathway	61.6436	-0.147324	Fatty acid metabolism	61.6891	18.2103	Type II diabetes mellitus	18.9784	9.4892	Gap junction	35.8765	0.478496	Butanoate metabolism	137.014	27.4027	Notch signaling pathway	61.2643	-1.5049
Insulin signaling pathway	60.9142	-4.09554	Long-term depression	61.0673	-9.02433	Oocyte meiosis	18.7457	1.92937	Adipocytokine signaling pathway	35.3019	5.57634	Proximal tubule bicarbonate reclamation	136.171	6.71363	Aminoacyl-tRNA biosynthesis	59.9794	-9.99656
Endocytosis	60.3208	-7.38304	Lysine degradation	60.8733	11.0832	Osteoclast differentiation	18.7125	1.76721	Hematopoietic cell lineage	35.273	-9.35019	Insulin signaling pathway	135.939	4.10005	RNA transport	59.8535	-10.2327
Ribosome	59.0911	-16.272	Maturity onset diabetes of the young	60.5301	30.265	T cell receptor signaling pathway	18.3575	0.623721	Ether lipid metabolism	35.1543	5.89339	Salivary secretion	135.596	-13.2905	Antigen processing and presentation	59.1804	0.832656
Prostate cancer	58.4082	6.01648	Citrate cycle (TCA cycle)	60.1222	-12.1069	Porphyrin and chlorophyll metabolism	18.294	9.14701	ErbB signaling pathway	34.1638	10.1816	GnRH signaling pathway	135.331	-21.9226	Pyrimidine metabolism	58.2171	0.667634
Long-term depression	57.3877	-8.11549	GnRH signaling pathway	60.0108	-20.0036	mRNA surveillance pathway	18.2724	9.13619	Huntington's disease	33.8477	0.389216	Basal transcription factors	132.292	33.0729	Porphyrin and chlorophyll metabolism	57.6805	-1.24701
Glycosaminoglycan degradation	55.8432	18.6144	Ribosome	59.3855	-17.6536	Protein processing in endoplasmic reticulum	18.1723	1.22773	Inositol phosphate metabolism	33.4281	-6.16926	ErbB signaling pathway	131.255	15.0052	GnRH signaling pathway	56.6956	-1.4506
Huntington's disease	55.7669	4.19798	Inositol phosphate metabolism	56.2704	-11.5606	Valine, leucine and isoleucine biosynthesis	18.1403	-6.04676	Thyroid cancer	33.1377	-2.20561	Arachidonic acid metabolism	131.09	18.2053	Metabolic pathways	56.6213	2.06733
Inositol phosphate metabolism	54.6379	-8.41362	Hepatitis C	55.431	12.4864	Hepatitis C	17.8168	0.799877	Peroxisome	31.18	10.3933	Progesterone-mediated oocyte maturation	129.129	3.63242	Hepatitis C	55.1989	5.18168
Pentose phosphate pathway	53.0585	7.06629	Notch signaling pathway	54.839	3.52952	Natural killer cell mediated cytotoxicity	17.4504	2.47218	Pancreatic secretion	30.9566	-1.24207	Natural killer cell mediated cytotoxicity	128.483	8.66243	Osteoclast differentiation	54.7063	4.00674
One carbon pool by folate	51.2567	-9.55226	Riboflavin metabolism	54.2887	27.1444	MAPK signaling pathway	16.9589	-3.89615	Notch signaling pathway	28.9026	-8.01158	Toxoplasmosis	127.819	13.3243	Cytosolic DNA-sensing pathway	52.998	-17.666
T cell receptor signaling pathway	50.6461	-5.4378	Alanine, aspartate and glutamate metabolism	54.0385	-18.0128	Glycosaminoglycan biosynthesis - keratan sulfate	16.5752	-16.5752	Oocyte meiosis	28.6305	5.66321	Epithelial cell signaling in Helicobacter pylori infection	126.839	-9.54195	Leishmaniasis	52.6064	5.70691
Terpenoid backbone biosynthesis	50.1223	-25.0611	Pyrimidine metabolism	52.4455	-13.1118	Endometrial cancer	16.4731	1.97137	Aminoacyl-tRNA biosynthesis	28.4868	-9.49559	MAPK signaling pathway	126.002	-1.03394	Insulin signaling pathway	51.74	7.58233
Calcium signaling pathway	49.7446	-5.93048	Huntington's disease	52.4293	6.56596	Progesterone-mediated oocyte maturation	16.3965	1.00999	Amyotrophic lateral sclerosis (ALS)	28.3172	3.51091	Endocytosis	124.196	-6.44525	Parkinson's disease	50.2329	-1.86031
RIG-I-like receptor signaling pathway	49.5085	-14.9573	Renin-angiotensin system	51.748	17.2493	Carbohydrate digestion and absorption	16.2399	8.11994	Pyrimidine metabolism	28.1541	0.322969	Pyrimidine metabolism	120.862	-10.4263	TGF-beta signaling pathway	47.8126	-4.16904
Purine metabolism	48.6115	11.8684	Neuroactive ligand-receptor interaction	50.1126	13.4194	B cell receptor signaling pathway	16.1731	-0.213099	Glycerophospholipid metabolism	27.9475	-5.69348	Ether lipid metabolism	120.007	1.10018	Oocyte meiosis	47.3761	3.79629
Non-small cell lung cancer	47.6458	-0.538709	Salivary secretion	49.7597	-11.2279	Pyruvate metabolism	15.979	5.32633	beta-Alanine metabolism	27.4459	4.12883	Ribosome	118.477	-16.9628	Long-term potentiation	46.8841	-6.81965
Notch signaling pathway	46.7835	15.5945	Terpenoid backbone biosynthesis	49.2835	16.4278	Neuroactive ligand-receptor interaction	15.9364	2.87386	Metabolic pathways	26.9988	0.590769	Long-term depression	118.455	-8.56991	Peroxisome	46.7053	4.85043
Neuroactive ligand-receptor interaction	46.5907	11.1341	Epithelial cell signaling in Helicobacter pylori infection	49.1744	-13.3711	Apoptosis	15.8998	0.348261	Valine, leucine and isoleucine biosynthesis	26.2237	-8.74122	Inositol phosphate metabolism	110.908	-9.98711	ErbB signaling pathway	46.4527	5.47312
Renal cell carcinoma	45.9654	-7.67489	Adipocytokine signaling pathway	48.3375	3.6562	Peroxisome	15.5252	-0.69248	Parkinson's disease	25.3428	-1.15431	Metabolic pathways	110.894	7.30849	Calcium signaling pathway	45.3405	2.28804
Aminoacyl-tRNA biosynthesis	45.8595	-15.2865	Ubiquitin mediated proteolysis	47.494	-2.12737	Amyotrophic lateral sclerosis (ALS)	15.2012	3.41224	Vascular smooth muscle contraction	25.11	-4.71606	Lysosome	110.019	-1.62734	Oxidative phosphorylation	45.0687	-1.03461
Toxoplasmosis	44.2426	6.50913	Lysosome	45.9802	4.35749	Glioma	14.7836	1.76918	Oxidative phosphorylation	24.9321	-0.785848	Huntington's disease	108.196	5.38197	Dorso-ventral axis formation	45.0157	11.2539
Parkinson's disease	42.99	2.51679	Primary immunodeficiency	45.5542	22.7771	Aldosterone-regulated sodium reabsorption	14.723	5.39841	Salivary secretion	24.7024	-5.47768	Selenoamino acid metabolism	105.104	26.2761	RIG-I-like receptor signaling pathway	44.7594	-7.03566
Protein processing in endoplasmic reticulum	41.5634	-5.44576	Metabolic pathways	44.4726	3.84963	GnRH signaling pathway	13.7769	-2.86002	Protein processing in endoplasmic reticulum	24.6844	-0.096872	Glycolysis / Gluconeogenesis	104.799	13.5392	Valine, leucine and isoleucine biosynthesis	44.3639	-7.39399
RNA degradation	40.7394	5.23049	Glycosaminoglycan degradation	44.1124	14.7041	Steroid hormone biosynthesis	13.4732	-1.86631	Long-term depression	24.1587	-6.9457	Notch signaling pathway	101.623	9.56202	Amyotrophic lateral sclerosis (ALS)	43.5184	3.47144
Butanoate metabolism	40.7209	20.3604	Protein processing in endoplasmic reticulum	42.9427	-1.08188	Leishmaniasis	13.3403	1.72834	mRNA surveillance pathway	23.8763	7.95878	Glycosaminoglycan degradation	99.9556	16.6593	Protein processing in endoplasmic reticulum	42.8568	0.56543
Pancreatic secretion	39.9366	-2.13299	Calcium signaling pathway	42.8594	-4.99043	beta-Alanine metabolism	13.1462	6.5731	Sphingolipid metabolism	22.7236	0.740179	Terpenoid backbone biosynthesis	99.4058	-0.167746	mRNA surveillance pathway	42.1487	8.42974
Fc epsilon RI signaling pathway	39.9006	-4.0687	O-Glycan biosynthesis	39.4353	5.52383	Amino sugar and nucleotide sugar metabolism	13.0832	6.54158	RNA polymerase	22.3346	-11.1673	Neuroactive ligand-receptor interaction	96.7032	12.2767	beta-Alanine metabolism	40.5921	5.10654
ErbB signaling pathway	38.5977	7.12164	Spliceosome	38.7674	2.75678	SNARE interactions in vesicular transport	12.8863	7.9609	Purine metabolism	21.168	-1.86777	Calcium signaling pathway	92.604	-5.46045	Glycosaminoglycan biosynthesis - heparan sulfate	38.4875	-38.4875
Pancreatic cancer	37.9439	-5.67541	Glycolysis / Gluconeogenesis	37.4071	10.2012	Toxoplasmosis	12.6819	3.22081	Starch and sucrose metabolism	20.701	0.0276386	Sphingolipid metabolism	91.7157	16.6792	Neuroactive ligand-receptor interaction	36.5668	4.7342
Oxidative phosphorylation	37.8952	4.70902	Nicotinate and nicotinamide metabolism	35.3952	35.3952	ErbB signaling pathway	12.2889	0.764622	Neuroactive ligand-receptor interaction	20.6304	6.59454	Hepatitis C	88.2964	9.25	Asthma	36.2915	5.86891
Aldosterone-regulated sodium reabsorption	37.6444	4.62121	Proximal tubule bicarbonate reclamation	33.8202	-11.2734	Vibrio cholerae infection	12.2883	-4.0961	Calcium signaling pathway	17.9589	0.469311	Alanine, aspartate and glutamate metabolism	86.3991	-17.2798	Pancreatic secretion	35.5519	-1.6643
Glycosaminoglycan biosynthesis - keratan sulfate	37.2724	37.2724	Pancreatic secretion	33.2449	-5.94308	Neurotrophin signaling pathway	11.7955	1.38905	TGF-beta signaling pathway	17.4168	-5.80561	Pentose phosphate pathway	85.9929	5.31079	Ether lipid metabolism	35.1543	5.89339
mTOR signaling pathway	35.7639	-2.92255	Pentose phosphate pathway	32.9344	3.55529	Vasopressin-regulated water reabsorption	11.6266	-5.81329	Proteasome	17.3834	2.6682	Protein processing in endoplasmic reticulum	84.5061	-3.26382	MAPK signaling pathway	33.1016	-1.12187
Glycerophospholipid metabolism	34.8528	10.3725	Purine metabolism	32.3434	-1.82123	RNA transport	11.3066	-5.65332	Autoimmune thyroid disease	17.1532	17.1532	Steroid biosynthesis	82.9498	-11.0101	Pyruvate metabolism	33.0853	3.13148
Progesterone-mediated oocyte maturation	34.4128	-4.35256	Arachidonic acid metabolism	30.8822	3.00805	Long-term potentiation	10.4274	-3.47579	Pyruvate metabolism	17.1063	0.936631	Purine metabolism	80.9548	5.02359	Long-term depression	32.541	-5.84387
Glycosylphosphatidylinositol(GPI)-anchor biosynthesis	33.0772	1.21911	Pantothenate and CoA biosynthesis	30.8417	-10.2806	Insulin signaling pathway	10.3495	2.39829	MAPK signaling pathway	16.1427	1.6524	Maturity onset diabetes of the young	74.327	24.7757	Galactose metabolism	30.5285	2.4776
Hepatitis C	32.8654	6.01363	Sulfur relay system	29.6146	-29.6146	Glycolysis / Gluconeogenesis	10.2392	-0.206672	Spliceosome	16.09	-3.67872	Ubiquitin mediated proteolysis	73.8465	-4.05615	Salivary secretion	30.1527	-4.37665
Alanine, aspartate and glutamate metabolism	32.3606	-16.1803	Proteasome	28.0213	7.62989	Ubiquitin mediated proteolysis	9.34881	-2.72081	Selenoamino acid metabolism	15.7223	15.7223	Pancreatic secretion	73.1815	-4.03803	Glycerophospholipid metabolism	29.5874	-4.68007
Complement and coagulation cascades	32.1604	-6.66	Parkinson's disease	27.4648	0.0522323	RNA degradation	9.27288	1.9673	Amino sugar and nucleotide sugar metabolism	14.875	-4.95833	RIG-I-like receptor signaling pathway	71.3568	-9.58292	Primary bile acid biosynthesis	29.0343	-29.0343
Glycosphingolipid biosynthesis - lacto and neolacto series	31.5382	31.5382	Nucleotide excision repair	26.9757	13.4879	Glycosaminoglycan biosynthesis - chondroitin sulfate	9.17883	-9.17883	Fatty acid metabolism	14.1962	2.1356	Parkinson's disease	70.4548	1.28451	Amino sugar and nucleotide sugar metabolism	27.9582	-0.358368
Basal transcription factors	31.4558	31.4558	SNARE interactions in vesicular transport	26.5572	-8.8524	One carbon pool by folate	8.70013	-8.70013	Biosynthesis of unsaturated fatty acids	13.8625	13.8625	Circadian rhythm - mammal	70.2585	10.8751	Fatty acid biosynthesis	27.3024	27.3024
VEGF signaling pathway	31.0589	-3.91401	RNA transport	26.2163	-4.975	Long-term depression	8.38223	-4.19111	Glycosphingolipid biosynthesis - ganglio series	13.2495	-13.2495	Oxidative phosphorylation	63.626	3.06828	RNA polymerase	26.0875	-8.69583
Carbohydrate digestion and absorption	30.8849	15.4425	Oxidative phosphorylation	25.7308	1.42754	Spliceosome	8.35101	-0.702615	Glycolysis / Gluconeogenesis	12.5168	0.68534	Glycosaminoglycan biosynthesis - chondroitin sulfate	63.4519	-31.7259	Circadian rhythm - mammal	24.8417	-8.28056
Cysteine and methionine metabolism	29.6458	14.8229	Galactose metabolism	24.826	-12.413	RIG-I-like receptor signaling pathway	8.29969	0.640693	Basal transcription factors	12.238	12.238	Spliceosome	63.229	3.13707	Spliceosome	24.441	-2.19067
Selenoamino acid metabolism	27.2222	9.07407	Starch and sucrose metabolism	24.826	-12.413	Pentose phosphate pathway	8.19333	-8.19333	Pentose phosphate pathway	11.6767	-11.6767	Aminoacyl-tRNA biosynthesis	61.0164	-12.2033	Glycolysis / Gluconeogenesis	22.756	0.239334
Natural killer cell mediated cytotoxicity	26.5678	0.524116	Sphingolipid metabolism	23.9757	11.9878	Base excision repair	8.18706	4.09353	DNA replication	11.2299	11.2299	Glycosaminoglycan biosynthesis - keratan sulfate	60.0129	20.0043	Sphingolipid metabolism	22.7236	0.740179
Ubiquitin mediated proteolysis	26.3525	-5.98493	Nitrogen metabolism	22.9828	-11.4914	Glycosylphosphatidylinositol(GPI)-anchor biosynthesis	7.50755	7.50755	Galactose metabolism	10.309	-5.15452	Primary immunodeficiency	59.5145	19.8382	Vasopressin-regulated water reabsorption	21.8002	-0.363236
Amino sugar and nucleotide sugar metabolism	25.3002	12.6501	Glycosaminoglycan biosynthesis - keratan sulfate	22.7405	11.3702	Basal transcription factors	7.4619	-7.4619	Vasopressin-regulated water reabsorption	10.1736	5.08682	Glycerophospholipid metabolism	55.6079	8.07318	Proteasome	21.4886	0.974847
Fructose and mannose metabolism	24.9407	8.31358	mRNA surveillance pathway	22.0938	1.56158	DNA replication	7.01748	3.50874	Glycosaminoglycan biosynthesis - chondroitin sulfate	10.0526	10.0526	Glycosphingolipid biosynthesis - lacto and neolacto series	50.7802	16.9267	Fatty acid metabolism	20.9959	2.64131
Spliceosome	24.4616	3.51735	RIG-I-like receptor signaling pathway	21.8483	-4.20856	Prion diseases	6.99866	0.698672	ABC transporters	8.63671	-4.31835	O-Glycan biosynthesis	48.9524	1.41089	Selenoamino acid metabolism	20.3038	10.1519
Asthma	23.9527	11.9764	Autoimmune thyroid disease	21.6462	-1.54647	Fatty acid metabolism	6.79976	3.39988	Proximal tubule bicarbonate reclamation	8.02191	-8.02191	RNA degradation	46.7855	4.08964	Pentose phosphate pathway	19.87	-9.93499
Primary bile acid biosynthesis	20.8131	-20.8131	Glycerophospholipid metabolism	20.7551	5.77385	Glycosphingolipid biosynthesis - ganglio series	6.30846	-6.30846	Ubiquitin mediated proteolysis	6.84352	-0.599005	Cysteine and methionine metabolism	45.5762	11.3941	Basal transcription factors	19.6999	2.38806
Other glycan degradation	20.3802	-10.1901	Steroid biosynthesis	19.4547	9.72733	Glycosphingolipid biosynthesis - lacto and neolacto series	6.20278	-6.20278	Homologous recombination	6.13593	-6.13593	Galactose metabolism	44.3425	-1.3274	Glycosphingolipid biosynthesis - ganglio series	19.558	-9.77899
Valine, leucine and isoleucine biosynthesis	19.8212	-9.91059	Glycosphingolipid biosynthesis - lacto and neolacto series	19.2419	9.62097	Salivary secretion	5.45023	-2.72512	Dorso-ventral axis formation	5.21554	5.21554	Amino sugar and nucleotide sugar metabolism	41.3641	2.30907	Glycosaminoglycan biosynthesis - chondroitin sulfate	19.2314	0.43687
Galactose metabolism	19.5165	9.75823	Valine, leucine and isoleucine biosynthesis	17.7506	-8.87529	Pancreatic secretion	4.59529	-2.29765	Asthma	4.42021	4.42021	mRNA surveillance pathway	41.031	1.16224	DNA replication	18.2474	6.08247
Steroid hormone biosynthesis	19.4833	6.49444	Amino sugar and nucleotide sugar metabolism	16.0639	-8.03196	Selenoamino acid metabolism	4.58149	4.58149	Cysteine and methionine metabolism	4.23422	-4.23422	Complement and coagulation cascades	40.7087	-2.89536	Glycosaminoglycan biosynthesis - keratan sulfate	16.5752	-16.5752
mRNA surveillance pathway	18.9372	0.762897	Cysteine and methionine metabolism	15.9304	7.96519	Protein export	4.24024	4.24024	RNA degradation	3.99044	3.99044	Nitrogen metabolism	39.2803	-9.82008	Ubiquitin mediated proteolysis	16.1923	-1.65991
Nitrogen metabolism	16.2975	-8.14875	RNA polymerase	15.3008	-5.64435	Proteasome	4.1052	-4.1052	Hedgehog signaling pathway	3.29274	3.29274	RNA transport	39.1115	-2.50007	Steroid hormone biosynthesis	13.4732	-1.86631
Type II diabetes mellitus	15.8674	15.8674	Aminoacyl-tRNA biosynthesis	15.1569	-7.57843	RNA polymerase	3.75286	-3.75286	Prion diseases	3.28389	-3.28389	Proteasome	37.9264	5.46578	RNA degradation	13.2633	2.64168
ABC transporters	14.9993	-4.99976	Fatty acid elongation in mitochondria	14.6207	-14.6207	Homologous recombination	3.69227	-3.69227	Base excision repair	1.95798	1.95798	Valine, leucine and isoleucine biosynthesis	37.5718	-9.39294	SNARE interactions in vesicular transport	12.8863	7.9609
Fatty acid biosynthesis	14.1107	-14.1107	Fructose and mannose metabolism	12.3125	6.15626	Cytosolic DNA-sensing pathway	2.41256	-2.41256				Glycosylphosphatidylinositol(GPI)-anchor biosynthesis	37.5298	-0.198822	Prion diseases	10.2826	-0.62885
Primary immunodeficiency	13.9603	13.9603	Asthma	12.187	12.187	N-Glycan biosynthesis	2.36912	2.36912				Fructose and mannose metabolism	37.2533	7.45065	Base excision repair	10.145	3.38168
Maturity onset diabetes of the young	13.7969	13.7969	Fatty acid biosynthesis	11.929	-11.929	Glycerophospholipid metabolism	1.63987	-1.63987				Asthma	36.1397	12.0466	Homologous recombination	9.8282	-4.9141
RNA transport	12.8952	-0.0251385	Glycosphingolipid biosynthesis - ganglio series	11.2678	11.2678							SNARE interactions in vesicular transport	28.9955	-7.24887	ABC transporters	8.63671	-4.31835
Staphylococcus aureus infection	12.5586	12.5586	ABC transporters	10.2388	-10.2388							Nucleotide excision repair	26.9757	13.4879	Proximal tubule bicarbonate reclamation	8.02191	-8.02191
Proteasome	9.90504	3.30168	Complement and coagulation cascades	8.5483	0.869283							Fatty acid biosynthesis	26.0397	-13.0199	Glycosphingolipid biosynthesis - lacto and neolacto series	6.20278	-6.20278
O-Glycan biosynthesis	9.51703	-4.75852	Base excision repair	7.73783	-7.73783							ABC transporters	25.2381	-6.30951	Protein export	4.24024	4.24024
DNA replication	8.78887	-8.78887	Protein export	6.79548	-6.79548							Primary bile acid biosynthesis	20.8131	-20.8131	Cysteine and methionine metabolism	4.23422	-4.23422
Circadian rhythm - mammal	7.9415	-3.97075	DNA replication	6.63243	-6.63243							Other glycan degradation	20.3802	-10.1901	Hedgehog signaling pathway	3.29274	3.29274
RNA polymerase	3.39633	3.39633	RNA degradation	6.04612	0.667093							Steroid hormone biosynthesis	19.4833	6.49444	N-Glycan biosynthesis	2.36912	2.36912
Homologous recombination	3.31845	3.31845	Homologous recombination	5.9335	-5.9335							RNA polymerase	18.6971	-2.63079
SNARE interactions in vesicular transport	2.43828	-2.43828	N-Glycan biosynthesis	5.8196	-5.8196							Staphylococcus aureus infection	17.9837	8.99184
			Staphylococcus aureus infection	5.42508	5.42508							DNA replication	15.4213	-7.71065
			Ether lipid metabolism	5.36706	5.36706							Fatty acid elongation in mitochondria	14.6207	-14.6207
			Glycosylphosphatidylinositol(GPI)-anchor biosynthesis	4.45262	-4.45262							Glycosphingolipid biosynthesis - ganglio series	11.2678	11.2678
												Homologous recombination	9.25194	-1.30752
												Base excision repair	7.73783	-7.73783
												Protein export	6.79548	-6.79548
												N-Glycan biosynthesis	5.8196	-5.8196
