# Supplementary material for: Transcription Adaptation during In Vitro Adipogenesis and Osteogenesis of Porcine Mesenchymal Stem Cells: Dynamics of Pathways, Biological Processes, Up-Stream Regulators, and Gene Networks
Source: PLoS One. 2015 Sep 23;10(9):e0137644. doi: 10.1371/journal.pone.0137644 (PMC4580618; doi:10.1371/journal.pone.0137644)
Supplement: S3 File — The Excel file contains 8 sheets including: ‘legend’, ‘GO Biological process’, ‘GO Molecular function’, and ‘GO Cellular component’ encompasses the impact and direction of the impact for the GO Biological process, GO Molecular function, and BO Cellular component, respectively, in descending order by the sum of the impact of all comparisons; ‘Sorted GO’ containing the sum of the impact of all time points comparison in adipogenic and osteogenic differentiation and in ASC and BMSC (plus the difference between adipogenic and osteogenic and ASC and BMSC) for each GO category; ‘GO BP adipo vs. osteo’, ‘GO MF adipo vs. osteo’, and ‘GO CC adipo vs. osteo’ include the results from REVIGO summary of the GO biological terms with associated differences in the direction of the impact between adipogenic and osteogenic differentiation. (XLSX) [file pone.0137644.s018.xlsx]

## Sheet: Legend
GO	=	Gene Ontology
Impact	=	Output of the Dynamic Impact Approach analysis indicating the impact of the condition on the biological term. First column in each comparison
Flux or Direction of the Impact	=	Output of the Dynamic Impact Approach analysis indicating the direction of the impact (induced or reduced; see below); second column in each comparison
Sorted GO	=	Using the sum of the direction of the impact in each time point vs. 0dd the data were summarized for each condition (differentiation = adipogenic and osteogenic; cell type = ASC and BMSC) and the differences between conditions were calculated (direction of the impact in adipogenic - direction of the impact osteogenic = Adipo/Osteo; direction of the impact ASC - direction of the impact BMSC = ASC/…
100	=	Impact (larger the bar larger the impact)
100	=	Induction of the flux or direction of the impact
0	=	No change of the flux or direction of the impact
-100	=	Inhibition of the flux or direction of the impact
GO BP adipo vs. osteo	=	The sheet contains the non-redundant GO Biological process that were more affected in one differentiation relative to the other. The non-redundant GO BP terms were obtained using REVIGO
GO MF adipo vs. osteo	=	The sheet contains the non-redundant GO Molecular function that were more affected in one differentiation relative to the other. The non-redundant GO MF terms were obtained using REVIGO
GO CC adipo vs. osteo	=	The sheet contains the non-redundant GO Cellular component that were more affected in one differentiation relative to the other. The non-redundant GO CC terms were obtained using REVIGO

## Sheet: GO Biological process
	Flux	=	-500		-250		0		250		500			Impact		=	0		125		250		500		1000
GO Biological Process	Adipogenic differentation																				Osteogenic differentation
	ASC										BMSC										ASC										BMSC
	2vs.0d		7vs.0d		21vs0d		7vs.2d		21vs.7d		2vs.0d		7vs.0d		21vs0d		7vs.2d		21vs.7d		2vs.0d		7vs.0d		21vs0d		7vs.2d		21vs.7d		2vs.0d		7vs.0d		21vs0d		7vs.2d		21vs.7d
GO:0010955~negative regulation of protein processing	381.428	-381.428	468.989	-468.989	625.439	-625.439					628.618	-628.618	1559.45	-1559.45	1318.39	-1318.39	132.782	-132.782			488.579	-488.579	550.475	-550.475	790.344	-790.344	31.9685	-31.9685			437.739	-437.739	492.371	-492.371	656.122	-656.122					-611.621	1
GO:0090331~negative regulation of platelet aggregation	381.428	-381.428	468.989	-468.989	625.439	-625.439					628.618	-628.618	1559.45	-1559.45	1318.39	-1318.39	132.782	-132.782			488.579	-488.579	550.475	-550.475	790.344	-790.344	31.9685	-31.9685			437.739	-437.739	492.371	-492.371	656.122	-656.122					-611.621	1
GO:0060745~mammary gland branching involved in pregnancy	249.816	249.816	795.143	795.143	1378.34	1378.34	86.6588	86.6588					473.377	473.377	738.148	738.148	184.073	184.073			837.273	837.273	1237.36	1237.36	1231.39	1231.39							87.6032	87.6032	189.573	189.573					624.063	1
GO:0060750~epithelial cell proliferation involved in mammary gland duct elongation	249.816	249.816	795.143	795.143	1378.34	1378.34	86.6588	86.6588					473.377	473.377	738.148	738.148	184.073	184.073			837.273	837.273	1237.36	1237.36	1231.39	1231.39							87.6032	87.6032	189.573	189.573					624.063	1
GO:0060523~prostate epithelial cord elongation	256.837	256.837	795.143	795.143	924	924	106.432	66.8858			129.652	129.652	610.518	610.518	630.47	630.47	184.073	184.073			837.273	837.273	1237.36	1237.36	1231.39	1231.39							126.4	126.4	189.573	189.573					555.352	1
GO:0042701~progesterone secretion	1075.38	859.9	1016.75	895.055	1348.56	1069.36					387.453	297.933	724.73	535.196	1077.04	762.728					391.246	270.121	119.903	14.4944	75.8506	-75.8506					131.792	32.6875	83.9601	-83.9601	35.1798	-35.1798	55.1403	-55.1403			345.181	1
GO:0048642~negative regulation of skeletal muscle tissue development	125.104	125.104	160.584	160.584	262.34	262.34					585.406	585.406	528.81	528.81	729.977	729.977					604.76	604.76	531.686	531.686	277.262	277.262					691.483	691.483	1166.45	1166.45	811.803	811.803	41.8559	41.8559			501.347	1
GO:0010757~negative regulation of plasminogen activation	254.286	-254.286	312.659	-312.659	416.959	-416.959					664.606	-664.606	1122.9	-1122.9	829.4	-829.4	88.5214	-88.5214			325.72	-325.72	366.983	-366.983	526.896	-526.896	21.3124	-21.3124			463.454	-463.454	328.247	-328.247	437.414	-437.414					-439.954	1
GO:0030730~sequestering of triglyceride	400.196	400.196	402.956	402.956	1584.13	1584.13	28.3556	28.3556	249.869	249.869	123.036	123.036	216.998	216.998	474.122	474.122					597.593	597.593	289.232	289.232	1235.65	1235.65	103.751	-103.751	214.51	214.51					114.311	114.311			93.4388	93.4388	394.71	1
GO:0006538~glutamate catabolic process	506.455	296.431	182.574	133.261	789.404	534.537	32.9725	32.9725	159.284	112.75	650.67	13.0248	260.705	260.705	1055.52	676.143	187.797	187.797	240.834	57.2206	301.419	301.419	187.964	43.4931	126.771	126.771	40.5653	-40.5653	22.9909	22.9909	510.783	451.755	337.694	234.229	311.147	232.465					204.3	1
GO:0035426~extracellular matrix-cell signaling	967.639	967.639	955.9	955.9	1208.96	1208.96					342.693	342.693	629.963	629.963	919.883	919.883					330.684	330.684	67.1987	67.1987							82.2396	82.2396					55.1403	-55.1403			545.002	1
GO:0061304~retinal blood vessel morphogenesis	967.639	967.639	955.9	955.9	1208.96	1208.96					342.693	342.693	629.963	629.963	919.883	919.883					330.684	330.684	67.1987	67.1987							82.2396	82.2396					55.1403	-55.1403			545.002	1
GO:0015793~glycerol transport	583.389	583.389	977.78	977.78	2328.11	2328.11			227.47	227.47			336.189	336.189	516.585	516.585	287.423	287.423																							750.993	1
GO:0015840~urea transport	583.389	583.389	977.78	977.78	2328.11	2328.11			227.47	227.47			336.189	336.189	516.585	516.585	287.423	287.423																							750.993	1
GO:0070295~renal water absorption	583.389	583.389	977.78	977.78	2328.11	2328.11			227.47	227.47			336.189	336.189	516.585	516.585	287.423	287.423																							750.993	1
GO:0002064~epithelial cell development	166.544	166.544	563.053	497.138	918.896	918.896	99.0158	16.5292	26.4799	26.4799			338.004	293.164	492.099	492.099	183.737	61.6936	43.8903	43.8903	558.182	558.182	848.508	801.308	820.927	820.927							58.4021	58.4021	126.382	126.382					348.688	1
GO:0007223~Wnt receptor signaling pathway, calcium modulating pathway	438.185	438.185	476.268	476.268	745.363	745.363			24.1433	24.1433	490.708	490.708	782.696	782.696	820.137	820.137	63.4873	63.4873			217.006	217.006	89.8159	89.8159	70.557	70.557					304.245	304.245	188.785	188.785	379.918	379.918	27.5702	-27.5702			337.583	1
GO:0035336~long-chain fatty-acyl-CoA metabolic process			833.204	833.204	959.193	959.193	386.915	386.915					1005.38	1005.38	355.794	355.794	599.63	599.63					247.445	247.445	143.834	143.834	170.697	170.697			241.964	241.964					107.017	-107.017			439.731	1
GO:0060613~fat pad development			833.204	833.204	959.193	959.193	386.915	386.915					1005.38	1005.38	355.794	355.794	599.63	599.63					247.445	247.445	143.834	143.834	170.697	170.697			241.964	241.964					107.017	-107.017			439.731	1
GO:0071400~cellular response to oleic acid			833.204	833.204	959.193	959.193	386.915	386.915					1005.38	1005.38	355.794	355.794	599.63	599.63					247.445	247.445	143.834	143.834	170.697	170.697			241.964	241.964					107.017	-107.017			439.731	1
GO:0051782~negative regulation of cell division	1223.83	1223.83	471.646	471.646	722.502	722.502	61.652	-61.652			160.907	160.907	468.551	468.551	510.507	510.507							313.125	313.125	447.3	447.3							110.638	110.638	434.786	434.786			71.5804	71.5804	406.143	1
GO:0060011~Sertoli cell proliferation	213.535	213.535	483.608	483.608	918.896	918.896	57.7725	57.7725	30.2401	-30.2401			315.584	315.584	492.099	492.099	122.715	122.715			511.591	511.591	824.908	824.908	820.927	820.927							58.4021	58.4021	126.382	126.382					378.168	1
GO:0060527~prostate epithelial cord arborization involved in prostate glandular acinus morphogenesis	171.224	171.224	530.096	530.096	616	616	70.9545	44.5905			86.4345	86.4345	407.012	407.012	420.313	420.313	122.715	122.715			558.182	558.182	824.908	824.908	820.927	820.927							84.2665	84.2665	126.382	126.382					370.235	1
GO:0010740~positive regulation of intracellular protein kinase cascade			67.8861	-67.8861	130.719	-130.719					676.385	-676.385	578.888	-578.888	875.405	-875.405					441.443	-441.443	173.466	-173.466	212.523	-212.523	74.9207	74.9207			538.614	-538.614	671.02	-671.02	183.028	-183.028			62.0025	62.0025	-339.42	1
GO:0090050~positive regulation of cell migration involved in sprouting angiogenesis			67.8861	-67.8861	130.719	-130.719					676.385	-676.385	578.888	-578.888	875.405	-875.405					441.443	-441.443	173.466	-173.466	212.523	-212.523	74.9207	74.9207			538.614	-538.614	671.02	-671.02	183.028	-183.028			62.0025	62.0025	-339.42	1
GO:2001028~positive regulation of endothelial cell chemotaxis			67.8861	-67.8861	130.719	-130.719					676.385	-676.385	578.888	-578.888	875.405	-875.405					441.443	-441.443	173.466	-173.466	212.523	-212.523	74.9207	74.9207			538.614	-538.614	671.02	-671.02	183.028	-183.028			62.0025	62.0025	-339.42	1
GO:0009143~nucleoside triphosphate catabolic process	400.196	400.196	307.198	307.198	998.423	998.423			114.766	114.766											597.593	597.593	289.232	289.232	1235.65	1235.65	103.751	-103.751	214.51	214.51					114.311	114.311			93.4388	93.4388	387.415	1
GO:0030643~cellular phosphate ion homeostasis	400.196	400.196	307.198	307.198	998.423	998.423			114.766	114.766											597.593	597.593	289.232	289.232	1235.65	1235.65	103.751	-103.751	214.51	214.51					114.311	114.311			93.4388	93.4388	387.415	1
GO:0048711~positive regulation of astrocyte differentiation	152.571	-152.571	187.596	-187.596	390.031	-110.32			39.6058	39.6058	317.201	-185.694	730.84	-516.718	582.899	-471.814	158.676	52.4505	18.9195	-18.9195	195.432	-195.432	273.794	-273.794	336.046	-336.046	12.7874	-12.7874			182.936	-182.936	388.887	-388.887	266.975	-266.975	37.7882	-37.7882	18.4276	18.4276	-179.322	1
GO:0042420~dopamine catabolic process	274.313	274.313	737.366	737.366	607.678	607.678	67.2019	67.2019			269.525	269.525	281.342	281.342	342.145	342.145					295.243	295.243	276.89	276.89	467.862	467.862	7.75598	-7.75598			159.438	159.438	207.859	207.859	145.255	145.255					294.597	1
GO:0042428~serotonin metabolic process	274.313	274.313	737.366	737.366	607.678	607.678	67.2019	67.2019			269.525	269.525	281.342	281.342	342.145	342.145					295.243	295.243	276.89	276.89	467.862	467.862	7.75598	-7.75598			159.438	159.438	207.859	207.859	145.255	145.255					294.597	1
GO:0010574~regulation of vascular endothelial growth factor production			219.195	-219.195	546.715	-546.715	442.07	-442.07			515.464	-515.464	429.328	-429.328	691.53	-691.53					185.605	-185.605	97.9517	-97.9517			29.4344	29.4344			143.099	-143.099	260.784	-260.784	572.543	-572.543					-339.571	1
GO:0048247~lymphocyte chemotaxis			219.195	-219.195	546.715	-546.715	442.07	-442.07			515.464	-515.464	429.328	-429.328	691.53	-691.53					185.605	-185.605	97.9517	-97.9517			29.4344	29.4344			143.099	-143.099	260.784	-260.784	572.543	-572.543					-339.571	1
GO:2000427~positive regulation of apoptotic cell clearance			219.195	-219.195	546.715	-546.715	442.07	-442.07			515.464	-515.464	429.328	-429.328	691.53	-691.53					185.605	-185.605	97.9517	-97.9517			29.4344	29.4344			143.099	-143.099	260.784	-260.784	572.543	-572.543					-339.571	1
GO:0050847~progesterone receptor signaling pathway	298.501	298.501	277.757	277.757	406.776	406.776					610.772	610.772	529.794	529.794	603.802	603.802					172.637	172.637	84.6551	84.6551	151.409	151.409					269.928	269.928	212.761	212.761	453.091	453.091			36.1564	36.1564	316.003	1
GO:0001913~T cell mediated cytotoxicity	738.668	738.668					307.031	307.031			556.4	556.4			161.912	161.912	448.466	-448.466	109.365	109.365	302.49	302.49	176.803	176.803	335.31	335.31	50.2441	50.2441			251.909	251.909	203.668	203.668	411.653	411.653	49.8491	-49.8491			221.939	1
GO:0045616~regulation of keratinocyte differentiation	803.057	803.057	480.219	480.219	1552.08	1552.08	158.04	-158.04	151.647	151.647			224.126	224.126	344.39	344.39	191.615	191.615																							448.636	1
GO:0060749~mammary gland alveolus development	92.2647	50.4871	274.775	179.592	463.499	324.126	24.7596	24.7596			274.049	-180.116	242.762	-9.64591	403.235	18.5644	57.0168	57.0168	13.5139	-13.5139	365.467	112.974	454.308	252.756	458.124	245.527	21.4059	21.4059			167.581	-167.581	303.834	-253.775	141.898	-33.5712	26.9915	-26.9915	31.1188	31.1188	35.1741	1
GO:0045742~positive regulation of epidermal growth factor receptor signaling pathway	124.908	124.908	334.168	334.168	689.172	689.172	43.3294	43.3294					236.688	236.688	369.074	369.074	92.0366	92.0366			418.636	418.636	519.069	519.069	615.695	615.695	68.8145	68.8145					142.237	142.237	94.7863	94.7863	47.9782	47.9782			271.185	1
GO:0001547~antral ovarian follicle growth	124.908	124.908	397.572	397.572	689.172	689.172	43.3294	43.3294					236.688	236.688	369.074	369.074	92.0366	92.0366			418.636	418.636	618.681	618.681	615.695	615.695							43.8016	43.8016	94.7863	94.7863					312.032	1
GO:0071391~cellular response to estrogen stimulus	124.908	124.908	397.572	397.572	689.172	689.172	43.3294	43.3294					236.688	236.688	369.074	369.074	92.0366	92.0366			418.636	418.636	618.681	618.681	615.695	615.695							43.8016	43.8016	94.7863	94.7863					312.032	1
GO:0055119~relaxation of cardiac muscle	529.064	529.064	185.444	185.444	128.58	128.58					169.827	169.827									324.199	324.199	497.279	497.279	788.969	788.969					172.853	172.853	75.477	75.477	655.121	655.121			210.55	210.55	339.76	1
GO:0007528~neuromuscular junction development	240.713	240.713	95.629	95.629	219.472	160.804	24.6028	-24.6028	9.96468	9.96468	392.409	149.046	394.923	312.545	578.631	578.631	27.7988	27.7988	65.6237	65.6237	58.0621	58.0621	111.055	111.055	151.062	151.062			29.888	-29.888	205.667	65.8567	456.687	396.801	575.173	520.706	81.4038	81.4038	11.6103	11.6103	156.991	1
GO:0060318~definitive erythrocyte differentiation	480.969	480.969			96.4058	96.4058	224.035	224.035			1004.47	1004.47	146.71	146.71	652.847	652.847	295.132	-295.132	117.18	117.18	70.332	70.332									162.791	162.791	88.3939	88.3939	329.82	329.82			50.8251	50.8251	240.742	1
GO:0030947~regulation of vascular endothelial growth factor receptor signaling pathway	645.092	645.092	637.267	637.267	805.975	805.975					228.462	228.462	419.975	419.975	613.256	613.256					220.456	220.456	44.7992	44.7992							54.8264	54.8264					36.7602	-36.7602			363.335	1
GO:0031987~locomotion involved in locomotory behavior	645.092	645.092	637.267	637.267	805.975	805.975					228.462	228.462	419.975	419.975	613.256	613.256					220.456	220.456	44.7992	44.7992							54.8264	54.8264					36.7602	-36.7602			363.335	1
GO:0006927~transformed cell apoptotic process	26.0659	26.0659					80.7614	-80.7614			502.595	-502.595	110.768	-110.768	293.95	-293.95	93.293	93.293	27.8156	27.8156	206.645	138.199	336.946	266.606	332.876	332.876	0.393115	-0.393115			231.654	-155.486	382.326	253.436	773.586	68.6701	95.0179	95.0179	83.2156	-83.2156	4.67563	1
GO:0001504~neurotransmitter uptake	331.498	270.667	167.907	68.9691	530.895	462.061	24.7294	24.7294	102.013	102.013	248.886	248.886	219.865	171.193	649.372	649.372			111.77	111.77	226.065	226.065	86.7964	86.7964	95.0779	95.0779					360.952	360.952	214.471	214.471	203.854	203.854					219.792	1
GO:0071542~dopaminergic neuron differentiation			45.2574	-45.2574	133.71	-133.71					450.924	-450.924	385.925	-385.925	583.603	-583.603					294.296	-294.296	115.644	-115.644	141.682	-141.682	49.9471	49.9471			359.076	-359.076	594.414	-300.279	122.019	-122.019	55.1344	55.1344	228.327	-145.657	-212.356	1
GO:0034372~very-low-density lipoprotein particle remodeling	160.028	160.028	496.941	496.941	660.828	660.828	103.998	103.998			294.722	294.722	392.215	392.215	426.937	426.937	112.362	112.362			138.239	138.239	71.0945	71.0945	165.212	165.212					94.1762	94.1762	140.224	140.224	229.993	229.993					249.069	1
GO:0060687~regulation of branching involved in prostate gland morphogenesis	128.418	128.418	356.063	356.063	461.131	461.131	53.2159	33.4429			135.886	135.886	321.68	321.68	324.908	324.908	92.0366	92.0366			315.68	315.68	618.681	618.681	426.729	426.729			24.9962	24.9962	29.2178	29.2178	87.7727	87.7727	108.152	108.152					230.986	1
GO:0010759~positive regulation of macrophage chemotaxis			146.13	-146.13	364.477	-364.477	294.713	-294.713			590.697	-590.697	504.628	-504.628	521.676	-521.676					123.737	-123.737	65.3011	-65.3011			19.6229	19.6229			263.525	-263.525	173.856	-173.856	381.696	-381.696					-284.234	1
GO:0046849~bone remodeling	266.797	266.797	204.799	204.799	714.717	616.514			76.5106	76.5106											398.395	398.395	192.821	192.821	823.767	823.767	69.1675	-69.1675	143.007	143.007			147.067	147.067	76.2077	76.2077	55.1344	55.1344	249.284	-124.699	215.935	1
GO:0002238~response to molecule of fungal origin	127.335	127.335	303.116	303.116	955.184	895.284			100.039	100.039	88.8498	88.8498	64.8506	64.8506			33.7752	-33.7752					500.306	500.306	460.266	460.266	434.485	434.485	50.8747	-50.8747					163.455	163.455			61.5666	61.5666	239.608	1
GO:0003032~detection of oxygen	471.362	471.362			39.9803	39.9803	747.513	-747.513	59.7712	59.7712	556.067	556.067	41.4513	41.4513	193.696	193.696	240.806	-240.806	33.5607	33.5607			228.835	-228.835					66.9845	66.9845	230.866	230.866			87.5507	87.5507	315.689	-315.689	22.573	22.573	18.0679	1
GO:0043117~positive regulation of vascular permeability			45.2574	-45.2574	87.1461	-87.1461					450.924	-450.924	385.925	-385.925	583.603	-583.603	20.1745	20.1745			294.296	-294.296	115.644	-115.644	141.682	-141.682	49.9471	49.9471			359.076	-359.076	476.687	-418.007	122.019	-122.019	111.779	111.779	41.335	41.335	-185.356	1
GO:2000009~negative regulation of protein localization at cell surface	396.818	346.759	183.049	-50.9232	423.194	91.8534	101.708	-101.708			277.733	-137.302	311.137	-113.234	380.826	136.584	34.364	-34.364			134.339	134.339	388.833	221.932	117.726	117.726					154.438	102.507	118.725	-3.13416	146.43	48.4822	73.9491	-73.9491			45.7045	1
GO:0020027~hemoglobin metabolic process	183.19	183.19	507.687	507.687	893.382	893.382					275.261	275.261	668.649	668.649	225.222	225.222					74.105	74.105									157.444	157.444					248.601	-248.601			304.038	1
GO:0030195~negative regulation of blood coagulation	127.143	-127.143	220.047	-92.6127	376.165	-40.7938	51.999	51.999			209.539	-209.539	519.816	-519.816	439.464	-439.464	100.442	11.9203			162.86	-162.86	183.492	-183.492	263.448	-263.448	10.6562	-10.6562			145.913	-145.913	164.124	-164.124	218.707	-218.707					-167.643	1
GO:0035767~endothelial cell chemotaxis			45.2574	-45.2574	87.1461	-87.1461					450.924	-450.924	385.925	-385.925	583.603	-583.603					294.296	-294.296	115.644	-115.644	141.682	-141.682	49.9471	49.9471			359.076	-359.076	447.347	-447.347	122.019	-122.019			41.335	41.335	-226.28	1
GO:0048739~cardiac muscle fiber development			45.2574	-45.2574	87.1461	-87.1461					450.924	-450.924	385.925	-385.925	583.603	-583.603					294.296	-294.296	115.644	-115.644	141.682	-141.682	49.9471	49.9471			359.076	-359.076	447.347	-447.347	122.019	-122.019			41.335	41.335	-226.28	1
GO:0060754~positive regulation of mast cell chemotaxis			45.2574	-45.2574	87.1461	-87.1461					450.924	-450.924	385.925	-385.925	583.603	-583.603					294.296	-294.296	115.644	-115.644	141.682	-141.682	49.9471	49.9471			359.076	-359.076	447.347	-447.347	122.019	-122.019			41.335	41.335	-226.28	1
GO:0045885~positive regulation of survival gene product expression	99.9262	99.9262	318.057	318.057	551.337	551.337	34.6635	34.6635					189.351	189.351	295.259	295.259	73.6293	73.6293			334.909	334.909	494.945	494.945	492.556	492.556							35.0413	35.0413	75.8291	75.8291					249.625	1
GO:0060068~vagina development	99.9262	99.9262	318.057	318.057	551.337	551.337	34.6635	34.6635					189.351	189.351	295.259	295.259	73.6293	73.6293			334.909	334.909	494.945	494.945	492.556	492.556							35.0413	35.0413	75.8291	75.8291					249.625	1
GO:0051272~positive regulation of cellular component movement	56.5779	-56.5779	70.5827	-70.5827	121.59	-121.59					340.377	-340.377	357.836	-357.836	427.667	-427.667					294.296	-294.296	115.644	-115.644	141.682	-141.682	62.9284	62.9284			359.076	-359.076	447.347	-447.347	122.019	-122.019	22.8879	22.8879	41.335	41.335	-181.836	1
GO:0051612~negative regulation of serotonin uptake	557.683	557.683	99.0945	99.0945	386.285	386.285	111.84	-111.84			105.323	105.323	148.427	148.427	388.058	388.058					201.509	201.509	458.074	458.074	176.59	176.59					97.7147	97.7147	86.6929	86.6929	146.184	146.184					210.753	1
GO:0051893~regulation of focal adhesion assembly	557.683	557.683	99.0945	99.0945	386.285	386.285	111.84	-111.84			105.323	105.323	148.427	148.427	388.058	388.058					201.509	201.509	458.074	458.074	176.59	176.59					97.7147	97.7147	86.6929	86.6929	146.184	146.184					210.753	1
GO:0085029~extracellular matrix assembly	557.683	557.683	99.0945	99.0945	386.285	386.285	111.84	-111.84			105.323	105.323	148.427	148.427	388.058	388.058					201.509	201.509	458.074	458.074	176.59	176.59					97.7147	97.7147	86.6929	86.6929	146.184	146.184					210.753	1
GO:0007589~body fluid secretion	61.8315	61.8315	89.1799	89.1799	198.562	142.471			19.8872	-19.8872	272.722	85.1791	272.435	177.509	277.964	162.774					225.213	225.213	316.168	316.168	103.973	103.973	46.7852	46.7852	44.3306	-44.3306	276.142	242.47	437.418	437.418	304.426	304.426	15.696	15.696			146.68	1
GO:0007199~G-protein coupled receptor signaling pathway coupled to cGMP nucleotide second messenger	73.9815	73.9815	97.8746	97.8746	101.887	101.887					505.92	505.92	304.893	304.893	340.338	340.338					83.0401	83.0401	77.0473	77.0473	94.076	94.076					443.672	443.672	303.135	303.135	506.558	506.558					244.368	1
GO:0060213~positive regulation of nuclear-transcribed mRNA poly(A) tail shortening	966.061	966.061	286.465	286.465	375.264	375.264	238.41	-238.41			91.2464	91.2464	304.966	304.966	243.529	243.529					52.8726	52.8726	174.535	174.535	62.5108	62.5108							42.0006	42.0006							214.64	1
GO:0018106~peptidyl-histidine phosphorylation			215.324	215.324	625.639	625.639	138.802	138.802	207.903	117.314	125.545	125.545			105.854	105.854							404.236	404.236	446.737	446.737			73.3261	73.3261	42.1884	42.1884	267.533	267.533	42.4984	42.4984	60.0469	60.0469	43.8741	-43.8741	187.226	1
GO:0010886~positive regulation of cholesterol storage	160.028	160.028	377.552	377.552	302.096	302.096					294.722	294.722	392.215	392.215	426.937	426.937					138.239	138.239	71.0945	71.0945	165.212	165.212					94.1762	94.1762	140.224	140.224	229.993	229.993					232.707	1
GO:0050427~3'-phosphoadenosine 5'-phosphosulfate metabolic process	343.452	343.452	153.599	153.599	649.513	649.513	75.9619	-75.9619	167.087	167.087											336.312	336.312	144.616	144.616	617.825	617.825	51.8756	-51.8756	107.255	107.255	25.7148	25.7148			57.1557	57.1557			46.7194	46.7194	193.955	1
GO:0043615~astrocyte cell migration			146.13	-146.13	364.477	-364.477	294.713	-294.713			343.643	-343.643	286.219	-286.219	461.02	-461.02					123.737	-123.737	65.3011	-65.3011			19.6229	19.6229			95.3995	-95.3995	173.856	-173.856	381.696	-381.696					-226.381	1
GO:0051770~positive regulation of nitric-oxide synthase biosynthetic process			146.13	-146.13	364.477	-364.477	294.713	-294.713			343.643	-343.643	286.219	-286.219	461.02	-461.02					123.737	-123.737	65.3011	-65.3011			19.6229	19.6229			95.3995	-95.3995	173.856	-173.856	381.696	-381.696					-226.381	1
GO:0042977~activation of JAK2 kinase activity	122.249	122.249	357.615	357.615	1045.29	1045.29			118.148	118.148			214.494	214.494	224.355	224.355	292.766	292.766					170.245	170.245	109.115	109.115	78.503	78.503													273.278	1
GO:0044236~multicellular organismal metabolic process	122.249	122.249	357.615	357.615	1045.29	1045.29			118.148	118.148			214.494	214.494	224.355	224.355	292.766	292.766					170.245	170.245	109.115	109.115	78.503	78.503													273.278	1
GO:0046898~response to cycloheximide	122.249	122.249	357.615	357.615	1045.29	1045.29			118.148	118.148			214.494	214.494	224.355	224.355	292.766	292.766					170.245	170.245	109.115	109.115	78.503	78.503													273.278	1
GO:0008593~regulation of Notch signaling pathway	691.592	-691.592	416.987	-416.987	668.538	-668.538															300.794	-300.794											298.36	298.36			353.582	353.582			-237.662	1
GO:0070995~NADPH oxidation			154.211	154.211	718.325	718.325			120.771	120.771	62.5752	-62.5752	78.024	-78.024	350.121	-95.8005			20.7044	-20.7044	129.933	129.933	236.106	165.642	460.268	460.268	75.6598	-9.79335			43.8899	-43.8899	139.618	-139.618	109.696	-109.696	26.8384	-26.8384			77.4807	1
GO:0097067~cellular response to thyroid hormone stimulus	204.508	168.618	173.598	173.598	201.438	201.438	19.7218	19.7218			276.751	276.751	387.458	387.458	408.255	344.38	20.0093	20.0093			107.898	107.898	52.9094	52.9094	110.905	110.905					181.216	181.216	159.068	159.068	360.457	360.457	17.798	17.798	22.5978	22.5978	162.802	1
GO:0001306~age-dependent response to oxidative stress	471.362	471.362					747.513	-747.513			371.086	371.086					280.87	-280.87					228.835	-228.835					66.9845	66.9845	198.484	198.484					315.689	-315.689			-58.1238	1
GO:0071361~cellular response to ethanol	471.362	471.362					747.513	-747.513			371.086	371.086					280.87	-280.87					228.835	-228.835					66.9845	66.9845	198.484	198.484					315.689	-315.689			-58.1238	1
GO:0031953~negative regulation of protein autophosphorylation	471.227	471.227	149.581	149.581	499.211	499.211	142.53	-94.5302	57.383	57.383											321.545	276.048	144.616	144.616	617.825	617.825	51.8756	-51.8756	107.255	107.255					57.1557	57.1557			46.7194	46.7194	190.051	1
GO:0051788~response to misfolded protein	71.0948	-71.0948	462.123	-462.123	1119.78	-1119.78	105.494	-105.494	80.3375	-80.3375					129.83	-129.83							253.419	-253.419	122.652	-122.652	178.498	-178.498											93.3701	93.3701	-242.986	1
GO:0009448~gamma-aminobutyric acid metabolic process	547.772	-547.772	99.7197	-99.7197	310.369	-310.369	164.855	164.855	31.5448	-31.5448	300.76	-300.76	100.367	-26.8318	126.259	-126.259					100.74	-100.74	203.469	-203.469	69.07	-69.07	25.7725	-25.7725			52.8396	52.8396	207.657	207.657	201.258	8.34489					-93.9074	1
GO:0034383~low-density lipoprotein particle clearance			416.602	416.602	479.596	479.596	193.457	193.457					502.691	502.691	177.897	177.897	299.815	299.815					123.723	123.723	71.9172	71.9172	85.3486	85.3486			120.982	120.982					53.5084	-53.5084			219.866	1
GO:0046339~diacylglycerol metabolic process			416.602	416.602	479.596	479.596	193.457	193.457					502.691	502.691	177.897	177.897	299.815	299.815					123.723	123.723	71.9172	71.9172	85.3486	85.3486			120.982	120.982					53.5084	-53.5084			219.866	1
GO:0050930~induction of positive chemotaxis			33.943	-33.943	94.5342	-36.1849			32.3837	32.3837	338.193	-338.193	308.018	-270.87	437.703	-437.703	29.9587	29.9587			220.722	-220.722	86.733	-86.733	106.261	-106.261	37.4603	37.4603	27.3901	27.3901	269.307	-269.307	335.51	-335.51	91.514	-91.514			61.5042	61.5042	-127.39	1
GO:0060065~uterus development	83.2719	83.2719	265.048	265.048	459.448	459.448	28.8863	28.8863					157.792	157.792	246.049	246.049	61.3577	61.3577			279.091	279.091	412.454	412.454	410.463	410.463							29.2011	29.2011	63.1909	63.1909					208.021	1
GO:0010614~negative regulation of cardiac muscle hypertrophy	352.709	352.709	123.629	123.629	85.7202	85.7202					113.218	113.218									216.133	216.133	331.52	331.52	525.979	525.979					115.235	115.235	50.318	50.318	436.748	436.748			140.367	140.367	226.507	1
GO:0060137~maternal process involved in parturition	36.4416	36.4416	172.198	-46.9962	419.487	-127.228	221.035	-221.035			290.844	-224.62	316.204	-113.125	384.794	-306.735					92.8027	-92.8027	48.9758	-48.9758			14.7172	14.7172			71.5497	-71.5497	130.392	-130.392	286.272	-286.272					-124.506	1
GO:0034695~response to prostaglandin E stimulus	320.646	320.646			64.2705	64.2705	149.356	149.356			669.644	669.644	97.8067	97.8067	435.231	435.231	196.755	-196.755	78.1201	78.1201	46.888	46.888									108.528	108.528	58.9293	58.9293	219.88	219.88			33.8834	33.8834	160.495	1
GO:0001660~fever generation	330.206	330.206	98.3444	98.3444	610.053	409.199	170.962	-114.251	307.271	-83.9074	123.036	123.036	319.305	114.692	474.122	474.122																									168.93	1
GO:0010193~response to ozone	330.206	330.206	98.3444	98.3444	610.053	409.199	170.962	-114.251	307.271	-83.9074	123.036	123.036	319.305	114.692	474.122	474.122																									168.93	1
GO:0090037~positive regulation of protein kinase C signaling cascade	52.3511	52.3511	33.943	-33.943	65.3596	-65.3596	29.92	-29.92			338.193	-338.193	289.444	-289.444	437.703	-437.703					220.722	-220.722	86.733	-86.733	106.261	-106.261	37.4603	37.4603			269.307	-269.307	335.51	-335.51	91.514	-91.514			31.0012	31.0012	-145.586	1
GO:0010591~regulation of lamellipodium assembly	312.241	312.241	74.6615	74.6615	267.905	267.905	59.0956	-59.0956	40.4326	40.4326	180.294	180.294	222.586	148.887	416.513	416.513	70.4363	-70.4363	35.9077	35.9077	156.532	156.532	110.808	110.808	57.1276	57.1276					123.939	123.939	121.419	121.419	164.242	164.242					130.086	1
GO:0006970~response to osmotic stress	34.1193	34.1193	94.5531	94.5531	269.559	269.559			32.9374	32.9374	137.627	88.9833	158.48	129.962	222.506	222.506					164.321	164.321	225.965	193.937	226.52	202.199	34.2687	-16.3052	22.8147	22.8147	201.063	176.109	338.871	297.373	170.656	152.686	11.4152	11.4152			129.823	1
GO:0002687~positive regulation of leukocyte migration			33.943	-33.943	65.3596	-65.3596					338.193	-338.193	289.444	-289.444	437.703	-437.703					220.722	-220.722	86.733	-86.733	106.261	-106.261	37.4603	37.4603			269.307	-269.307	335.51	-335.51	91.514	-91.514			31.0012	31.0012	-169.71	1
GO:0042088~T-helper 1 type immune response			33.943	-33.943	65.3596	-65.3596					338.193	-338.193	289.444	-289.444	437.703	-437.703					220.722	-220.722	86.733	-86.733	106.261	-106.261	37.4603	37.4603			269.307	-269.307	335.51	-335.51	91.514	-91.514			31.0012	31.0012	-169.71	1
GO:0071539~protein localization to centrosome	176.938	-176.938	325.363	-325.363	411.678	-411.678					113.291	-113.291	412.056	-412.056	235.881	-235.881	59.6571	-59.6571			39.622	-39.622	117.642	-117.642	78.1858	-78.1858					125.656	-125.656			116.859	-116.859	33.7039	33.7039	33.0802	-33.0802	-158.015	1
GO:0071305~cellular response to vitamin D	55.4861	55.4861	73.406	73.406	76.4151	76.4151	37.7828	37.7828			379.44	379.44	228.67	228.67	255.253	255.253					62.2801	62.2801	90.3564	90.3564	70.557	70.557					332.754	332.754	227.351	227.351	379.918	379.918					174.59	1
GO:0006584~catecholamine metabolic process	221.926	221.926	294.946	294.946	371.451	308.288	87.6503	-33.8887	111.49	51.5857	107.81	107.81	138.998	138.998	112.312	112.312	52.4439	52.4439			172.276	172.276	122.831	122.831	187.145	187.145	13.0258	6.82098			78.9705	78.9705	133.592	109.022	58.1018	58.1018					124.349	1
GO:0060559~positive regulation of calcidiol 1-monooxygenase activity	76.0764	76.0764	128.857	128.857	429.012	429.012	28.3556	28.3556	111.682	111.682	217.41	217.41	426.664	426.664	601.555	601.555															70.7462	70.7462	102.779	102.779	61.3136	61.3136					204.95	1
GO:0060351~cartilage development involved in endochondral bone morphogenesis	68.4168	29.3827	278.492	7.59983	755.067	81.1619	34.7252	-34.7252	83.871	10.6471	39.459	-39.459	159.364	12.2311	103.687	75.7971	140.75	93.4627	13.7536	13.7536			83.535	52.6612	204.204	-116.913	31.4012	31.4012	89.3173	-89.3173			30.4381	30.4381	64.6221	-64.6221			58.0366	-58.0366	2.08609	1
GO:0042135~neurotransmitter catabolic process	164.349	55.1017	334.834	255.059	349.314	101.019	26.8808	26.8808	57.7694	32.5335	124.376	124.376	140.304	140.304	112.312	112.312	95.5052	9.38258	11.9754	11.9754	118.097	118.097	134.547	86.9643	187.145	187.145	3.10239	-3.10239	18.0806	18.0806	79.2616	79.2616	179.598	155.028	99.8367	99.8367					89.4586	1
GO:0006771~riboflavin metabolic process	200.098	200.098	153.599	153.599	499.211	499.211			57.383	57.383											298.796	298.796	144.616	144.616	617.825	617.825	51.8756	-51.8756	107.255	107.255					57.1557	57.1557			46.7194	46.7194	193.708	1
GO:0045719~negative regulation of glycogen biosynthetic process	200.098	200.098	153.599	153.599	499.211	499.211			57.383	57.383											298.796	298.796	144.616	144.616	617.825	617.825	51.8756	-51.8756	107.255	107.255					57.1557	57.1557			46.7194	46.7194	193.708	1
GO:0060396~growth hormone receptor signaling pathway	48.8998	48.8998	143.046	143.046	446.248	446.248			65.2977	65.2977	239.497	239.497	303.911	303.911	343.412	343.412	117.106	117.106			53.4053	53.4053	78.1408	78.1408	43.6459	43.6459	31.4012	31.4012			175.137	175.137	75.2452	75.2452	66.6906	66.6906					148.739	1
GO:0050806~positive regulation of synaptic transmission			109.597	-109.597	273.357	-273.357	221.035	-221.035			300.386	-215.078	214.664	-214.664	345.765	-345.765	67.2793	-67.2793			137.115	-48.4903	48.9758	-48.9758			14.7172	14.7172			71.5497	-71.5497	130.392	-130.392	286.272	-286.272					-155.211	1
GO:0032224~positive regulation of synaptic transmission, cholinergic	76.0764	76.0764	37.3381	37.3381	98.7167	98.7167					198.946	198.946	279.839	279.839	629.642	629.642			120.835	120.835											70.7462	70.7462	258.75	258.75	379.252	379.252	62.0489	62.0489			201.108	1
GO:0045214~sarcomere organization	106.936	-106.936	96.0267	-96.0267	162.141	-162.141	21.5902	21.5902			210.211	-164.367	326.142	-326.142	193.199	-193.199	14.7843	-14.7843	34.0646	-7.77302	19.6666	-19.6666	98.1769	9.00831	33.2123	12.1574	67.6664	27.4317	28.6883	-28.6883	133.562	-133.562	333.621	-60.533	96.7134	-96.7134	95.9885	95.9885	138.576	-122.16	-71.9219	1
GO:0019079~viral genome replication	52.7648	-52.7648	176.505	-176.505	355.484	-355.484	147.357	-147.357			218.005	-218.005	285.674	-285.674	322.843	-322.843					148.651	-148.651	32.6506	-32.6506	16.0855	-16.0855	9.81145	9.81145			128.929	-128.929	127.266	-127.266	168.591	-168.591					-155.071	1
GO:0019530~taurine metabolic process	283.454	-161.205	178.807	178.807	522.643	522.643	82.4274	82.4274	59.0738	59.0738	150.38	-150.38	139.047	75.4474	175.307	49.0482	146.383	146.383			50.3702	-50.3702	159.939	10.3066	89.0924	20.0223	52.1377	26.3652							48.2284	-48.2284					54.3101	1
GO:0030240~skeletal muscle thin filament assembly	215.529	-215.529			207.118	-207.118	146.474	146.474	139.604	-139.604	457.208	-457.208	247.335	-247.335	208.167	-208.167															183.419	-183.419	134.169	-134.169	187.771	-187.771					-183.385	1
GO:0045861~negative regulation of proteolysis	88.2266	-88.2266	113.991	-113.991	171.067	-171.067					148.528	-148.528	278.566	-278.566	329.598	-329.598	33.1955	-33.1955			122.145	-122.145	150.118	-150.118	207.206	-207.206	7.99213	-7.99213			109.435	-109.435	123.093	-123.093	202.156	-125.905	20.2173	20.2173			-132.59	1
GO:0009404~toxin metabolic process			154.211	154.211	718.325	718.325	20.052	20.052	120.771	120.771	26.9584	26.9584	23.3907	23.3907	127.16	127.16					129.933	129.933	215.192	215.192	460.268	460.268	71.5348	71.5348	30.3987	-30.3987											169.783	1
GO:0042573~retinoic acid metabolic process	101.104	-101.104	75.4443	-75.4443	165.057	-165.057					264.272	-82.829	159.459	10.6223	340.79	-2.01453					111.831	-42.3643			78.0452	-78.0452			45.4394	-45.4394	142.471	26.7809	87.9964	87.9964	193.493	-37.1788	115.309	115.309	189.752	-189.752	-41.3229	1
GO:0048246~macrophage chemotaxis			109.597	-109.597	273.357	-273.357	221.035	-221.035			257.732	-257.732	214.664	-214.664	345.765	-345.765					92.8027	-92.8027	48.9758	-48.9758			14.7172	14.7172			71.5497	-71.5497	130.392	-130.392	286.272	-286.272					-169.785	1
GO:0051271~negative regulation of cellular component movement	282.918	198.051	19.4712	-19.4712	77.0336	19.3722	112.017	112.017			519.917	484.549	111.01	35.6996	345.838	307.009	147.566	-147.566	58.5901	58.5901	35.166	35.166					12.6941	12.6941			81.3957	81.3957	44.1969	44.1969	164.91	164.91	17.1659	17.1659	25.4126	25.4126	89.3245	1
GO:0015909~long-chain fatty acid transport	176.956	176.956	238.433	238.433	374.157	374.157	61.2369	61.2369			45.3316	45.3316	269.942	269.942	300.78	300.78	155.624	155.624					27.6298	-27.6298	143.293	-83.0246	47.1642	-47.1642	63.4778	30.6101	15.2471	-15.2471			83.1293	-83.1293			32.0375	-32.0375	90.9892	1
GO:0071375~cellular response to peptide hormone stimulus	44.3889	44.3889	58.7248	58.7248	130.013	-7.74901					390.064	217.04	182.936	182.936	204.203	204.203	35.4436	35.4436			49.8241	49.8241	46.2284	46.2284	56.4456	56.4456					266.203	266.203	194.551	194.551	303.935	303.935			65.4904	-65.4904	113.335	1
GO:0006071~glycerol metabolic process	61.6056	61.6056	238.058	238.058	258.96	225.035	135.881	85.2134	17.6136	-17.6136	16.4301	-16.4301	287.252	287.252	124.631	109.083	138.314	138.314	16.5353	16.5353	38.4621	38.4621	91.8837	91.8837	56.5593	56.5593	57.1699	57.1699	12.2556	-12.2556	93.2878	93.2878	155.314	155.314	28.7358	28.7358	140.224	79.0714	57.7438	-57.7438	82.8769	1
GO:0055089~fatty acid homeostasis			333.282	333.282	383.677	383.677	154.766	154.766					402.153	402.153	142.318	142.318	239.852	239.852					98.978	98.978	57.5337	57.5337	68.2788	68.2788			96.7857	96.7857					42.8067	-42.8067			175.892	1
GO:0060038~cardiac muscle cell proliferation	240.485	240.485	42.1137	42.1137	93.5045	93.5045	112.017	112.017			467.519	467.519	111.974	111.974	290.929	290.929	147.566	-147.566	58.5901	58.5901	55.3236	55.3236			18.4976	18.4976			24.9962	24.9962	104.607	104.607	67.7817	67.7817	154.876	154.876			25.4126	25.4126	107.566	1
GO:0050927~positive regulation of positive chemotaxis			151.091	-0.678027	103.09	-28.1113	44.1836	-7.86739			211.141	-175.365	208.401	-81.2189	313.95	-186.281	47.0537	-47.0537	11.2495	11.2495	187.111	-65.1423	136.871	-92.9003	104.298	-36.9784	21.4059	21.4059			187.055	-120.725	209.552	-173.888	52.2937	-52.2937			17.715	17.715	-63.6333	1
GO:0030225~macrophage differentiation	50.7112	-1.38097	142.845	-6.33903	265.025	89.9505	13.6192	-13.6192	34.1156	15.9939	181.105	-134.338	269.304	-149.644	281.703	-159.281	17.094	-17.094			161.489	-90.7643	60.3059	-60.3059	88.2508	-88.2508	21.4059	21.4059			153.89	-153.89	191.72	-191.72	52.2937	-52.2937			17.715	17.715	-57.2857	1
GO:0006725~cellular aromatic compound metabolic process	439.526	439.526	368.229	278.077	227.294	227.294									62.6265	62.6265					50.0378	50.0378	96.1367	-42.3232	317.95	-53.4908	82.1443	-82.1443	22.8901	22.8901					81.3313	-81.3313			244.592	-244.592	52.4155	1
GO:0071229~cellular response to acid			47.2318	47.2318	271.881	122.306	48.6245	48.6245	53.0325	-53.0325	250.057	-250.057	383.94	130.804	363.926	56.7518	139.258	139.258			82.4264	82.4264									231.272	141.481	74.5795	74.5795	42.9775	42.9775					48.6125	1
GO:0044539~long-chain fatty acid import			545.788	545.788	434.933	434.933	258.073	258.073					240.128	240.128	91.7858	91.7858	194.403	194.403			56.7293	56.7293																	145.411	-145.411	209.554	1
GO:0060347~heart trabecula formation	202.938	37.5469	104.233	3.90308	210.747	-76.3483	56.0087	56.0087	13.2236	-13.2236	308.653	198.433	154.928	-81.5734	183.925	117.481	86.0738	-86.0738	66.2965	66.2965	115.778	84.4177	132.265	23.8809	67.2629	37.7246					89.7068	-8.31106	43.8895	0.307489	114.491	50.4193			12.7063	12.7063	24.9174	1
GO:0021782~glial cell development	444.659	-444.659					164.855	164.855			526.884	-74.6363	63.5993	-63.5993	126.259	-126.259					216.254	14.7733	149.632	-149.632	69.07	-69.07	25.7725	-25.7725							96.4568	-96.4568	70.5425	-70.5425			-85.5454	1
GO:0006195~purine nucleotide catabolic process	217.292	217.292	253.844	253.844	489.19	489.19	26.6942	-26.6942			137.63	137.63	334.325	334.325	181.28	181.28					80.1152	80.1152									105.844	105.844					124.3	-124.3			164.853	1
GO:0043277~apoptotic cell clearance			120.621	-120.621	262.711	-262.711	147.357	-147.357			258.783	-258.783	254.705	-254.705	288.055	-288.055					90.4364	-33.3006	81.0594	15.7583			16.0252	3.59775	16.9066	-16.9066	112.076	-112.076	86.928	-86.928	190.287	-190.287	22.9057	22.9057			-123.533	1
GO:0006082~organic acid metabolic process			154.211	154.211	718.325	718.325			120.771	120.771					127.16	127.16					129.933	129.933	200.874	200.874	460.268	460.268	32.9332	32.9332													243.059	1
GO:0010716~negative regulation of extracellular matrix disassembly	242.267	-242.267	325.617	-325.617	219.257	-219.257							188.306	-188.306	289.37	-289.37	64.6641	-64.6641			75.1469	75.1469			51.4286	51.4286			54.6398	54.6398	190.039	190.039	168.543	168.543	61.5531	61.5531					-60.6775	1
GO:0034184~positive regulation of maintenance of mitotic sister chromatid cohesion	144.873	-144.873	121.393	-121.393	87.2062	-87.2062					123.375	-123.375	511.018	-511.018	403.921	-403.921	77.8505	-77.8505															208.665	-208.665	122.293	-122.293	112.593	-112.593			-191.319	1
GO:0019915~lipid storage	198.832	37.1094	298.381	225.275	432.753	285.262	85.9811	85.9811			30.2211	30.2211	275.144	275.144	153.566	153.566	142.947	123.555					77.7166	32.259	69.954	33.5627	37.9327	37.9327	31.3626	31.3626	53.7698	53.7698					23.7815	-23.7815			98.6585	1
GO:0051045~negative regulation of membrane protein ectodomain proteolysis	483.395	384.995	412.205	267.605	141.38	-141.38			71.7964	-71.7964	87.5407	-87.5407	59.4761	-59.4761							137.889	137.889	123.188	-123.188	156.387	-156.387									152.503	152.503	80.8693	80.8693			34.9175	1
GO:0015696~ammonium transport	418.886	-418.886	292.579	-292.579	221.234	-221.234					156.454	-156.454	244.957	-244.957	308.964	-308.964							117.309	-117.309	72.0705	-72.0705	73.7074	-73.7074													-211.796	1
GO:0002076~osteoblast development	55.5146	55.5146	222.869	130.528	269.325	226.582	39.4996	-0.984558	20.3402	20.3402	15.8859	15.8859	118.506	91.8841	164.033	164.033	100.832	-19.0216	15.3576	15.3576	186.061	186.061	324.122	225.816	286.4	260.885			10.0448	10.0448			19.4674	19.4674	42.1273	42.1273					90.2825	1
GO:0055008~cardiac muscle tissue morphogenesis	129.317	-129.317			264.126	15.5845	87.8844	87.8844	123.368	-44.1566	274.325	-274.325	246.208	-30.4429	180.574	-69.4894	137.915	73.2112					47.9271	-47.9271	55.3894	8.12821					118.249	-118.249	112.135	-112.135	112.663	-112.663					-57.9921	1
GO:0051894~positive regulation of focal adhesion assembly	90.3308	30.0949	80.043	-80.043	57.4004	-57.4004	191.31	-116.872			206.561	-206.561	162.631	-162.631	257.819	-257.819	41.172	-41.172	22.4429	-2.75639	110.361	-110.361	99.8872	-99.8872	68.8055	-68.8055	18.7302	18.7302			133.884	-133.884	235.813	-177.713	64.8211	-64.8211	10.2305	10.2305	35.6912	-4.68995	-84.7978	1
GO:0046325~negative regulation of glucose import	160.078	160.078	122.879	122.879	399.369	399.369			45.9064	45.9064	34.1235	34.1235					53.8234	-53.8234			237.422	237.422	115.693	115.693	494.26	494.26	41.5005	-41.5005	85.8042	85.8042					45.7246	45.7246			37.3755	37.3755	129.486	1
GO:0045744~negative regulation of G-protein coupled receptor protein signaling pathway	264.532	264.532	92.7221	92.7221	64.2902	64.2902					84.9136	84.9136									162.1	162.1	248.64	248.64	394.484	394.484					86.4264	86.4264	37.7385	37.7385	327.561	327.561			105.275	105.275	169.88	1
GO:0030855~epithelial cell differentiation	74.3588	68.1242	56.1389	39.0231	90.7222	50.8223	9.52358	-9.52358	5.49697	5.49697	212.853	100.245	215.133	76.9702	275.728	100.969	14.5161	-14.5161	12.9356	8.08752	64.9705	1.12668	63.9625	32.4232	82.4084	43.768	6.81097	6.81097			152.022	72.546	206.902	84.8987	273.247	239.97	29.6014	29.6014	16.45	16.45	50.1733	1
GO:0060317~cardiac epithelial to mesenchymal transition	240.485	240.485			48.2029	48.2029	112.017	112.017			502.233	502.233	73.355	73.355	326.424	326.424	147.566	-147.566	58.5901	58.5901	35.166	35.166									81.3957	81.3957	44.1969	44.1969	164.91	164.91			25.4126	25.4126	120.371	1
GO:0060389~pathway-restricted SMAD protein phosphorylation	240.485	240.485			48.2029	48.2029	112.017	112.017			502.233	502.233	73.355	73.355	326.424	326.424	147.566	-147.566	58.5901	58.5901	35.166	35.166									81.3957	81.3957	44.1969	44.1969	164.91	164.91			25.4126	25.4126	120.371	1
GO:0060087~relaxation of vascular smooth muscle	209.386	209.386	89.3609	89.3609	162.413	162.413					65.7298	65.7298	93.7187	93.7187	46.1094	46.1094	48.5911	48.5911			129.68	129.68	198.912	198.912	315.587	315.587					69.1411	69.1411	36.2604	36.2604	262.049	262.049			127.203	98.9627	130.421	1
GO:0051016~barbed-end actin filament capping											19.7726	19.7726	167.525	167.525	383.181	383.181	107.456	107.456			140.089	140.089	126.644	-6.63832			102.788	-102.788	105.512	105.512	33.373	33.373	338.287	338.287	193.697	193.697	129.081	129.081			125.712	1
GO:0033158~regulation of protein import into nucleus, translocation	62.7252	-62.7252			44.3167	-44.3167					461.665	-461.665	148.63	-148.63	267.353	-267.353	54.1765	54.1765					32.4126	-32.4126			11.4257	-11.4257			257.217	-257.217	191.984	-191.984	314.958	-314.958					-158.046	1
GO:0030520~intracellular estrogen receptor signaling pathway	72.2357	38.7935	176.699	176.699	355.989	256.608	19.2575	19.2575	12.2187	-12.2187	30.5289	-30.5289	105.195	105.195	164.033	164.033	51.411	51.411			186.061	186.061	274.969	274.969	273.642	273.642					14.225	14.225	49.1589	49.1589	42.1273	42.1273					107.295	1
GO:0000255~allantoin metabolic process	81.4996	81.4996	238.41	238.41	696.857	696.857			78.7651	78.7651			142.996	142.996	149.57	149.57	195.177	195.177					113.497	113.497	72.7432	72.7432	52.3353	52.3353													182.185	1
GO:0030705~cytoskeleton-dependent intracellular transport	247.291	-247.291			229.927	-229.927	106.599	-106.599	106.766	-106.766	402.659	-402.659	88.7364	-88.7364	21.0602	-21.0602	77.2354	77.2354			218.096	-218.096									98.9032	-98.9032			72.5996	-72.5996	76.2956	76.2956	65.1127	-65.1127	-115.709	1
GO:0031334~positive regulation of protein complex assembly			22.6287	-22.6287	57.7686	-57.7686					225.462	-225.462	192.963	-192.963	291.802	-291.802					147.148	-147.148	57.822	-57.822	70.8408	-70.8408	70.5039	70.5039			179.538	-179.538	296.109	-151.238	61.0093	-61.0093	41.8032	41.8032	87.0677	-45.7327	-99.4032	1
GO:0071418~cellular response to amine stimulus			65.0809	65.0809	835.396	835.396			340.931	340.931			91.0671	91.0671	297.416	297.416	77.2875	77.2875							47.118	47.118			47.2711	47.2711											225.196	1
GO:0019725~cellular homeostasis	83.8072	83.8072	87.6779	-87.6779	218.686	-218.686	218.067	-218.067			206.186	-206.186	171.731	-171.731	290.943	-262.281					74.2422	-74.2422	39.1807	-39.1807			11.7737	11.7737			57.2397	-57.2397	104.314	-104.314	229.017	-229.017					-121.003	1
GO:0001944~vasculature development	69.5463	40.8041	93.4498	4.21566	163.325	8.87413	8.40423	8.40423	15.7645	15.7645	243.68	35.5613	201.703	6.32344	273.816	4.46089	9.20328	-9.20328			87.0775	-48.7513	44.4672	-8.90693	54.4056	-10.9859	11.5263	11.5263			185.25	19.5221	173.188	-33.2798	145.056	88.7398			9.53884	9.53884	8.38871	1
GO:0042743~hydrogen peroxide metabolic process	314.241	314.241					498.342	-498.342			247.391	247.391					187.247	-187.247					152.557	-152.557					44.6563	44.6563	132.322	132.322					210.459	-210.459			-38.7492	1
GO:0071230~cellular response to amino acid stimulus	173.582	29.1234	97.2309	-16.7012	193.793	-33.677	45.7664	20.6687	67.4411	-31.6933	118.257	37.263	126.998	88.4137	164.156	143.869	33.1398	4.81165	36.6101	17.2167	35.4229	28.7846	94.4363	42.2955	79.9416	39.2942	41.0873	10.9208	12.3222	-12.3222	82.1664	69.6869	176.359	176.359	161.115	132.978	34.2753	34.2753	12.9855	3.04656	39.2306	1
GO:0090190~positive regulation of branching involved in ureteric bud morphogenesis			49.2391	10.4471	145.32	70.623			13.7962	13.7962	212.438	-174.068	301.868	-28.9252	333.667	-166.564	36.2785	36.2785			126.127	-126.127	49.5617	-49.5617	60.7207	-60.7207	21.4059	21.4059			153.89	-153.89	202.539	-180.901	52.2937	-52.2937			17.715	17.715	-54.8524	1
GO:0030518~intracellular steroid hormone receptor signaling pathway	50.5022	50.5022	175.3	175.3	189.019	189.019	27.2425	7.421	9.43075	9.43075	74.4487	74.4487	94.6753	94.6753	179.178	179.178	72.6362	0.993124	12.6588	12.6588	151.959	151.959	293.488	293.488	259.711	259.711	32.5064	10.7964			26.2952	26.2952	26.7576	26.7576	85.349	85.349			8.13636	8.13636	92.0067	1
GO:0061077~chaperone-mediated protein folding	47.3965	-47.3965	308.082	-308.082	746.522	-746.522	70.3295	-70.3295	53.5583	-53.5583					86.5531	-86.5531							168.946	-168.946	81.7679	-81.7679	118.999	-118.999											62.2467	62.2467	-161.991	1
GO:0010893~positive regulation of steroid biosynthetic process	330.206	330.206	56.4446	56.4446	354.608	153.754	142.607	-142.607	195.589	-195.589			338.112	133.499	115.273	115.273	121.478	121.478																					85.568	85.568	73.1141	1
GO:2000178~negative regulation of neural precursor cell proliferation	147.919	147.919	104.258	104.258	201.375	201.375					167.142	167.142	195.197	195.197	150.81	150.81			31.5325	-31.5325			115.076	-115.076	104.537	-104.537					55.1121	-55.1121	297.22	-297.22	75.6515	-75.6515	62.9803	-62.9803	30.7126	30.7126	18.236	1
GO:0048593~camera-type eye morphogenesis			44.8749	-44.8749	82.2082	-82.2082					291.994	-291.994	317.047	-317.047	368.316	-368.316					110.361	-110.361	43.3665	-43.3665	53.1306	-53.1306	18.7302	18.7302			134.654	-134.654	167.755	-167.755	91.2215	-91.2215			15.5006	15.5006	-128.515	1
GO:0008228~opsonization	492.879	312.089	164.447	9.85999	392.335	-50.8533	65.9751	-65.9751	21.6575	-21.6575			53.3099	-53.3099	216.851	216.851	34.5931	-34.5931	67.6605	67.6605	31.7091	-31.7091			58.4873	-58.4873							60.344	60.344	40.247	-40.247			26.5791	-26.5791	20.2424	1
GO:0010812~negative regulation of cell-substrate adhesion	276.208	207.611	238.975	238.975	419.546	184.935			22.8825	-22.8825	178.314	-6.96736	185.474	129.507	229.971	229.971					82.671	82.671	16.7997	16.7997					18.3988	-18.3988	20.5599	20.5599					13.7851	-13.7851			87.4163	1
GO:0060666~dichotomous subdivision of terminal units involved in salivary gland branching			51.7016	-51.7016	331.109	-331.109			74.6568	-74.6568	246.909	-246.909	327.909	-327.909	226.434	-226.434									62.5557	-62.5557			110.18	-110.18	122.082	-122.082			97.3345	-97.3345			44.3761	44.3761	-146.045	1
GO:0032680~regulation of tumor necrosis factor production	843.149	843.149	130.651	130.651	99.9191	99.9191	238.41	-238.41							48.9018	48.9018					52.8726	52.8726	174.535	174.535	62.5108	62.5108							42.0006	42.0006							135.125	1
GO:0009414~response to water deprivation	158.249	-158.249	364.792	-364.792	158.229	-158.229					291.102	-291.102			226.742	-226.742	79.3899	79.3899	50.203	-50.203			152.431	-152.431			74.1351	-74.1351	58.334	58.334	70.0095	-70.0095									-128.015	1
GO:0001553~luteinization	276.468	276.468	273.114	273.114	320.017	320.017			19.278	19.278	134.827	134.827	179.989	179.989	220.607	220.607	47.4862	-47.4862	14.563	14.563	94.4811	94.4811	19.1996	19.1996							23.497	23.497	21.1527	21.1527			32.054	0.545222			110.732	1
GO:0033591~response to L-ascorbic acid	269.412	269.412	32.7815	32.7815	203.351	136.4	276.194	-257.291	102.424	-27.9691	157.591	157.591	106.435	38.2306	158.041	158.041	93.6234	-93.6234					76.2783	-76.2783					22.3282	22.3282	66.1612	66.1612					105.23	-105.23			24.658	1
GO:0045213~neurotransmitter receptor metabolic process	94.4383	-57.185	59.7208	59.7208					15.496	-15.496	157.964	-157.964	128.137	-128.137	275.287	-275.287	40.6266	-40.6266													110.466	-110.466	141.879	-141.879	530.822	-530.822			111.934	-111.934	-137.28	1
GO:0006656~phosphatidylcholine biosynthetic process	13.4784	13.4784	261.968	261.968	308.936	308.936	133.812	133.812					168.876	168.876	359.313	359.313	173.49	173.49	42.8295	42.8295			15.0708	-15.0708	72.0843	-51.3615	25.7259	-25.7259	8.96391	-8.96391	8.31663	-8.31663	10.8529	10.8529	45.3433	-45.3433			17.475	-17.475	81.3311	1
GO:0010832~negative regulation of myotube differentiation	67.4359	-67.4359	134.748	-134.748	148.227	-148.227					349.793	-102.363	23.0993	-23.0993	77.9882	8.14417	158.168	-66.8049	36.9617	36.9617			130.723	-130.723	50.9137	-50.9137	91.9406	-91.9406			102.72	50.2641	124.776	27.6207	105.573	34.9365	25.8958	-25.8958	31.156	31.156	-40.8168	1
GO:0060412~ventricular septum morphogenesis	100.685	100.685	41.9463	41.9463	43.6658	43.6658	37.4387	-37.4387			261.493	261.493	167.712	93.6244	160.953	130.765	31.4199	-31.4199	17.611	17.611	68.774	68.774	67.2539	-1.21338	57.1973	23.4393					206.854	173.437	154.819	105.011	217.096	217.096	20.155	-20.155			74.2075	1
GO:0008209~androgen metabolic process	49.9631	49.9631	159.029	159.029	251.272	251.272	17.3318	17.3318	13.4946	13.4946	36.0628	36.0628	94.6753	94.6753	132.674	132.674	70.055	3.57433	10.1941	10.1941	167.455	167.455	271.856	223.089	246.278	246.278	30.8131	-30.8131					53.4509	15.2046	37.9145	37.9145	11.4097	11.4097			84.6358	1
GO:0007044~cell-substrate junction assembly	146.002	82.4812	95.5359	95.5359	78.4985	-6.62104			29.7538	-29.7538					124.545	124.545			38.3694	38.3694	59.4033	59.4033	144.446	144.446	39.179	-39.179	112.846	92.6338	29.048	-29.048	157.553	157.553	387.038	387.038	68.2481	68.2481	66.0895	-7.87838	66.8903	-66.8903	66.9302	1
GO:0043536~positive regulation of blood vessel endothelial cell migration			19.396	-19.396	37.3483	-37.3483					302.973	-302.973	262.556	-262.556	271.02	-271.02					126.127	-126.127	49.5617	-49.5617	60.7207	-60.7207	21.4059	21.4059			228.929	-228.929	191.72	-191.72	52.2937	-52.2937			17.715	17.715	-120.271	1
GO:0032793~positive regulation of CREB transcription factor activity			22.6287	-22.6287	78.6125	-8.53363					225.462	-225.462	192.963	-192.963	309.809	-273.795					147.148	-147.148	57.822	-57.822	70.8408	-70.8408	24.9736	24.9736			179.538	-179.538	223.673	-223.673	72.6742	-49.3445			34.1689	34.1689	-107.124	1
GO:0006518~peptide metabolic process	255.092	255.092	210.382	210.382	261.843	261.843					43.8032	43.8032	61.669	61.669	176.39	176.39					176.465	176.465	87.6758	87.6758	160.31	160.31	34.8313	34.8313							129.64	129.64			28.9572	28.9572	135.588	1
GO:0007021~tubulin complex assembly					124.142	-124.142					251.834	-251.834	90.2042	-90.2042	198.319	-198.319					53.2864	-53.2864	106.884	-106.884	68.8053	-68.8053	30.4521	-30.4521			233.673	-233.673	295.711	-295.711	170.762	-170.762					-147.643	1
GO:0031032~actomyosin structure organization	204.978	-204.978	36.5544	-36.5544	285.157	-285.157	61.0409	61.0409	82.7099	-82.7099	171.043	-171.043	205.662	-64.4123	183.315	-31.7812	34.7274	34.7274	15.9995	15.9995	14.0047	-14.0047									124.657	-32.236	99.963	-15.0389	100.741	-60.2057					-63.3109	1
GO:0008064~regulation of actin polymerization or depolymerization	178.423	178.423	42.6637	42.6637	153.089	153.089	33.7689	-33.7689	23.1044	23.1044	148.89	148.89	188.903	146.789	238.007	238.007	40.2493	-40.2493	58.1841	-17.1468	89.4466	89.4466	63.3188	63.3188	32.6444	32.6444					114.792	114.792	69.3824	69.3824	93.8523	93.8523	50.9082	-50.9082			73.6664	1
GO:0010592~positive regulation of lamellipodium assembly	104.503	-104.503	136.486	-136.486	280.331	-280.331	17.8064	-17.8064			275.518	-249.154	331.694	-331.694	116.057	-116.057	41.7833	-41.7833	20.0909	20.0909			44.4276	-44.4276			57.2236	-57.2236	70.3412	70.3412	70.6662	-26.1688	26.9006	-26.9006	25.7818	-25.7818					-91.1923	1
GO:0021885~forebrain cell migration			145.045	-145.045	264.222	-264.222					276.423	-276.423	334.016	-334.016	232.154	-232.154															191.537	-191.537			97.2048	-97.2048	68.7172	68.7172			-183.986	1
GO:0046826~negative regulation of protein export from nucleus	47.0439	-47.0439			33.2375	-33.2375					459.31	-233.187	111.473	-111.473	200.515	-200.515	40.6324	40.6324			57.7569	57.7569	24.3095	-24.3095			8.56925	-8.56925			192.912	-192.912	143.988	-143.988	236.218	-236.218	35.2713	-35.2713			-89.8719	1
GO:0032364~oxygen homeostasis	235.681	235.681					373.757	-373.757			185.543	185.543	24.4139	-24.4139	26.4138	-26.4138	169.879	-169.879					176.271	-176.271	29.5383	-29.5383			33.4922	33.4922	128.482	70.002	43.582	-43.582			157.844	-157.844			-39.7484	1
GO:0010332~response to gamma radiation	154.452	154.452	86.8734	-0.804528	237.137	12.4356	113.46	-102.118	74.3378	-3.89798	147.067	-59.1187	179.241	-12.2563	305.076	28.4643	6.37242	-6.37242			37.1211	-37.1211	31.4709	-31.4709			5.88687	5.88687			28.6199	-28.6199	52.1568	-52.1568	114.509	-114.509			9.89749	9.89749	-14.8318	1
GO:0016322~neuron remodeling	805.511	805.511					717.003	-717.003															60.6506	60.6506																	49.7194	1
GO:0002092~positive regulation of receptor internalization			22.6287	-22.6287	43.5731	-43.5731					225.462	-225.462	160.773	-160.773	291.802	-291.802					147.148	-147.148	57.822	-57.822	70.8408	-70.8408	24.9736	24.9736			179.538	-179.538	223.673	-223.673	61.0093	-61.0093	21.9583	21.9583	49.7783	-8.44335	-103.27	1
GO:0002237~response to molecule of bacterial origin	736.964	673.321	36.6633	-36.6633			486.976	-486.976			47.2787	47.2787			96.7103	96.7103																	67.7926	67.7926			53.9786	53.9786	46.0429	-46.0429	46.1748	1
GO:0045667~regulation of osteoblast differentiation	62.8599	20.9841	41.9463	41.9463	66.93	26.8377	23.114	11.8152	16.6615	-16.6615	222.341	209.25	189.114	116.346	172.06	93.4634	78.3664	28.1488			35.5886	35.5886	33.0203	33.0203	40.3183	40.3183			13.0808	13.0808	208.076	172.214	138.272	77.0484	226.741	207.452					69.4282	1
GO:0043551~regulation of phosphatidylinositol 3-kinase activity					111.072	111.072			25.907	25.907	299.371	299.371	293.391	293.391	346.833	346.833					66.7566	66.7566	22.5628	22.5628							218.921	218.921	94.0565	94.0565	83.3633	83.3633					156.224	1
GO:0030213~hyaluronan biosynthetic process			98.3444	98.3444	509.626	509.626	28.3556	28.3556	111.682	111.682	123.036	123.036	216.998	216.998	474.122	474.122																									223.166	1
GO:0034116~positive regulation of heterotypic cell-cell adhesion			98.3444	98.3444	509.626	509.626	28.3556	28.3556	111.682	111.682	123.036	123.036	216.998	216.998	474.122	474.122																									223.166	1
GO:0050996~positive regulation of lipid catabolic process			98.3444	98.3444	509.626	509.626	28.3556	28.3556	111.682	111.682	123.036	123.036	216.998	216.998	474.122	474.122																									223.166	1
GO:0070487~monocyte aggregation			98.3444	98.3444	509.626	509.626	28.3556	28.3556	111.682	111.682	123.036	123.036	216.998	216.998	474.122	474.122																									223.166	1
GO:0002052~positive regulation of neuroblast proliferation			22.6287	-22.6287	43.5731	-43.5731					225.462	-225.462	192.963	-192.963	291.802	-291.802					147.148	-147.148	57.822	-57.822	70.8408	-70.8408	24.9736	24.9736			179.538	-179.538	223.673	-223.673	61.0093	-61.0093			20.6675	20.6675	-113.14	1
GO:0003376~sphingosine-1-phosphate signaling pathway			263.222	263.222	131.212	131.212	63.5534	63.5534			62.6068	62.6068	222.568	222.568	223.421	223.421					213.445	213.445	76.9481	76.9481	117.809	117.809					116.077	116.077	62.4127	62.4127							141.207	1
GO:0055003~cardiac myofibril assembly	129.317	-129.317	80.4172	-80.4172	153.12	-153.12	105.875	69.894	83.7624	-83.7624	274.325	-274.325	148.401	-148.401	124.9	-124.9	32.1947	-32.1947	58.8089	58.8089					57.4278	-57.4278					110.052	-110.052	80.5013	-80.5013	112.663	-112.663					-89.8841	1
GO:0007566~embryo implantation	90.7557	90.7557	107.61	107.61	191.207	191.207	17.5986	-4.10521	17.6052	17.6052	148.95	148.95	139.709	139.709	159.04	159.04	21.5631	21.5631	4.81941	-4.81941	50.7756	50.7756	24.8986	24.8986	83.7481	83.7481			50.0522	50.0522	79.3906	79.3906	126.852	108.453	172.994	172.994	36.592	2.35438	20.9811	20.9811	76.9033	1
GO:0051653~spindle localization	156.754	-156.754	107.952	-107.952	286.848	-286.848					489.466	-489.466	247.448	-247.448	103.903	-103.903															72.6262	-72.6262	40.351	-40.351	38.6727	-38.6727					-171.558	1
GO:0045599~negative regulation of fat cell differentiation	144.834	144.834	51.1997	51.1997	141.215	116.664	124.586	-124.586	19.1277	19.1277	124.048	124.048	12.5752	12.5752	79.823	79.823	51.3153	-51.3153	19.8867	19.8867	116.639	116.639	86.3445	10.0662	205.942	205.942	17.2919	-17.2919	43.5263	43.5263	63.92	63.92	36.7669	36.7669	52.8966	52.8966	71.5573	-43.99	77.6551	-15.8406	42.2446	1
GO:0060324~face development	129.738	129.738	110.316	110.316	203.216	203.216					132.885	70.2424	323.746	-14.2163	293.005	293.005	31.5449	-31.5449	66.2475	66.2475	54.3625	-54.3625									32.9689	-32.9689	97.6444	-97.6444					62.4416	62.4416	58.7058	1
GO:0021871~forebrain regionalization			104.451	104.451	377.9	377.9			48.2866	48.2866	67.1476	67.1476	477.65	477.65	292.43	292.43	126.975	126.975															37.8665	37.8665							191.588	1
GO:0030949~positive regulation of vascular endothelial growth factor receptor signaling pathway	38.0805	38.0805	69.2052	39.0336	132.252	74.1543	6.30124	6.30124	24.8182	24.8182	177.649	-122.967	176.864	-80.4199	299.895	-89.1741					98.0986	-98.0986	84.0232	6.92721	47.2272	-47.2272	49.6124	49.6124			119.692	-119.692	149.116	-149.116	40.6729	-40.6729			13.7783	13.7783	-30.9163	1
GO:0022414~reproductive process			87.5859	87.5859	416.696	416.696			71.7473	71.7473	77.1836	77.1836	369.59	369.59	437.789	437.789	63.2305	63.2305																							217.689	1
GO:0060279~positive regulation of ovulation	107.738	-107.738	262.207	-262.207	291.419	-291.419	99.1773	-99.1773			44.7598	-44.7598	94.7666	-94.7666	157.155	-157.155					60.5624	-60.5624	52.7044	-52.7044	75.8506	-75.8506	108.309	-108.309			49.5522	-49.5522	83.9601	-83.9601	35.1798	-35.1798					-108.81	1
GO:0030149~sphingolipid catabolic process	363.876	-363.876	164.489	-164.489	487.348	-176.36			67.473	67.473	131.228	131.228			79.9218	79.9218	43.6305	-43.6305					102.28	-102.28	81.8806	-81.8806															-72.6549	1
GO:0034454~microtubule anchoring at centrosome	117.958	-117.958	216.909	-216.909	274.452	-274.452					75.5275	-75.5275	274.704	-274.704	157.254	-157.254	39.7714	-39.7714			26.4147	-26.4147	78.4283	-78.4283	52.1239	-52.1239					83.7707	-83.7707			77.9061	-77.9061	22.4692	22.4692	22.0535	-22.0535	-105.343	1
GO:0045217~cell-cell junction maintenance			187.633	187.633			190.148	190.148	89.3419	-89.3419	111.242	-111.242					97.2632	97.2632			48.0247	48.0247	243.101	243.101	312.245	312.245	119.635	119.635					118.488	118.488							111.595	1
GO:2000467~positive regulation of glycogen (starch) synthase activity			101.091	101.091	384.525	384.525			89.6124	89.6124	57.4995	57.4995	345.578	345.578	333.806	333.806	148.971	148.971															52.8189	52.8189							189.238	1
GO:0003085~negative regulation of systemic arterial blood pressure	39.9122	39.9122			45.3335	-45.3335	106.593	-106.593			168.063	-168.063			79.5668	-79.5668	71.9967	71.9967			216.872	-216.872	74.3261	-74.3261	68.7207	-68.7207	39.9124	39.9124			132.903	-132.903	241.159	-241.159	224.427	-224.427					-92.7802	1
GO:2000377~regulation of reactive oxygen species metabolic process	39.9122	39.9122			45.3335	-45.3335	106.593	-106.593			168.063	-168.063			79.5668	-79.5668	71.9967	71.9967			216.872	-216.872	74.3261	-74.3261	68.7207	-68.7207	39.9124	39.9124			132.903	-132.903	241.159	-241.159	224.427	-224.427					-92.7802	1
GO:0048844~artery morphogenesis			64.7592	30.8162	158.444	93.0846	38.9993	38.9993			135.256	-135.256	203.206	-203.206	218.851	-218.851	53.9651	30.3064	24.8428	24.8428	113.107	-113.107	43.3665	-43.3665	53.1306	-53.1306	18.7302	18.7302			114.713	-114.713	181.96	-181.96	45.757	-45.757			39.644	39.644	-52.0578	1
GO:0032026~response to magnesium ion	48.7406	-48.7406	78.3556	-78.3556	72.3351	-72.3351	41.0804	-41.0804	25.1764	25.1764	403.976	-403.976	282.248	-282.248	144.798	-144.798	25.5609	25.5609	42.3159	42.3159	49.6723	-49.6723									235.679	-235.679	30.8723	-30.8723	24.1507	-24.1507					-94.2039	1
GO:0071425~hemopoietic stem cell proliferation	46.7062	-46.7062	176.036	-71.5849	386.951	-16.2244			24.1433	24.1433	135.99	135.99	297.845	179.804	177.95	177.95	109.429	17.546							34.7887	-34.7887			94.7836	-94.7836			18.9332	18.9332							26.389	1
GO:0045410~positive regulation of interleukin-6 biosynthetic process	50.7176	50.7176	85.9049	85.9049	286.008	286.008	18.9037	18.9037	74.4547	74.4547	144.94	144.94	284.443	284.443	401.037	401.037															47.1642	47.1642	68.5195	68.5195	40.8758	40.8758					136.633	1
GO:0006104~succinyl-CoA metabolic process	204.041	-204.041	44.0427	44.0427	157.42	45.5207	140.17	140.17			127.158	-127.158	133.719	-133.719	128.829	-128.829					115.338	115.338	145.079	111.333	48.7117	48.7117	5.64015	5.64015					118.408	-118.408	79.319	-79.319	54.0848	-54.0848			-23.9145	1
GO:0006809~nitric oxide biosynthetic process	177.444	-57.0269	253.025	5.39791	359.732	41.9663					181.296	96.9745	79.0693	79.0693	141.71	72.1843	15.1765	15.1765			47.5049	-47.5049			44.265	-44.265					42.743	3.68911	62.6104	62.6104	91.7334	43.8219					22.6745	1
GO:0006796~phosphate-containing compound metabolic process	133.399	133.399	102.399	102.399	332.808	332.808			38.2553	38.2553											199.198	199.198	96.4107	96.4107	411.883	411.883	34.5837	-34.5837	71.5035	71.5035					38.1038	38.1038			31.1463	31.1463	129.138	1
GO:0045820~negative regulation of glycolysis	150.939	150.939			34.0001	-34.0001	162.204	-162.204			194.143	-57.952			59.6751	-59.6751	101.713	6.28228			162.654	-162.654	55.7446	-55.7446	51.5405	-51.5405	29.9343	29.9343	35.3833	-35.3833	99.6772	-99.6772	180.869	-180.869	168.32	-168.32					-62.9189	1
GO:0010269~response to selenium ion	136.67	136.67	90.6517	90.6517	200.8	200.8	186.878	-186.878	25.0097	25.0097	129.88	129.88	38.1916	38.1916	18.2468	18.2468	70.2175	-70.2175			10.3166	10.3166	182.285	67.8678	95.6741	95.6741	108.621	108.621	30.2475	30.2475	60.3086	60.3086	12.2346	12.2346	11.2803	11.2803	78.9222	-78.9222			38.8879	1
GO:0010042~response to manganese ion	157.121	157.121					249.171	-249.171			239.174	8.21731	33.4627	-33.4627	13.7929	-13.7929	107.164	-80.0825			19.8156	-19.8156	163.705	-163.705	28.3935	-28.3935			22.3282	22.3282	163.027	-30.7049	101.116	-101.116	81.1462	-81.1462	105.23	-105.23			-51.3539	1
GO:0006925~inflammatory cell apoptotic process	76.0764	76.0764	107.486	107.486	43.6693	43.6693					95.1817	95.1817	209.653	209.653	166.092	166.092							106.382	106.382			137.629	137.629			70.7462	70.7462	305.542	305.542	61.3136	61.3136	95.9565	95.9565			122.977	1
GO:0009967~positive regulation of signal transduction	13.2636	-13.2636	50.7018	-30.8677	47.9896	-17.37					210.294	-127.899	184.643	-104.801	283.441	-154.262	24.369	-24.369			110.361	-110.361	62.0578	-62.0578	72.7142	-72.7142	38.9393	-1.47896			134.654	-134.654	180.96	-154.55	45.757	-45.757			15.5006	15.5006	-69.2603	1
GO:0016045~detection of bacterium			88.8516	88.8516	77.5904	77.5904							379.391	379.391	525.804	525.804	170.991	170.991															101.406	101.406	79.2111	79.2111	50.4266	50.4266			184.209	1
GO:0045187~regulation of circadian sleep/wake cycle, sleep			88.8516	88.8516	77.5904	77.5904							379.391	379.391	525.804	525.804	170.991	170.991															101.406	101.406	79.2111	79.2111	50.4266	50.4266			184.209	1
GO:0007213~G-protein coupled acetylcholine receptor signaling pathway	230.978	-212.351	308.172	-248.451	432.046	-432.046			7.74799	-7.74799	90.0397	-90.0397	104.12	-104.12	112.102	-112.102	20.3133	-20.3133			58.3759	-58.3759	24.7008	-24.7008	39.3204	-39.3204	8.60994	8.60994					18.5276	-18.5276			15.8841	15.8841			-95.9716	1
GO:0000302~response to reactive oxygen species	124.847	124.847	133.344	133.344	275.127	275.127	180.702	-118.303			117.682	117.682	133.73	133.73	45.0444	45.0444	89.8826	-22.4654			20.1833	20.1833	66.1409	-66.1409			27.8156	-27.8156	43.3776	43.3776	71.0992	71.0992			9.50919	9.50919	112.688	-112.688			41.7687	1
GO:0045636~positive regulation of melanocyte differentiation			102.129	102.129	372.352	372.352	248.567	-248.567	47.9803	47.9803			128.803	128.803	56.638	56.638	307.109	307.109											56.1888	56.1888			37.0446	-37.0446			92.4428	-92.4428			69.3146	1
GO:0001878~response to yeast	536.646	536.646	116.205	116.205	227.655	227.655	87.9668	-87.9668							289.135	289.135			90.214	90.214													80.4586	80.4586							178.907	1
GO:0031056~regulation of histone modification	111.958	19.412	72.5562	-72.5562	34.3381	-34.3381	77.2739	-77.2739			260.695	-260.695	98.14	-98.14	53.6707	-53.6707							127.998	-127.998	75.1351	-75.1351	92.6136	-92.6136			55.1503	-55.1503	191.414	-191.414	73.5281	-73.5281	40.4966	-40.4966	54.5612	54.5612	-78.6024	1
GO:0051712~positive regulation of killing of cells of other organism	76.0764	76.0764	37.3381	37.3381	43.6693	43.6693					95.1817	95.1817	209.653	209.653	166.092	166.092	53.1179	53.1179													153.429	153.429	312.814	312.814	270.494	270.494					141.787	1
GO:0022027~interkinetic nuclear migration	88.4688	-88.4688	162.682	-162.682	243.781	-167.897			24.7091	24.7091	56.6456	-56.6456	318.241	-93.8159	172.186	-63.6948	78.7261	19.069			19.811	-19.811	58.8212	-58.8212	39.0929	-39.0929					62.828	-62.828			58.4295	-58.4295	16.8519	16.8519	16.5401	-16.5401	-55.2065	1
GO:0048008~platelet-derived growth factor receptor signaling pathway	186.353	176.738	110.464	110.464	221.456	213.446			13.4946	13.4946	105.521	91.555	165.821	108.526	197.125	121.639	33.2403	-33.2403	14.6107	5.77753			62.6249	62.6249	89.4599	89.4599							40.2343	40.2343	90.8949	83.0196	36.1631	36.1631	48.8002	-20.1681	73.3156	1
GO:0006021~inositol biosynthetic process	138.227	138.227	62.7288	62.7288	336.766	336.766			75.4285	75.4285	238.307	238.307	79.9266	79.9266	235.386	235.386					106.18	106.18			38.0086	38.0086									98.7336	98.7336					140.969	1
GO:0015851~nucleobase transport	120.333	-120.333			125.632	-125.632					259.698	-259.698	124.946	-124.946	313.014	-313.014					47.2022	-47.2022									252.257	-252.257	108.195	-108.195	57.4574	-57.4574					-156.526	1
GO:0015882~L-ascorbic acid transport	120.333	-120.333			125.632	-125.632					259.698	-259.698	124.946	-124.946	313.014	-313.014					47.2022	-47.2022									252.257	-252.257	108.195	-108.195	57.4574	-57.4574					-156.526	1
GO:0070904~transepithelial L-ascorbic acid transport	120.333	-120.333			125.632	-125.632					259.698	-259.698	124.946	-124.946	313.014	-313.014					47.2022	-47.2022									252.257	-252.257	108.195	-108.195	57.4574	-57.4574					-156.526	1
GO:0071436~sodium ion export	120.333	-120.333			125.632	-125.632					259.698	-259.698	124.946	-124.946	313.014	-313.014					47.2022	-47.2022									252.257	-252.257	108.195	-108.195	57.4574	-57.4574					-156.526	1
GO:0035814~negative regulation of renal sodium excretion	379.445	379.445	323.153	323.153	207.148	207.148					12.1345	12.1345	20.9455	20.9455	62.6265	62.6265					50.0378	50.0378	26.9067	26.9067	132.23	132.23	7.81619	-7.81619	22.8901	22.8901			81.0114	81.0114					79.2031	-79.2031	94.7314	1
GO:0006641~triglyceride metabolic process	71.9235	71.9235	208.241	208.241	307.774	307.774	25.9995	25.9995			120.87	120.87	213.06	213.06	139.359	139.359	28.0905	28.0905			45.6236	45.6236	17.7736	17.7736	41.3031	41.3031					50.7558	50.7558	35.056	35.056	57.4982	57.4982	41.4334	-41.4334			88.1263	1
GO:0048010~vascular endothelial growth factor receptor signaling pathway			41.0569	-41.0569	93.6046	-93.6046	68.0108	-68.0108			190.032	-181.011	156.902	-156.902	243.899	-243.899					98.116	-90.8701	61.1653	-61.1653	32.6958	-32.6958	36.6739	-6.11939	19.3048	19.3048	97.813	-97.813	139.15	-139.15	115.857	-101.228			9.53884	9.53884	-85.6454	1
GO:0048514~blood vessel morphogenesis	18.2208	18.2208	48.2721	14.329	105.745	40.3849					185.652	-152.54	202.702	-86.7423	238.366	-199.337					110.361	-110.361	43.3665	-43.3665	53.1306	-53.1306	33.9595	3.50087			134.654	-134.654	167.755	-167.755	45.757	-45.757			15.5006	15.5006	-64.4076	1
GO:0001974~blood vessel remodeling	30.7441	30.7441	59.3876	-36.4869	163.27	-130.085			22.9713	-22.9713	174.892	-174.892	230.459	-230.459	192.593	-192.593					73.9537	-61.8751	26.6871	-26.6871	52.0444	-52.0444	11.5263	11.5263	33.9016	-33.9016	134.415	-134.415	103.234	-103.234	72.1942	-72.1942	10.5719	10.5719	9.53884	9.53884	-71.1445	1
GO:0070328~triglyceride homeostasis	80.0142	80.0142	188.776	188.776	151.048	151.048					147.361	147.361	196.107	196.107	213.468	213.468					69.1196	69.1196	35.5472	35.5472	82.6061	82.6061					47.0881	47.0881	70.1121	70.1121	114.996	114.996					116.354	1
GO:0048009~insulin-like growth factor receptor signaling pathway	30.5624	30.5624	89.4037	89.4037	278.905	278.905			40.811	40.811	149.686	149.686	189.944	189.944	214.632	214.632	73.1916	73.1916			33.3783	33.3783	48.838	48.838	27.2787	27.2787	19.6257	19.6257			109.46	109.46	47.0283	47.0283	41.6816	41.6816					92.9618	1
GO:0002042~cell migration involved in sprouting angiogenesis			19.396	-19.396	37.3483	-37.3483	21.5902	21.5902			193.253	-193.253	165.397	-165.397	250.116	-250.116					126.127	-126.127	68.6931	-30.4303	60.7207	-60.7207	21.4059	21.4059			153.89	-153.89	191.72	-191.72	52.2937	-52.2937			17.715	17.715	-87.1414	1
GO:0044344~cellular response to fibroblast growth factor stimulus			73.0649	-73.0649	182.238	-182.238	147.357	-147.357			171.821	-171.821	143.109	-143.109	230.51	-230.51					61.8685	-61.8685	32.6506	-32.6506			9.81145	9.81145			47.6998	-47.6998	86.928	-86.928	190.848	-190.848					-113.19	1
GO:0061030~epithelial cell differentiation involved in mammary gland alveolus development											164.383	164.383	44.8811	44.8811					47.2987	-47.2987			172.614	-172.614	156.805	-156.805					82.6682	-82.6682	445.83	-445.83	113.477	-113.477	94.4704	-94.4704	46.069	46.069	-85.783	1
GO:0061031~endodermal digestive tract morphogenesis											164.383	164.383	44.8811	44.8811					47.2987	-47.2987			172.614	-172.614	156.805	-156.805					82.6682	-82.6682	445.83	-445.83	113.477	-113.477	94.4704	-94.4704	46.069	46.069	-85.783	1
GO:0007253~cytoplasmic sequestering of NF-kappaB	305.058	305.058	63.1459	63.1459	21.4447	-21.4447	54.5395	-54.5395																									344.366	344.366			230.167	230.167	347.686	-347.686	74.1524	1
GO:0006549~isoleucine metabolic process	61.1247	61.1247	178.807	178.807	522.643	522.643			59.0738	59.0738			107.247	107.247	112.178	112.178	146.383	146.383					85.1226	85.1226	54.5574	54.5574	39.2515	39.2515													136.639	1
GO:0046449~creatinine metabolic process	61.1247	61.1247	178.807	178.807	522.643	522.643			59.0738	59.0738			107.247	107.247	112.178	112.178	146.383	146.383					85.1226	85.1226	54.5574	54.5574	39.2515	39.2515													136.639	1
GO:0010744~positive regulation of macrophage derived foam cell differentiation	68.5836	68.5836	217.555	106.061	129.47	129.47	13.6192	-13.6192	11.038	11.038	141.202	111.418	186.109	150.075	182.973	182.973					59.2454	59.2454	45.859	15.0792	100.688	40.9223					40.3612	40.3612	60.0961	60.0961	98.5683	98.5683					75.7337	1
GO:0030212~hyaluronan metabolic process			88.0244	88.0244	42.4278	42.4278	80.587	80.587					282.115	282.115	86.4544	86.4544	93.2918	93.2918															124.186	124.186	473.98	473.98			81.8015	81.8015	150.319	1
GO:0046834~lipid phosphorylation	53.8947	53.8947													71.8966	-71.8966					259.758	259.758	81.6328	81.6328	346.594	346.594	88.9226	-88.9226	45.5123	45.5123			75.2032	75.2032			224.407	224.407	102.502	-102.502	82.3681	1
GO:0033632~regulation of cell-cell adhesion mediated by integrin	242.267	-242.267	353.649	-353.649	219.257	-219.257							188.306	-188.306	289.37	-289.37													54.6398	54.6398											-206.368	1
GO:0032873~negative regulation of stress-activated MAPK cascade	208.363	145.96	104.753	-19.0718	77.6052	-33.3936	24.6608	-24.6608			142.032	142.032	63.1838	63.1838	256.29	256.29	25.2449	-25.2449	47.728	47.728	59.5312	59.5312	37.9291	-37.9291	57.4224	-57.4224	38.4107	-38.4107			70.3525	70.3525			72.8265	72.8265	28.5139	-28.5139	31.9762	31.9762	36.7784	1
GO:0070098~chemokine-mediated signaling pathway			48.7099	-48.7099	222.148	-20.8367	98.2378	-98.2378	29.5258	29.5258	155.708	-73.3868	143.654	-47.1586	153.673	-153.673			29.2954	-29.2954	46.4788	-36.0125	50.1528	-50.1528			37.4472	-24.3653	27.8847	27.8847	65.8436	2.24388	57.952	-57.952	137.798	-116.666	39.5953	-39.5953			-46.0243	1
GO:0014003~oligodendrocyte development	45.2141	-45.2141	104.226	-104.226	45.2084	-45.2084					130.139	-36.2056	67.1656	43.6794	177.058	41.9029	71.978	34.1865	28.2361	-28.2361	40.0255	40.0255	111.544	-77.2563	44.8014	-44.8014	26.4775	-26.4775	16.6669	16.6669	44.2562	-44.2562	224.033	-30.7264	87.7641	22.92	63.8717	9.88862	13.1626	13.1626	-14.4542	1
GO:0000303~response to superoxide	235.681	235.681					373.757	-373.757			185.543	185.543					140.435	-140.435					114.417	-114.417					33.4922	33.4922	99.2418	99.2418					157.844	-157.844			-29.0619	1
GO:0050793~regulation of developmental process	32.3552	32.3552	98.6811	98.6811	374.696	374.696			52.5304	52.5304	125.602	125.602	88.6223	88.6223	251.185	251.185					44.193	44.193	147.927	147.927	86.4811	86.4811									36.5088	36.5088					121.707	1
GO:0072104~glomerular capillary formation	32.3552	32.3552	98.6811	98.6811	374.696	374.696			52.5304	52.5304	125.602	125.602	88.6223	88.6223	251.185	251.185					44.193	44.193	147.927	147.927	86.4811	86.4811									36.5088	36.5088					121.707	1
GO:0019941~modification-dependent protein catabolic process	272.92	-272.92	368.571	-368.571	283.378	-283.378					40.8678	-40.8678	47.8811	-47.8811	164.639	-164.639							40.8213	-40.8213	52.4021	-52.4021	15.2541	-15.2541							44.5219	-44.5219					-133.126	1
GO:0032020~ISG15-protein conjugation	272.92	-272.92	368.571	-368.571	283.378	-283.378					40.8678	-40.8678	47.8811	-47.8811	164.639	-164.639							40.8213	-40.8213	52.4021	-52.4021	15.2541	-15.2541							44.5219	-44.5219					-133.126	1
GO:0006537~glutamate biosynthetic process	105.012	-105.012	24.6566	-24.6566	127.434	-127.434			23.2667	-23.2667	318.823	-318.823			189.687	-189.687	187.797	187.797	91.8066	-91.8066			72.2354	-72.2354			40.5653	-40.5653	22.9909	22.9909	29.5142	-29.5142	51.7323	-51.7323	39.3412	-39.3412					-64.5204	1
GO:0035872~nucleotide-binding domain, leucine rich repeat containing receptor signaling pathway	139.941	110.99	75.7778	50.4974	143.61	78.6982					182.572	-133.062	130.653	13.4812	130.555	-23.3926	12.5023	12.5023					67.7113	28.6347	68.8153	68.8153	11.9693	-11.9693			64.2858	-64.2858	113.085	-79.0426	164.08	-30.3	7.30444	-7.30444	11.0124	11.0124	1.68501	1
GO:0002521~leukocyte differentiation	43.0216	43.0216			77.6655	77.6655	36.4184	36.4184	68.313	68.313	208.039	208.039	29.9207	29.9207	45.673	45.673	39.8809	-39.8809	31.5325	-31.5325			115.076	-115.076	104.537	-104.537					55.1121	-55.1121	297.22	-297.22	75.6515	-75.6515	62.9803	-62.9803	30.7126	30.7126	-15.1391	1
GO:0030500~regulation of bone mineralization	202.985	202.985	118.892	118.892	249.606	249.606			55.471	1.91201			14.2152	-14.2152							149.398	149.398	72.308	72.308	308.913	308.913	25.9378	-25.9378	53.6276	53.6276					28.5779	28.5779			40.288	40.288	98.8628	1
GO:0035582~sequestering of BMP in extracellular matrix			319.046	-319.046			503.507	-503.507	138.51	138.51			108.636	-108.636			89.0253	-89.0253	117.605	117.605			42.3227	-42.3227																	-115.203	1
GO:0090027~negative regulation of monocyte chemotaxis			319.046	-319.046			503.507	-503.507	138.51	138.51			108.636	-108.636			89.0253	-89.0253	117.605	117.605			42.3227	-42.3227																	-115.203	1
GO:0006081~cellular aldehyde metabolic process			87.4809	87.4809	133.962	133.962					522.645	522.645	334.866	334.866	174.501	174.501															62.2777	62.2777									219.289	1
GO:0006527~arginine catabolic process	164.13	-164.13	173.339	-173.339	222.436	-222.436					123.3	5.25044			48.6678	-48.6678	55.0087	-12.5144			66.5068	-66.5068			61.9711	-61.9711					106.499	51.8232	87.6545	87.6545	128.427	61.3507	77.6669	-77.6669			-51.7628	1
GO:0030514~negative regulation of BMP signaling pathway	51.0962	4.38998	98.6081	-25.2022	139.001	-62.5863					189.72	189.72	143.845	84.8245	127.627	127.627					31.1401	31.1401	28.8927	28.8927	35.2785	35.2785					166.377	166.377	113.675	113.675	189.959	189.959					73.6746	1
GO:0006402~mRNA catabolic process	270.541	233.631	73.9922	13.1083	79.9258	-13.3131	88.6241	-88.6241			195.129	-132.175	89.545	-89.545	96.9707	-64.3695	65.0259	-65.0259			17.6242	17.6242	108.982	7.37473	20.8369	20.8369					27.1795	-27.1795	94.2481	-66.2477	55.5954	-55.5954	27.0624	-27.0624			-22.4375	1
GO:0006564~L-serine biosynthetic process	280.873	-280.873					117.559	117.559			200.507	-200.507	42.3995	-42.3995	84.1725	-84.1725					183.856	-183.856	158.796	-158.796	107.607	-107.607	35.6745	1.31126					30.0408	-30.0408	64.3045	-64.3045					-93.9714	1
GO:0043491~protein kinase B signaling cascade	8.29149	8.29149	70.8011	-40.5413	199.656	-42.8474	72.3732	-63.6484	17.1818	17.1818	138.367	-100.51	157.362	-77.7494	198.83	-59.0543	9.41614	9.41614			68.5175	11.4081	27.6284	-2.5106	53.3221	53.3221	18.2088	-9.15203	7.0019	7.0019	51.7272	-51.7272	51.6903	-28.5509	87.8246	-87.8246	42.7517	42.7517	21.7058	-21.7058	-22.971	1
GO:0009268~response to pH	204.073	204.073	168.306	168.306	209.474	209.474					35.0426	35.0426	49.3352	49.3352	141.112	141.112					141.172	141.172	70.1407	70.1407	128.248	128.248	27.865	27.865							103.712	103.712			23.1658	23.1658	108.471	1
GO:0048676~axon extension involved in development					124.176	-124.176					129.059	-129.059	398.53	-398.53	36.2649	-36.2649	164.6	-164.6	94.1084	94.1084			92.2875	92.2875					126.124	-126.124			43.9197	-43.9197	39.6009	-39.6009	49.0424	49.0424			-75.1669	1
GO:0055093~response to hyperoxia	187.555	187.555	112.819	112.819	145.469	145.469	152.884	-152.884			143.155	143.155	148.589	148.589	50.0494	50.0494	65.338	-65.338			16.4678	16.4678	50.8522	-50.8522					14.8854	14.8854	78.9991	78.9991					125.209	-125.209			38.7466	1
GO:0044320~cellular response to leptin stimulus			204.856	-204.856	122.038	-122.038	99.1773	-99.1773			51.097	-51.097	117.036	-117.036	334.441	-334.441			31.0567	-31.0567							108.309	-108.309			65.8349	-65.8349	68.2136	-68.2136	89.5668	-89.5668					-117.421	1
GO:0046952~ketone body catabolic process			47.2318	47.2318	197.094	197.094	48.6245	48.6245					257.372	257.372	210.339	210.339	139.258	139.258			82.4264	82.4264									186.376	186.376	74.5795	74.5795	42.9775	42.9775					128.628	1
GO:0001973~adenosine receptor signaling pathway	131.226	-82.6762	183.493	-138.337	376.735	-165.235					84.5267	-69.9654	175.158	12.2789	128.329	-36.1108	48.5911	48.5911			40.6625	-40.6625	19.7606	-19.7606	23.5164	-23.5164	6.88796	6.88796					6.25763	6.25763			12.7073	12.7073	48.3475	20.1069	-33.531	1
GO:0060047~heart contraction	129.317	-129.317			124.271	-124.271	87.8844	87.8844	83.7624	-83.7624	274.325	-274.325	148.401	-148.401	124.9	-124.9															110.052	-110.052	80.5013	-80.5013	112.663	-112.663					-110.031	1
GO:0048255~mRNA stabilization			13.5772	-13.5772	45.6726	-45.6726			5.45132	-5.45132	169.039	-169.039	115.415	-115.415	221.838	-221.838			5.76983	-5.76983	88.2887	-88.2887	80.1884	-61.9783	51.2705	-51.2705	33.4174	-3.44908			108.524	-108.524	195.813	-167.781	128.953	-106.246			12.4005	12.4005	-76.7934	1
GO:0045842~positive regulation of mitotic metaphase/anaphase transition	96.582	-96.582	80.9285	-80.9285	58.1375	-58.1375					82.2498	-82.2498	340.679	-340.679	269.281	-269.281	51.9003	-51.9003															139.11	-139.11	81.5285	-81.5285	75.0623	-75.0623			-127.546	1
GO:0048469~cell maturation	41.2653	28.1201	61.9842	10.5546	127.644	28.2136	5.55812	5.55812	16.9676	7.37396	173.14	-48.5074	127.032	-70.9887	153.042	-99.4825	36.6463	-36.6463	5.91234	-5.91234	74.0916	-36.2693	44.0896	-44.0896	46.5056	-46.5056	9.36509	9.36509			89.4704	-89.4704	148.752	-130.918	70.8665	-27.5193	20.3984	-3.21915	16.8447	16.8447	-28.0789	1
GO:0042136~neurotransmitter biosynthetic process	78.3751	78.3751	210.676	210.676	169.147	169.147	19.2005	19.2005	26.1517	26.1517	88.8403	88.8403	80.3835	80.3835	97.7556	97.7556	30.7581	-30.7581	8.55386	8.55386	84.3552	84.3552	79.1113	79.1113	133.675	133.675	2.216	-2.216	12.9147	12.9147	45.5538	45.5538	59.3883	59.3883	41.5013	41.5013					66.8116	1
GO:0043129~surfactant homeostasis	49.9592	49.9592	35.5784	1.63536	59.6428	-5.71673					151.59	-151.59	144.722	-144.722	218.851	-218.851					120.175	-100.547	43.3665	-43.3665	53.1306	-53.1306	18.7302	18.7302			134.654	-134.654	167.755	-167.755	45.757	-45.757			15.5006	15.5006	-70.0189	1
GO:0046688~response to copper ion	157.582	157.582	84.512	84.512	130.374	90.2035	28.5214	-28.5214	43.1292	-35.1065	86.8082	-51.7656	91.2055	5.0404	67.8766	51.3251	15.861	15.861	17.6215	-17.6215	82.4753	58.6966	92.9744	-8.64737	89.3896	55.3174	16.5956	16.5956	19.4156	19.4156	58.1197	-58.1197	60.6698	-60.6698	100.544	3.16834	3.5496	-3.5496	11.5829	11.5829	15.265	1
GO:0010700~negative regulation of norepinephrine secretion	34.4628	34.4628	200.162	-125.579	242.875	95.0344	64.2121	-64.2121			262.26	262.26	70.9673	70.9673	139.037	139.037	32.7313	-32.7313					72.7221	-44.9329	53.793	-53.793	48.1307	-31.2732							36.1967	36.1967					23.7864	1
GO:0003215~cardiac right ventricle morphogenesis			41.3613	-41.3613	264.887	-264.887			59.7255	-59.7255	185.696	-4.79658	238.213	-238.213	101.721	-101.721					46.2055	46.2055			50.0446	-50.0446			88.1442	-88.1442	75.4065	-75.4065			77.8676	-77.8676	28.217	-28.217			-82.0148	1
GO:0002260~lymphocyte homeostasis					137.986	137.986	74.4527	74.4527			374.354	374.354	187.78	187.78	222.963	222.963																			49.3802	49.3802			208.562	208.562	179.354	1
GO:0048762~mesenchymal cell differentiation	34.2732	34.2732	66.8906	-66.8906	82.0429	-29.021	133.548	-133.548			218.52	40.7831	337.095	-96.9687	123.286	-24.6648					30.2953	-30.2953	52.7947	-52.7947	37.7935	-37.7935	10.7755	-10.7755			43.0216	-43.0216	29.307	29.307					53.6899	53.6899	-26.2658	1
GO:0070837~dehydroascorbic acid transport	80.2219	-80.2219			83.7548	-83.7548					255.415	-255.415	133.785	-133.785	208.676	-208.676					31.4682	-31.4682			44.59	-44.59					194.827	-194.827	148.301	-148.301	71.1749	-71.1749					-125.221	1
GO:0007271~synaptic transmission, cholinergic	70.2434	70.2434	207.393	207.393	392.066	392.066	51.999	51.999	30.5103	30.5103	159.161	159.161	92.2475	92.2475	124.772	124.772	92.0654	20.2966	9.9795	9.9795									15.0672	15.0672											106.703	1
GO:0050965~detection of temperature stimulus involved in sensory perception of pain	337.91	-256.994	134.9	-134.9	337.163	-127.819					157.447	-133.178	54.5617	-12.6707	145.065	-145.065	22.2758	22.2758	22.1889	-22.1889													10.4294	10.4294					23.5338	-23.5338	-82.3644	1
GO:0051593~response to folic acid	19.6799	-19.6799	28.9199	-28.9199	84.622	-84.622					35.0163	-35.0163	90.8005	43.2196	153.272	153.272	42.9825	42.9825			56.0356	56.0356	73.2765	-25.2741	62.5548	-62.5548	10.0151	-10.0151					221.132	221.132	138.427	138.427	115.98	115.98	112.195	-112.195	26.1848	1
GO:0042744~hydrogen peroxide catabolic process	92.823	80.0261	165.743	165.743	277.767	277.767	32.6579	32.6579	20.0078	20.0078	88.9156	88.9156	115.466	115.466	45.0444	45.0444	41.4504	-29.2122			14.821	14.821	93.533	93.533	92.0533	92.0533	74.4051	74.4051			31.4887	31.4887					57.8016	-57.8016			69.661	1
GO:0051592~response to calcium ion	147.458	32.6105	119.268	52.2519	261.379	103.552	13.6601	5.70901	36.9803	-6.65265	98.1653	-65.4826	133.016	-29.3787	107.182	3.58257	25.107	9.94342	7.03046	7.03046	10.7971	-7.7585	36.3284	4.07472	31.2352	26.4809	14.6618	-14.6618	8.09554	8.09554	59.572	-48.6209	54.2534	-17.2898	54.9783	-3.13838			15.0746	-2.3507	3.05247	1
GO:0016525~negative regulation of angiogenesis	69.5939	55.9283	38.0149	-1.83871	116.429	-17.0689	72.6413	-37.52	9.81408	9.81408	88.6937	-57.7829	122.913	-14.7132	154.694	-3.37386	8.89046	8.89046	11.0472	1.88385	67.6199	33.8734	64.4492	46.6398	32.19	32.19	16.6272	16.6272	16.1202	-16.1202	56.8203	-15.0502	106.514	59.0985	162.631	58.5318	8.62815	8.62815	7.65956	7.65956	8.81485	1
GO:0007288~sperm axoneme assembly	30.8486	-30.8486	48.3708	-48.3708	173.863	128.079			41.6342	41.6342	173.796	-173.796	172.01	41.1567	166.328	94.7675	82.1606	82.1606					85.332	-85.332	50.0901	-50.0901	61.7424	-61.7424			36.7669	-36.7669	49.5829	-49.5829	49.0187	-49.0187					-14.1251	1
GO:0060492~lung induction	35.054	-35.054	69.6339	69.6339	282.488	221.378	29.6433	29.6433	57.7741	6.60797	77.5483	77.5483	318.433	318.433	194.953	194.953	128.357	40.9429															25.2443	25.2443							94.9331	1
GO:0060596~mammary placode formation	238.179	238.179			73.6524	-73.6524	131.035	-131.035					83.064	-83.064			33.8763	-33.8763	61.6386	61.6386													220.601	220.601			82.7017	82.7017	280.487	-280.487	0.11164	1
GO:0045080~positive regulation of chemokine biosynthetic process	67.5056	67.5056	51.5429	51.5429	183.585	159.625	78.3946	-55.7102	44.6728	44.6728	88.4439	88.4439	188.077	153.254	255.287	225.957	13.5101	-13.5101											20.3499	-20.3499	28.2985	28.2985	51.5359	30.6875	86.0424	86.0424			44.8913	44.8913	63.6679	1
GO:0071243~cellular response to arsenic-containing substance			43.3872	43.3872	556.931	556.931			227.288	227.288			60.7114	60.7114	198.278	198.278	51.525	51.525							31.412	31.412			31.5141	31.5141											150.131	1
GO:0032956~regulation of actin cytoskeleton organization	155.65	92.2091	22.021	22.021	117.069	54.6129	57.9368	8.22997	14.6711	-14.6711	136.834	-80.5577	85.3095	-19.342	182.456	-9.98627	21.1793	21.1793	11.1997	-11.1997	44.7797	44.7797	116.603	86.9851	39.2421	39.2421	19.0745	-19.0745	23.4471	23.4471	44.5236	21.6249	39.3198	-0.789637	32.4854	32.4854	23.5853	6.83895	13.3551	-13.3551	14.234	1
GO:0014012~peripheral nervous system axon regeneration			76.4603	76.4603	300.698	101.748	62.3989	62.3989			225.995	-225.995	86.7024	-86.7024			110.853	110.853	27.1521	27.1521			36.915	36.915					50.4497	-50.4497	111.848	-111.848	47.9088	-47.9088	43.5733	-43.5733	19.617	19.617			-10.1025	1
GO:0003151~outflow tract morphogenesis	71.0865	46.1765	64.3119	-25.162	176.722	-104.019	31.239	-3.70381	33.5711	-6.2459	137.387	73.8899	152.706	-30.749	97.5845	29.7704	12.2533	-12.2533	8.21848	8.21848	22.6743	10.5418	15.4095	15.4095	35.4967	2.13369			29.3814	-29.3814	113.87	63.5989	60.6269	60.6269	127.267	75.3557					10.2475	1
GO:0051881~regulation of mitochondrial membrane potential	201.342	175.748	11.7836	11.7836	12.4066	12.4066	364.321	-233.689			148.435	148.435					124.586	-100.11					91.5339	-91.5339					26.7938	26.7938	79.3935	79.3935					126.275	-126.275			-9.70488	1
GO:0051683~establishment of Golgi localization	159.639	-159.639	110.405	-110.405	219.889	-219.889			21.1419	-21.1419	36.7809	-36.7809	221.161	-221.161	60.9127	-60.9127	39.886	-39.886					41.3012	-41.3012	102.971	-102.971					44.1583	-44.1583	54.237	-54.237	71.8569	-71.8569					-91.1031	1
GO:0001568~blood vessel development	88.0621	57.8448	68.8474	47.9037	147.475	30.5655	24.14	6.34983	49.2019	-18.0679	105.906	14.0796	99.0373	-17.4885	150.111	25.0528	29.3073	-21.9312	26.2579	13.0981	69.8472	5.21467	46.0706	5.84083	20.1254	-10.6325	20.3543	17.6913	10.5117	-7.66437	66.1914	0.641066	85.8222	-29.082	42.4432	16.2963	9.09569	-9.09569	19.2061	19.2061	7.29112	1
GO:0031954~positive regulation of protein autophosphorylation			16.9715	-16.9715	32.6798	-32.6798					127.332	-127.332	162.883	-162.883	215.233	-215.233					110.361	-110.361	43.3665	-43.3665	53.1306	-53.1306	18.7302	18.7302			134.654	-134.654	167.755	-167.755	45.757	-45.757	17.1136	17.1136	30.5251	0.47619	-76.7002	1
GO:0051208~sequestering of calcium ion			181.64	181.64			312.044	312.044	230.923	-230.923											64.4472	-64.4472	98.3868	98.3868	104.863	104.863	181.038	181.038													83.2287	1
GO:0035924~cellular response to vascular endothelial growth factor stimulus			16.9715	-16.9715	32.6798	-32.6798					169.096	-169.096	144.722	-144.722	218.851	-218.851					110.361	-110.361	43.3665	-43.3665	53.1306	-53.1306	18.7302	18.7302			134.654	-134.654	167.755	-167.755	45.757	-45.757			15.5006	15.5006	-84.8549	1
GO:0060009~Sertoli cell development					47.002	-47.002					48.1897	-48.1897	353.092	-353.092	328.056	-328.056	104.418	-104.418													92.851	-92.851	97.5958	-97.5958	100.091	-100.091					-146.412	1
GO:0015816~glycine transport	96.7322	-96.7322	358.082	-358.082	396.751	-396.751					155.182	-155.182													164.241	-164.241															-234.198	1
GO:0001775~cell activation	289.463	289.463	226.603	226.603					47.8642	-47.8642	80.1498	33.5952	95.4905	-95.4905	93.6878	-93.6878	89.7057	-89.7057			155.313	155.313															45.6364	45.6364	40.0652	-40.0652	38.3797	1
GO:0021678~third ventricle development			201.043	-201.043	100.822	-100.822	44.9761	-44.9761					38.3577	38.3577			239.413	78.4392	147.022	147.022			104.282	-104.282	143.57	-143.57	80.9958	-80.9958	32.6123	32.6123	28.7969	28.7969									-31.86	1
GO:0033197~response to vitamin E	73.2289	31.4512	172.225	117.882	286.253	224.251					131.867	25.4247	200.161	181.924	78.6632	50.0351	10.9547	10.9547			42.461	-0.11528									70.9563	19.0114	13.231	-13.231	10.3503	-10.3503	71.0287	-71.0287			47.1841	1
GO:0007610~behavior	55.5252	9.01894	106.853	66.6446	122.782	17.0165	11.3321	11.3321	6.26663	-1.15567	120.899	-57.4808	107.348	-28.861	138.165	-57.6603	5.69257	5.69257	6.6474	-6.6474	74.2015	-4.73251	58.5277	6.6228	80.0452	30.0399	9.72667	7.90173			69.7881	-23.1636	128.153	-29.7339	50.8964	7.83103			7.29441	7.29441	-2.22448	1
GO:0070542~response to fatty acid			105.755	105.755	150.062	150.062	61.2369	61.2369					156.486	156.486	187.121	187.121	155.624	155.624					27.6298	-27.6298	113.159	-113.159	47.1642	-47.1642	16.4338	-16.4338	15.2471	-15.2471			83.1293	-83.1293			32.0375	-32.0375	37.0373	1
GO:0045722~positive regulation of gluconeogenesis	38.5035	38.5035	33.9101	33.9101	128.46	128.46	12.0728	12.0728	12.4716	12.4716	177.54	177.54	37.7255	37.7255	239.469	239.469	31.5561	-31.5561	59.6601	59.6601	74.414	74.414			33.1359	33.1359			14.0271	14.0271	87.9406	87.9406			91.0332	91.0332	35.6424	-35.6424	39.9702	39.9702	59.5961	1
GO:0010888~negative regulation of lipid storage	610.117	610.117	126.292	126.292			109.079	-109.079													85.7037	85.7037	145.227	145.227			18.6411	-18.6411	50.7198	-50.7198											112.7	1
GO:0046605~regulation of centrosome cycle	47.3165	-47.3165					211.075	-211.075	62.9928	-62.9928	218.165	-218.165					154.473	154.473					184.211	184.211	188.189	188.189							78.2056	78.2056							8.19133	1
GO:0010039~response to iron ion	68.2895	-68.2895	64.9314	-64.9314	131.137	-131.137			10.5149	-10.5149	173.705	-173.705	53.1776	-28.6659	30.57	-30.57	26.4056	26.4056			44.7342	-44.7342	93.2498	-93.2498	28.3935	-28.3935					135.397	-100.17	167.025	-28.5867	112.875	-43.007					-58.5393	1
GO:0033280~response to vitamin D	89.7521	89.7521	133.234	133.234	342.54	342.54	4.36239	4.36239	52.9533	52.9533	39.244	39.244	100.45	100.45	151.069	151.069	51.6546	51.6546			6.34865	6.34865			5.69157	5.69157			7.69114	7.69114	8.99011	8.99011	63.5001	63.5001	57.2311	57.2311	25.4649	25.4649			71.2611	1
GO:0097150~neuronal stem cell maintenance	88.4688	-88.4688	162.682	-162.682	205.839	-205.839					56.6456	-56.6456	206.028	-206.028	117.94	-117.94	29.8285	-29.8285			19.811	-19.811	58.8212	-58.8212	39.0929	-39.0929					62.828	-62.828			58.4295	-58.4295	16.8519	16.8519	16.5401	-16.5401	-79.0074	1
GO:2000060~positive regulation of protein ubiquitination involved in ubiquitin-dependent protein catabolic process	28.4379	-28.4379	184.849	-184.849	447.913	-447.913	42.1977	-42.1977	32.135	-32.135			24.449	24.449	78.0327	-25.8311	24.482	24.482					101.368	-101.368	49.0607	-49.0607	71.3993	-71.3993											55.1612	19.5349	-76.2272	1
GO:0032914~positive regulation of transforming growth factor beta1 production											374.059	-374.059	329.179	-329.179	171.905	-171.905															260.916	-260.916									-284.015	1
GO:0045429~positive regulation of nitric oxide biosynthetic process	162.789	80.7238	77.9861	-8.68351	152.601	24.184	101.62	-95.9484	27.1914	-4.855	108.242	1.73237	68.4493	16.8834	146.563	91.2603	23.3083	-23.3083	17.3637	17.3637	20.1401	-20.1401	29.1141	-29.1141	15.4928	-15.4928	6.54298	-6.54298	6.69845	6.69845	44.5012	7.33079	58.9058	-6.25335	32.6143	-20.3516	30.4081	-30.4081	5.06076	5.06076	-0.49303	1
GO:0043526~neuroprotection	42.6346	42.6346	138.986	123.343	251.069	251.069	10.1951	10.1951	17.3431	17.3431			82.2438	82.2438	104.784	104.784	59.212	52.9955	9.68819	3.41421	69.7209	69.7209	136.914	136.914	127.159	116.828	9.23564	9.23564					18.7471	18.7471	22.3027	22.3027			31.7459	-31.7459	64.3765	1
GO:0042271~susceptibility to natural killer cell mediated cytotoxicity			45.3248	45.3248							413.262	413.262			46.1775	46.1775	385.122	-385.122	41.5152	41.5152							23.6154	23.6154			50.9146	50.9146					49.8491	-49.8491	74.1259	74.1259	28.8849	1
GO:0046882~negative regulation of follicle-stimulating hormone secretion	128.927	21.1884	226.835	-35.3725	222.358	-69.0615	49.5887	-49.5887			22.3799	-22.3799	47.3833	-47.3833	126.572	-30.583					99.6974	39.135	26.3522	-26.3522	37.9253	-37.9253	54.1544	-54.1544			24.7761	-24.7761	41.98	-41.98	17.5899	-17.5899					-28.3445	1
GO:0007185~transmembrane receptor protein tyrosine phosphatase signaling pathway	38.08	-38.08	112.264	-112.264	166.817	-166.817					96.9449	-96.9449	70.754	-70.754	92.8985	-92.8985					24.8465	-24.8465	111.97	-111.97	154.18	-154.18					95.7968	-95.7968	54.227	-54.227	106.631	-106.631					-93.7842	1
GO:0003203~endocardial cushion morphogenesis					349.639	349.639			99.0145	99.0145			269.707	269.707	138.856	138.856	263.908	263.908																							224.225	1
GO:0035054~embryonic heart tube anterior/posterior pattern specification					349.639	349.639			99.0145	99.0145			269.707	269.707	138.856	138.856	263.908	263.908																							224.225	1
GO:0060129~thyroid-stimulating hormone-secreting cell differentiation					349.639	349.639			99.0145	99.0145			269.707	269.707	138.856	138.856	263.908	263.908																							224.225	1
GO:0030644~cellular chloride ion homeostasis			68.611	68.611											37.5614	37.5614			63.8495	63.8495			179.852	179.852	55.9142	55.9142	229.175	229.175			108.844	108.844	281.216	281.216			95.9565	95.9565			124.553	1
GO:0043086~negative regulation of catalytic activity	174.614	86.6566	139.689	89.3842	188.621	83.4805			6.83775	-6.83775	91.9118	23.1132	91.2804	48.8891	92.658	45.2198	7.10982	7.10982	7.2561	-7.2561	18.2318	8.03271	75.5779	-15.9351	62.707	22.4929	32.3784	-32.3784	8.97604	8.97604	4.18079	-4.18079	15.4988	5.57504	57.0089	48.0189	30.2954	1.92317	15.2073	-1.57297	21.6164	1
GO:0010510~regulation of acetyl-CoA biosynthetic process from pyruvate			86.1297	86.1297	250.256	250.256	55.5208	55.5208	83.1611	46.9256	50.2178	50.2178			42.3416	42.3416							161.694	161.694	178.695	178.695			29.3304	29.3304	16.8754	16.8754	107.013	107.013	16.9994	16.9994	24.0188	24.0188	17.5497	-17.5497	74.8906	1
GO:0045578~negative regulation of B cell differentiation	53.8692	-53.8692	30.4226	-30.4226	69.8005	-69.8005					104.571	59.8116	69.8238	-24.9427	78.5775	-78.5775			23.6494	-23.6494	30.2812	-30.2812	104.972	-104.972	114.489	-114.489					66.2613	-66.2613	231.062	-231.062	69.4917	-69.4917	47.2352	-47.2352	23.0345	23.0345	-57.4806	1
GO:0006807~nitrogen compound metabolic process	100.361	100.361	39.4794	39.4794	161.206	161.206	8.24314	8.24314	42.1854	42.1854	95.021	95.021	65.1763	65.1763	168.724	168.724			37.2568	37.2568	75.3548	75.3548	28.9321	28.9321	31.6926	31.6926					120.317	120.317	71.4903	71.4903	67.9514	67.9514					74.2261	1
GO:0070670~response to interleukin-4					143.904	143.904					29.3777	29.3777	182.971	182.971	200.239	200.239	40.0186	40.0186	55.5837	55.5837					35.6444	35.6444					70.8962	70.8962	56.4296	56.4296	197.909	197.909	59.0193	-59.0193	38.6952	38.6952	82.7208	1
GO:0051684~maintenance of Golgi location	147.648	-147.648	158.816	-158.816	156.008	-156.008					55.1714	-55.1714	118.114	-118.114									61.9519	-61.9519	154.456	-154.456					66.2375	-66.2375	81.3556	-81.3556	107.785	-107.785					-110.754	1
GO:0006438~valyl-tRNA aminoacylation			71.956	-71.956	17.2393	-17.2393	127.04	57.7967	97.2902	-97.2902	307.025	-307.025	103.165	-103.165	82.1033	-82.1033	93.4544	53.5401			34.8128	-34.8128	20.7085	-20.7085	26.1099	-26.1099	4.90329	4.90329			72.7547	-72.7547	20.6807	-20.6807	24.5711	-24.5711					-50.8118	1
GO:0072657~protein localization in membrane							113.911	113.911	36.7692	36.7692	225.714	225.714			166.564	166.564	89.3708	-89.3708	83.5546	83.5546			51.3087	-51.3087			52.1709	-41.7099			14.9698	14.9698	23.5603	23.5603	161.497	75.7025			79.9356	-29.4684	44.0741	1
GO:0032570~response to progesterone stimulus	81.5526	81.5526	75.4594	6.61952	121.282	23.2181	71.4453	-71.4453			104.695	-72.5139	164.563	-58.8944	134.737	-21.766	32.52	1.83331	20.4089	20.4089	18.5605	-18.5605	41.1076	21.5173	44.73	44.73	2.94344	2.94344			39.5288	-39.5288	37.1422	-15.0146	100.733	-13.7757			7.15804	7.15804	-5.97166	1
GO:0010761~fibroblast migration	64.8688	64.8688	55.1582	55.1582	149.384	149.384			22.491	22.491	94.5751	94.5751	77.3824	77.3824	210.997	210.997			19.1847	19.1847	29.7016	29.7016	14.1129	14.1129			5.05303	-5.05303			78.7767	78.7767	193.519	193.519	34.124	34.124	14.5528	14.5528	33.4452	-33.4452	63.7706	1
GO:0050871~positive regulation of B cell activation	137.256	137.256	123.346	123.346	336.199	336.199	111.754	-111.754	32.6122	32.6122	39.2377	39.2377	78.0655	20.0271	79.8952	31.0113					75.9417	75.9417					28.6692	-28.6692					17.3737	-17.3737					33.7384	33.7384	55.9643	1
GO:0006573~valine metabolic process	48.8998	48.8998	143.046	143.046	418.114	418.114			47.259	47.259			85.7977	85.7977	89.742	89.742	117.106	117.106					68.0981	68.0981	43.6459	43.6459	31.4012	31.4012													109.311	1
GO:0051014~actin filament severing	72.8377	-72.8377					101.424	101.424	24.2785	-24.2785	112.395	-112.395	67.0101	67.0101	182.205	124.34	66.6323	66.6323			56.0356	56.0356	24.0012	24.0012			10.0151	-10.0151			59.0774	-59.0774	185.817	84.8126	77.4789	77.4789	51.6322	51.6322			26.7688	1
GO:0071397~cellular response to cholesterol	53.8692	-53.8692	131.104	-131.104	182.124	-182.124	49.5887	-49.5887			22.3799	-22.3799	47.3833	-47.3833	78.5775	-78.5775					30.2812	-30.2812	26.3522	-26.3522	37.9253	-37.9253	54.1544	-54.1544			24.7761	-24.7761	152.281	68.3205	17.5899	-17.5899	41.3508	41.3508	140.244	-140.244	-49.1673	1
GO:0019377~glycolipid catabolic process	363.876	-363.876	164.489	-164.489	331.854	-331.854											43.6305	-43.6305					102.28	-102.28	81.8806	-81.8806															-181.335	1
GO:0001569~patterning of blood vessels	37.6213	-13.3269	69.2022	-27.4681	131.97	-34.5506	7.41082	7.41082	6.39577	-6.39577	132.043	-93.4189	139.677	-71.9842	158.911	-132.891	10.9267	-10.9267			73.5739	-73.5739	28.911	-28.911	35.4204	-35.4204	12.4868	12.4868			89.769	-89.769	111.837	-111.837	30.5047	-30.5047			10.3337	10.3337	-42.9851	1
GO:0046661~male sex differentiation	42.9355	42.9355	149.28	149.28	133.237	133.237	18.7187	18.7187							15.9777	15.9777	29.5842	29.5842							192.145	192.145			304.771	304.771			52.1298	-52.1298			97.0066	-97.0066	49.8779	49.8779	71.581	1
GO:0031102~neuron projection regeneration							17.0543	-17.0543	36.7922	-4.13468	71.0423	71.0423			48.9278	48.9278	134.757	-134.757	103.382	103.382	34.6423	-8.49257	136.45	14.5321	15.9659	15.9659	197.195	43.1288	12.7687	-12.7687	20.3019	20.3019	146.341	50.7247	42.8973	42.8973	17.7355	17.7355	43.5272	-43.5272	12.994	1
GO:0001938~positive regulation of endothelial cell proliferation	36.5611	36.5611	47.7234	-14.2486	71.2546	-59.5847	49.007	-39.407	17.1885	-4.23506	136.613	-102.783	114.678	-70.5213	158.534	-158.534	22.2121	22.2121	13.1829	-13.1829	72.5332	-72.5332	27.0667	-27.0667	21.2523	-21.2523	9.93022	9.93022	5.47803	5.47803	78.8981	-48.2588	90.4475	-90.4475	70.5526	-70.5526	17.8179	-17.8179	18.7809	18.7809	-35.8732	1
GO:0060174~limb bud formation	9.79233	9.79233	29.5438	-29.5438	195.614	-180.464	5.64943	-5.64943	42.6611	-42.6611	209.13	25.1746	204.456	-135.848	86.7466	-58.5692					33.0039	33.0039			35.7461	-35.7461			62.9601	-62.9601	53.8618	-53.8618	32.6965	32.6965	55.6197	-55.6197	20.155	-20.155			-38.6941	1
GO:0033129~positive regulation of histone phosphorylation			65.5629	65.5629	359.218	359.218	18.9037	18.9037	74.4547	74.4547	82.024	82.024	144.666	144.666	282.879	282.879																			23.3297	23.3297			25.0889	25.0889	119.57	1
GO:0030279~negative regulation of ossification	88.9323	88.9323	68.2663	68.2663	221.872	221.872			25.5035	25.5035	6.51509	6.51509									101.284	101.284	83.8463	44.7014	274.589	274.589	53.7738	-53.7738	88.9377	88.9377					40.6436	40.6436			20.7642	20.7642	77.3529	1
GO:0055015~ventricular cardiac muscle cell development	110.261	-110.261	134.352	-134.352	192.709	-192.709	14.992	-14.992	17.6315	-17.6315	73.4798	-73.4798	187.781	-187.781	26.3327	-26.3327	26.829	-26.829	98.9749	98.9749	20.9067	-20.9067	30.7165	-30.7165	47.8565	-47.8565					48.2726	-48.2726			42.7142	-42.7142					-58.3907	1
GO:0032825~positive regulation of natural killer cell differentiation			96.6966	-96.6966	176.148	-176.148					184.282	-184.282	222.677	-222.677	154.769	-154.769															127.691	-127.691			64.8032	-64.8032	45.8115	45.8115			-122.657	1
GO:0034101~erythrocyte homeostasis			96.6966	-96.6966	176.148	-176.148					184.282	-184.282	222.677	-222.677	154.769	-154.769															127.691	-127.691			64.8032	-64.8032	45.8115	45.8115			-122.657	1
GO:0035457~cellular response to interferon-alpha			96.6966	-96.6966	176.148	-176.148					184.282	-184.282	222.677	-222.677	154.769	-154.769															127.691	-127.691			64.8032	-64.8032	45.8115	45.8115			-122.657	1
GO:0097028~dendritic cell differentiation			96.6966	-96.6966	176.148	-176.148					184.282	-184.282	222.677	-222.677	154.769	-154.769															127.691	-127.691			64.8032	-64.8032	45.8115	45.8115			-122.657	1
GO:0050665~hydrogen peroxide biosynthetic process	188.545	188.545					299.005	-299.005			148.435	148.435					112.348	-112.348					91.5339	-91.5339					26.7938	26.7938	79.3935	79.3935					126.275	-126.275			-23.2495	1
GO:0006525~arginine metabolic process	205.162	-205.162	216.674	-216.674	278.045	-278.045					73.7812	-73.7812			60.8348	-60.8348					83.1335	-83.1335			77.4638	-77.4638					34.1721	-34.1721			41.9225	-41.9225					-119.021	1
GO:0070672~response to interleukin-15	345.293	345.293			261.752	261.752	197.664	-197.664	135.294	135.294	29.4218	29.4218					96.506	-96.506																							79.5984	1
GO:0030593~neutrophil chemotaxis	12.6794	12.6794	58.0087	-15.0562	162.621	-19.6171	78.4043	-68.9524	18.6137	18.6137	122.146	-49.6756	142.665	-0.44407	215.514	-14.9958					30.9342	-30.9342	16.3253	-16.3253			4.90573	4.90573			35.6409	-12.0588	60.5939	-26.3341	105.643	-85.2049					-21.6714	1
GO:0006344~maintenance of chromatin silencing	46.2728	-46.2728	72.5562	-72.5562	34.3381	-34.3381					260.695	-260.695	98.14	-98.14	53.6707	-53.6707							127.998	-127.998	75.1351	-75.1351	92.6136	-92.6136			55.1503	-55.1503	74.3743	-74.3743	73.5281	-73.5281					-88.706	1
GO:0072384~organelle transport along microtubule	135.691	-135.691	101.533	-101.533	228.543	-228.543			15.8564	-15.8564	27.5857	-27.5857	165.871	-165.871	45.6845	-45.6845	29.9145	-29.9145					30.9759	-30.9759	77.228	-77.228					43.6734	-22.5641	91.747	10.3914	69.5549	-38.2305					-69.9451	1
GO:0060216~definitive hemopoiesis	137.42	137.42			27.5445	27.5445	64.0099	64.0099			286.99	286.99	41.9172	41.9172	186.528	186.528	84.3235	-84.3235	33.48	33.48	20.0949	20.0949									46.5118	46.5118	25.2554	25.2554	94.2343	94.2343			14.5215	14.5215	68.7834	1
GO:0043278~response to morphine	30.5624	30.5624	104.916	104.916	383.206	383.206	7.08889	7.08889	58.8276	58.8276	30.759	30.759	110.458	110.458	173.739	173.739	73.1916	73.1916					42.5613	42.5613	27.2787	27.2787	19.6257	19.6257													88.5178	1
GO:0006436~tryptophanyl-tRNA aminoacylation	391.652	-391.652	226.552	-226.552	223.221	-223.221															65.0975	-65.0975			155.365	-155.365															-212.377	1
GO:0046839~phospholipid dephosphorylation			186.806	186.806																	153.978	153.978	360.916	360.916	251.824	251.824	108.257	108.257													212.356	1
GO:0032964~collagen biosynthetic process	84.6086	-84.6086			225.957	-225.957	68.3865	68.3865	127.426	-127.426									36.8475	-36.8475			61.7176	61.7176	26.5801	26.5801	72.6388	72.6388	29.4381	-29.4381	87.3008	87.3008	166.633	166.633	74.0173	74.0173					4.41643	1
GO:0007194~negative regulation of adenylate cyclase activity	106.357	-71.8944	152.741	-115.45	252.723	-198.919					167.834	39.0901	73.2315	-62.5015	82.1655	-54.8681	71.7202	-71.7202			33.8854	-33.8854	23.4145	-9.51989	19.597	-19.597	9.97257	9.97257			13.0099	13.0099	25.6317	25.6317	18.0983	18.0983	10.5894	10.5894			-34.7975	1
GO:0030199~collagen fibril organization	67.5339	-50.5444	76.8722	-60.3009	180.94	-155.836	17.9964	17.9964	56.9244	-56.9244	65.1032	-65.1032	114.208	-80.9476	105.26	-77.2045	35.1749	-10.9541	9.6967	-9.6967	16.0511	-16.0511	32.7768	16.8612	52.1255	8.18374	19.1155	19.1155	7.74688	-7.74688	53.9732	7.1417	99.5151	83.3426	34.7405	4.21597	5.15215	5.15215	8.99561	-8.99561	-21.9148	1
GO:0034446~substrate adhesion-dependent cell spreading	133.75	116.193	146.793	108.114	215.378	107.012	12.2988	-12.2988	8.80265	-8.80265	123.632	-32.247	128.531	39.4596	145.997	42.2517	12.7076	12.7076			44.0912	44.0912	8.95983	8.95983							40.9422	-19.0117	5.56314	-5.56314	12.9606	-12.9606	16.5143	1.81025			25.981	1
GO:0032780~negative regulation of ATPase activity									54.5029	54.5029	166.697	166.697			201.435	201.435	133.483	-133.483	164.472	164.472													213.488	213.488	47.8704	47.8704	72.9759	72.9759			98.4948	1
GO:0043271~negative regulation of ion transport									54.5029	54.5029	166.697	166.697			201.435	201.435	133.483	-133.483	164.472	164.472													213.488	213.488	47.8704	47.8704	72.9759	72.9759			98.4948	1
GO:0031340~positive regulation of vesicle fusion					112.181	-112.181			79.5487	-79.5487	375.086	-375.086	189.852	-189.852	230.381	-230.381															67.3436	-67.3436									-175.732	1
GO:0007263~nitric oxide mediated signal transduction	136.775	-136.775	208.166	-80.7324	353.049	-17.6776	51.999	51.999			49.1875	-49.1875			40.5565	-40.5565	56.181	56.181			55.4223	-55.4223			51.6425	-51.6425					22.7814	-22.7814			27.9483	-27.9483					-34.0494	1
GO:0071407~cellular response to organic cyclic compound	23.4645	-8.45098	46.152	10.4185	194.991	64.1805	43.2879	-30.7661	25.9631	19.2893	134.402	-72.5561	124.501	-1.43055	167.08	-27.9251	43.2136	2.68356	2.70058	-2.70058	26.9021	-5.37715	32.4059	-32.4059			22.3336	-17.2146	6.41428	6.41428	26.3497	-26.3497	55.6878	-55.6878	67.1582	-67.1582	7.94437	-7.94437			-14.0545	1
GO:0009396~folic acid-containing compound biosynthetic process	90.8421	-70.6408	14.7744	14.7744	48.1535	-30.1038	34.4133	34.4133			229.577	-229.577	54.2625	-54.2625	176.168	-176.168	37.2211	37.2211	28.3852	-28.3852	26.1004	-26.1004									90.9051	-90.9051	77.4078	-77.4078	124.565	-124.565			14.0657	14.0657	-57.6887	1
GO:0006105~succinate metabolic process	71.3625	-1.50563	104.675	104.675	285.924	285.924	37.731	37.731	33.7565	33.7565			72.8979	49.6702	64.1015	64.1015	83.6475	83.6475			49.4305	49.4305	112.329	97.8665	52.0881	52.0881	28.5946	28.5946					27.5383	-27.5383	7.29836	-7.29836	15.4193	-15.4193			55.7149	1
GO:0014050~negative regulation of glutamate secretion	40.4581	40.4581	65.5629	65.5629	278.695	278.695	18.9037	18.9037	74.4547	74.4547	79.2093	79.2093	138.937	138.937	316.081	316.081																	10.4294	10.4294					23.5338	-23.5338	99.9198	1
GO:0007614~short-term memory					148.606	-148.606																			44.4486	44.4486					96.2225	96.2225	409.059	409.059	282.777	282.777	63.2731	63.2731			124.529	1
GO:0007095~mitotic cell cycle G2/M transition DNA damage checkpoint	112.698	-112.698			115.762	-115.762							85.1126	-85.1126	74.9907	-74.9907							143.137	-143.137	267.101	-267.101							57.1741	-57.1741	142.282	-142.282			45.8898	-45.8898	-116.016	1
GO:0032147~activation of protein kinase activity	10.3388	10.3388	24.7647	-2.3897	42.285	-10.0027					166.318	-104.236	118.997	-112.559	183.27	-166.892	9.81939	-9.81939			88.2887	-88.2887	38.8616	-30.5248	42.5045	-42.5045	15.241	15.241			107.723	-107.723	134.204	-134.204	47.4646	-25.7466			12.4005	12.4005	-53.1273	1
GO:0010829~negative regulation of glucose transport			65.5629	65.5629	339.751	339.751	18.9037	18.9037	74.4547	74.4547	82.024	82.024	144.666	144.666	316.081	316.081																									148.778	1
GO:0032725~positive regulation of granulocyte macrophage colony-stimulating factor production			65.5629	65.5629	339.751	339.751	18.9037	18.9037	74.4547	74.4547	82.024	82.024	144.666	144.666	316.081	316.081																									148.778	1
GO:0007620~copulation	136.559	-136.559	99.7197	-99.7197	310.369	-310.369			31.5448	-31.5448			36.7675	36.7675									59.4788	-59.4788							52.8396	52.8396	207.657	207.657	104.802	104.802					-26.1783	1
GO:0051044~positive regulation of membrane protein ectodomain proteolysis	78.6633	-13.6351	119.327	73.8413	304.393	198.889	41.5029	41.5029	27.9205	27.9205	95.2669	95.2669	92.132	92.132	141.294	141.294	54.41	29.8615					5.21048	5.21048			3.16078	3.16078			17.6866	17.6866	25.6948	25.6948	29.7193	29.7193					54.8961	1
GO:0031663~lipopolysaccharide-mediated signaling pathway	93.2638	93.2638	70.0902	2.6457	144.941	11.867	112.682	-103.957	17.1818	17.1818	98.9827	-59.6217	93.1338	-26.3651	155.638	-9.75421	5.19618	-5.19618			28.5547	-28.5547	15.0695	-15.0695			4.52836	4.52836	7.82687	-7.82687	22.0153	-22.0153	36.0637	-36.0637	113.23	-62.9367			17.2659	17.2659	-13.5652	1
GO:0046677~response to antibiotic	24.51	-14.6785	50.0747	-33.8045	185.333	-29.5155	55.2588	-55.2588	43.7297	43.7297	169.419	-98.5565	111.329	-64.6836	152.348	-19.2209	17.8022	1.51964	4.19509	4.19509	29.5539	-16.8475	17.9978	-6.49008	5.88976	5.88976	11.7135	-4.35493	5.90889	5.90889	36.8659	-18.6298	35.9648	-29.1875	74.0314	-41.3956			2.82163	2.82163	-19.3978	1
GO:0008652~cellular amino acid biosynthetic process	112.842	1.85566	26.082	19.0373	112.772	76.3624	21.2771	21.2771	22.7548	16.1072	123.293	-28.4794	43.3007	31.1865	162.99	84.3897	26.8282	26.8282	34.4048	8.17437	69.325	16.7948	49.8627	-16.7974	33.4825	2.73765	10.6322	-5.34848	3.28442	3.28442	72.9691	64.5364	52.3305	29.3727	53.807	23.8518					20.8428	1
GO:0043206~fibril organization	87.0871	-87.0871			144.774	-144.774	56.9887	56.9887	96.3137	-96.3137	95.5904	-95.5904			49.8244	-49.8244	31.7689	31.7689	30.7062	-30.7062			51.4314	51.4314	22.15	22.15	60.5323	60.5323			89.9247	55.5767	152.769	124.953	61.6811	61.6811					-2.80098	1
GO:0034755~iron ion transmembrane transport					91.9903	91.9903	49.6351	49.6351			249.569	249.569	125.186	125.186	148.642	148.642															27.2015	27.2015	38.4518	38.4518	158.813	158.813			139.042	139.042	114.281	1
GO:0014823~response to activity	60.3206	44.4265	32.2269	-16.483	91.0859	-25.3881	148.245	-114.64			103.241	-11.3068	93.7624	-7.97178	99.3194	-29.2063	73.5081	-27.089			44.6695	3.42387	42.7666	-27.8867			5.81245	0.72852	7.44272	7.44272	68.6453	36.8455	41.4059	-16.5461	73.5379	-59.2121	35.0765	-35.0765	6.03585	-6.03585	-16.7044	1
GO:0045663~positive regulation of myoblast differentiation	249.716	183.875	152.312	152.312	166.81	26.2822			33.0099	-33.0099	143.386	-143.386	32.1039	32.1039	98.8082	-50.665	47.6534	47.6534					25.6651	25.6651			4.42724	4.42724			25.761	-25.761	20.8618	-20.8618			22.5579	-22.5579			13.5444	1
GO:0032355~response to estradiol stimulus	70.5224	61.1873	91.5312	88.1187	184.01	164.167	17.1058	-2.52908	15.5984	6.29091	41.7039	9.79142	83.5982	50.2831	112.775	99.702	36.8936	21.4568	9.39109	9.39109	53.0693	53.0693	95.4938	95.4938	99.3456	95.6956	6.93947	6.93947	9.04499	-9.04499			26.2147	26.2147	44.3452	44.3452	12.8369	12.8369	12.4464	-0.433891	43.8408	1
GO:0061303~cornea development in camera-type eye			69.6339	69.6339	251.933	251.933			32.191	32.191	44.765	44.765	318.433	318.433	194.953	194.953	84.6497	84.6497															25.2443	25.2443							127.725	1
GO:0050870~positive regulation of T cell activation	33.0266	-33.0266	81.7606	-49.3495	183.264	-144.373	68.0108	-68.0108	6.66384	-6.66384	72.8314	-72.8314	85.8506	-70.1508	119.507	-93.2709	15.0358	-6.25229			38.0183	-38.0183	27.0441	-3.09488	21.3537	-14.6385	4.52836	4.52836	13.4936	13.4936	22.0153	-22.0153	70.3636	-9.87758	86.4029	-86.4029	12.4566	12.4566	58.53	-58.53	-39.2646	1
GO:0040007~growth	16.5751	-16.5751	50.1482	-50.1482	119.59	-12.0093	15.2581	-15.2581	15.233	15.233	84.0229	-84.0229	132.792	-49.8051	163.793	-121.068	40.6013	40.6013			65.9438	-65.9438	33.8033	-33.8033	44.0632	-44.0632	28.1892	-5.13665			72.2477	-72.2477	97.8107	-97.8107	30.2933	-30.2933			9.53884	9.53884	-37.2242	1
GO:0030516~regulation of axon extension			191.151	191.151	503.057	503.057	155.997	155.997									168.543	168.543																							254.687	1
GO:0034382~chylomicron remnant clearance			191.151	191.151	503.057	503.057	155.997	155.997									168.543	168.543																							254.687	1
GO:0042159~lipoprotein catabolic process			191.151	191.151	503.057	503.057	155.997	155.997									168.543	168.543																							254.687	1
GO:0072358~cardiovascular system development			191.151	191.151	503.057	503.057	155.997	155.997									168.543	168.543																							254.687	1
GO:0006801~superoxide metabolic process	74.6795	74.6795	9.07496	9.07496	55.4037	55.4037	183.676	-115.329	40.1228	40.1228	134.274	134.274	24.2038	24.2038	80.5107	80.5107	80.686	-59.4388	18.4343	18.4343			56.1524	-35.3815	4.15316	4.15316			13.3969	13.3969	62.0597	62.0597	37.8888	37.8888	74.8748	74.8748	63.1377	-63.1377	4.5146	4.5146	20.0169	1
GO:0032320~positive regulation of Ras GTPase activity	21.8526	3.68068	96.3379	66.1228	156.49	123.319	11.5552	11.5552	26.0574	26.0574	158.584	136.231	163.827	141.916	104.733	104.733	59.7549	59.7549			56.5725	56.5725	23.2166	23.2166	71.735	71.735			10.2385	10.2385	44.7863	44.7863	11.3478	11.3478							59.4178	1
GO:0010667~negative regulation of cardiac muscle cell apoptotic process	86.411	-86.411	123.81	-123.81	298.11	-247.56			50.6105	-15.4093	162.989	-123.782	89.4957	-28.5455	110.73	-38.7433	47.6534	47.6534													25.761	-25.761	20.8618	-20.8618							-66.3231	1
GO:0050768~negative regulation of neurogenesis	63.3971	-63.3971	101.221	-101.221	201.023	-201.023			12.434	-12.434	91.3232	-91.3232	137.713	-137.713	113.301	-113.301	17.0449	-17.0449			47.7297	-47.7297	33.6121	-33.6121	36.8746	-36.8746					35.9017	-35.9017			51.057	-51.057	31.0693	31.0693	42.475	-42.475	-63.6025	1
GO:0019432~triglyceride biosynthetic process	23.7878	23.7878	143.793	143.793	139.692	129.266	48.8499	48.8499	9.63658	5.82551	33.3261	33.3261	145.189	139.058	91.2126	83.6469	96.5099	64.4039			20.9357	20.9357	39.9931	15.5772	47.8815	17.0327	21.6562	3.18731	13.1142	13.1142	33.6028	33.6028	24.3091	24.3091	32.8011	32.8011	13.8399	-2.62426	33.2244	-33.2244	41.9299	1
GO:0006662~glycerol ether metabolic process	76.8491	-76.8491	10.1344	-10.1344	65.2797	-65.2797	30.3256	30.3256	36.2424	-36.2424	177.234	-177.234	106.504	-106.504	143.067	-143.067	19.3979	19.3979	29.2055	15.0758	5.72546	-5.72546	8.83981	-8.83981	17.9966	6.61997	3.11609	-3.11609			97.0647	-97.0647	52.3594	-52.3594	119.539	-119.539	6.636	6.636	7.61484	-7.61484	-43.7639	1
GO:0042312~regulation of vasodilation					80.4983	80.4983					104.594	104.594	61.4847	61.4847	103.003	103.003					93.8098	93.8098	315.149	315.149			124.761	124.761	118.215	-118.215											95.6355	1
GO:0006101~citrate metabolic process	45.1422	24.7146	127.814	76.5368	220.124	220.124	22.8041	22.8041	33.7565	33.7565	17.266	-17.266	69.6921	69.6921	64.1015	64.1015	75.3704	75.3704					77.5497	19.7334	59.7617	2.58959	53.6153	-8.75651			44.0885	44.0885	26.2475	-26.2475	30.6063	-30.6063	31.5677	-31.5677			33.6917	1
GO:0034392~negative regulation of smooth muscle cell apoptotic process	48.5888	48.5888	83.4682	83.4682	243.941	145.738					44.1497	44.1497	135.386	135.386	52.0393	52.0393																	147.067	147.067			55.1344	55.1344	186.992	-186.992	58.2867	1
GO:0031915~positive regulation of synaptic plasticity	61.2906	-61.2906	38.5739	-38.5739	74.9812	-74.9812					46.0747	-46.0747	58.6591	-58.6591	105.695	-105.695							106.977	106.977			81.8548	81.8548	66.5296	-66.5296			51.9704	51.9704			140.984	140.984	162.441	-162.441	-19.3716	1
GO:0030224~monocyte differentiation	10.6289	10.6289	13.5772	-13.5772	26.1438	-26.1438	9.6	9.6			135.277	-135.277	115.778	-115.778	175.081	-175.081	6.05234	6.05234			77.9707	-77.9707	34.6932	-34.6932	42.5045	-42.5045	14.9841	14.9841			107.723	-107.723	143.006	-125.402	36.6056	-36.6056	33.5336	33.5336	12.4005	12.4005	-47.268	1
GO:0071333~cellular response to glucose stimulus	39.1986	-39.1986	20.2422	20.2422	143.283	25.654	20.8391	20.8391			170.482	-41.2683	142.284	78.3208	90.1453	90.1453	59.6818	59.6818	23.1448	23.1448	68.415	68.415									79.8756	79.8756	53.459	53.459	18.4189	18.4189	64.9837	24.6737			34.4574	1
GO:0042157~lipoprotein metabolic process	51.5239	40.0432	127.533	47.8584	172.535	60.6984	45.6518	-8.94664			66.4254	37.5943	116.736	21.6928	99.157	51.5266	26.7827	12.8745	15.1686	15.1686	24.3952	24.3952	17.0864	8.00582	76.3782	-18.068			16.3084	-16.3084	22.2328	11.0058	24.7454	24.7454	70.908	10.2659			17.0696	-17.0696	17.9696	1
GO:0006548~histidine catabolic process	80.7415	-80.7415			39.1287	-39.1287	34.4133	34.4133			229.577	-229.577	54.2625	-54.2625	205.496	-205.496	37.2211	37.2211	28.3852	-28.3852	26.1004	-26.1004									90.9051	-90.9051	39.4453	-39.4453	124.565	-124.565					-70.581	1
GO:0030198~extracellular matrix organization	110.235	30.1072	85.1847	-24.5817	104.781	-66.0918	19.9318	-14.8953	10.305	-0.788371	38.2455	-9.00064	63.8661	-28.0289	74.0046	10.1151	23.4858	-12.4617	17.0028	13.2787	69.3326	3.37218	59.7352	17.9241	42.8681	-10.491	13.149	6.91125	25.5501	2.85708	34.1798	-10.2979	75.6363	49.5546	50.4691	22.5104	22.9074	22.9074	48.3938	-23.5968	-1.03481	1
GO:0003007~heart morphogenesis	74.0921	74.0921	7.1459	-7.1459	35.6527	-15.3568	37.3758	9.78939			170.885	40.5821	101.304	-70.4179	160.869	-23.4271	31.3449	-31.3449	29.0468	29.0468	55.0273	-40.2206	18.2596	-18.2596	22.3708	-22.3708	7.88639	7.88639			65.4362	-31.1643	94.1231	-59.1065	53.984	15.4518			21.859	21.859	-7.06511	1
GO:0048286~lung alveolus development	57.1441	57.1441	24.4663	10.8891	29.4813	3.33742	19.9891	-19.9891			132.919	31.053	122.422	-7.88381	132.56	-39.6267					56.6004	-31.6883	28.9037	-5.7895	35.3637	-7.14085	7.49207	7.49207			120.412	12.6893	104.783	-29.421	94.2865	57.6809	6.84546	6.84546	12.21	0.190476	2.86141	1
GO:0003016~respiratory system process	97.3031	97.3031	82.7373	82.7373	152.412	152.412					76.173	76.173	200.671	31.4767	237.886	201.622	82.2998	-82.2998	14.0624	14.0624													21.9599	-21.9599	19.8004	-19.8004					53.1726	1
GO:0051917~regulation of fibrinolysis			67.6107	-67.6107													96.9961	-96.9961			112.72	112.72			77.1429	77.1429					285.059	285.059	252.815	252.815	92.3297	92.3297					93.6372	1
GO:0007017~microtubule-based process	173.781	-173.781	45.1655	-45.1655	157.512	-157.512	44.789	-17.9165	38.4117	-38.4117	125.099	-125.099	54.2596	-54.2596	17.8857	-17.8857	22.7163	22.7163	6.81565	6.81565	99.1885	-99.1885	24.7014	-24.7014	22.6663	-22.6663	10.5109	-3.75846			29.0892	-29.0892	20.2892	3.61285	29.0737	-29.0737	30.6445	30.6445	27.1826	-27.1826	-42.2054	1
GO:0009612~response to mechanical stimulus	46.9297	41.8836	48.5068	6.85665	123.685	20.2068	48.3592	-24.918	10.5592	1.1715	70.7114	5.58057	151.782	29.3386	103.625	33.8991	40.9626	10.0357	19.7784	6.25745	25.7204	2.85872	43.7301	4.45094	38.334	22.2944	17.7396	-6.64558	28.3958	7.89893	22.9422	8.26538	32.6654	5.9183	81.972	23.2496	19.1161	0.841395	3.67079	3.67079	10.1557	1
GO:0007097~nuclear migration	149.065	-149.065	185.196	-185.196	210.974	-210.974	29.9841	-29.9841									53.6579	-53.6579	98.0149	98.0149					95.713	-95.713							67.7226	67.7226			45.1713	45.1713	43.5026	-43.5026	-55.7184	1
GO:0010544~negative regulation of platelet activation			127.434	127.434	335.372	335.372	103.998	103.998			23.2773	-23.2773	95.4905	-95.4905	93.6878	-93.6878	112.362	112.362																			45.6364	45.6364	40.0652	-40.0652	52.4757	1
GO:0031668~cellular response to extracellular stimulus	26.0042	-7.96398	117.716	-69.5929	197.598	-41.8958	50.7816	-50.7816			50.2588	-50.2588	225.649	-57.4427	101.806	17.3863	85.2245	29.4305	37.107	37.107							3.74026	3.74026			34.8249	-34.8249			17.6736	-17.6736	12.494	12.494	15.5578	15.5578	-15.337	1
GO:0042482~positive regulation of odontogenesis	36.4416	36.4416	62.6011	62.6011	320.667	320.667			49.5072	49.5072	33.1123	33.1123	235.415	235.415	106.31	106.31	131.954	131.954																							122.001	1
GO:0031214~biomineral tissue development	134.515	99.4417	128.449	17.879	181.208	125.999	15.9827	-15.9827	34.136	1.17662			8.74784	-8.74784	30.3783	30.3783	4.88804	-4.88804	10.619	10.619	91.9374	91.9374	44.4973	44.4973	190.1	190.1	15.9617	-15.9617	42.1686	23.8347					17.5864	17.5864			24.7926	24.7926	39.5414	1
GO:0019054~modulation by virus of host cellular process											110.09	110.09					195.275	-195.275															268.185	268.185			330.431	330.431	68.924	-68.924	88.9012	1
GO:0046778~modification by virus of host mRNA processing											110.09	110.09					195.275	-195.275															268.185	268.185			330.431	330.431	68.924	-68.924	88.9012	1
GO:0060173~limb development	125.059	101.689	93.5032	93.5032	126.559	106.19	9.88109	9.88109	8.52769	-8.52769	40.6882	19.8071	83.7355	-28.9186	78.3957	78.3957	24.9254	-24.9254	22.0825	22.0825	96.5496	60.308	38.967	38.967	71.2491	71.2491	15.4806	15.4806			10.9896	-10.9896	32.5481	-32.5481	57.6178	57.6178			34.1981	34.1981	33.5255	1
GO:0038028~insulin receptor signaling pathway via phosphatidylinositol 3-kinase cascade			61.8598	61.8598	395.84	395.84			89.6124	89.6124			182.695	182.695	90.046	90.046	148.971	148.971																							161.504	1
GO:2000273~positive regulation of receptor activity			61.8598	61.8598	395.84	395.84			89.6124	89.6124			182.695	182.695	90.046	90.046	148.971	148.971																							161.504	1
GO:0045780~positive regulation of bone resorption					29.461	-29.461					138.574	-138.574	40.1553	-40.1553	16.5515	-16.5515	16.249	16.249			23.7787	-23.7787	101.622	-101.622	34.0722	-34.0722					116.239	-116.239	209.58	-33.0992	97.3754	-97.3754	33.0807	33.0807	112.195	-112.195	-53.3687	1
GO:0048146~positive regulation of fibroblast proliferation	65.9578	65.9578	88.3866	60.4068	137.834	137.834	29.2614	-0.971043			20.8516	-10.4509	86.3525	7.31157	115.125	48.1648	21.5935	15.2211			88.277	79.1776	128.537	118.936	123.139	123.139							20.6872	-3.16656	18.9573	18.9573	6.84546	6.84546	17.0585	5.03899	44.8268	1
GO:0035115~embryonic forelimb morphogenesis	50.5522	-50.5522	75.9573	0.512963	124.612	-54.472					113.823	-59.7278	37.2091	-37.2091	85.7011	-85.7011					38.5489	-38.5489			39.0226	-39.0226			22.7197	-22.7197	28.9226	-28.9226	55.1503	55.1503	57.668	-57.668	73.7048	73.7048	164.118	-164.118	-36.3781	1
GO:0019433~triglyceride catabolic process	53.3428	53.3428	125.851	125.851	100.699	100.699	7.11291	7.11291	15.4192	-15.4192	98.2408	98.2408	130.738	130.738	149.422	135.203					46.0798	46.0798	23.6982	23.6982	55.0708	55.0708					37.228	25.5562	46.7414	46.7414	76.6643	76.6643					64.9699	1
GO:0048070~regulation of developmental pigmentation			68.0857	68.0857	248.234	248.234	165.711	-165.711	31.9869	31.9869			85.8689	85.8689	37.7587	37.7587	204.74	204.74											37.4592	37.4592			24.6964	-24.6964			61.6285	-61.6285			46.2097	1
GO:0046950~cellular ketone body metabolic process			35.4238	35.4238	147.82	147.82	36.4683	36.4683					193.029	193.029	157.754	157.754	104.443	104.443			61.8198	61.8198									139.782	139.782	55.9346	55.9346	32.2331	32.2331					96.4708	1
GO:0090004~positive regulation of establishment of protein localization in plasma membrane					80.9887	80.9887			29.0329	29.0329	157.417	157.417	171.142	171.142	202.316	202.316					44.5044	44.5044	15.0418	15.0418							145.947	145.947	62.7044	62.7044	55.5755	55.5755					96.4671	1
GO:0033119~negative regulation of RNA splicing	124.346	-124.346	159.245	-159.245	222.068	-222.068							148.186	-148.186	39.5495	-39.5495	86.942	-86.942			24.7786	-24.7786	47.3339	-47.3339	76.4718	-76.4718					35.271	-35.271									-96.4192	1
GO:0045603~positive regulation of endothelial cell differentiation	324.114	254.006	203.082	203.082	159.283	98.1732	29.6433	29.6433	25.5831	-25.5831	33.1853	33.1853	42.8052	42.8052	32.0955	32.0955	43.7068	-43.7068					34.2201	34.2201			5.90299	5.90299									30.0772	-30.0772			52.8122	1
GO:0048661~positive regulation of smooth muscle cell proliferation	8.48847	8.48847	41.4414	27.8642	66.2806	36.8586	11.6167	11.6167	7.56438	7.56438	102.395	-32.8821	90.3357	-25.4419	136.176	-38.9046	3.37752	-3.37752	4.72987	-4.72987	65.8348	-12.1359	59.7595	-14.4427	61.8265	-12.5825	16.6022	-1.6181	28.4546	18.2796	65.9256	-38.6603	118.11	-105.627	47.6737	-11.4707	9.44704	-9.44704	17.6212	17.6212	-9.15136	1
GO:0006701~progesterone biosynthetic process	43.6628	43.6628	47.9908	47.9908					22.6801	-22.6801											51.3979	51.3979	97.3369	-24.5806			112.641	-41.4249					270.566	174.95			170.445	170.445	146.364	-146.364	28.1553	1
GO:0042554~superoxide anion generation	130.712	130.712	35.7721	35.7721	83.5025	83.5025	213.575	-213.575			107.274	107.274	58.0226	58.0226	22.3026	22.3026	80.2486	-80.2486					65.3814	-65.3814					19.1384	19.1384	56.7096	56.7096					90.1967	-90.1967			5.33601	1
GO:0032925~regulation of activin receptor signaling pathway	107.738	-107.738	60.8451	-60.8451	139.601	-139.601					44.7598	-44.7598	94.7666	-94.7666	157.155	-157.155					60.5624	-60.5624	52.7044	-52.7044	75.8506	-75.8506					49.5522	-49.5522	83.9601	-83.9601	35.1798	-35.1798					-80.2229	1
GO:0045077~negative regulation of interferon-gamma biosynthetic process	107.738	-107.738	60.8451	-60.8451	139.601	-139.601					44.7598	-44.7598	94.7666	-94.7666	157.155	-157.155					60.5624	-60.5624	52.7044	-52.7044	75.8506	-75.8506					49.5522	-49.5522	83.9601	-83.9601	35.1798	-35.1798					-80.2229	1
GO:0046632~alpha-beta T cell differentiation									27.5267	-27.5267	103.352	-103.352			55.8911	-55.8911	108.205	108.205	59.3396	-59.3396			133.01	-133.01	28.1197	-28.1197	93.1989	-93.1989					158.058	-158.058	137.355	-137.355	55.2558	-55.2558			-67.5364	1
GO:0043407~negative regulation of MAP kinase activity	81.3717	69.7895	77.9437	62.4188	172.524	156.54	28.4113	19.0206	15.9546	15.9546	44.4314	44.4314	30.9998	30.9998	67.7317	67.7317	24.0776	24.0776			46.3142	46.3142	71.0399	71.0399	112.71	112.71					24.6933	24.6933	20.4134	20.4134	93.5888	93.5888	5.3439	5.3439	40.179	19.9782	52.0615	1
GO:0010595~positive regulation of endothelial cell migration			11.3143	-11.3143	21.7865	-21.7865					176.734	-176.734	153.158	-153.158	158.095	-158.095					73.5739	-73.5739	28.911	-28.911	35.4204	-35.4204	12.4868	12.4868			133.542	-133.542	111.837	-111.837	30.5047	-30.5047			10.3337	10.3337	-70.1581	1
GO:0006821~chloride transport	133.564	-92.9067	70.2701	-63.0195	114.375	-98.7716	13.0848	4.88065	13.4395	-13.4395	102.504	-95.5984	119.873	-112.294	93.2358	-93.2358	3.51209	3.51209			49.8777	-40.384	13.0478	-5.40028	21.8708	1.23407	15.8619	15.8619	7.31546	2.53153	51.4068	-44.8784	23.5461	7.18547	53.1156	-10.427	35.85	29.8652	20.7677	-4.83367	-32.1115	1
GO:0071456~cellular response to hypoxia	45.8128	34.8075	5.90314	-5.90314	22.3448	-0.389007	13.7842	-13.7842			136.103	-112.679	74.6586	-56.7133	156.9	-99.5111	49.9055	-12.0309	10.4298	10.4298	40.9629	-28.251	37.6112	-22.2279	23.1796	-23.1796	8.14974	4.24283	7.54058	-7.54058	74.8751	-74.8751	110.059	-15.3047	93.353	-23.1412	28.2007	28.2007	16.2457	-5.46269	-22.2796	1
GO:0061324~canonical Wnt receptor signaling pathway involved in positive regulation of cardiac outflow tract cell proliferation	52.581	-52.581			119.488	-119.488	44.4649	44.4649	38.3746	-38.3746	49.7779	49.7779					65.5602	-65.5602															220.601	220.601			82.7017	82.7017	280.487	-280.487	-17.6607	1
GO:0048147~negative regulation of fibroblast proliferation	199.423	163.055	65.9484	-23.1076	93.7507	-93.7507	124.798	-124.798			137.331	11.104	53.6981	-22.5325	49.6408	20.4177	56.174	-56.174					44.1577	-44.1577					13.3969	13.3969	39.6967	39.6967					71.3894	-54.8861			-14.3114	1
GO:0006907~pinocytosis					33.7434	-33.7434					193.996	-193.996	37.482	-37.482	132.632	-132.632	36.1661	36.1661															246.937	-246.937	94.4216	-94.4216	173.256	-173.256			-109.538	1
GO:0033690~positive regulation of osteoblast proliferation					233.092	233.092			66.0097	66.0097			179.805	179.805	92.5707	92.5707	175.939	175.939			57.1358	57.1358	96.8177	96.8177			12.4274	-12.4274	33.8132	-33.8132											95.0143	1
GO:0009060~aerobic respiration	36.638	36.638	101.537	101.537	221.13	221.13			30.5776	30.5776	77.1037	77.1037	193.925	193.925	110.276	110.276	53.0049	8.03363	17.3469	17.3469	14.821	14.821									31.4887	31.4887	9.39696	9.39696			49.7201	-49.7201			61.735	1
GO:0050921~positive regulation of chemotaxis	30.8967	-30.8967									249.373	-249.373	219.453	-219.453	114.603	-114.603															173.944	-173.944	77.4665	77.4665			27.2814	27.2814	53.8415	-53.8415	-92.1704	1
GO:0043032~positive regulation of macrophage activation			23.6942	23.6942	31.4834	31.4834			12.7467	12.7467	191.877	-191.877	164.59	-164.59	85.9526	-85.9526	14.2732	14.2732			23.8492	23.8492	22.4278	-22.4278	32.368	32.368	45.5509	-45.5509	151.961	151.961	145.929	-114.987									-25.7699	1
GO:0001836~release of cytochrome c from mitochondria	69.7456	49.4328	114.965	-76.0097	141.87	-129.252	119.202	-97.0818	11.4768	-11.4768	64.1132	64.1132	12.9294	-4.18444	18.5471	-18.5471	107.506	-99.0429	17.992	11.809	6.49956	-6.49956	103.298	-103.298	31.2177	-20.3377	25.4998	-25.4998	9.56921	9.56921	28.3548	28.3548					45.0984	-45.0984	17.8775	8.79972	-25.7916	1
GO:0010575~positive regulation vascular endothelial growth factor production	94.3447	94.3447	45.5004	45.5004	249.519	192.132	48.8464	-32.6432	87.7918	-23.9735	35.1531	35.1531	163.182	104.721	158.758	158.758	34.7079	34.7079																					24.448	24.448	63.3148	1
GO:0051412~response to corticosterone stimulus	38.887	-2.5055	109.059	-22.4546	183.966	80.3864	50.292	-50.292	14.2913	14.2913	35.8448	-17.3765	78.8164	-29.7747	45.9526	15.5503	57.9526	-2.75213	29.1555	29.1555	10.6441	-10.6441	84.0781	58.8664	77.2794	54.2252	75.4538	48.6848			12.9862	-12.9862	6.61549	-6.61549	18.8598	-18.8598			7.76038	-7.76038	6.61881	1
GO:0010694~positive regulation of alkaline phosphatase activity			207.769	-207.769	96.1706	-96.1706	91.0893	-91.0893					59.8983	-59.8983			164.688	-164.688	39.3731	39.3731			221.189	-221.189	57.4099	-57.4099															-107.355	1
GO:0032731~positive regulation of interleukin-1 beta production			207.769	-207.769	96.1706	-96.1706	91.0893	-91.0893					59.8983	-59.8983			164.688	-164.688	39.3731	39.3731			221.189	-221.189	57.4099	-57.4099															-107.355	1
GO:0032916~positive regulation of transforming growth factor beta3 production			207.769	-207.769	96.1706	-96.1706	91.0893	-91.0893					59.8983	-59.8983			164.688	-164.688	39.3731	39.3731			221.189	-221.189	57.4099	-57.4099															-107.355	1
GO:0061045~negative regulation of wound healing			207.769	-207.769	96.1706	-96.1706	91.0893	-91.0893					59.8983	-59.8983			164.688	-164.688	39.3731	39.3731			221.189	-221.189	57.4099	-57.4099															-107.355	1
GO:0006979~response to oxidative stress	87.5318	65.6563	102.45	63.9293	162.919	104.473	35.0447	-7.01744	9.72832	5.26513	53.7589	46.6333	71.4227	56.0643	65.1862	55.0301	26.6963	-4.35031	4.55835	0.432456	23.0585	20.6196	73.3435	40.4007	68.5728	55.2906	19.9048	5.66401	3.69988	0.0214784	20.2516	20.2516	28.3498	20.9003	44.5657	38.7514	22.4949	-18.6027	12.4477	-3.28539	28.3064	1
GO:0050873~brown fat cell differentiation	106.909	106.909	73.9578	73.9578	148.76	148.76	20.0659	-13.1672	10.6076	10.6076	46.885	46.885	68.6673	68.6673	75.2377	75.2377	7.84246	-7.84246			59.8909	59.8909	71.0399	71.0399	92.9358	92.9358			4.00775	4.00775	24.6933	24.6933	18.6939	18.6939	74.7629	74.7629			30.7925	30.7925	52.1665	1
GO:0045638~negative regulation of myeloid cell differentiation	424.524	424.524	75.8165	75.8165	38.4461	38.4461	99.8427	-99.8427	15.0468	15.0468	18.2301	18.2301	11.0913	11.0913	35.9479	35.9479					21.6411	21.6411	75.0317	24.7026	17.8602	17.8602	39.7366	-39.7366	35.8517	35.8517			12.0002	12.0002	13.5846	13.5846					40.3442	1
GO:0031622~positive regulation of fever generation			49.1722	49.1722	254.813	254.813	14.1778	14.1778	55.841	55.841	103.359	103.359	108.499	108.499	237.061	237.061	67.2793	-67.2793			44.3125	44.3125																			88.884	1
GO:0050770~regulation of axonogenesis	113.542	113.542	27.1497	27.1497	99.275	99.275	21.4893	-21.4893	32.2611	32.2611	69.0896	69.0896	80.9404	54.1407	151.459	151.459	45.407	-45.407	18.5277	18.5277	56.9206	56.9206	40.2938	40.2938	20.7737	20.7737			8.21845	8.21845	45.0687	45.0687	44.1524	44.1524	59.7242	59.7242					45.5118	1
GO:0001676~long-chain fatty acid metabolic process			218.315	218.315	201.081	146.866	103.229	103.229					111.993	80.1089	56.3852	17.0435	161.237	-5.71416			22.6917	22.6917																	58.1645	-58.1645	65.5469	1
GO:0010875~positive regulation of cholesterol efflux	305.058	305.058	157.328	157.328	251.529	251.529	132.538	23.4591									84.2715	84.2715																							164.329	1
GO:0019226~transmission of nerve impulse	89.4391	-89.4391	139.865	70.7123	140.436	-35.4666	25.4214	25.4214			25.0427	25.0427	89.0274	89.0274	89.3686	89.3686					85.3782	85.3782	30.7793	30.7793	47.1236	47.1236					46.4307	46.4307	68.5663	68.5663			27.1028	27.1028	26.1016	-26.1016	32.4247	1
GO:0017121~phospholipid scrambling					119.877	-119.877			115.021	-115.021	150.431	-150.431											78.4974	78.4974			69.1684	69.1684	134.188	-134.188			84.6132	84.6132			91.3305	91.3305	85.669	-85.669	-31.2862	1
GO:0032864~activation of Cdc42 GTPase activity	25.0298	-25.0298	41.6922	-41.6922	146.568	-146.568					207.517	-207.517	212.186	-212.186	122.121	-122.121							37.738	-37.738							25.9653	-25.9653	60.9294	-60.9294	48.974	-48.974					-92.8721	1
GO:0019626~short-chain fatty acid catabolic process					39.8656	-39.8656			25.0243	-25.0243					40.8788	-40.8788			46.5398	-46.5398													219.137	219.137			304.458	304.458	248.949	-248.949	17.4768	1
GO:0017158~regulation of calcium ion-dependent exocytosis	119.527	119.527	247.73	247.73	206.614	206.614					58.4341	58.4341	87.3826	87.3826							93.3134	93.3134	58.9835	58.9835	51.3014	51.3014															115.411	1
GO:0051084~'de novo' posttranslational protein folding	60.7588	-60.7588	16.6083	-16.6083	86.5605	-86.5605	23.1738	-23.1738	23.2101	-23.2101	179.838	-179.838	76.2027	-76.2027	52.5938	-52.5938	16.7903	16.7903	5.03765	5.03765	59.2539	-59.2539	37.189	-37.189	7.95085	-7.95085	25.1531	-25.1531	19.9853	19.9853	67.3931	-62.2984	67.0309	-67.0309	63.0781	-63.0781	19.2744	13.8976	14.1549	-14.1549	-39.9672	1
GO:0006301~postreplication repair	30.8486	-30.8486	103.273	-103.273	72.2326	-72.2326					232.9	-232.9	112.144	-112.144	35.7805	-35.7805							85.332	-85.332	50.0901	-50.0901	61.7424	-61.7424			36.7669	-36.7669	49.5829	-49.5829	49.0187	-49.0187					-76.6427	1
GO:0010243~response to organic nitrogen	80.8275	40.9243	82.1757	16.7348	195.866	85.3084	28.7465	-22.7769	32.3444	-8.83236	43.7994	4.58372	101.863	55.3517	90.7459	68.3442	30.6769	10.8186			10.3219	-5.36413	53.0941	-53.0941	35.0467	-35.0467	39.2634	-39.2634	21.0006	21.0006	9.56879	-9.56879	4.87457	-4.87457	33.0422	-23.0325	4.449	-4.449	21.7432	-21.7432	3.94845	1
GO:0044154~histone H3-K14 acetylation	49.9019	-49.9019	56.0466	-56.0466	166.348	-166.348					185.488	-185.488	233.463	-233.463	53.1433	-53.1433			36.5296	36.5296	47.1884	-47.1884			48.9299	-48.9299					42.2664	-42.2664									-84.6246	1
GO:0032526~response to retinoic acid	55.5608	55.5608	79.1855	79.1855	208.659	166.2			29.8898	29.8898	41.3229	-16.1559	91.9204	45.8102	75.7679	43.7462	73.8351	73.8351			9.59172	-1.73148	24.1956	-24.1956	18.2357	2.01082			4.76118	4.76118	46.8168	-8.53528	77.5912	19.8104	59.2839	12.9146	15.9155	15.9155	5.72359	-5.72359	29.0175	1
GO:0016926~protein desumoylation											99.1759	-99.1759	338.499	-338.499	93.8406	-93.8406	40.9688	-40.9688	44.3015	44.3015											116.166	-116.166	108.519	-108.519	75.4222	-75.4222					-103.536	1
GO:0051054~positive regulation of DNA metabolic process	135.399	-135.399			98.651	-98.651	42.1594	42.1594			352.917	-352.917	79.6103	-79.6103	147.993	-147.993	57.2971	57.2971																							-102.159	1
GO:0006600~creatine metabolic process	34.9284	34.9284	102.176	102.176	298.653	298.653			33.7565	33.7565			61.284	61.284	63.6569	63.6569	83.6475	83.6475	18.2427	18.2427			66.0504	66.0504	46.0713	46.0713	49.3564	49.3564			31.0983	31.0983	24.7125	24.7125							70.2795	1
GO:0030048~actin filament-based movement	92.3696	-92.3696			88.765	-88.765	62.7746	62.7746	59.8303	-59.8303	195.946	-195.946	106.001	-106.001	89.2143	-89.2143															78.6082	-78.6082	57.501	-57.501	80.4733	-80.4733					-78.5934	1
GO:0042698~ovulation cycle			48.3483	-48.3483	204.62	28.4723			33.0048	33.0048	92.1411	-92.1411	201.241	-21.4365	123.67	-31.0994	87.9695	87.9695													63.8456	-63.8456			32.4016	-32.4016	22.9057	22.9057			-11.692	1
GO:0042994~cytoplasmic sequestering of transcription factor	203.372	203.372	42.0973	42.0973			36.3597	-36.3597			174.825	174.825	99.6184	99.6184	125.764	125.764					52.5102	52.5102	26.331	26.331							45.7676	45.7676	41.6027	41.6027	61.4633	61.4633					76.0902	1
GO:0043691~reverse cholesterol transport	17.7737	-17.7737	163.318	-67.743	405.71	-154.181	65.3729	12.6257	20.0844	-20.0844					32.4574	-32.4574	42.1358	42.1358					63.3548	-63.3548	30.6629	-30.6629	44.6246	-44.6246											23.3425	23.3425	-32.0708	1
GO:0071363~cellular response to growth factor stimulus	37.7579	2.24282	86.3189	22.5778	197.626	43.8755	22.908	8.35706	21.2187	-7.56156	79.2357	30.5575	98.8868	87.9061	76.1952	36.6588	38.4059	25.3323			13.5549	13.5549	30.925	-14.9842	18.1907	1.27326	18.695	-18.695	14.3853	0.168017	47.0434	47.0434	31.3588	31.3588	52.4025	52.4025	17.1449	-17.1449	6.43932	6.43932	18.4928	1
GO:0010637~negative regulation of mitochondrial fusion	190.292	89.8152	138.802	-138.802	149.862	-97.9346	62.2122	-62.2122			38.2583	-38.2583	84.6778	-84.6778			36.5982	-36.5982	33.2436	33.2436			95.0833	-95.0833	79.2929	-79.2929															-50.98	1
GO:0007588~excretion	83.3412	83.3412	107.632	107.632	294.353	294.353	7.74066	7.74066	32.4957	32.4957	27.8011	27.8011	81.1964	81.1964	92.9157	67.079	73.5816	38.2473			3.92619	-3.92619	6.8281	6.8281	5.86209	5.86209	8.49763	8.49763					35.7007	35.7007	8.79039	8.79039	12.7916	12.7916	23.2824	1.16566	47.9762	1
GO:0006805~xenobiotic metabolic process	48.1343	26.9935	105.674	83.9579	174.372	149.764	19.0611	-2.74016	28.9708	15.0345	91.9631	59.6244	86.5415	79.7006	86.724	77.5653	24.8001	24.8001			38.3806	28.0572	40.6424	32.7987	68.704	57.7583	9.49347	0.484683	3.85407	-3.85407	21.9516	15.3998	19.2104	15.6822	26.2607	26.2607			10.9032	1.51235	38.2667	1
GO:0045840~positive regulation of mitosis	74.7367	35.3321	27.6476	27.6476	187.046	125.109	66.982	-57.5302	76.3512	-6.45832	70.8138	-1.90774	102.412	36.1794	95.406	76.6555	83.408	18.3968			14.7708	14.7708	30.7019	30.7019	31.3649	31.3649	3.81295	-3.81295					13.0343	13.0343	17.4429	-17.4429			9.05378	-9.05378	19.5616	1
GO:0051258~protein polymerization	127.163	-127.163	15.0358	-15.0358	111.861	-111.861	44.4164	-44.4164	44.486	-44.486	177.224	-177.224	69.6863	-69.6863	8.77507	-8.77507	32.1814	32.1814	9.6555	9.6555	108.568	-108.568									41.2097	-41.2097	11.8124	-11.8124	41.1877	-41.1877	31.7898	31.7898	27.1303	-27.1303	-47.183	1
GO:0050918~positive chemotaxis			19.9926	-19.9926	45.416	-25.9663			10.7946	10.7946	112.2	-112.2	102.673	-90.29	145.901	-145.901	37.0201	37.0201			88.4956	-88.4956	28.911	-28.911	35.4204	-35.4204	12.4868	12.4868	9.13004	9.13004	89.769	-89.769	111.837	-111.837	30.5047	-30.5047			20.5014	20.5014	-43.0847	1
GO:0045197~establishment or maintenance of epithelial cell apical/basal polarity	65.8409	-65.8409			140.527	-140.527			66.0199	-66.0199	286.771	-286.771			149.473	-149.473	95.3067	95.3067													51.522	-51.522	41.7236	-41.7236							-88.3214	1
GO:0021522~spinal cord motor neuron differentiation	108.883	35.0593	35.5175	-35.5175	114.565	-114.565	76.4823	-76.4823			125.839	125.839	32.4584	-32.4584			33.0133	-33.0133			57.7569	57.7569			18.3407	-18.3407			22.1506	22.1506	90.5638	90.5638			69.6465	69.6465	111.786	-111.786			-1.62666	1
GO:0071285~cellular response to lithium ion	24.6651	24.6651	68.2532	68.2532	177.488	177.488	6.63109	-6.63109	14.0612	14.0612	82.0743	82.0743	64.0495	64.0495	61.2109	61.2109	9.10346	-9.10346	13.5139	-13.5139	35.3624	35.3624	57.7292	-57.7292	44.8014	-44.8014					23.6195	-23.6195	127.38	-127.38	32.4221	-32.4221	26.9915	-26.9915	27.647	27.647	11.8122	1
GO:0010950~positive regulation of endopeptidase activity	84.9792	-39.5706	165.08	-165.08	292.074	-245.493					87.3378	87.3378	100.685	-56.7036	83.7762	83.7762															23.1874	23.1874	37.9651	37.9651	21.1087	21.1087					-28.1636	1
GO:0032287~peripheral nervous system myelin maintenance	138.708	138.708					64.9068	-64.9068					113.374	-113.374	253.365	-253.365	77.6104	-77.6104									25.0116	-25.0116			111.707	-111.707	111.231	-111.231							-77.3122	1
GO:0050777~negative regulation of immune response	84.6086	-84.6086			119.273	-119.273	68.3865	68.3865	97.5993	-97.5993									36.8475	-36.8475			61.7176	61.7176	26.5801	26.5801	72.6388	72.6388			87.3008	87.3008	166.633	166.633	74.0173	74.0173					19.9042	1
GO:0006644~phospholipid metabolic process	46.5295	32.1703	96.5133	86.3152	141.67	107.593	3.27837	3.27837	8.96587	8.96587	93.8426	47.3693	89.6222	62.2427	97.3954	81.8107	11.8752	-2.56587			28.0173	28.0173	14.1175	14.1175	34.6768	23.6334					48.7431	48.7431	97.0879	69.5966	56.3772	56.3772	14.1285	14.1285	10.9815	-10.9815	39.4595	1
GO:0019430~removal of superoxide radicals	157.121	157.121					249.171	-249.171			123.695	123.695					93.6234	-93.6234					76.2783	-76.2783					22.3282	22.3282	66.1612	66.1612					105.23	-105.23			-19.3746	1
GO:0030540~female genitalia development	158.786	158.786					87.3569	-87.3569			31.3215	-31.3215	209.109	-209.109			53.756	-53.756	105.857	105.857	54.3625	-54.3625									32.9689	-32.9689	97.6444	-97.6444					62.4416	62.4416	-23.9435	1
GO:0015949~nucleobase-containing small molecule interconversion	70.0955	-6.99889	16.6728	-16.6728	112.13	-38.213	10.6671	-10.6671	19.9449	7.44458	155.641	-155.641	45.5061	-45.5061	101.498	-62.1385	12.5023	12.5023	8.7879	8.7879			42.9496	27.9899	30.1267	15.8233	52.4609	47.1875	10.1589	-10.1589	72.7983	-44.0852	44.3041	-44.3041	63.3032	-63.3032	23.7215	-13.8793			-21.7685	1
GO:0009650~UV protection	45.7975	45.7975	126.922	126.922	223.346	223.346			6.96051	-6.96051	92.0287	45.6017	167.162	167.162	56.3055	56.3055	13.3126	13.3126			35.3244	35.3244			10.5847	10.5847					39.3609	39.3609	5.87394	5.87394			62.1501	-62.1501	6.6845	-6.6845	49.5568	1
GO:0030851~granulocyte differentiation	43.0216	43.0216			114.429	114.429	36.4184	36.4184	68.313	68.313	249.858	249.858			105.297	105.297	100.653	-100.653							46.3849	-46.3849			126.378	-126.378											38.2133	1
GO:2000121~regulation of removal of superoxide radicals	76.0483	76.0483					81.698	-81.698							81.0318	81.0318			150.618	150.618	106.037	106.037	158.066	158.066	72.5531	72.5531							70.5104	70.5104			91.7492	91.7492			80.5462	1
GO:0050775~positive regulation of dendrite morphogenesis	53.2476	-53.2476	29.7177	-29.7177	111.761	-111.761			16.505	-16.505	270.878	-110.508	61.8619	-61.8619	62.8805	-62.8805	54.0877	-6.43429					43.0319	-43.0319	16.6099	-16.6099	42.8397	-42.8397	32.1971	4.68499	30.8112	-30.8112	20.5224	-20.5224	9.66819	-9.66819	10.5664	-10.5664	20.6605	-20.6605	-37.8201	1
GO:0002098~tRNA wobble uridine modification	83.3755	-83.3755	107.877	-107.877	86.2717	-86.2717					59.2292	-59.2292					33.5294	33.5294			29.5243	-29.5243	129.002	-129.002	26.4103	-26.4103	57.3451	-57.3451	24.9831	24.9831			90.3014	-90.3014	50.8431	-50.8431	109.124	-109.124			-59.2917	1
GO:0034227~tRNA thio-modification	83.3755	-83.3755	107.877	-107.877	86.2717	-86.2717					59.2292	-59.2292					33.5294	33.5294			29.5243	-29.5243	129.002	-129.002	26.4103	-26.4103	57.3451	-57.3451	24.9831	24.9831			90.3014	-90.3014	50.8431	-50.8431	109.124	-109.124			-59.2917	1
GO:0007214~gamma-aminobutyric acid signaling pathway	89.1258	-89.1258	134.096	-134.096	225.821	-225.821					112.142	-16.6014	67.8665	-67.8665	68.5168	-68.5168	61.092	-61.092			33.8854	-33.8854	16.4672	-16.4672	19.597	-19.597	5.73996	5.73996			13.0099	13.0099	25.6317	25.6317			10.5894	10.5894			-48.4355	1
GO:0046134~pyrimidine nucleoside biosynthetic process	85.7678	-85.7678	113.884	-113.884	129.322	-129.322					91.3049	-91.3049	92.2205	-92.2205	92.8289	-92.8289	36.9178	-36.9178			76.6474	-32.9808	41.8365	-41.8365	35.3856	-35.3856	3.97547	3.97547			16.1045	-16.1045	16.7262	-16.7262	50.1841	-50.1841					-59.392	1
GO:0010466~negative regulation of peptidase activity	51.8058	-13.4623	73.3734	-28.031	51.3471	-25.9241	10.8901	10.8901	5.79016	-5.79016	34.3683	-34.3683	121.955	-42.0259	74.5119	-51.1458	39.4818	-4.01347	2.95559	2.95559	30.4064	-18.2246	94.3581	32.2751	111.208	25.7656	1.72803	-1.72803	2.93437	2.93437	25.0307	-25.0307	50.2515	-16.6876	76.6615	24.7886	9.21878	4.73725	13.7361	13.7361	-7.41747	1
GO:0009651~response to salt stress					72.8443	-72.8443					178.985	-178.985	124.401	-124.401	99.5447	-99.5447					18.2472	-18.2472	32.1453	-32.1453			26.1719	-26.1719			69.6383	-69.6383	134.882	-134.882	105.626	-105.626	18.9915	-18.9915			-80.1342	1
GO:0042572~retinol metabolic process			58.3206	58.3206	89.308	89.308					348.43	348.43	223.244	223.244	116.334	116.334															41.5185	41.5185									146.192	1
GO:0008406~gonad development	34.0641	2.92665	65.7388	-16.8015	92.6677	-41.7242					126.48	126.48	95.8967	56.5497	85.0845	85.0845					20.76	20.76	19.2618	19.2618	23.519	23.519					110.918	110.918	75.7836	75.7836	126.639	126.639					49.1164	1
GO:0022409~positive regulation of cell-cell adhesion	120.527	-120.527	103.058	-103.058	295.459	-295.459			28.8766	-28.8766			71.0799	-71.0799			46.1241	-46.1241			42.2787	-42.2787			77.9831	-77.9831									53.6627	-53.6627			35.4388	-35.4388	-87.4488	1
GO:0006633~fatty acid biosynthetic process	40.1937	19.5342	119.11	19.9377	117.883	49.7342	23.7209	9.15705	8.6135	5.69916	45.8173	9.88485	105.333	74.3018	88.0977	69.2235	29.0645	29.0645			17.5824	17.5824	43.3381	-19.9077	62.5376	-35.8272	16.9655	-16.0005	22.3814	-2.32433	11.5461	5.07321	16.2798	16.2798	47.4195	-6.83252	6.36621	2.21043	51.8504	-44.3338	10.6556	1
GO:0006749~glutathione metabolic process	96.3894	18.7008	73.8963	31.063	178.662	85.2204	83.9125	-73.4587	10.5304	10.5304	39.5063	39.5063	31.2618	31.2618	14.4408	14.4408	48.5156	-10.615					76.7516	28.5759	50.7041	46.1941	45.7353	45.7353	7.051	7.051	22.5637	22.5637	21.9366	21.9366			41.6647	-18.0591	27.692	-27.692	16.0562	1
GO:0033689~negative regulation of osteoblast proliferation	56.0184	-56.0184	138.513	-138.513	111.959	-111.959	76.6403	-44.8121					39.9322	-39.9322			109.792	-109.792	26.2487	26.2487			147.459	-147.459	38.2733	-38.2733							25.6234	25.6234			25.5545	25.5545	73.3694	-73.3694	-56.8918	1
GO:0032966~negative regulation of collagen biosynthetic process			56.4446	56.4446	254.181	254.181							235.805	235.805	115.273	115.273	121.478	121.478																					85.568	85.568	144.792	1
GO:0033605~positive regulation of catecholamine secretion			56.4446	56.4446	254.181	254.181							235.805	235.805	115.273	115.273	121.478	121.478																					85.568	85.568	144.792	1
GO:0000289~nuclear-transcribed mRNA poly(A) tail shortening	114.822	95.9651	16.3314	16.3314	36.7742	-11.7945	35.4882	-24.1143	6.67483	-6.67483	80.6406	-80.6406	28.9868	-28.9868	80.0809	-67.8555	14.6331	14.6331	3.60614	-3.60614	13.2911	6.63403	60.6167	-16.983	15.3998	0.227919	45.2512	-45.2512			22.6153	-22.6153	132.47	-121.97	124.573	-124.573	35.4745	-35.4745			-25.3749	1
GO:0033327~Leydig cell differentiation	22.78	-22.78	74.2013	31.9338	160.359	112.136	32.4263	32.4263	30.6358	-0.647813	81.4641	-1.3246	50.7293	36.5452	50.9472	28.6809	88.5106	14.6432	20.27	2.38356	16.5574	-16.5574	21.3906	-9.63512			20.7399	-20.7399	11.4118	11.4118	20.2008	-20.2008	67.6686	47.087	8.05023	-8.05023	38.1522	38.1522	47.5861	-47.5861	10.9409	1
GO:0001781~neutrophil apoptotic process	76.0764	76.0764	37.3381	37.3381	43.6693	43.6693					95.1817	95.1817	209.653	209.653	166.092	166.092															70.7462	70.7462	102.779	102.779	61.3136	61.3136					95.8722	1
GO:0003340~negative regulation of mesenchymal to epithelial transition involved in metanephros morphogenesis	76.0764	76.0764	37.3381	37.3381	43.6693	43.6693					95.1817	95.1817	209.653	209.653	166.092	166.092															70.7462	70.7462	102.779	102.779	61.3136	61.3136					95.8722	1
GO:0033141~positive regulation of peptidyl-serine phosphorylation of STAT protein	76.0764	76.0764	37.3381	37.3381	43.6693	43.6693					95.1817	95.1817	209.653	209.653	166.092	166.092															70.7462	70.7462	102.779	102.779	61.3136	61.3136					95.8722	1
GO:0072308~negative regulation of metanephric nephron tubule epithelial cell differentiation	76.0764	76.0764	37.3381	37.3381	43.6693	43.6693					95.1817	95.1817	209.653	209.653	166.092	166.092															70.7462	70.7462	102.779	102.779	61.3136	61.3136					95.8722	1
GO:0051927~negative regulation of calcium ion transport via voltage-gated calcium channel activity	91.1633	-61.6238	130.921	-98.9569	216.619	-170.502					99.5203	-10.8312	62.7699	-53.5727	70.4276	-47.0298	14.0277	-14.0277			53.5314	-4.55789	54.0785	25.849	16.7975	-16.7975	13.874	3.22188	14.4914	-14.4914					15.5129	15.5129	9.07665	9.07665			-31.3379	1
GO:0042662~negative regulation of mesodermal cell fate specification	93.4124	-93.4124	247.621	-247.621	403.176	-403.176							118.041	-118.041																											-215.562	1
GO:0046546~development of primary male sexual characteristics	93.4124	-93.4124	247.621	-247.621	403.176	-403.176							118.041	-118.041																											-215.562	1
GO:2000035~regulation of stem cell division	93.4124	-93.4124	247.621	-247.621	403.176	-403.176							118.041	-118.041																											-215.562	1
GO:0070374~positive regulation of ERK1 and ERK2 cascade	45.549	45.549	59.4982	59.4982	132.884	116.815	21.6544	-3.83176	24.5817	-6.71259	41.2938	35.7073	95.1658	52.89	114.131	91.6464	14.7259	14.7259			47.1742	47.1742	106.035	91.9429	98.5112	98.5112	11.1263	-11.1263	10.0385	10.0385			10.112	10.112	18.9109	18.9109	5.47636	5.47636	4.80782	-4.80782	37.3622	1
GO:0033205~cell cycle cytokinesis	28.7388	-6.3966	32.2461	-32.2461	11.8568	-11.8568	34.612	-34.612							10.0626	-10.0626			11.921	11.921	73.8952	73.8952	129.333	129.333	142.661	142.661					16.3217	16.3217	136.235	136.235	180.483	180.483	40.722	40.722	10.4685	10.4685	46.2047	1
GO:0032008~positive regulation of TOR signaling cascade	130.811	-130.811	118.861	-118.861	95.6906	-95.6906					130.05	-130.05	77.9585	-77.9585	36.6233	-36.6233					9.00921	-9.00921	70.7625	-70.7625	55.1644	-55.1644	40.9402	-40.9402			16.9365	-16.9365	13.8991	-13.8991	38.1856	-38.1856	10.7655	-10.7655	13.4886	-13.4886	-57.2764	1
GO:0045766~positive regulation of angiogenesis	77.5099	66.1872	50.6716	15.5187	80.1832	9.50424	18.8895	-15.4524	25.4163	-11.8791	76.632	-51.9019	78.7963	-47.0103	92.6336	-22.3444	3.71966	-3.71966	2.52869	2.52869	45.8688	-7.63946	48.1121	11.8166	43.1416	17.3813	13.9771	-4.69751	5.25556	-5.25556	52.0228	-45.0984	72.2906	-8.57642	49.377	27.1918	11.3723	5.9037	7.69798	7.69798	-2.99224	1
GO:0060742~epithelial cell differentiation involved in prostate gland development	21.0324	-21.0324	26.7562	-26.7562	40.8062	-40.8062	88.5866	-23.8806	15.3498	-15.3498	133.021	61.926	86.8127	-86.8127	66.2865	7.10633	103.912	-103.912	34.4268	34.4268	12.1181	-12.1181	21.1179	-21.1179	15.1174	-15.1174	33.2637	24.6433			33.1588	-1.25844			59.5906	59.5906			62.0868	62.0868	-6.96363	1
GO:0043406~positive regulation of MAP kinase activity	31.6515	12.8398	17.6891	-1.70693	51.2933	-28.2344	8.54857	-8.54857	9.43141	-9.43141	137.5	-93.1557	95.3751	-90.7765	143.96	-132.261	20.6291	6.60139			63.0634	-63.0634	27.7583	-21.8034	30.3604	-30.3604	10.8864	10.8864			66.155	-66.155	74.9356	-74.9356	33.9033	-18.3904	9.77922	9.77922	17.4429	0.272109	-33.2469	1
GO:0033603~positive regulation of dopamine secretion											169.15	169.15	217.115	217.115					131.829	-131.829											153.197	153.197					178.179	-178.179			45.8908	1
GO:0006928~cellular component movement	79.7966	-69.1798	56.3433	-48.5021	117.76	-97.2967	26.2579	3.34899	24.5333	-17.5295	111.435	-90.572	100.313	-83.671	68.9038	-53.5383	23.9957	-0.625767	6.84707	2.74887	10.2158	-6.32201	28.4677	-26.7663	17.6615	-13.992	14.062	-13.0299	15.0667	11.5098	50.1802	-42.2103	46.6127	-38.2225	43.0919	-33.3876	2.26432	-2.26432	5.64236	5.64236	-30.693	1
GO:0051970~negative regulation of transmission of nerve impulse	137.11	-137.11	101.409	-101.409	127.842	-127.842					115.622	-115.622	127.531	-127.531	102.673	-102.673					36.3662	-36.3662															50.5726	50.5726	50.1985	-50.1985	-83.131	1
GO:0043537~negative regulation of blood vessel endothelial cell migration	25.0535	-25.0535	63.7169	63.7169	167.686	167.686	104.289	104.289			116.586	-116.586	109.726	-109.726	102.274	-102.274	56.181	56.181	16.7996	-16.7996											86.9721	-86.9721									-6.55392	1
GO:0009314~response to radiation	49.8748	-34.6906			46.2934	-46.2934	29.9495	29.9495	34.8569	-34.8569	123.092	-74.7638	62.8658	-0.833	57.2899	-57.2899	11.6093	11.6093	31.7709	-31.7709	6.49956	-6.49956	28.9876	15.0964	9.49288	9.49288	28.3908	23.4941			107.97	-2.26525	100.651	18.3724	93.9257	-41.0562	25.4541	-25.4541			-14.5741	1
GO:0042117~monocyte activation			130.077	-130.077			31.7782	-31.7782	25.7553	25.7553	294.54	225.044	42.0387	-42.0387			163.072	-163.072					35.9097	-35.9097	69.727	-69.727					56.0387	56.0387									-18.4183	1
GO:0000354~cis assembly of pre-catalytic spliceosome			36.1974	-36.1974	66.0816	-66.0816					167.745	-167.745			45.9527	-45.9527	48.1603	48.1603															157.441	-157.441			171.489	-171.489	155.476	155.476	-55.1587	1
GO:0032495~response to muramyl dipeptide	610.117	610.117	126.292	126.292			109.079	-109.079																																	209.11	1
GO:0070431~nucleotide-binding oligomerization domain containing 2 signaling pathway	610.117	610.117	126.292	126.292			109.079	-109.079																																	209.11	1
GO:0035338~long-chain fatty-acyl-CoA biosynthetic process	19.0235	19.0235	124.918	124.918	88.7933	58.674	56.3062	56.3062	5.50487	-5.50487			94.0732	76.3597	36.7231	14.8666	121.288	28.5372			22.3173	22.3173	35.2674	-35.2674	44.5593	-44.5593	26.6773	-26.6773	37.8856	37.8856			17.5646	17.5646			16.2003	16.2003	95.9816	-95.9816	16.5414	1
GO:0007342~fusion of sperm to egg plasma membrane	79.1246	-79.1246	182.396	-182.396	79.1147	-79.1147					145.551	-145.551			113.371	-113.371	39.695	39.695	25.1015	-25.1015			76.2157	-76.2157			37.0675	-37.0675	29.167	29.167	35.0048	-35.0048									-64.0077	1
GO:0030913~paranodal junction assembly	79.1246	-79.1246	182.396	-182.396	79.1147	-79.1147					145.551	-145.551			113.371	-113.371	39.695	39.695	25.1015	-25.1015			76.2157	-76.2157			37.0675	-37.0675	29.167	29.167	35.0048	-35.0048									-64.0077	1
GO:0009409~response to cold			10.444	-10.444	20.1106	-20.1106					104.059	-104.059	105.879	-72.2402	167.795	-101.561	26.4256	26.4256			67.9144	-67.9144	46.0674	-46.0674	32.6958	-32.6958	35.2287	-12.1762			82.8637	-82.8637	102.639	-102.639	28.1582	-28.1582			9.53884	9.53884	-46.0689	1
GO:0001821~histamine secretion	72.8832	72.8832	125.202	125.202	292.259	292.259					66.2246	66.2246	203.079	203.079	78.0589	78.0589																									139.618	1
GO:0042045~epithelial fluid transport	72.8832	72.8832	125.202	125.202	292.259	292.259					66.2246	66.2246	203.079	203.079	78.0589	78.0589																									139.618	1
GO:0043179~rhythmic excitation	72.8832	72.8832	125.202	125.202	292.259	292.259					66.2246	66.2246	203.079	203.079	78.0589	78.0589																									139.618	1
GO:0003158~endothelium development					91.9903	91.9903	49.6351	49.6351			249.569	249.569	125.186	125.186	148.642	148.642																			32.9202	32.9202			139.042	139.042	119.569	1
GO:0060586~multicellular organismal iron ion homeostasis					91.9903	91.9903	49.6351	49.6351			249.569	249.569	125.186	125.186	148.642	148.642																			32.9202	32.9202			139.042	139.042	119.569	1
GO:0030901~midbrain development	27.2815	-10.1449	25.5249	-25.5249	114.516	-62.369	4.94325	-4.94325			101.971	-37.1451	117.564	-57.5329	32.2564	-7.60115	7.94907	-7.94907	13.6986	13.6986	17.6956	-17.6956	43.0319	-43.0319	32.6351	-4.06231	42.8397	-42.8397	52.3197	52.3197	15.8499	-15.8499	72.1985	37.8786	12.9882	-12.9882	31.2418	10.109	70.1218	-70.1218	-16.0944	1
GO:0060612~adipose tissue development			15.7439	15.7439	65.6978	65.6978	52.1797	52.1797	12.2564	12.2564	65.7715	65.7715	77.387	77.387	74.8906	74.8906	70.647	22.1914	22.5892	1.56755	27.4755	27.4755	38.3586	-38.3586	34.8455	-34.8455					80.4962	43.7548	123.933	-74.2134	39.543	-10.8913	20.9934	-20.9934	10.2375	10.2375	17.0501	1
GO:0006833~water transport	98.8528	53.459	145.436	132.583	302.428	245.365			28.4338	28.4338	25.0937	-25.0937	54.8784	29.1688	68.405	60.7413	38.5767	38.5767									5.77054	-5.77054					23.1577	8.58386	3.84062	3.84062	14.7353	-8.5076	23.159	-23.159	41.4016	1
GO:0014010~Schwann cell proliferation	66.3895	-66.3895	17.061	-17.061	45.832	-45.832	44.4649	44.4649	38.3746	-38.3746	212.132	-112.576	36.6832	-36.6832	61.4708	-61.4708	92.0749	-39.0456													53.3263	-53.3263	124.286	-124.286	40.0837	-40.0837					-49.222	1
GO:0034453~microtubule anchoring	64.7681	-64.7681	97.7349	-97.7349	161.972	-161.972					37.7638	-37.7638	137.352	-137.352	78.6268	-78.6268	19.8857	-19.8857			13.2073	-13.2073	39.2141	-39.2141	26.0619	-26.0619					48.9218	-34.8489	34.0461	34.0461	49.3945	-28.5116	11.2346	11.2346	11.0267	-11.0267	-47.0463	1
GO:0007167~enzyme linked receptor protein signaling pathway	15.7305	15.7305	58.018	-58.018	105.689	-105.689					157.475	-63.6632	133.606	-133.606	119.604	-66.1198	17.0881	-17.0881			20.3303	20.3303	18.4124	18.4124			0.765459	-0.765459			87.4511	-65.7783	10.8437	10.8437	57.0088	-20.755	27.4869	27.4869			-31.3342	1
GO:0021707~cerebellar granule cell differentiation					52.6353	-52.6353	22.739	-22.739	71.6921	-28.1488	94.723	94.723			65.2371	65.2371	179.676	-179.676	137.842	137.842	17.4332	17.4332	44.1385	44.1385			16.539	16.539					69.0596	69.0596	57.1963	57.1963					18.2475	1
GO:0014009~glial cell proliferation											224.537	224.537									132.91	132.91	88.076	-88.076			139.078	-139.078	125.481	125.481					47.5459	47.5459	70.5425	-70.5425			33.2539	1
GO:0019934~cGMP-mediated signaling			127.434	127.434	335.372	335.372	103.998	103.998									119.781	119.781															29.3404	29.3404			111.779	111.779			137.951	1
GO:0072659~protein localization in plasma membrane	16.3387	-16.3387	67.1029	-67.1029	63.1645	17.3338	73.2685	-73.2685	82.5463	82.5463	85.1375	40.9584	30.7423	30.7423	51.5017	51.5017	30.673	-1.25282					98.2294	-98.2294	32.2692	-32.2692	130.229	-130.229			39.1404	39.1404					27.0317	-27.0317			-13.1071	1
GO:0060039~pericardium development			83.1076	-83.1076	178.324	101.387	36.4357	-36.4357	39.6058	39.6058			131.842	83.9234	55.5424	55.5424	171.439	39.6882	15.7492	15.7492			88.4754	-88.4754	22.964	-22.964															10.4914	1
GO:0015936~coenzyme A metabolic process			95.4961	-95.4961	119.871	-66.0962	39.319	-39.319			23.0559	23.0559					18.4228	-18.4228					77.7428	-77.7428	224.224	-224.224			21.3647	-21.3647					91.1402	-91.1402			111.776	-111.776	-72.2526	1
GO:0051091~positive regulation of sequence-specific DNA binding transcription factor activity	59.3352	46.283	74.6776	56.6265	158.403	137.008	3.39182	3.39182	13.1686	13.1686	74.2184	61.7984	77.8535	77.8535	112.464	112.464	3.9487	3.9487			28.0007	28.0007	19.955	3.22332	16.4034	10.7004	6.99525	-6.99525	1.80995	1.80995	39.2575	39.2575	51.3977	33.0506	49.0217	49.0217	11.3778	-0.706664	20.7189	-14.6887	34.4851	1
GO:0070933~histone H4 deacetylation											185.572	185.572			64.5992	64.5992	168.73	-168.73	55.4426	55.4426							13.4524	-13.4524			114.738	114.738	114.297	114.297	105.382	105.382					57.2312	1
GO:0042311~vasodilation	104.747	104.747	42.478	42.478	111.791	111.791	200.78	-131.448			82.4636	82.4636					99.8696	-24.9616					50.8522	-50.8522					14.8854	14.8854	44.1075	44.1075					70.153	-70.153			12.3057	1
GO:0051781~positive regulation of cell division	36.3367	36.3367	44.6554	34.9573	129.114	95.4183	13.4032	-9.35236	28.9477	1.00637	83.0453	-1.63195	135.027	29.1696	116.786	-6.2042	25.9804	25.9804			36.8249	-26.2385	12.3904	-12.3904	15.1802	-15.1802	5.35148	5.35148	3.46584	3.46584	49.7184	-27.2265	41.2404	-37.0537	13.0734	-13.0734	22.6468	-12.8676	8.72144	0.136054	3.71597	1
GO:0021545~cranial nerve development											46.9823	-46.9823	253.472	-253.472			47.3174	-47.3174	99.3713	99.3713	81.5437	-81.5437									49.4534	-49.4534	146.467	-146.467					93.6623	93.6623	-54.0252	1
GO:0042471~ear morphogenesis											46.9823	-46.9823	253.472	-253.472			47.3174	-47.3174	99.3713	99.3713	81.5437	-81.5437									49.4534	-49.4534	146.467	-146.467					93.6623	93.6623	-54.0252	1
GO:0043584~nose development											46.9823	-46.9823	253.472	-253.472			47.3174	-47.3174	99.3713	99.3713	81.5437	-81.5437									49.4534	-49.4534	146.467	-146.467					93.6623	93.6623	-54.0252	1
GO:0046627~negative regulation of insulin receptor signaling pathway	53.3594	53.3594	57.4355	57.4355	203.006	203.006	3.78074	3.78074	33.3159	33.3159	16.4048	16.4048	32.2301	32.2301	64.7033	64.7033					79.679	79.679	38.5643	38.5643	164.753	164.753	13.8335	-13.8335	28.6014	28.6014					15.2415	15.2415			12.4585	12.4585	52.6467	1
GO:0030334~regulation of cell migration	29.3406	-29.3406	45.9697	-45.9697	64.1314	-55.9205	2.05458	-2.05458			68.8443	-53.4828	139.505	-127.571	118.029	-40.6457	15.862	-15.862	10.7176	10.7176	37.583	-37.583	42.3442	-42.3442	60.7957	-60.7957	2.45912	-2.45912			42.6801	-42.6801	49.7659	-25.9835	80.2026	-20.7392	4.77299	4.77299			-34.5848	1
GO:0030850~prostate gland development	32.2017	32.2017	111.96	111.96	99.9279	99.9279	14.0391	14.0391							11.9833	11.9833	22.1882	22.1882							144.109	144.109			228.578	228.578			39.0974	-39.0974			72.7549	-72.7549	37.4084	37.4084	53.6858	1
GO:0060136~embryonic process involved in female pregnancy	189.774	189.774			187.373	187.373	140.45	-96.7476	118.8	118.8	71.3509	71.3509			27.4038	27.4038	78.1432	-78.1432																							59.9731	1
GO:0016574~histone ubiquitination			54.0943	-8.84888	211.86	167.012			58.4613	58.4613	80.3158	20.965	167.604	113.043	144.835	144.835	86.838	-40.4169	8.53904	8.53904																					57.9487	1
GO:0000050~urea cycle	43.1639	43.1639	119.443	119.443	310.603	310.603			24.6071	24.6071	40.9215	40.9215	104.702	104.702	107.119	107.119					61.8841	61.8841																			101.556	1
GO:0050872~white fat cell differentiation	43.1639	43.1639	119.443	119.443	310.603	310.603			24.6071	24.6071	40.9215	40.9215	104.702	104.702	107.119	107.119					61.8841	61.8841																			101.556	1
GO:0007023~post-chaperonin tubulin folding pathway					62.0712	-62.0712					125.917	-125.917	45.1021	-45.1021	99.1596	-99.1596					26.6432	-26.6432	53.4422	-53.4422	34.4026	-34.4026	15.2261	-15.2261			116.837	-116.837	147.855	-147.855	85.3808	-85.3808					-73.8215	1
GO:0032811~negative regulation of epinephrine secretion	34.4628	34.4628	200.162	-125.579	127.724	-20.1162	64.2121	-64.2121			103.471	103.471	10.73	10.73	27.2974	27.2974	32.7313	-32.7313					72.7221	-44.9329	53.793	-53.793	48.1307	-31.2732							36.1967	36.1967					-13.3733	1
GO:0033014~tetrapyrrole biosynthetic process	53.5286	-53.5286	26.0323	26.0323	350.455	317.862	20.6264	20.6264	136.373	136.373			36.4269	36.4269	118.967	118.967	30.915	30.915							18.8472	18.8472			18.9084	18.9084											67.1429	1
GO:0006303~double-strand break repair via nonhomologous end joining	41.3923	-41.3923	34.6837	-34.6837	24.9161	-24.9161	16.2089	2.94671			154.007	-124.29	133.114	-133.114	148.245	-148.245	57.1481	-4.63166					13.7151	-13.7151							27.2285	-27.2285	59.6186	-59.6186	53.3571	-53.3571	32.1695	-32.1695	14.1393	14.1393	-48.5912	1
GO:0030828~positive regulation of cGMP biosynthetic process			65.2482	65.2482	211.78	211.78	44.5706	44.5706					67.3729	67.3729	32.9353	32.9353	83.0945	83.0945			40.2042	40.2042	135.064	135.064			53.4688	53.4688	50.6636	-50.6636									24.448	24.448	64.3202	1
GO:0014912~negative regulation of smooth muscle cell migration	43.894	-43.894			93.6849	-93.6849	44.3338	-44.3338	44.0132	-44.0132	255.528	-126.834			99.6488	-99.6488	164.597	-37.5215													34.348	-34.348	27.8157	-27.8157							-61.3437	1
GO:0048754~branching morphogenesis of a tube	42.813	-12.5093	21.2321	-21.2321	42.8248	-42.8248	16.1015	-16.1015			74.9369	-63.543	90.5449	-90.5449	102.977	-102.977					64.5934	-64.5934	30.6194	-30.6194	50.1198	-50.1198	7.88639	7.88639	4.66328	4.66328	71.3518	-33.2197	98.6771	-98.6771	63.9958	-63.9958	16.3979	-16.3979	6.52658	6.52658	-40.4871	1
GO:0042989~sequestering of actin monomers	40.4969	-40.4969	67.8343	-67.8343					46.7741	46.7741	82.7791	-63.0065	115.643	-115.643	52.2931	-52.2931							53.2536	-53.2536	33.3662	-33.3662	42.9177	-42.9177	52.7559	52.7559	16.6865	16.6865	71.9588	-71.9588	109.792	-109.792	18.8181	-18.8181			-39.5117	1
GO:0032387~negative regulation of intracellular transport					124.176	-124.176					129.059	-129.059	216.756	-216.756					67.8804	67.8804			92.2875	92.2875					126.124	-126.124							49.0424	49.0424			-55.2722	1
GO:0000132~establishment of mitotic spindle orientation	86.1265	-86.1265	70.5038	-70.5038	170.177	-170.177			14.5064	-14.5064	70.6513	-70.6513	80.3753	-80.3753	53.015	-53.015	13.4836	-13.4836	13.505	13.505	47.6987	-47.6987			16.7913	-16.7913							33.8613	33.8613	20.9662	-20.9662	49.3959	49.3959	64.0285	-64.0285	-40.7708	1
GO:0001961~positive regulation of cytokine-mediated signaling pathway			72.5225	-72.5225	132.111	-132.111					138.212	-138.212	167.008	-167.008	116.077	-116.077															95.7684	-95.7684			48.6024	-48.6024	34.3586	34.3586			-91.9928	1
GO:0032940~secretion by cell			72.5225	-72.5225	132.111	-132.111					138.212	-138.212	167.008	-167.008	116.077	-116.077															95.7684	-95.7684			48.6024	-48.6024	34.3586	34.3586			-91.9928	1
GO:0002053~positive regulation of mesenchymal cell proliferation	51.6352	40.5655	21.7407	7.44891	32.8541	-17.9089	13.6627	-4.30171	4.03943	-4.03943	83.19	-24.0369	114.281	-22.8828	132.256	-48.9929	6.90108	-6.90108			46.4677	-46.4677	18.2596	-18.2596	22.3708	-22.3708	7.88639	7.88639			64.1432	-49.2493	104.762	-36.5054	25.7202	-12.812	16.1079	16.1079	38.2244	-25.1713	-14.8828	1
GO:0009308~amine metabolic process	186.054	186.054			241.66	241.66	101.282	-101.282	143.669	143.669											97.2224	97.2224									34.2864	34.2864									100.268	1
GO:0034332~adherens junction organization	39.3974	-39.3974	40.1493	-30.6072	59.7363	-59.7363					150.81	12.8073	120.157	-120.157	80.4681	-61.8889	72.0649	-72.0649	9.33402	9.33402	7.24557	-7.24557	18.4119	2.11965	3.87853	-3.87853	6.68626	6.68626			57.9459	-40.468	72.6074	-72.6074	43.0783	-22.8773	10.4437	-0.0508795	10.2896	10.2896	-28.8084	1
GO:0007259~JAK-STAT cascade	13.5833	13.5833	64.0899	15.38	187.97	44.3158	49.1189	-49.1189	28.6494	-2.39435	56.0053	-56.0053	80.041	-32.3756	101.765	-51.9083	32.5296	32.5296			20.6228	-20.6228	29.7997	8.03263	12.1239	12.1239	11.3874	11.3874			18.5912	-18.5912	32.4512	-32.4512	63.6159	-63.6159					-11.8582	1
GO:0045596~negative regulation of cell differentiation	39.6552	20.5348	66.919	66.919	216.972	200.305	21.4511	21.4511	49.2617	35.3073	50.8972	50.8972	90.7215	90.7215	146.121	146.121	26.6904	2.8503			32.01	32.01	37.8773	37.8773	15.7238	15.7238									6.63797	6.63797					55.9505	1
GO:0045086~positive regulation of interleukin-2 biosynthetic process	95.8151	69.288	61.8376	14.5521	169.608	119.394	42.7406	-28.5628	76.8178	-20.9768	58.8981	58.8981	86.008	34.8548	121.319	121.319	24.369	-24.369					20.6399	-20.6399	22.598	-22.598	20.2091	-20.2091													23.4125	1
GO:0043388~positive regulation of DNA binding	23.5219	-23.5219	12.9439	-12.9439	37.6579	-37.6579					171.421	-171.421	55.7364	-55.7364	100.257	-100.257	62.5285	62.5285			33.3015	-33.3015	12.1547	-12.1547			4.28463	-4.28463			96.4562	-96.4562	71.9942	-71.9942	118.109	-118.109					-51.9469	1
GO:0045648~positive regulation of erythrocyte differentiation	30.7824	-30.7824	33.4152	-33.4152	65.8821	-65.8821					90.9685	2.9646	39.8993	-14.253	44.9014	-44.9014	50.8153	50.8153	13.5139	-13.5139	54.6281	-54.6281	59.9842	-59.9842	65.4222	-65.4222					37.8636	-37.8636	132.036	-132.036	39.7095	-39.7095	26.9915	-26.9915	13.1626	13.1626	-34.5275	1
GO:0060996~dendritic spine development	258.97	258.97			196.314	196.314	148.248	-148.248	101.471	101.471	22.0664	22.0664					72.3795	-72.3795																							59.6988	1
GO:0048608~reproductive structure development	38.538	38.538	89.5679	89.5679	74.4628	74.4628	19.1404	3.32205			51.8607	51.8607	48.0252	48.0252	28.6722	28.6722	17.7505	17.7505							115.287	115.287			182.863	182.863			43.0007	-19.5551			58.204	-58.204	29.9267	29.9267	46.3475	1
GO:0009743~response to carbohydrate stimulus	58.9613	-30.6124	51.1279	-10.5591	162.562	-67.583					163.94	-163.94	165.997	-102.896	38.5917	-20.7816	10.9048	10.9048	19.3944	19.3944			26.3678	26.3678			5.87755	5.87755	36.0355	-36.0355	20.7503	-20.7503	11.5288	-11.5288	11.0494	-11.0494	14.0121	14.0121			-26.6119	1
GO:0007179~transforming growth factor beta receptor signaling pathway	39.8371	17.5717	31.0797	-20.9764	101.757	-54.0745	49.7162	-1.28316	29.6206	-18.8343	80.8192	20.4316	49.5499	-29.786	77.02	-0.930715	33.256	-27.821	18.3759	8.67915	36.4247	-18.3205	38.2602	-20.4593	8.81043	-1.81568	21.6303	-1.79087	8.03161	-0.266959	32.8348	7.27836	51.2932	25.7526	56.9902	-3.27755	11.8801	-4.67437	17.6284	-4.20775	-6.44028	1
GO:0010951~negative regulation of endopeptidase activity	46.7882	-41.223	71.2347	-42.6971	63.5977	-36.7219	11.5124	11.5124			36.3322	-36.3322	122.483	-37.9864	72.8849	-48.1837	39.1562	-1.66104	3.12448	3.12448	32.1439	-19.266	47.8525	-24.9026	65.3663	-24.9587	6.55681	-2.62103	3.10205	3.10205	26.461	-26.461	54.009	-16.7553	75.9446	21.1076	2.3688	-2.3688	11.6859	11.6859	-16.4003	1
GO:2001022~positive regulation of response to DNA damage stimulus	151.294	124.395	100.213	34.1919	13.5287	13.5287	20.5507	-20.5507			120.915	-26.7828	66.9909	25.9436	133.942	105.236					18.362	18.362	36.6918	36.6918	11.0095	11.0095	10.1695	10.1695			14.3673	14.3673	26.7732	-6.19086	55.3844	55.3844			12.0806	12.0806	27.1891	1
GO:0009755~hormone-mediated signaling pathway	22.2272	22.2272	90.4621	90.4621	197.879	176.708	10.3289	10.3289	22.4359	22.4359	19.0909	-19.0909	93.7384	93.7384	72.1061	72.1061	107.603	107.603	13.7838	-13.7838	6.72293	-6.72293	45.8484	16.059	28.9037	10.7744	18.7906	9.75593					10.2953	-10.2953	24.0595	-24.0595	5.98075	-5.98075			32.4862	1
GO:0019348~dolichol metabolic process					183.068	-183.068	49.0326	49.0326	262.518	-262.518	65.0113	-65.0113			40.2134	-40.2134																	83.5766	83.5766					106.471	-106.471	-74.9531	1
GO:0046022~positive regulation of transcription from RNA polymerase II promoter during mitosis			86.5486	-86.5486	41.9322	-41.9322	186.199	-186.199					235.05	-235.05			102.289	-102.289	136.059	136.059																					-85.9933	1
GO:0001525~angiogenesis	57.9767	43.1083	55.3034	7.57905	64.0858	-1.30096	27.4478	-20.7692	6.80667	-0.462959	62.7362	-20.8032	81.0472	-17.8549	90.0841	2.58589	9.45348	-3.05552	4.89066	4.89066	31.4769	6.8453	38.3386	17.5379	46.9199	17.1251	8.42499	0.704286	9.92445	2.92643	31.1596	2.07135	54.8921	17.8603	76.2305	36.422	12.6033	6.55356	17.7905	-1.78429	5.00896	1
GO:0009186~deoxyribonucleoside diphosphate metabolic process					96.3261	-96.3261					139.692	-139.692			90.6817	-90.6817							117.908	117.908	149.337	149.337	193.463	193.463													22.3347	1
GO:0060430~lung saccule development	33.2666	-33.2666					27.8661	27.8661			73.388	73.388					100.939	-21.8099					26.4499	26.4499									311.493	311.493			120.093	120.093	93.343	-93.343	51.3587	1
GO:0060486~Clara cell differentiation	33.2666	-33.2666					27.8661	27.8661			73.388	73.388					100.939	-21.8099					26.4499	26.4499									311.493	311.493			120.093	120.093	93.343	-93.343	51.3587	1
GO:0001756~somitogenesis	20.4191	-20.4191	84.8516	-84.8516	154.613	-154.613	10.7164	-10.7164	17.5663	-17.5663	68.6597	-55.7361	116.141	-116.141	36.7785	-36.7785	39.5414	-39.5414	11.1029	11.1029	8.32736	-8.32736	37.7636	-37.7636	34.0696	-34.0696			25.9248	-25.9248	27.9732	-27.9732	25.9531	25.9531	22.9022	-22.9022	9.72961	9.72961	32.9985	-32.9985	-35.7651	1
GO:0060070~canonical Wnt receptor signaling pathway	76.3268	57.8901	67.3462	49.2944	117.434	89.841	5.73605	-0.929034	8.75879	4.61018	87.6901	39.7063	85.6865	72.5878	96.6413	85.4257	15.0754	7.9878			33.4455	25.3906	16.6286	2.79102	11.6891	3.56643	5.00614	-5.00614			40.6742	25.1086	44.8875	19.7069	46.8308	35.3137	11.2978	-2.35706	14.8329	-14.8329	27.5608	1
GO:0043666~regulation of phosphoprotein phosphatase activity			72.6561	72.6561			124.817	124.817	92.3693	-92.3693			26.806	-26.806							79.7307	28.1729	82.4055	82.4055	99.568	99.568	72.4153	72.4153					61.8743	61.8743	45.7174	45.7174	26.2655	26.2655			44.9743	1
GO:0051482~elevation of cytosolic calcium ion concentration involved in phospholipase C-activating G-protein coupled signaling pathway	24.2944	24.2944	125.336	125.336	136.905	136.905	21.1845	21.1845			43.0926	43.0926	142.214	142.214	94.2804	94.2804					71.1485	71.1485	25.6494	25.6494	39.2697	39.2697					38.6923	38.6923	20.8042	20.8042							65.2392	1
GO:0050673~epithelial cell proliferation			36.7968	-36.7968	65.6608	-65.6608			15.3672	15.3672	159.077	-159.077	223.651	-223.651	194.752	-194.752			9.25815	9.25815			8.88754	8.88754			10.7325	10.7325							58.3426	-58.3426					-69.4035	1
GO:0071318~cellular response to ATP			121.093	121.093			208.029	208.029	153.949	-153.949											42.9648	-42.9648	65.5912	65.5912	69.9087	69.9087	120.692	120.692													55.4858	1
GO:0051151~negative regulation of smooth muscle cell differentiation													67.0149	-67.0149							134.879	134.879	103.98	103.98	141.709	141.709							154.686	154.686	114.293	114.293	65.6637	65.6637			92.5995	1
GO:0008354~germ cell migration	22.6694	22.6694	105.444	105.444	170.131	170.131	30.2263	30.2263	30.4839	30.4839	21.4683	21.4683									61.5913	61.5913	148.317	148.317	100.73	100.73	43.3027	43.3027					46.7351	-46.7351							62.5116	1
GO:0032308~positive regulation of prostaglandin secretion			49.1722	49.1722	254.813	254.813	14.1778	14.1778	55.841	55.841	61.518	61.518	108.499	108.499	237.061	237.061																									111.583	1
GO:0046827~positive regulation of protein export from nucleus			49.1722	49.1722	254.813	254.813	14.1778	14.1778	55.841	55.841	61.518	61.518	108.499	108.499	237.061	237.061																									111.583	1
GO:0045600~positive regulation of fat cell differentiation	25.6772	-1.01207	69.501	-1.24779	193.766	78.573	24.4096	24.4096	28.3517	28.3517	53.1831	53.1831	84.2146	50.4886	57.2885	57.2885	53.2762	22.1262	14.5216	1.00771	17.6812	17.6812	24.6591	-24.6591	22.4007	-22.4007					11.8097	-11.8097	63.6899	-63.6899	16.211	-16.211	13.4958	-13.4958	6.58128	6.58128	10.2869	1
GO:0031623~receptor internalization	31.1392	13.3151	65.0208	65.0208	173.966	148.967	6.20155	-6.20155	42.389	42.389	49.8256	25.728	38.9989	38.9989	57.3559	57.3559	116.722	-13.9526	36.0243	36.0243	4.7545	4.7545	53.1205	8.78687	19.839	19.839	42.2852	-13.7387	8.21845	8.21845			17.3847	-17.3847	15.599	15.599					25.5129	1
GO:0001958~endochondral ossification	34.0036	16.2609	72.9716	-50.1611	214.39	-91.9301	15.7842	-15.7842	30.3561	-2.92752	61.2645	25.3926	47.9714	-18.9072	49.136	36.4588	10.7472	-10.7472	6.25165	6.25165	19.3055	19.3055	7.01678	-7.01678	79.8918	-66.0705			40.5988	-40.5988			13.8355	13.8355	47.3252	-11.4221			26.3803	-26.3803	-13.2024	1
GO:0009749~response to glucose stimulus	74.7201	74.7201	37.5569	37.5569	86.788	79.2582	2.74771	2.74771	11.3347	11.3347	56.7721	15.21	90.8834	54.6214	118.063	90.3545	18.6092	-9.7162	12.4189	12.4189	19.0162	19.0162	31.697	21.9108	35.6187	35.6187	7.72657	-7.72657	6.97116	6.97116	57.8949	28.9042	34.6832	34.6832	66.063	66.063	3.11072	3.11072	3.97669	3.97669	29.0517	1
GO:0009611~response to wounding	21.4937	-21.4937	51.9432	-51.9432	110.83	-85.4755	25.7763	-22.5829	14.3202	0.592852	62.886	-37.3131	87.3522	-25.7965	65.4942	-29.1442	51.1111	-7.22447	10.1385	10.1385	13.4461	-13.4461	39.9943	-13.011	12.0614	-0.849295	32.5676	-9.51623	9.54127	-4.78322	30.9643	-12.3465	47.5463	-10.1594	62.5049	-20.8398	10.6591	10.6591	15.7199	-5.89151	-17.5213	1
GO:0070306~lens fiber cell differentiation	6.85477	-6.85477	69.103	-69.103	38.4682	-38.4682	36.4357	-36.4357	13.4643	-13.4643	64.9415	-64.9415	39.129	-39.129	24.5883	-24.5883	86.7636	-65.5519	15.7492	15.7492			88.4754	-88.4754	22.964	-22.964					21.3305	-21.3305	97.1517	-2.27731	16.0335	-16.0335	54.4158	54.4158	79.9123	-79.9123	-30.5509	1
GO:0050995~negative regulation of lipid catabolic process	44.8976	44.8976	61.7201	61.7201	192.535	192.535	11.3422	11.3422	44.6728	44.6728	105.697	105.697	79.5994	79.5994	159.424	159.424	19.6388	-19.6388					8.33676	8.33676			5.05726	5.05726					6.25763	6.25763	21.718	21.718			14.1203	-14.1203	50.5356	1
GO:0030042~actin filament depolymerization	102.997	-102.997	199.088	-199.088	199.195	-199.195					107.008	-107.008	105.394	-105.394	42.4499	-42.4499									18.2507	-18.2507															-110.626	1
GO:0051602~response to electrical stimulus	124.939	101.098	26.0645	26.0645	62.8938	37.7937	124.586	-124.586			69.6261	69.6261	64.8472	36.8081	47.0777	28.3272	51.6912	-51.6912	14.6846	-14.6846			46.9983	-29.28	13.7642	13.7642	3.81295	-3.81295	11.1641	11.1641	33.0806	33.0806			17.4429	-17.4429	52.6148	-52.6148	9.05378	-9.05378	3.20946	1
GO:0043983~histone H4-K12 acetylation	70.4445	-70.4445	46.3411	-46.3411	83.1739	-83.1739			11.6878	11.6878	109.041	-89.0243	128.732	-104.731	76.0886	-57.7781			38.3223	-1.79266	47.6212	-47.6212	43.6424	-43.6424	35.394	-35.394	2.42157	2.42157			31.1325	-31.1325	29.5217	-29.5217	20.3463	-20.3463					-43.1223	1
GO:0055010~ventricular cardiac muscle tissue morphogenesis	71.8944	71.8944	15.3141	15.3141	37.1657	37.1657	44.3287	37.1385			187.69	187.69	66.5902	66.5902	105.203	105.203	53.6604	-53.6604	21.3055	21.3055	20.1177	20.1177			6.7264	6.7264			9.08953	9.08953	38.039	38.039	30.1872	30.1872	56.3185	56.3185			9.24094	9.24094	41.1475	1
GO:0043171~peptide catabolic process	100.895	-100.895	98.3217	-98.3217	74.9428	-74.9428					211.559	-211.559	135.838	-135.838	151.26	-151.26																									-128.803	1
GO:0043303~mast cell degranulation					23.2035	-23.2035							58.6591	-58.6591	31.8792	-31.8792			44.0537	-44.0537			120.373	120.373	41.2927	41.2927	81.8548	81.8548	66.5296	-66.5296			51.9704	51.9704			141.38	141.38	110.363	-110.363	9.28935	1
GO:0070301~cellular response to hydrogen peroxide	54.2498	54.2498			9.73634	9.73634	53.4025	-53.4025									13.7243	-13.7243	10.4308	10.4308	64.6583	64.6583	113.166	113.166	124.828	124.828					14.2815	14.2815	119.205	119.205	157.923	157.923	35.6317	35.6317			53.082	1
GO:0006544~glycine metabolic process	222.329	-222.329					82.4274	82.4274			150.38	-150.38	31.7997	-31.7997	63.1294	-63.1294					50.3702	-50.3702	74.816	-74.816	34.535	-34.535	12.8862	-12.8862							48.2284	-48.2284					-60.6047	1
GO:0006563~L-serine metabolic process	222.329	-222.329					82.4274	82.4274			150.38	-150.38	31.7997	-31.7997	63.1294	-63.1294					50.3702	-50.3702	74.816	-74.816	34.535	-34.535	12.8862	-12.8862							48.2284	-48.2284					-60.6047	1
GO:0019367~fatty acid elongation, saturated fatty acid			98.878	98.878			40.1916	40.1916	24.7719	-24.7719			140.127	140.127	30.471	30.471	135.759	135.759									10.6681	-10.6681					79.0405	79.0405			72.9014	72.9014	135.71	-135.71	42.6218	1
GO:0030497~fatty acid elongation			98.878	98.878			40.1916	40.1916	24.7719	-24.7719			140.127	140.127	30.471	30.471	135.759	135.759									10.6681	-10.6681					79.0405	79.0405			72.9014	72.9014	135.71	-135.71	42.6218	1
GO:0034625~fatty acid elongation, monounsaturated fatty acid			98.878	98.878			40.1916	40.1916	24.7719	-24.7719			140.127	140.127	30.471	30.471	135.759	135.759									10.6681	-10.6681					79.0405	79.0405			72.9014	72.9014	135.71	-135.71	42.6218	1
GO:0045541~negative regulation of cholesterol biosynthetic process			127.434	127.434	335.372	335.372	103.998	103.998					18.7169	-18.7169			141.978	82.7457	22.5762	22.5762									17.3831	-17.3831											90.8608	1
GO:0051496~positive regulation of stress fiber assembly	68.9704	-4.74342	70.248	-55.2997	67.9465	-34.2411	87.8031	-76.5606			128.959	-128.959	69.5642	-55.9577	79.4889	-56.7505	33.2038	-10.713	5.24975	5.24975			29.8161	-29.8161	13.1629	-13.1629					19.1621	-19.1621	60.6318	-29.6452	16.2326	-16.2326	5.45629	5.45629	10.7683	-10.7683	-33.2066	1
GO:0007016~cytoskeletal anchoring at plasma membrane	112.652	-112.652	41.4417	-41.4417	116.09	-116.09	14.8216	14.8216	27.63	-27.63	43.8984	-10.7131	70.6427	-70.6427	64.741	-64.741	21.8534	-21.8534			63.6855	-63.6855	18.6221	-18.6221	88.8121	-88.8121			26.1112	-26.1112	13.2467	-13.2467					18.492	-18.492	22.9054	22.9054	-41.0629	1
GO:0017145~stem cell division	223.598	-223.598	86.4415	-86.4415	219.879	-219.879																											101.584	101.584			67.7569	67.7569	65.2539	-65.2539	-70.9718	1
GO:0031023~microtubule organizing center organization	223.598	-223.598	86.4415	-86.4415	219.879	-219.879																											101.584	101.584			67.7569	67.7569	65.2539	-65.2539	-70.9718	1
GO:0051081~nuclear envelope disassembly	223.598	-223.598	86.4415	-86.4415	219.879	-219.879																											101.584	101.584			67.7569	67.7569	65.2539	-65.2539	-70.9718	1
GO:0046854~phosphatidylinositol phosphorylation	37.9495	5.36777	30.7683	-18.2226	75.9457	54.4793	4.68432	-4.68432	22.7855	22.7855	102.803	47.7517	65.0793	44.958	109.834	68.1529	18.5124	-0.274561	4.98767	4.98767	56.2213	42.7163	30.5715	-5.75656	39.8062	21.7812	11.5202	-11.5202	7.75953	1.34293	49.316	38.2523	25.1152	25.1152	30.3039	24.2848	26.2508	26.2508	13.6391	-6.86132	19.0453	1
GO:0002480~antigen processing and presentation of exogenous peptide antigen via MHC class I, TAP-independent	110.07	-110.07			124.049	-124.049	52.5915	52.5915	32.2848	-32.2848			46.3547	-46.3547	215.01	-215.01									46.5214	46.5214			25.5693	25.5693			63.5212	63.5212			47.4613	47.4613			-29.2104	1
GO:0009888~tissue development	118.246	-94.5516	64.1519	-64.1519	111.354	-94.3498					54.6276	54.6276	11.6078	11.6078	73.6828	73.6828	9.70956	-9.70956	18.3569	18.3569	69.1726	-23.3794			6.75482	-6.75482					27.0586	27.0586	50.9643	50.9643	28.0102	28.0102	65.3642	43.4304	53.8124	-29.2153	-0.958242	1
GO:0090200~positive regulation of release of cytochrome c from mitochondria	52.5201	52.5201			9.73634	9.73634	23.3296	-23.3296			188.473	-188.473	41.5381	-41.5381	110.231	-110.231	48.7092	21.2605			12.8336	-12.8336	13.1887	-13.1887			0.147418	-0.147418			72.5889	-72.5889	24.1668	-24.1668	132.172	-132.172			31.2059	-31.2059	-40.4541	1
GO:0001578~microtubule bundle formation	17.0095	-1.30784	8.80522	-8.80522	70.2895	-38.558					105.027	-87.345	78.0852	-78.0852	10.4369	-10.4369			16.9701	16.9701	13.8926	-13.8926	67.4473	9.6062	8.9765	8.9765	54.9047	6.44242	112.817	-31.8823			80.83	59.2314	15.5098	-15.5098	60.4238	60.4238	38.8295	-38.8295	-10.1876	1
GO:0001768~establishment of T cell polarity	110.229	-110.229			255.506	-255.506			67.4996	-67.4996	67.3467	-67.3467	84.2141	-84.2141							60.1714	-60.1714	61.7654	-61.7654	52.9684	-52.9684															-94.9626	1
GO:0007132~meiotic metaphase I	110.229	-110.229			255.506	-255.506			67.4996	-67.4996	67.3467	-67.3467	84.2141	-84.2141							60.1714	-60.1714	61.7654	-61.7654	52.9684	-52.9684															-94.9626	1
GO:0032796~uropod organization	110.229	-110.229			255.506	-255.506			67.4996	-67.4996	67.3467	-67.3467	84.2141	-84.2141							60.1714	-60.1714	61.7654	-61.7654	52.9684	-52.9684															-94.9626	1
GO:0002544~chronic inflammatory response											249.373	-249.373	219.453	-219.453	114.603	-114.603															173.944	-173.944									-189.343	1
GO:0042535~positive regulation of tumor necrosis factor biosynthetic process											249.373	-249.373	219.453	-219.453	114.603	-114.603															173.944	-173.944									-189.343	1
GO:0002063~chondrocyte development	77.2132	14.9383	103.45	-61.6306	246.647	-22.1367			25.1428	25.1428	79.4357	79.4357	65.9893	-12.7049	78.462	78.462					35.3935	35.3935			12.6695	12.6695									32.9112	32.9112					18.2481	1
GO:0022614~membrane to membrane docking	42.8439	-42.8439	75.5941	-75.5941	107.265	-107.265					121.666	-121.666	182.216	-182.216	97.1114	-97.1114					14.8527	-14.8527			26.0682	-26.0682					53.6485	-53.6485							34.3581	34.3581	-68.6907	1
GO:0030182~neuron differentiation	60.2722	44.8009	69.9618	61.1604	108.51	90.5543	9.42568	-3.22534	6.00816	-1.29728	60.4201	39.99	107.346	87.273	94.4605	94.4605	23.0259	13.515	2.826	2.826	37.036	26.1646	19.6097	19.6097	14.5336	10.676	5.76511	5.76511			35.9049	32.0514	44.1754	26.1464	33.969	22.108	20.5188	15.1393	1.44418	1.44418	31.0085	1
GO:0006574~valine catabolic process	177.544	-177.544	65.6921	-65.6921	71.8427	-71.8427					17.7961	-17.7961	54.7619	-54.7619	104.268	-104.268					17.9399	-17.9399	69.3806	-69.3806	72.1324	-72.1324	21.3944	-21.3944					58.7495	-58.7495	23.2742	-23.2742					-62.898	1
GO:0045765~regulation of angiogenesis	72.3111	-72.3111	65.3416	-44.8163	114.637	-22.2077	8.08453	8.08453	6.9772	-6.9772	98.3151	-80.2141	96.1953	-3.59377	67.3524	-25.4348	48.7578	-4.58409			11.8359	-11.8359	21.7851	-21.7851	37.8552	-37.8552	11.0759	-11.0759			25.7048	-25.7048	34.3174	-34.3174	17.4943	-17.4943			15.5578	15.5578	-23.3274	1
GO:0038032~termination of G-protein coupled receptor signaling pathway	96.3742	54.787	26.492	26.492	64.5261	-24.4515			14.308	-14.308	64.4194	11.9902	12.0306	-12.0306	10.4487	-0.972512	21.177	-11.2507	7.5144	7.5144	54.9101	37.7183	79.8635	62.2163	120.277	105.143					24.6933	24.6933	10.7824	10.7824	88.2166	88.2166	4.84028	4.84028	51.1393	51.1393	24.8541	1
GO:0021877~forebrain neuron fate commitment	33.2666	-33.2666					27.8661	27.8661					40.1074	-40.1074			86.7552	-7.62615					26.4499	26.4499									259.109	259.109	63.479	63.479	120.093	120.093	93.343	-93.343	35.8504	1
GO:0018149~peptide cross-linking	47.0048	-47.0048			66.2626	-66.2626	37.9925	37.9925	54.2218	-54.2218	83.1242	-83.1242	73.1509	-73.1509	38.2012	-38.2012			20.4708	-20.4708			34.2876	34.2876	14.7667	14.7667	40.3549	40.3549			106.482	-9.48095	92.5741	92.5741	41.1207	41.1207					-9.34434	1
GO:0016079~synaptic vesicle exocytosis	39.8422	39.8422	82.5766	82.5766	84.3402	53.4022					19.478	19.478	68.2336	-9.97854	21.2528	-21.2528					31.1045	31.1045	83.1409	83.1409	17.1005	17.1005	54.5699	54.5699	44.353	-44.353			34.647	34.647			94.2532	94.2532	73.5752	-73.5752	25.7825	1
GO:0001954~positive regulation of cell-matrix adhesion	26.3364	-26.3364	78.0462	-78.0462	56.2109	-56.2109	19.0669	-19.0669	41.8611	-10.9547	130.154	-106.7	25.2232	-25.2232	59.7893	-59.7893	38.1227	38.1227			9.41966	9.41966	59.5486	-59.5486	41.8362	-41.8362	55.6313	-55.6313	50.1924	50.1924	20.6088	-20.6088	16.6894	-16.6894	19.0184	19.0184					-27.0523	1
GO:0010977~negative regulation of neuron projection development	82.0599	-58.6405	56.4293	24.996	119.803	-47.1281	5.10511	5.10511	7.44125	-7.44125	67.375	-67.375	20.3518	-20.3518	4.35755	4.35755	8.06843	8.06843			7.84271	-7.84271	27.4512	27.4512	47.0328	47.0328	43.6952	43.6952	87.7626	78.4762	7.38251	7.38251	67.3732	38.9387			44.7636	-8.14909	41.2642	-14.0581	3.02873	1
GO:0001837~epithelial to mesenchymal transition	82.0847	65.9059	21.0943	-21.0943	49.0451	-19.3818	36.0091	36.0091	5.90379	-5.90379	124.694	106.433	48.6705	-3.52897	100.438	100.438	49.1493	-49.1493	23.1847	23.1847	21.9841	-0.343512			28.2897	-28.2897			7.94147	-7.94147	25.0448	25.0448	18.0305	9.16757	79.6362	35.5831			24.1871	15.1485	16.546	1
GO:0071560~cellular response to transforming growth factor beta stimulus	82.5714	82.5714	28.4241	28.4241	84.2198	84.2198	7.91451	7.91451	8.39104	8.39104	24.2871	24.2871	54.4159	54.4159	131.407	131.407	4.3231	4.3231	10.1601	10.1601	24.5219	24.5219	24.5688	24.5688	54.4128	54.4128					12.4313	12.4313	42.5928	42.5928	114.682	114.682	23.9526	23.9526	12.0365	12.0365	41.4063	1
GO:0043068~positive regulation of programmed cell death					37.6821	-37.6821															37.0469	-37.0469	41.9401	41.9401			81.7961	81.7961	108.623	-108.623			186.749	186.749			146.641	146.641	103.545	-103.545	21.2786	1
GO:0033598~mammary gland epithelial cell proliferation	24.3703	-24.3703	31.7007	-31.7007	36.1675	-36.1675	9.96802	-9.96802			114.684	-9.49922	25.5984	4.32229	32.2914	-1.10807	12.7804	12.7804	15.7662	-15.7662	24.8361	-24.8361	57.5379	-57.5379	52.2683	-52.2683					57.8808	-57.8808	130.256	-130.256	58.2488	-34.4429	31.4901	-31.4901	25.5888	25.5888	-27.9177	1
GO:0030522~intracellular receptor mediated signaling pathway	24.9816	24.9816	79.5143	79.5143	118.446	118.446	8.66588	8.66588					47.3377	47.3377	73.8148	73.8148	18.4073	18.4073			83.7273	83.7273	123.736	123.736	123.139	123.139							20.623	-3.10239	18.9573	18.9573					59.802	1
GO:0060528~secretory columnal luminar epithelial cell differentiation involved in prostate glandular acinus development			84.2274	84.2274	88.2638	88.2638					132.127	132.127	80.3436	80.3436	72.9871	72.9871					41.2662	41.2662			36.9952	36.9952			49.9924	49.9924	58.4357	58.4357	48.9383	48.9383	45.1212	45.1212					67.1544	1
GO:0006446~regulation of translational initiation	15.1405	-8.8122	10.9221	10.9221	49.3087	-25.4819			9.53674	-9.53674	82.1284	-60.6098	26.173	-26.173	70.7553	-70.7553	30.1734	9.82414	8.28955	-8.28955	10.4693	-1.67511	50.9556	-50.9556	22.7218	-22.7218	56.5548	-56.5548			25.9397	-25.9397	118.803	-118.803	108.057	-108.057	42.1981	-42.1981			-36.2246	1
GO:0006091~generation of precursor metabolites and energy	38.056	21.7953	38.566	38.566	118.914	69.187	2.87501	2.87501	24.0361	9.08233	58.2017	-22.6056	23.5251	7.38219	52.6919	6.56207	28.76	25.4909	7.88134	-3.25227	46.6726	41.5724	30.0646	11.597	88.6556	81.7789	13.5516	-13.5516	14.7938	14.7938	7.7536	-1.32707	51.1525	4.95437	39.551	-7.05434	18.7012	8.56525	31.9085	-15.9141	14.0249	1
GO:0050805~negative regulation of synaptic transmission	89.1258	-89.1258	134.096	-134.096	225.821	-225.821					64.3717	-64.3717	67.8665	-67.8665	68.5168	-68.5168					33.8854	-33.8854	16.4672	-16.4672	19.597	-19.597	5.73996	5.73996									10.5894	10.5894			-63.947	1
GO:0072334~UDP-galactose transmembrane transport			92.8785	92.8785	32.9348	32.9348	63.8807	63.8807			27.7275	27.7275	79.8402	79.8402	111.515	111.515									46.9043	46.9043					33.6723	33.6723			167.844	167.844			78.4734	78.4734	73.5671	1
GO:0048843~negative regulation of axon extension involved in axon guidance											246.958	-246.958	137.49	-137.49	193.738	-193.738															68.6489	-68.6489							88.7521	88.7521	-111.617	1
GO:0048880~sensory system development											246.958	-246.958	137.49	-137.49	193.738	-193.738															68.6489	-68.6489							88.7521	88.7521	-111.617	1
GO:0045785~positive regulation of cell adhesion	9.50954	9.50954	13.153	-3.8185	21.7986	-10.8812	13.7353	-13.7353			94.2181	-70.4227	98.5677	-46.1543	130.187	-88.6642					65.8934	-44.4675	39.8366	-3.52992	27.2407	-27.2407	11.6952	7.03495	6.33998	-6.33998	63.2075	-45.521	96.9108	-71.216	35.1582	-19.8298			7.75031	7.75031	-26.7204	1
GO:0050819~negative regulation of coagulation	91.3276	-91.3276	160.281	-160.281	171.917	-171.917					44.43	-44.43	34.7181	-34.7181	37.5057	-37.5057					40.8403	-40.8403			50.6941	-50.6941							59.297	-59.297	43.7472	-43.7472					-73.4758	1
GO:0007409~axonogenesis	34.1604	-7.42567	45.4648	-29.1523	48.2651	-30.0325	9.20478	-9.20478	1.81431	1.81431	96.957	5.00069	118.187	-54.555	70.4928	-9.87277	29.0962	-29.0962	24.9794	24.9794	11.3233	3.67518	25.6242	17.0255	16.9286	-1.24923	9.7942	9.7942	9.91911	-9.91911	62.943	11.0023	57.4368	-15.569	54.1612	22.0591	2.72458	2.72458	4.75455	4.75455	-4.66234	1
GO:0072537~fibroblast activation	125.316	125.316	329.087	329.087	199.496	199.496							79.5755	79.5755																											183.369	1
GO:0010811~positive regulation of cell-substrate adhesion	44.1973	32.6111	35.7256	8.12805	36.8028	-30.8702	9.4457	9.4457			98.0074	-98.0074	121.582	-121.582	87.3395	-87.3395					29.2296	29.2296	52.6254	34.3442			5.34957	0.878506	31.6837	10.9376	48.7506	-16.4784	58.5373	58.5373	21.8785	-21.8785	5.11527	5.11527	46.8698	-46.8698	-14.6124	1
GO:0006956~complement activation	9.47931	-9.47931	73.0409	-50.1919	163.228	-135.381	26.4662	-1.6656	10.7117	-10.7117			58.9863	58.9863	39.6695	5.04823	48.7238	48.7238					33.7892	-33.7892	41.332	8.62486	23.7998	-23.7998	9.05212	9.05212	10.3918	10.3918	52.7045	52.7045	96.1049	96.1049	8.60985	8.60985	26.4422	26.4422	3.51003	1
GO:0014040~positive regulation of Schwann cell differentiation	143.942	143.942					152.965	-152.965			54.1208	54.1208																	44.3012	44.3012	181.128	181.128					155.78	-155.78			19.1245	1
GO:0031643~positive regulation of myelination	143.942	143.942					152.965	-152.965			54.1208	54.1208																	44.3012	44.3012	181.128	181.128					155.78	-155.78			19.1245	1
GO:0070173~regulation of enamel mineralization	143.942	143.942					152.965	-152.965			54.1208	54.1208																	44.3012	44.3012	181.128	181.128					155.78	-155.78			19.1245	1
GO:0006959~humoral immune response	10.1435	10.1435	34.2044	-24.2476	78.7179	-67.0727	58.9427	-58.9427			92.776	-44.6811	85.1976	-29.29	114.349	-70.0584	17.9411	-17.9411			43.2647	-6.23013	13.0602	-13.0602			3.92458	3.92458			46.6579	8.49812	48.4751	-21.0673	84.5143	-68.1639					-28.4421	1
GO:0043043~peptide biosynthetic process	37.9058	-37.9058									78.9822	-78.9822	49.9728	-49.9728	137.643	-137.643															55.2329	-55.2329	49.4058	-49.4058	265.411	-265.411			55.9672	-55.9672	-91.3151	1
GO:0031529~ruffle organization			71.6203	-71.6203	102.876	-32.0795	8.90318	-8.90318	33.5012	33.5012	52.9608	-6.19361	140.18	-95.8021	90.4799	43.6717	20.8917	-20.8917	36.2844	36.2844							4.83198	4.83198			19.3053	19.3053	42.6599	42.6599	37.5912	37.5912	33.39	33.39	34.351	-34.351	-1.24038	1
GO:0030239~myofibril assembly			100.522	-100.522	50.4111	-50.4111	43.348	-43.348			88.1449	88.1449					48.3532	-48.3532	73.5112	73.5112			38.4815	-38.4815	71.7848	-71.7848	35.2053	-35.2053					46.0531	46.0531	68.1332	3.78753	23.6835	23.6835	41.0265	-41.0265	-14.9194	1
GO:0042542~response to hydrogen peroxide	91.7932	86.6744	36.9078	16.1361	71.5108	24.5812	93.3451	-62.263	14.5869	-0.0578611	42.2171	42.2171	66.6859	10.2739	38.7198	38.7198	36.4886	-31.5934	16.3271	16.3271	5.52369	-1.75582	51.5063	-1.4064	35.784	35.784	11.1263	-11.1263	23.2387	11.4634	17.7061	17.7061	8.85102	8.85102	33.7157	33.7157	25.2551	-25.2551	5.72643	5.72643	10.7359	1
GO:0043589~skin morphogenesis	233.56	233.56	17.5908	17.5908	162.338	-162.338	94.8241	-94.8241	96.4923	-96.4923	47.975	-47.975					20.653	20.653											29.4381	-29.4381			24.0651	24.0651							-15.0222	1
GO:0035815~positive regulation of renal sodium excretion	29.1533	29.1533	50.0809	50.0809	116.904	116.904					26.4898	26.4898	81.2316	81.2316	31.2236	31.2236					56.2859	56.2859	189.089	189.089			74.8563	74.8563	70.929	-70.929											58.4385	1
GO:0006689~ganglioside catabolic process	242.584	-242.584	109.66	-109.66	221.236	-221.236											29.087	-29.087					68.1864	-68.1864	54.5871	-54.5871															-120.89	1
GO:0009313~oligosaccharide catabolic process	242.584	-242.584	109.66	-109.66	221.236	-221.236											29.087	-29.087					68.1864	-68.1864	54.5871	-54.5871															-120.89	1
GO:0042476~odontogenesis	70.6691	50.1475	129.672	56.5721	168.815	110.079	23.9722	-23.9722	36.0005	7.44285	32.7263	-8.0307	70.2506	23.9241	81.1455	51.2112	37.0321	18.4631	6.57365	6.57365	5.76785	-5.76785	10.4663	-10.4663	17.6217	-17.6217			8.93884	-8.93884	4.71925	-4.71925	17.1825	1.19008	3.35046	-3.35046					14.2786	1
GO:0033138~positive regulation of peptidyl-serine phosphorylation	12.455	-12.455	38.6681	-38.6681	66.9289	-66.9289					90.1847	-90.1847	84.6646	-84.6646	116.721	-116.721					58.8591	-58.8591	23.1288	-23.1288	28.3363	-28.3363	9.98942	9.98942			71.8152	-71.8152	89.4694	-89.4694	24.4037	-24.4037			8.267	8.267	-49.0984	1
GO:0060789~hair follicle placode formation	35.054	-35.054			30.5547	-30.5547	29.6433	29.6433	25.5831	-25.5831	142.644	142.644			43.0662	43.0662	148.244	-148.244	36.9617	36.9617							8.96827	-8.96827			76.4922	76.4922	76.1982	76.1982	70.2546	70.2546					18.9047	1
GO:0061198~fungiform papilla formation	35.054	-35.054			30.5547	-30.5547	29.6433	29.6433	25.5831	-25.5831	142.644	142.644			43.0662	43.0662	148.244	-148.244	36.9617	36.9617							8.96827	-8.96827			76.4922	76.4922	76.1982	76.1982	70.2546	70.2546					18.9047	1
GO:0009437~carnitine metabolic process	130.088	130.088	77.9389	77.9389	160.249	160.249					65.1124	65.1124					144.549	-144.549			25.3068	25.3068			31.2755	31.2755							17.4544	-17.4544			71.4806	-71.4806			28.4985	1
GO:0007100~mitotic centrosome separation	27.7267	-27.7267			150.602	-150.602					27.7194	-27.7194	25.026	-25.026	174.635	-174.635					87.1453	-87.1453	148.084	148.084					81.1648	-81.1648											-53.2419	1
GO:0021915~neural tube development	64.8101	-64.8101	44.737	-44.737	131.973	-131.973	21.9806	21.9806	19.9085	-19.9085	72.1031	-72.1031	83.7814	-83.7814	49.3652	-49.3652					13.4321	-13.4321	19.9509	-19.9509	25.3975	-25.3975	3.43633	-3.43633	29.3814	-29.3814	25.1355	-25.1355	29.4135	29.4135	37.7476	-37.7476	11.0269	11.0269	37.3983	-37.3983	-33.1187	1
GO:0070848~response to growth factor stimulus	114.084	114.084	43.4526	43.4526	30.1869	30.1869	15.413	-15.413			55.9973	55.9973	42.8281	42.8281	83.2717	83.2717	15.3436	-15.3436					48.0105	48.0105	62.2835	62.2835	34.4072	34.4072			21.4429	-21.4429	97.8823	97.8823			53.8301	53.8301			43.8596	1
GO:0051088~PMA-inducible membrane protein ectodomain proteolysis											389.688	389.688					244.608	-244.608													84.058	84.058									76.3793	1
GO:0071104~response to interleukin-9					255.884	255.884									155.687	155.687			111.167	111.167																	118.039	-118.039	77.3904	77.3904	96.418	1
GO:0071107~response to parathyroid hormone stimulus					255.884	255.884									155.687	155.687			111.167	111.167																	118.039	-118.039	77.3904	77.3904	96.418	1
GO:0045737~positive regulation of cyclin-dependent protein kinase activity															136.316	136.316			66.927	66.927			74.5831	74.5831	43.7938	43.7938							223.941	223.941			119.757	119.757	52.3778	-52.3778	87.5629	1
GO:0001570~vasculogenesis	51.5817	45.2082	62.0477	53.8191	78.0606	57.8503	9.48293	2.49834	15.4635	10.812	83.2406	1.25446	83.7726	13.6044	91.056	11.068	23.892	-12.038			46.7956	-6.71271	32.4506	-24.3053	12.8802	-12.8802	13.878	-4.79667			37.6275	-27.6591	48.0769	-48.0769	14.6815	-14.6815	8.26543	-8.26543	3.75773	3.75773	2.2476	1
GO:0032024~positive regulation of insulin secretion	24.2335	-24.2335	23.5788	-1.77954	74.8909	16.0753	11.221	11.221	17.7954	7.05698	107.076	-40.0726	59.3935	59.3935	92.3137	4.7659	86.1409	68.7788	21.1861	-21.1861	36.8388	36.8388	33.1919	-33.1919			9.36121	-9.36121	10.0887	10.0887	49.8209	36.199	29.1489	5.27241	18.9966	0.839145	10.8527	-10.8527			6.43622	1
GO:0010508~positive regulation of autophagy			57.5168	-57.5168			61.1825	-61.1825	65.8764	65.8764	51.1578	51.1578			27.9587	27.9587	80.611	-80.611	59.0754	59.0754	7.47136	7.47136	84.1966	-84.1966	27.6593	-27.6593	111.625	-111.625			33.5489	33.5489			24.5127	24.5127	23.17	-23.17			-12.5971	1
GO:0048663~neuron fate commitment	14.5826	-0.202527	21.9291	21.9291	83.2657	83.2657	6.19247	6.19247	11.6734	11.6734	64.1656	64.1656	28.9367	28.9367	55.8189	55.8189	8.79211	8.79211	10.5108	-10.5108	9.82066	9.82066	71.6609	-5.05633	54.0635	-15.6275					18.3707	-18.3707	143.194	-54.953	33.3302	-17.1041	47.6807	5.69384	30.9804	-10.5053	9.10879	1
GO:0061029~eyelid development in camera-type eye	43.0954	-43.0954	24.3381	-24.3381	55.8404	-55.8404					92.1328	56.3249	37.9066	-37.9066	88.7017	-37.0223	67.4919	-67.4919	22.177	22.177	24.225	-24.225	21.0818	-21.0818	30.3403	-30.3403	5.38096	-5.38096			65.7162	26.0745	79.3029	12.1349	56.2247	28.0809					-13.462	1
GO:0032755~positive regulation of interleukin-6 production	64.1365	64.1365	31.876	31.876	139.395	98.4167	59.606	-50.8812	47.2725	-12.9088	40.5209	24.7976	95.8328	48.4223	91.1253	79.8444	44.7382	-1.9075			13.6346	13.6346			3.35758	3.35758			21.3205	5.66678			4.00931	-4.00931	25.1469	25.1469			31.5219	31.5219	23.8076	1
GO:0007568~aging	51.6676	39.49	47.5747	15.0622	87.4795	23.1111	49.1802	-13.2503	5.0268	1.09276	61.0477	12.6123	55.9898	10.4486	63.8577	27.7869	27.1215	-1.63893	2.8496	2.8496	25.0969	9.85541	31.033	-18.8817	18.5403	1.23727	13.2992	-5.96655	5.63954	0.990041	33.3418	8.89197	48.1187	11.4437	53.4592	6.78628	27.1887	-3.68476	5.6342	-5.6342	6.13008	1
GO:0043951~negative regulation of cAMP-mediated signaling	30.8486	-30.8486	48.3708	-48.3708	22.892	-22.892					173.796	-173.796	65.4267	-65.4267	35.7805	-35.7805							85.332	-85.332	50.0901	-50.0901	61.7424	-61.7424			36.7669	-36.7669	49.5829	-49.5829	49.0187	-49.0187					-59.1373	1
GO:0051026~chiasma assembly	30.8486	-30.8486	48.3708	-48.3708	22.892	-22.892					173.796	-173.796	65.4267	-65.4267	35.7805	-35.7805							85.332	-85.332	50.0901	-50.0901	61.7424	-61.7424			36.7669	-36.7669	49.5829	-49.5829	49.0187	-49.0187					-59.1373	1
GO:0060916~mesenchymal cell proliferation involved in lung development	86.8542	-18.3079			72.343	-19.3211	64.2379	24.6919	38.3746	-38.3746	183.271	183.271	120.063	120.063	49.3104	49.3104	65.5602	-65.5602															29.307	29.307							29.4533	1
GO:0009617~response to bacterium	21.2694	-21.2694	47.1904	-47.1904	125.273	-125.273	52.0083	-52.0083	5.09588	-5.09588	60.6428	-60.6428	59.6476	-59.6476	81.3564	-81.3564	14.3887	-1.89039			29.0728	-29.0728	11.5237	-11.5237	13.7617	-13.7617	3.46287	3.46287			26.3948	-7.27566	56.4612	-4.89972	93.9812	-38.1644			6.25391	-6.25391	-33.0508	1
GO:0001953~negative regulation of cell-matrix adhesion	6.85477	-6.85477	6.82438	-6.82438							249.896	-249.896	132.302	-132.302	106.019	-106.019	10.6059	10.6059													128.631	-128.631	49.7145	-49.7145	16.0335	-16.0335					-76.1855	1
GO:0032707~negative regulation of interleukin-23 production			94.6348	-94.6348	142.969	-142.969	26.7096	-26.7096			35.1368	-35.1368	244.299	-244.299	70.2123	-70.2123	62.675	-62.675	30.1364	30.1364																					-80.8125	1
GO:0048261~negative regulation of receptor-mediated endocytosis			94.6348	-94.6348	142.969	-142.969	26.7096	-26.7096			35.1368	-35.1368	244.299	-244.299	70.2123	-70.2123	62.675	-62.675	30.1364	30.1364																					-80.8125	1
GO:0060263~regulation of respiratory burst			94.6348	-94.6348	142.969	-142.969	26.7096	-26.7096			35.1368	-35.1368	244.299	-244.299	70.2123	-70.2123	62.675	-62.675	30.1364	30.1364																					-80.8125	1
GO:0060632~regulation of microtubule-based movement	78.004	-78.004	154.781	-154.781	138.749	-138.749																	94.8229	-94.8229	143.556	-143.556	96.0267	-96.0267													-117.657	1
GO:0070734~histone H3-K27 methylation	11.1178	11.1178					19.8487	-19.8487			109.561	109.561			84.4091	84.4091	74.2633	-74.2633	53.8466	53.8466			98.2222	69.5395	31.4479	-31.4479	16.4498	-16.4498	73.8264	-73.8264					17.0717	17.0717	49.4418	49.4418	65.0214	-36.8211	10.9484	1
GO:0019852~L-ascorbic acid metabolic process	60.1664	-60.1664			62.8161	-62.8161					129.849	-129.849	62.4728	-62.4728	156.507	-156.507					23.6011	-23.6011									126.128	-126.128	54.0974	-54.0974	28.7287	-28.7287					-78.263	1
GO:0006957~complement activation, alternative pathway			42.8419	42.8419	52.2142	52.2142	46.5012	46.5012					203.619	203.619	83.8457	83.8457	143.113	143.113							60.7564	60.7564							37.5362	37.5362	32.6564	32.6564					78.1204	1
GO:0051099~positive regulation of binding					74.7876	-74.7876			53.0325	-53.0325	250.057	-250.057	126.568	-126.568	153.587	-153.587															44.8958	-44.8958									-117.155	1
GO:0033688~regulation of osteoblast proliferation	87.6351	-19.0888	34.8197	-34.8197	83.1232	-30.1014	19.773	-19.773			129.652	129.652	203.185	36.9408	75.5588	23.0621	39.8506	-39.8506															29.307	29.307							8.36979	1
GO:0007266~Rho protein signal transduction	22.1083	-2.79141	21.0116	-9.82408	57.4983	-41.3571	16.0101	-8.21828	20.7477	-20.7477	97.1941	12.4025	39.4166	-20.4267	34.7301	-11.5188	17.3369	-7.01044	7.88335	0.461318	43.9633	7.76335	55.8633	11.2828	75.0874	19.4067	4.31264	1.01925	16.3908	16.3908	14.1222	6.33264	67.7673	25.6014	68.9543	38.5127	18.2078	10.2976	3.83828	-3.83828	1.18692	1
GO:0051017~actin filament bundle assembly	119.034	-119.034	48.5712	-48.5712	100.413	-100.413	34.3092	34.3092			47.8563	-47.8563	110.991	-110.991	58.8622	-58.8622			24.44	24.44	8.48725	-8.48725			23.4799	-23.4799	7.25379	7.25379			11.3543	-11.3543	21.9068	21.9068			36.226	36.226	49.0769	-9.8105	-27.6483	1
GO:0006108~malate metabolic process			98.8182	98.8182	229.26	229.26	92.0919	92.0919	15.0286	15.0286			41.4026	41.4026	84.9241	84.9241	55.7038	55.7038					35.333	35.333	11.9435	11.9435	37.1805	37.1805													70.1686	1
GO:0007005~mitochondrion organization	89.7784	81.7804	45.1325	45.1325	106.178	106.178	113.017	-73.8612	9.28166	9.28166	74.153	54.777	26.1755	26.1755	36.545	36.545	51.4199	-43.7711	10.8418	10.8418	18.9112	18.9112	28.6043	-28.6043	8.28398	8.28398			11.8986	11.8986	24.8105	24.8105	5.8731	5.8731			39.4611	-39.4611			14.9877	1
GO:0009950~dorsal/ventral axis specification	15.0232	-15.0232	29.8431	29.8431	142.111	73.8318	12.7043	12.7043	24.7603	2.83199	33.235	33.235	136.471	136.471	83.5514	83.5514	55.01	17.547															63.0822	63.0822			23.629	23.629	80.1392	-80.1392	31.7971	1
GO:0019395~fatty acid oxidation	83.3921	-83.3921	55.1228	55.1228	193.449	3.97721	46.2291	46.2291	44.7639	-33.678	12.7777	12.7777	89.5042	89.5042	94.1916	94.1916	29.7369	29.7369							14.7271	14.7271			6.23428	6.23428			29.1396	29.1396							22.0475	1
GO:0051798~positive regulation of hair follicle development	100.077	100.077	127.642	127.642	102.198	102.198					56.8725	56.8725			63.9926	63.9926	89.7057	-89.7057			157.259	157.259																			74.0477	1
GO:0071347~cellular response to interleukin-1	20.2638	20.2638	38.2663	-10.4436	114.341	-34.0401	49.1189	-49.1189			85.3762	-70.6596	70.2675	-25.1388	100.707	-52.9666	9.84544	9.84544			28.7444	-12.5013	20.7117	-1.0553	8.8219	8.8219	4.26175	4.26175	9.63519	-9.63519	15.8999	-15.8999	39.65	-18.302	63.6159	-63.6159			18.1918	-18.1918	-19.9045	1
GO:0051100~negative regulation of binding					120.747	120.747					156.89	156.89	92.227	92.227	154.505	154.505							45.5254	45.5254									70.0777	70.0777	56.7689	56.7689					99.5346	1
GO:0010596~negative regulation of endothelial cell migration	67.5764	67.5764					74.3713	-74.3713			149.624	-149.624	131.672	-131.672	68.7621	-68.7621					98.946	98.946									104.367	-104.367									-51.7532	1
GO:0071479~cellular response to ionizing radiation	9.77471	9.77471					49.1769	-11.3941											10.4308	10.4308	64.6583	64.6583	108.888	108.888	124.828	124.828					14.2815	14.2815	119.205	119.205	157.923	157.923	35.6317	35.6317			63.4228	1
GO:0071300~cellular response to retinoic acid	92.1561	92.1561	91.0381	91.0381	156.372	73.9066			8.71713	-8.71713	47.0741	5.87805	59.9965	59.9965	87.6079	87.6079	8.43895	8.43895			25.7972	25.7972	21.0807	-8.28097			21.2665	-21.2665	28.9993	14.9812	11.3833	11.3833	9.14912	9.14912	4.52818	4.52818	5.25146	-5.25146	15.593	-15.593	25.0442	1
GO:0022029~telencephalon cell migration	16.6333	-16.6333					13.9331	13.9331			84.5752	84.5752	108.557	108.557			19.7823	19.7823	65.9145	-65.9145			13.2249	13.2249							76.5984	76.5984	99.2706	99.2706			149.136	-29.0431	46.6715	-46.6715	23.4254	1
GO:0048208~COPII vesicle coating	27.6143	-27.6143	26.9704	1.91903	111.577	-75.4083	30.0221	30.0221	67.6311	-67.6311	118.129	-31.7454	60.9407	-34.94	31.8151	2.71195	27.4195	-27.4195	8.5563	8.5563			17.9547	17.9547	19.7314	19.7314	2.83333	2.83333			27.8134	27.8134	80.6387	80.6387	17.8495	17.8495	9.38247	9.38247	6.63835	-6.63835	-2.888	1
GO:0048678~response to axon injury	86.9367	47.7381			46.6039	-46.6039	106.788	-106.788			120.054	-14.0292	46.4535	-46.4535			40.1243	-40.1243	9.69719	9.69719			54.0934	-11.2879			9.5114	9.5114	33.3401	-14.2016	28.3548	28.3548	18.3101	18.3101			59.1359	-31.0608	32.9509	-32.9509	-16.4206	1
GO:0050732~negative regulation of peptidyl-tyrosine phosphorylation	270.925	196.195	116.639	-81.4574	161.27	-161.27	94.8241	-94.8241					47.2165	-47.2165																											-37.7147	1
GO:0030030~cell projection organization	34.2807	-10.6342	32.6535	-20.5243	80.5827	-39.5983	13.6177	-13.6177	6.49186	-1.63624	63.3487	-47.0247	55.7645	-26.273	69.7428	-21.0167	51.1699	18.3358	11.8071	4.23736	12.8887	7.77613	41.1177	1.62941	28.5944	-1.3144	6.63148	-6.63148	21.5054	2.25957	18.0888	-9.49361	51.9608	3.36044	29.3704	-1.78751	46.51	-5.56968	14.1506	-9.70442	-8.86138	1
GO:0043488~regulation of mRNA stability	216.074	216.074	37.3288	37.3288	28.5483	28.5483	75.9635	-75.9635			26.9805	26.9805			26.9542	0.989664	55.7365	-55.7365			15.1065	15.1065	93.413	6.3212	17.8602	17.8602							52.7205	-28.7202	20.2407	-20.2407	23.1963	-23.1963			11.1809	1
GO:0045597~positive regulation of cell differentiation	20.352	5.3847	75.3145	-0.0272061	228.81	45.6571	11.1047	-11.1047	31.281	14.3678			50.803	50.803	51.4017	24.0691	61.9207	55.2267					65.6009	-29.7598	24.3965	-1.42495	46.3485	-29.8215	7.76465	7.76465							4.449	-4.449	9.82843	9.82843	9.75103	1
GO:0007420~brain development	55.7857	-6.41274	65.5843	-0.229161	85.9354	1.59117	12.2274	4.92093			58.4655	13.5965	65.1173	29.318	70.3538	32.0182	19.5764	-2.79664	9.46076	6.63242	25.5528	17.4826	26.9339	0.242173	32.109	-14.8691	10.8203	3.8361	6.48639	-3.19996	37.6202	21.1575	38.7401	32.6446	32.2833	0.396378	15.9226	12.8161	16.6401	-16.6401	6.97394	1
GO:0042759~long-chain fatty acid biosynthetic process			49.439	49.439			20.0958	20.0958	34.4482	9.67629	111.63	111.63	70.0633	70.0633	15.2355	15.2355	167.826	-32.0666									5.33404	-5.33404					39.5203	39.5203	53.5333	53.5333	36.4507	36.4507	81.0924	-54.618	26.1354	1
GO:0001779~natural killer cell differentiation											82.1915	82.1915	22.4406	22.4406					23.6494	-23.6494			86.3069	-86.3069	78.4024	-78.4024					41.3341	-41.3341	222.915	-222.915	56.7386	-56.7386	47.2352	-47.2352	23.0345	23.0345	-42.8915	1
GO:0009649~entrainment of circadian clock											82.1915	82.1915	22.4406	22.4406					23.6494	-23.6494			86.3069	-86.3069	78.4024	-78.4024					41.3341	-41.3341	222.915	-222.915	56.7386	-56.7386	47.2352	-47.2352	23.0345	23.0345	-42.8915	1
GO:0030818~negative regulation of cAMP biosynthetic process	53.4309	53.4309	123.535	25.1173	143.294	143.294					93.732	93.732	68.2853	68.2853	49.7235	49.7235	31.7435	-7.53411					8.33676	8.33676			5.05726	5.05726					17.6042	17.6042	21.718	21.718	67.0673	67.0673			45.486	1
GO:0031274~positive regulation of pseudopodium assembly	45.5806	-45.5806	15.3851	-15.3851	99.8619	-99.8619			15.8564	-15.8564			105.325	-105.325	45.6845	-45.6845	29.9145	-29.9145									54.9564	54.9564					108.653	108.653			62.7049	62.7049	99.6002	-99.6002	-20.9904	1
GO:0042523~positive regulation of tyrosine phosphorylation of Stat5 protein	30.5624	30.5624	89.4037	89.4037	261.321	261.321			29.5369	29.5369			53.6235	53.6235	56.0888	56.0888	73.1916	73.1916					42.5613	42.5613	27.2787	27.2787	19.6257	19.6257													68.3194	1
GO:0018401~peptidyl-proline hydroxylation to 4-hydroxy-L-proline											122.532	-122.532	217.142	-217.142	195.953	-195.953															47.7147	-47.7147			98.7307	-98.7307					-136.415	1
GO:0045216~cell-cell junction organization	20.4292	-20.4292	39.1704	1.79253	42.0367	-42.0367	21.1275	21.1275	9.92688	-9.92688	98.7749	-37.5509	62.8701	-54.7646	49.4387	-35.5396	41.6956	-18.6931	6.56838	6.56838	10.4348	0.237342	36.9336	25.4687	37.4232	31.9646	15.0292	15.0292			44.8193	-17.2384	94.7069	-9.44095	35.8181	-7.00437	7.34924	-0.0358041	7.24082	7.24082	-7.53849	1
GO:0008154~actin polymerization or depolymerization	45.5235	-45.5235					63.39	63.39	15.1741	-15.1741	70.2466	-70.2466	41.8813	41.8813	113.878	77.7124	41.6452	41.6452			35.0223	35.0223	15.0008	15.0008			6.25946	-6.25946			36.9234	-36.9234	116.136	53.0079	48.4243	48.4243	32.2701	32.2701			16.7305	1
GO:0021514~ventral spinal cord interneuron differentiation	73.8238	-73.8238	71.0349	-71.0349	229.13	-229.13							64.9167	-64.9167			66.0267	-66.0267							36.6814	-36.6814									139.293	139.293					-57.4744	1
GO:0010873~positive regulation of cholesterol esterification			127.434	127.434	335.372	335.372	103.998	103.998									112.362	112.362																							169.791	1
GO:0032488~Cdc42 protein signal transduction			127.434	127.434	335.372	335.372	103.998	103.998									112.362	112.362																							169.791	1
GO:0005976~polysaccharide metabolic process	44.921	-44.921			85.8285	-85.8285																											229.502	229.502			142.258	142.258	176.487	-176.487	12.9047	1
GO:0090398~cellular senescence	26.3405	-26.3405	23.5704	-23.5704	15.8557	-15.8557	16.0757	-16.0757	6.55516	6.55516	53.6852	8.82167	101.073	-84.7522	77.383	-69.4973	18.2697	-18.2697	11.4823	-5.7172			31.3843	-31.3843	28.51	-28.51					20.4497	-9.61143	117.045	-117.045	50.3695	-36.3927	53.5647	-53.5647	24.1192	24.1192	-29.2406	1
GO:0042246~tissue regeneration	25.4195	-16.1752	46.0451	-2.50316	97.625	36.9024			7.50435	7.50435	58.7603	-22.874	68.8281	15.2266	118.108	74.8907	15.3509	15.3509			24.6829	24.6829	47.0018	11.8052	34.6954	-9.98655	3.57683	-3.57683					48.3267	48.3267	49.9537	49.9537	29.6548	29.6548			17.2788	1
GO:0045773~positive regulation of axon extension	48.8788	-48.8788	41.9416	-41.9416	112.539	-112.539	15.7685	-15.7685	12.0036	-12.0036	132.795	-125.605	81.1416	-81.1416	38.3668	-38.3668	17.3285	17.3285	12.3419	12.3419			28.8961	4.66293			15.6064	-15.6064	42.1156	-3.7477	15.4355	-3.29981	26.0559	10.8837			22.0213	22.0213	11.8643	-11.8643	-26.0897	1
GO:0051001~negative regulation of nitric-oxide synthase activity	30.0608	-30.0608	12.9599	12.9599	52.7366	-12.501					16.8977	16.8977			29.7188	29.7188	16.5751	16.5751	17.2866	-17.2866	21.8818	21.8818	155.373	-155.373	25.7171	-25.7171	135.989	-135.989	37.6993	37.6993	41.1602	41.1602	20.8399	-20.8399			59.5816	-59.5816			-18.6971	1
GO:0043122~regulation of I-kappaB kinase/NF-kappaB cascade			39.7821	39.7821	148.695	148.695	9.45185	9.45185	45.4511	45.4511	94.5976	94.5976	84.7921	84.7921	152.961	152.961							25.6543	-25.6543			23.4702	-23.4702							21.4486	-21.4486			27.351	-27.351	43.437	1
GO:0006958~complement activation, classical pathway	7.89942	-7.89942	70.9395	-51.8986	118.175	-94.9689	26.5104	-5.84322	8.92639	-8.92639			49.1552	49.1552	35.2457	2.0191	40.6031	40.6031			15.9512	9.08933	45.8692	-10.4462	58.5381	31.2821	19.8331	-19.8331	7.54343	7.54343	8.65986	8.65986	43.9204	43.9204	85.828	85.828	7.17487	7.17487	22.0352	22.0352	5.97193	1
GO:0002281~macrophage activation involved in immune response	92.8377	92.8377					167.631	-167.631					43.5288	-43.5288	36.663	-36.663																	122.319	70.198	77.3946	77.3946	80.3438	80.3438	50.6076	50.6076	15.4449	1
GO:0006414~translational elongation	21.2749	-19.4984	6.74271	3.31276	53.4468	-44.5903	4.40784	1.19325	36.0833	-36.0833	53.3957	-51.5955	12.7956	5.70963	33.5802	-24.8386	44.7267	42.4463	16.6255	-16.6255	6.33431	-4.40604	78.1601	-78.1601	33.6265	-33.6265	60.6177	-60.6177	9.58619	9.58619	3.54393	3.54393	79.7339	-76.3923	51.7641	-51.7641	58.9346	-51.6136	4.78878	-0.711339	-24.2366	1
GO:0006916~anti-apoptosis	51.5909	30.945	36.8881	-5.17773	65.9124	-17.9971	42.2254	-25.2101	12.7094	-8.573	67.1671	-10.9852	46.3009	-13.1665	66.7167	-6.91038	18.4959	-4.47144	5.3046	5.3046	36.9799	-3.76258	30.3567	-3.38595	20.9461	-2.125	9.57659	2.4603	5.21072	3.32647	43.479	2.73654	44.6954	2.16216	42.6863	2.43396	9.4574	-3.38119	12.7585	-0.197333	-2.79872	1
GO:0050790~regulation of catalytic activity	58.9202	58.9202	2.04999	2.04999	7.93208	7.93208	93.4391	-93.4391			60.7149	47.9406	60.3722	31.1132	63.3706	-0.774187	45.1134	-25.1041	3.88208	-3.88208			45.5449	-45.5449	8.9111	8.9111	8.80132	-8.80132	18.3559	18.3559	50.4813	34.0226	22.6341	5.5807	68.7966	30.1581	39.4611	-39.4611	10.2566	-10.2566	0.984503	1
GO:0055086~nucleobase-containing small molecule metabolic process	56.4561	6.2436	52.1847	-2.65425	111.062	5.31611	12.0858	-12.0858	6.324	2.36048	73.8822	-46.9032	63.2977	1.93638	69.0481	-21.3164	24.1095	-11.0506	2.78641	2.78641	17.3641	3.99476	18.51	3.98306	13.7113	0.858156	18.0279	16.3559	3.22111	-3.22111	35.3764	-2.97119	18.3667	-9.43581	34.4923	-17.2652	23.8613	-14.1765	14.1404	8.41201	-4.44167	1
GO:0007611~learning or memory	109.651	-81.6262	72.4833	-23.4791	179.728	-34.1202	4.05079	4.05079	15.9546	15.9546	17.5766	17.5766	46.2278	27.6985	64.896	64.896	14.9765	2.51063					14.6114	-14.6114	11.6972	-11.6972	8.28954	-8.28954	8.71271	-8.71271			27.0404	27.0404			35.1177	35.1177	36.9819	-36.9819	-1.54206	1
GO:0048812~neuron projection morphogenesis	44.0422	-16.6246	75.0514	-75.0514	95.2669	-95.2669	68.55	-64.0031	27.8662	-1.48322	47.7137	-37.4049	19.9502	-19.9502	53.1895	-53.1895	17.5554	0.598228	11.2005	11.2005			24.0461	-24.0461	11.6811	-11.6811	16.9998	-16.9998	4.21916	4.21916	32.3685	2.13196	16.6414	-9.32046	50.5545	-50.5545	18.4868	-11.1856	31.4344	-13.6496	-25.3822	1
GO:0070375~ERK5 cascade	50.534	-50.534			82.7217	-82.7217			26.0683	-26.0683	68.2487	-68.2487	153.532	-153.532	145.712	-145.712							26.9954	-26.9954	26.0676	-26.0676					29.5503	-29.5503	56.8165	-56.8165							-66.6247	1
GO:0002244~hemopoietic progenitor cell differentiation	91.5879	30.0231	72.0879	37.3192	120.135	40.3625	15.6079	15.6079	29.277	29.277	55.0436	29.4666	27.0762	-27.0762	93.4381	3.63528	17.0918	-17.0918			56.9699	22.3628	15.0584	-15.0584	21.6716	-21.6716					14.1578	-14.1578	23.9886	-23.9886	10.0514	-10.0514					5.26391	1
GO:0045672~positive regulation of osteoclast differentiation	19.0191	19.0191	76.0365	-57.3675	95.1717	-73.3371	11.9168	-11.9168	21.8158	-2.49935	36.8259	10.765	105.36	-0.533343	41.5229	41.5229	26.6059	-26.6059			82.4048	-82.4048	28.3497	-28.3497	35.4135	-35.4135					41.6785	-6.30543	25.6948	25.6948	15.3284	15.3284					-14.1602	1
GO:0031571~mitotic cell cycle G1/S transition DNA damage checkpoint											56.8116	56.8116			43.799	43.799	20.7394	-20.7394							55.7456	55.7456					46.3344	46.3344	238.76	238.76	151.328	151.328	48.2969	48.2969			77.5421	1
GO:0032481~positive regulation of type I interferon production	121.243	121.243	25.2584	25.2584	8.57786	-8.57786	75.8953	-75.8953					23.3527	5.94123	7.3326	-7.3326	14.5967	14.5967															142.959	132.534			92.0666	92.0666	149.196	-128.953	17.0882	1
GO:0030316~osteoclast differentiation	27.649	6.61657	54.9313	-23.1149	42.0379	23.7051	18.4264	-0.640476	15.4015	0.0516765	92.7964	-41.2977	50.8328	-13.7088	20.5393	3.98786	21.2366	-4.98753			44.42	20.6413	54.386	-54.386	37.8577	-37.8577					58.1197	-58.1197	60.6698	-60.6698	48.6877	-48.6877	6.36579	-6.36579	4.91683	4.91683	-17.0539	1
GO:0071222~cellular response to lipopolysaccharide	5.85203	5.85203	33.0197	-27.2754	75.8803	-62.9406	34.0054	-34.0054	12.8988	-4.79672	84.9105	-66.0229	75.3033	-42.2527	84.3208	-48.6277	16.4649	16.4649			25.4081	-25.4081	13.573	-1.49648	6.10747	6.10747	7.52669	7.52669	10.3221	-10.3221	37.6658	-14.0614	50.8181	10.6975	64.7195	-23.1051	12.2575	12.2575	6.58992	-6.58992	-16.2104	1
GO:0046686~response to cadmium ion	104.789	83.7561			9.16641	-9.16641	158.396	-140.61	7.67492	-7.67492	90.3108	48.8266	35.6792	-35.6792	9.32183	-9.32183	62.2947	-62.2947					45.767	-45.767					13.3969	13.3969	47.3616	32.0319					73.4772	-52.7983			-15.4417	1
GO:0003401~axis elongation					73.6524	-73.6524																											220.601	220.601			82.7017	82.7017	280.487	-280.487	-12.7092	1
GO:0021587~cerebellum morphogenesis					73.6524	-73.6524																											220.601	220.601			82.7017	82.7017	280.487	-280.487	-12.7092	1
GO:0035261~external genitalia morphogenesis					73.6524	-73.6524																											220.601	220.601			82.7017	82.7017	280.487	-280.487	-12.7092	1
GO:0060059~embryonic retina morphogenesis in camera-type eye					73.6524	-73.6524																											220.601	220.601			82.7017	82.7017	280.487	-280.487	-12.7092	1
GO:0090244~Wnt receptor signaling pathway involved in somitogenesis					73.6524	-73.6524																											220.601	220.601			82.7017	82.7017	280.487	-280.487	-12.7092	1
GO:0001666~response to hypoxia	59.1401	19.4009	39.8692	5.39732	79.8612	24.034	32.0234	-18.8047	14.4502	-1.9524	60.8589	-15.7034	66.9471	-3.6682	62.2219	-5.10081	22.9206	-0.544918	6.10982	0.843376	21.3017	-4.28953	28.1627	-18.4991	14.655	-0.437594	14.4994	-1.49868	7.28331	3.91815	35.8318	-13.6579	35.3968	-12.8952	29.5389	-4.58287	21.7914	-4.4614	3.89627	0.385237	-2.60588	1
GO:0018095~protein polyglutamylation					44.3461	44.3461					90.3477	90.3477	67.299	67.299	35.6828	35.6828					52.5633	52.5633	27.9953	-27.9953			64.2703	-64.2703	107.392	107.392	53.3709	53.3709	67.4716	67.4716	45.7035	45.7035					42.901	1
GO:0007010~cytoskeleton organization	45.1755	-45.1755	50.7991	-32.2018	100.446	-57.6331	32.7024	-9.31726	9.00416	-1.04261	72.1585	-58.7631	57.3823	-57.3823	60.9446	-52.0135	17.4439	5.31098	19.7247	3.63969	14.7986	-14.7986	17.9251	-11.3008	19.863	-3.60384	5.34812	-2.84307	15.7083	15.7083	13.69	-13.69	32.8398	-14.9695	45.1307	-26.8712	7.77375	1.00058	16.8725	-10.5639	-19.3255	1
GO:0007289~spermatid nucleus differentiation			64.7336	-4.30055	56.4492	-56.4492					180.858	29.003					213.611	23.5276			88.8039	-88.8039																	49.4173	49.4173	-7.93432	1
GO:0051297~centrosome organization	50.5536	-50.5536	92.961	-92.961	117.622	-117.622					32.3689	-32.3689	117.73	-117.73	67.3944	-67.3944	17.0449	-17.0449			11.3206	-11.3206	33.6121	-33.6121	22.3388	-22.3388					35.9017	-35.9017			33.3883	-33.3883	9.62967	9.62967	9.45148	-9.45148	-45.1471	1
GO:0050731~positive regulation of peptidyl-tyrosine phosphorylation	22.8882	16.6465	44.5918	25.399	99.1724	83.7937	4.44504	4.44504	16.6077	16.6077	54.3582	-25.2165	66.9093	-1.19515	84.1659	-18.823	31.1335	19.6658			27.3525	-24.582	45.9201	3.64481	23.5277	-10.6907	30.6927	4.73264	7.38123	7.38123	31.6832	-31.6832	42.8989	-36.6849	13.5632	-7.96954			3.64721	3.64721	1.6177	1
GO:0006107~oxaloacetate metabolic process	35.1106	19.2225	79.4699	79.4699	171.208	171.208	17.7365	17.7365	26.255	26.255	13.4291	-13.4291	47.6654	47.6654	49.8567	49.8567	58.6215	58.6215					43.2963	32.3683	24.2477	24.2477	26.5203	8.36994					20.4147	-20.4147	23.8049	-23.8049	12.8793	-12.8793			30.9662	1
GO:0045945~positive regulation of transcription from RNA polymerase III promoter	34.5311	34.5311	95.5545	95.5545	248.483	248.483			19.6857	19.6857	32.7372	32.7372	83.7617	83.7617	85.6953	85.6953					49.5073	49.5073																			81.2444	1
GO:0007269~neurotransmitter secretion	54.2955	25.5463	107.038	86.0445	113.071	47.7303	18.5563	18.5563	11.6968	-11.6968	30.5423	30.5423	36.4873	36.4873	36.0152	36.0152					37.9957	37.9957	37.3925	24.8707	47.9489	39.3178	10.4194	-10.4194			28.701	13.0156	44.0297	44.0297	34.9447	17.601					29.0424	1
GO:0071380~cellular response to prostaglandin E stimulus	144.745	-144.745	84.4208	-84.4208	184.95	-184.95					50.2642	-50.2642	48.1107	-48.1107	30.7585	-30.7585					10.8089	-10.8089			9.49618	-9.49618	18.4657	-18.4657							12.29	12.29	9.96426	9.96426	43.5696	-43.5696	-50.2779	1
GO:0071870~cellular response to catecholamine stimulus	144.745	-144.745	84.4208	-84.4208	184.95	-184.95					50.2642	-50.2642	48.1107	-48.1107	30.7585	-30.7585					10.8089	-10.8089			9.49618	-9.49618	18.4657	-18.4657							12.29	12.29	9.96426	9.96426	43.5696	-43.5696	-50.2779	1
GO:0043401~steroid hormone mediated signaling pathway	17.844	17.844	59.0028	42.7295	93.3037	83.5632	17.2695	17.2695	3.15295	3.15295	12.9834	5.89188	64.7757	13.8978	62.7492	30.0039	52.4045	39.0361	8.30607	8.30607	45.0971	45.0971	94.4417	82.3243	67.5033	54.4192	1.82841	1.82841	9.65668	4.04899	7.18832	1.15964	10.0301	10.0301	18.0557	12.845	2.22266	2.22266			25.0353	1
GO:0046831~regulation of RNA export from nucleus											83.4956	83.4956			58.1803	58.1803					95.7492	95.7492			94.7451	94.7451					177.687	177.687	137.175	137.175							107.839	1
GO:0006975~DNA damage induced protein phosphorylation			68.8367	-68.8367	55.9077	-55.9077					89.8422	-89.8422	139.407	-139.407	89.6347	-89.6347					34.9227	-34.9227			29.9966	-29.9966					38.7358	-38.7358	71.6616	-71.6616	27.4324	-27.4324					-64.6377	1
GO:0071902~positive regulation of protein serine/threonine kinase activity			41.2399	41.2399	263.893	263.893			59.7416	59.7416			121.797	121.797	60.0307	60.0307	99.3142	99.3142																							107.669	1
GO:0043922~negative regulation by host of viral transcription	35.4297	35.4297					32	32			123.715	123.715			43.0662	43.0662	112.486	-112.486	36.9617	36.9617	30.3313	-30.3313					8.96827	-8.96827			76.4922	76.4922	76.1982	76.1982	70.2546	70.2546					31.121	1
GO:0043097~pyrimidine nucleoside salvage	25.7174	-25.7174	75.279	-75.279	115.425	-115.425	52.2139	-52.2139			18.7401	18.7401					106.982	-64.4851															36.6165	36.6165	70.6312	70.6312	28.1023	28.1023	115.951	68.9785	-11.0052	1
GO:0045084~positive regulation of interleukin-12 biosynthetic process	30.4305	30.4305	14.9352	14.9352	86.3488	-51.4134					124.584	-48.439	83.8614	83.8614	66.4367	66.4367	35.4436	35.4436													28.2985	28.2985	82.9613	82.9613	24.5255	24.5255			65.4904	-65.4904	18.3227	1
GO:0016202~regulation of striated muscle tissue development			103.884	-103.884	87.3516	-87.3516	45.5446	-45.5446	37.4404	-37.4404			29.9492	-29.9492			82.344	-82.344	19.6866	19.6866			143.698	-77.4904	28.705	-28.705	12.4042	12.4042					51.7947	51.7947							-37.1658	1
GO:0070208~protein heterotrimerization			51.5993	-28.9317	133.453	-98.4591	40.8113	40.8113	110.467	-27.3794	50.6963	-17.8394	45.6238	45.6238	102.914	102.914	14.7521	14.7521	38.8773	38.8773									21.0272	-21.0272			32.422	32.422							7.43307	1
GO:0009790~embryo development	43.1392	34.6472	53.8307	31.1295	83.9042	38.8721			4.50066	4.50066	67.9738	54.4035	80.6187	36.2251	92.6585	79.8829	24.24	-0.248321	9.4295	9.4295	26.5104	26.5104	18.0086	18.0086	6.41428	6.41428			10.7567	-10.7567	35.398	35.398	20.6683	20.6683	38.5629	38.5629	14.5027	2.92637	9.84026	-2.57295	23.5556	1
GO:0009968~negative regulation of signal transduction	113.516	113.516	26.492	26.492	18.3686	18.3686	23.5044	-23.5044			43.8595	43.8595					13.6329	-13.6329			46.3142	46.3142	71.0399	71.0399	112.71	112.71			10.1095	-10.1095	24.6933	24.6933	10.7824	10.7824	93.5888	93.5888			30.0786	30.0786	38.8712	1
GO:0030111~regulation of Wnt receptor signaling pathway	34.8671	-14.2586	69.9471	-38.5411	198.265	-43.5999			13.8563	13.8563	65.4508	-45.9343	97.6898	-71.8821	33.3058	-33.3058	55.2465	55.2465					10.2922	-10.2922							7.08144	-7.08144	38.7768	-38.7768	13.3566	-13.3566					-20.6605	1
GO:0008584~male gonad development	27.379	2.32479	55.9462	20.2289	111.103	46.4727	7.39596	7.39596	7.50744	7.50744	22.5727	6.77714	63.109	36.9901	56.022	39.9036	31.8827	19.1234			52.7421	33.132	51.7946	46.3891	67.038	59.2584	3.6521	3.6521			2.54114	-2.54114	33.2629	24.6516	11.5258	7.91758	17.4815	17.4815	15.0116	-15.0116	20.0919	1
GO:0047496~vesicle transport along microtubule	206.613	-206.613	77.2131	-77.2131	162.912	-162.912							45.0436	-45.0436					28.3261	28.3261													50.7919	50.7919			33.8785	33.8785	32.627	-32.627	-51.4266	1
GO:0051131~chaperone-mediated protein complex assembly	19.7499	2.16376	37.6577	4.56765	35.406	-35.406			10.0703	-10.0703	104.841	-104.841	59.929	-59.929	66.7956	-66.7956	14.0015	2.31068	8.18296	8.18296	12.9217	-12.9217	48.1221	-48.1221	14.0376	-1.56657	30.7013	-30.7013	34.2105	34.2105	40.2774	-40.2774	62.4073	-62.4073	37.5909	-37.5909					-27.0114	1
GO:0070555~response to interleukin-1	30.3913	2.20861	76.4257	18.9382	186.149	128.224			15.753	15.753	10.4249	-4.01501	35.5346	21.6639	66.4926	34.3519	43.5389	34.5321	14.8223	14.8223			35.3424	10.0563	33.6894	-4.59217	23.2706	-2.33649	6.78329	-6.78329					21.7939	21.7939	15.7385	-15.7385	19.8634	19.8634	18.0464	1
GO:0048596~embryonic camera-type eye morphogenesis	32.2662	32.2662			95.0753	21.4229	27.3138	27.3138	51.2347	51.2347	73.9465	73.9465			34.2548	34.2548	29.9106	-29.9106															110.301	110.301			41.3508	41.3508	140.244	-140.244	22.1936	1
GO:0006631~fatty acid metabolic process	10.5953	10.5953	78.9026	67.7813	121.07	107.907	22.0055	18.9348	9.74296	9.74296	8.70761	-2.47199	58.7993	55.2566	61.2322	56.8609	69.0002	50.4501	1.26724	-1.26724	2.5213	2.5213	34.0047	-1.79289	52.4056	-29.9993	21.5488	-6.54411	3.99985	-0.382505	4.60699	0.541082	4.88496	-0.296867	30.9995	-20.9752	4.13206	-4.13206	35.2387	-35.2387	13.8745	1
GO:0032869~cellular response to insulin stimulus	33.754	18.7919	61.3725	18.363	112.283	80.3056	5.21986	-5.21986	19.3371	19.3371	32.9167	-2.68182	41.8468	27.8425	56.4746	45.5951	25.3068	3.33962	5.28371	5.28371	25.7567	25.7567	43.1494	15.971	53.8268	41.4505	27.1865	-16.7143	13.0852	13.0852	9.06472	3.25942	26.5396	15.2228	18.4737	10.7339	11.4989	7.41009	11.6578	3.38758	16.526	1
GO:0048015~phosphatidylinositol-mediated signaling	17.5209	5.14859	14.7512	-6.5931	32.5776	14.234	10.8244	-10.8244	10.4206	1.27857	91.4244	-3.49292	70.7477	17.448	92.5944	54.8304	31.8452	22.9959	12.5008	12.5008	51.6402	37.9781	17.7496	17.7496	27.6849	24.2359	5.45176	-5.45176	3.79706	0.870872	34.8049	25.1773	35.8108	25.4624	29.7046	26.6179	26.4169	12.3281	13.3178	-3.36565	13.4564	1
GO:0006516~glycoprotein catabolic process	26.2353	-26.2353	98.4581	-30.3724	149.542	98.6927	95.6422	-95.6422	35.1338	35.1338			42.9344	42.9344	18.8793	18.8793	102.37	102.37											18.7296	18.7296			12.3482	-12.3482			30.8143	-30.8143			11.0298	1
GO:0042273~ribosomal large subunit biogenesis	22.4142	-7.75864	20.9134	8.18284	56.5125	-56.5125			48.6377	-48.6377	30.0497	-15.1979	23.092	23.092	21.1923	-21.1923	26.1298	26.1298	8.76992	-8.76992	7.95411	7.95411	69.4993	-69.4993	41.7329	-41.7329	45.6551	-45.6551			16.6169	16.6169	44.2538	-44.2538	80.9349	-80.9349	65.2626	-65.2626			-24.9078	1
GO:0033211~adiponectin-mediated signaling pathway			39.6683	39.6683	61.2392	61.2392					57.4995	57.4995	159.683	159.683	258.358	258.358																	52.8189	52.8189							104.878	1
GO:0045923~positive regulation of fatty acid metabolic process			39.6683	39.6683	61.2392	61.2392					57.4995	57.4995	159.683	159.683	258.358	258.358																	52.8189	52.8189							104.878	1
GO:0006206~pyrimidine base metabolic process	44.0199	-44.0199	78.2951	-78.2951	98.9439	-98.9439	21.7558	-21.7558			45.8521	-30.2353	38.4252	-38.4252	38.6787	-38.6787	57.8787	-40.1715			31.9364	-13.742	17.4319	-17.4319	14.744	-14.744	1.65644	1.65644			6.71019	-6.71019	22.2261	8.28766	50.3397	8.51961	11.7093	11.7093	48.313	28.7411	-22.6023	1
GO:0006826~iron ion transport	13.7688	13.7688	53.459	53.459	119.684	119.684	25.0146	25.0146			81.1618	68.5799	76.3454	76.3454	64.8169	44.6386	6.31741	6.31741	10.1241	-10.1241											8.16045	8.16045	52.4302	-29.3591	60.0174	35.2702	6.27761	6.27761	48.8729	34.5521	32.3275	1
GO:0060736~prostate gland growth							18.2987	18.2987			112.301	112.301	30.5613	30.5613	78.1015	78.1015	138.277	-77.0722	43.0334	43.0334							36.1919	36.1919			19.9377	19.9377			74.4882	74.4882			74.9266	30.3938	36.6235	1
GO:0019216~regulation of lipid metabolic process			33.9648	33.9648			6.65408	6.65408			70.3035	70.3035	8.1602	8.1602	16.6802	16.6802	39.1544	-39.1544	24.2483	7.04876	27.996	27.996	97.0054	34.2368	74.2962	17.2762	32.6518	32.6518			22.2807	-7.78049	81.0599	-81.0599	47.7188	6.45441	17.1764	-17.1764	26.456	26.456	8.91947	1
GO:0043306~positive regulation of mast cell degranulation	28.5546	28.5546	48.7538	48.7538	173.009	173.009			7.24053	7.24053	25.9217	25.9217	131.614	131.614	60.8375	60.8375	40.4926	40.4926	8.88813	-8.88813	54.2178	54.2178															10.6097	-10.6097	35.0969	35.0969	48.8534	1
GO:0000281~cytokinesis after mitosis			143.325	-143.325	67.2148	-67.2148	29.9841	-29.9841									96.6789	-96.6789	98.0149	98.0149					158.431	-158.431									31.5825	-31.5825					-61.3145	1
GO:0050678~regulation of epithelial cell proliferation			138.513	-138.513	64.1137	-64.1137	60.7262	-60.7262					39.9322	-39.9322			109.792	-109.792	26.2487	26.2487			147.459	-147.459	38.2733	-38.2733															-71.57	1
GO:0051098~regulation of binding			138.513	-138.513	64.1137	-64.1137	60.7262	-60.7262					39.9322	-39.9322			109.792	-109.792	26.2487	26.2487			147.459	-147.459	38.2733	-38.2733															-71.57	1
GO:0060290~transdifferentiation			138.513	-138.513	64.1137	-64.1137	60.7262	-60.7262					39.9322	-39.9322			109.792	-109.792	26.2487	26.2487			147.459	-147.459	38.2733	-38.2733															-71.57	1
GO:0014065~phosphatidylinositol 3-kinase cascade					44.4288	44.4288			10.3628	10.3628	119.749	119.749	117.357	117.357	138.733	138.733					26.7026	26.7026	9.02511	9.02511							87.5683	87.5683	37.6226	37.6226	33.3453	33.3453					62.4894	1
GO:0009249~protein lipoylation	50.2319	50.2319			75.6642	75.6642			35.0189	35.0189			78.9584	78.9584	84.6663	84.6663					86.3389	86.3389			20.65	20.65					55.4889	55.4889			71.7075	71.7075	23.5494	-23.5494	42.5936	42.5936	52.5245	1
GO:0007498~mesoderm development			9.05147	-9.05147	17.4292	-17.4292					90.1847	-90.1847	77.1851	-77.1851	116.721	-116.721					58.8591	-58.8591	23.1288	-23.1288	28.3363	-28.3363	9.98942	9.98942			71.8152	-71.8152	89.4694	-89.4694	24.4037	-24.4037			8.267	8.267	-45.2559	1
GO:0007018~microtubule-based movement	75.4226	-69.5713	41.2706	-41.2706	80.8554	-76.3239	15.8468	-15.8468	16.3968	-14.1078	68.6832	-55.7668	53.9155	-53.9155	31.9212	-27.2165	21.1265	0.940779	6.5477	6.5477	59.1877	-59.1877	21.0016	-4.07772	26.3575	-26.3575			4.63799	-4.63799	22.3632	-22.3632	11.8068	-9.31759	37.8387	-34.9083	13.9479	13.9479	14.3192	-10.1318	-26.5034	1
GO:0006090~pyruvate metabolic process			47.8498	47.8498	139.031	139.031	30.8449	30.8449	46.2006	26.0698	27.8988	27.8988			23.5231	23.5231							89.8302	89.8302	99.2749	99.2749			16.2947	16.2947	9.37521	9.37521	59.4519	59.4519	9.44409	9.44409	13.3438	13.3438	9.74981	-9.74981	41.6059	1
GO:0051488~activation of anaphase-promoting complex activity	61.2906	-61.2906	38.5739	-38.5739	55.1243	-55.1243			16.8304	-16.8304	46.0747	-46.0747			78.9404	-78.9404	22.1377	-22.1377															59.2965	59.2965			87.846	87.846	155.929	-155.929	-32.7758	1
GO:0008277~regulation of G-protein coupled receptor protein signaling pathway	82.8074	58.2763	31.8269	17.6249	37.0156	-2.72753	10.0754	10.0754	4.69766	-4.69766	46.8312	-1.54395	17.6249	-17.6249	5.32991	-5.32991	15.8794	5.09254	5.40198	5.40198	43.2266	43.2266	62.5723	62.5723	105.196	105.196					23.047	23.047	10.0636	10.0636	87.3495	87.3495	4.5176	4.5176	28.0734	28.0734	23.8107	1
GO:0051497~negative regulation of stress fiber assembly			105.289	105.289	52.4848	52.4848	25.4214	25.4214			25.0427	25.0427	89.0274	89.0274	89.3686	89.3686					85.3782	85.3782	30.7793	30.7793	47.1236	47.1236					46.4307	46.4307	24.9651	24.9651							56.4828	1
GO:0035308~negative regulation of protein dephosphorylation	52.0026	-52.0026	103.188	-103.188	180.093	-4.90522			29.2488	29.2488													63.2152	-63.2152	95.704	-95.704	64.0178	-64.0178									33.7592	-33.7592			-48.4429	1
GO:0003417~growth plate cartilage development											149.624	-149.624	131.672	-131.672	68.7621	-68.7621															104.367	-104.367	55.2513	55.2513			51.5257	51.5257	58.4834	-58.4834	-58.0186	1
GO:2001238~positive regulation of extrinsic apoptotic signaling pathway			90.9851	-90.9851	78.2407	-78.2407	57.8177	-57.8177			198.878	-198.878	152.517	-152.517	41.2185	-41.2185																									-103.276	1
GO:0043542~endothelial cell migration	60.5666	-60.5666	81.4043	-81.4043	64.5391	-45.0894			10.7946	10.7946	13.6525	-13.6525	63.2231	-30.93	83.2179	-61.4673	36.4082	4.07618			46.9658	46.9658			12.8571	12.8571			23.4903	23.4903	47.5098	47.5098	42.1358	42.1358	15.3883	15.3883			17.1687	2.32445	-5.83784	1
GO:0031018~endocrine pancreas development	18.5127	0.739018	57.7654	-57.7654	146.881	-133.065	13.1868	-13.1868	10.0422	-10.0422	74.9348	74.9348	9.43138	9.43138	76.096	43.6386	7.88902	-7.88902	14.915	14.915	34.38	34.38	31.6774	-31.6774	15.3315	-15.3315	22.3123	-22.3123			21.9851	21.9851			22.7583	22.7583	18.4495	-18.4495	22.6003	22.6003	-3.57424	1
GO:0015802~basic amino acid transport					68.9683	-68.9683																											225.002	225.002			166.084	166.084	159.034	-159.034	40.7711	1
GO:0007411~axon guidance	48.568	12.9008	29.0147	-8.1072	66.4669	-26.6814	22.0867	-8.09538	14.2155	-6.81767	45.8959	-15.1532	58.0122	-19.463	58.2193	1.72054	9.78666	-4.93983	12.3643	8.77084	15.385	4.43773	29.4625	15.6285	32.7252	3.88666	6.01307	3.69128	7.14645	-2.62484	25.1179	-3.47534	56.0034	20.1742	59.8952	21.7885	14.5174	10.2734	7.60248	1.97497	0.494479	1
GO:0071276~cellular response to cadmium ion													67.0101	67.0101	153.272	153.272	42.9825	42.9825			56.0356	56.0356	24.0012	24.0012			10.0151	-10.0151					135.315	135.315	77.4789	77.4789	51.6322	51.6322			66.4125	1
GO:0019985~translesion synthesis	94.2002	94.2002			45.7049	45.7049	25.3694	-25.3694			101.787	-36.4939	118.931	-118.931	115.819	53.6737			54.2051	54.2051							1.24777	1.24777			25.5494	-25.5494					34.4648	34.4648			7.71531	1
GO:0014075~response to amine stimulus					25.3826	25.3826					23.5021	23.5021	146.377	146.377	100.154	100.154	32.0149	32.0149							28.5155	28.5155					56.7169	56.7169	45.1437	45.1437	158.328	158.328					68.4594	1
GO:0090307~spindle assembly involved in mitosis	27.6456	-27.6456	34.6145	-34.6145	67.2069	-67.2069					73.1874	-73.1874	48.9929	-48.9929	161.822	-136.322					24.8986	-24.8986	42.3096	42.3096					23.1899	-23.1899	24.9429	-24.9429	39.7445	-39.7445	46.2297	-46.2297					-42.0555	1
GO:0002062~chondrocyte differentiation	6.97038	-6.97038	63.2951	-33.452	133.262	-25.2909	12.4019	-12.4019	6.89808	6.89808	23.685	-4.5	94.5094	41.9619	55.5216	28.0298	26.5835	9.695	4.91201	4.91201			5.51318	-5.51318	57.3424	-57.3424			19.803	-19.803	13.08	-13.08	32.8636	-0.852738	23.0793	-23.0793			34.6833	-6.77139	-6.91531	1
GO:0060411~cardiac septum morphogenesis	64.5323	64.5323			116.498	116.498	54.6275	54.6275	102.469	102.469	147.893	147.893			68.5095	68.5095	59.8213	-59.8213																							70.6727	1
GO:0061156~pulmonary artery morphogenesis	64.5323	64.5323			116.498	116.498	54.6275	54.6275	102.469	102.469	147.893	147.893			68.5095	68.5095	59.8213	-59.8213																							70.6727	1
GO:0060334~regulation of interferon-gamma-mediated signaling pathway	24.9875	24.9875	8.29735	8.29735	24.4122	-5.0036					126.598	-32.1905	70.7667	22.4127	78.9352	19.6664	9.49341	-9.49341			11.2946	11.2946	28.0876	-7.62939			14.7476	-14.7476			39.3294	1.86947	101.103	-48.7664	65.6471	-18.4838	10.5509	-10.5509			-4.16697	1
GO:0042060~wound healing	67.0991	5.87833	35.1334	4.58869	62.5663	-1.09471	40.1477	3.42188	30.4847	-16.1173	23.1673	6.21405	68.3022	-20.4877	71.3298	30.0381	26.6845	5.27656	10.82	2.04678	13.2939	13.2939	24.9669	-3.97861	3.16429	3.16429	20.7266	5.11349	9.86955	3.95033	19.3017	1.48418	44.1923	27.5229	18.0427	18.0427	21.141	17.1157	2.8618	-2.8618	5.13059	1
GO:0016571~histone methylation	16.1982	-16.1982	15.8359	15.8359	150.744	114.466			40.9229	40.9229	22.4695	22.4695	103.572	92.8803	115.918	86.851	16.2474	16.2474					25.1643	25.1643					22.1479	-22.1479			15.2924	15.2924			36.4265	36.4265	32.3322	-32.3322	30.4522	1
GO:0009566~fertilization			10.0722	10.0722	20.8898	-20.8898					56.3945	13.5592	156.93	-156.93	145.803	-145.803	77.3954	-77.3954													41.2671	-41.2671	43.3759	-43.3759	44.4848	-44.4848			16.4724	16.4724	-49.0042	1
GO:0061072~iris morphogenesis			41.7803	41.7803	151.16	151.16			19.3146	19.3146	26.859	26.859	191.06	191.06	116.972	116.972	50.7898	50.7898															15.1466	15.1466							76.6353	1
GO:0019083~viral transcription	17.2909	-15.1197	8.24109	4.04892	39.2533	-39.2533	1.96447	-1.96447	35.9842	-35.9842	44.357	-42.1567	4.56739	2.27467	21.8602	-21.8602	45.6553	42.8681	16.9063	-16.9063	7.74193	-5.38516	76.4553	-76.4553	30.8117	-30.8117	57.6755	-57.6755	8.40114	8.40114	2.46176	2.46176	79.8796	-79.8796	54.0987	-54.0987	56.6007	-56.6007	2.49177	2.49177	-23.5803	1
GO:0051262~protein tetramerization	43.3489	43.3489	81.2168	47.5123	165.393	132.575	6.93864	-6.93864	10.7683	10.7683	38.3737	38.3737	78.6646	78.6646	26.4967	26.4967	22.6044	-22.6044	3.52218	3.52218	8.71823	8.71823	13.7193	-13.7193	39.5689	-39.5689			5.31782	5.31782	18.5228	18.5228			4.77088	-4.77088	29.2471	-29.2471	15.1681	-15.1681	15.6557	1
GO:0003214~cardiac left ventricle morphogenesis	37.3649	-37.3649	99.0483	-99.0483	161.27	-161.27					46.9079	46.9079	47.2165	-47.2165	70.0028	70.0028	12.5677	-12.5677	24.9052	24.9052							3.13831	3.13831			8.98189	8.98189	14.1362	14.1362	71.1598	71.1598			15.1402	15.1402	-7.93042	1
GO:0007229~integrin-mediated signaling pathway	39.2383	-10.527	39.2167	10.3814	75.8309	-30.5598	13.3797	13.3797	19.9404	-15.0377	60.9428	29.0793	15.4781	0.997433	16.6099	0.00175134	39.9827	-14.2375	5.1177	-5.1177	43.9284	32.3023	56.6145	46.8283	25.3154	12.3182	30.0979	15.1264	12.2022	1.74009	21.438	15.7133	45.629	40.993	35.9674	27.0236	8.74996	5.21341	5.78886	-0.117615	8.77505	1
GO:0016049~cell growth	54.8503	10.661	46.9223	-31.7463	71.7622	-27.7906	20.1054	2.68282	5.27634	-5.27634	70.8298	25.8765	52.4544	-10.3289	57.7237	14.2943	18.1902	-12.201	7.10183	7.10183	6.17359	2.3515	43.3435	-14.5726	27.7157	-27.7157	30.6037	-10.0166	10.8845	3.80286	17.5225	2.56523	21.3666	2.10415	37.3766	2.60158	1.87376	-1.87376	8.72739	-2.56676	-3.50234	1
GO:0090170~regulation of Golgi inheritance	56.0958	-56.0958	25.0282	-25.0282	95.1576	-95.1576					148.575	-148.575	43.8587	-43.8587	101.464	-101.464					37.8089	-37.8089									44.3326	-44.3326					57.9835	57.9835			-54.9263	1
GO:2000641~regulation of early endosome to late endosome transport	56.0958	-56.0958	25.0282	-25.0282	95.1576	-95.1576					148.575	-148.575	43.8587	-43.8587	101.464	-101.464					37.8089	-37.8089									44.3326	-44.3326					57.9835	57.9835			-54.9263	1
GO:0045471~response to ethanol	18.4243	-18.4243	30.6099	-5.82455	72.2203	-11.3718	29.2847	-0.186683	7.58252	-5.88297	54.1243	-35.9136	61.0368	9.78555	76.7434	18.482	22.1771	17.8348	3.34635	3.34635	20.4689	3.02595	16.8487	-4.42184	7.3945	7.3945	10.1069	-8.14459	12.7515	12.7515	33.2301	-0.404956	59.2469	27.7036	52.5683	-2.70058	14.5489	14.5489	7.58751	-7.58751	0.700479	1
GO:0048536~spleen development	41.1264	41.1264			39.4244	39.4244	88.8978	-46.3534			102.274	102.274	70.7935	70.7935	63.7036	63.7036	20.8524	20.8524											12.6575	12.6575	51.7507	51.7507			14.1086	14.1086	44.5086	-44.5086	59.5893	59.5893	32.1182	1
GO:0046879~hormone secretion					85.8098	-85.8098																	81.2783	-81.2783			102.71	-102.71					239.829	112.341					99.7698	-99.7698	-51.4454	1
GO:0046881~positive regulation of follicle-stimulating hormone secretion	43.0954	-43.0954	104.883	-104.883	116.568	-116.568	39.6709	-39.6709			17.9039	-17.9039	37.9066	-37.9066	62.862	-62.862					24.225	-24.225	21.0818	-21.0818	30.3403	-30.3403	43.3236	-43.3236			19.8209	-19.8209	33.584	-33.584	14.0719	-14.0719					-43.5241	1
GO:0007220~Notch receptor processing	9.24435	9.24435	28.1946	28.1946	107.056	107.056			15.0087	15.0087	137.174	137.174	34.1807	16.4606	84.4992	59.035	79.4344	-79.4344			12.6266	12.6266	42.2649	42.2649	24.7089	24.7089					24.0166	24.0166			10.4311	10.4311					31.2913	1
GO:0009880~embryonic pattern specification	7.61626	7.61626	42.0276	-42.0276	58.4853	-46.7027	22.2455	-22.2455			28.8115	28.8115	39.9914	13.3699	10.9579	10.9579	37.9147	-37.9147	8.74958	8.74958			87.5382	-87.5382	12.7578	-12.7578	38.0797	-38.0797	16.392	16.392			78.6106	78.6106	18.714	18.714	36.6579	17.8733	62.3305	-62.3305	-8.73539	1
GO:0010033~response to organic substance	75.111	51.427	38.0794	20.5485	54.5592	14.4092	17.2812	6.71776	14.3749	-6.96466	56.3816	-9.21776	35.4166	-8.90882	29.2758	-0.844811	18.7047	-1.19394	2.54164	2.54164	27.1448	13.8704	42.8629	-2.13974	45.7937	9.33309	25.8742	-0.481486			22.7705	-3.40365	31.1905	0.385655	42.9984	8.79674	12.8543	12.8543	14.5087	-14.5087	4.90635	1
GO:0043249~erythrocyte maturation	155.179	61.9188	144.693	25.2593	83.2754	-83.2754			17.9491	-17.9491			55.5698	-55.5698	14.8311	-14.8311	32.6032	-32.6032			43.7641	25.1802	17.7502	-17.7502	28.6769	-28.6769					13.2266	-13.2266									-13.7749	1
GO:0071356~cellular response to tumor necrosis factor	7.67191	7.67191	37.8402	-8.30607	100.436	-40.1348	46.5337	-46.5337			86.6743	-61.1491	66.5692	-23.8157	81.0093	-64.5759	9.32726	9.32726			19.5374	-19.5374	10.3107	-10.3107	8.35759	8.35759	3.09835	3.09835			15.0631	-15.0631	37.5631	-17.3388	60.2677	-60.2677			17.2343	-17.2343	-22.2383	1
GO:0032094~response to food	27.1665	27.1665	79.4699	79.4699	232.286	232.286			26.255	26.255			47.6654	47.6654	49.8567	49.8567	65.0592	65.0592					37.8323	37.8323	24.2477	24.2477	17.4451	17.4451													60.7284	1
GO:0035810~positive regulation of urine volume	24.2944	24.2944	41.7341	41.7341	97.4196	97.4196					22.0749	22.0749	67.693	67.693	26.0196	26.0196					46.9049	46.9049	157.574	157.574			62.3803	62.3803	59.1075	-59.1075											48.6988	1
GO:0001934~positive regulation of protein phosphorylation	16.6815	2.49924	26.191	7.3052	60.608	38.4511	3.83459	-1.36889	10.9108	9.56334	65.7477	6.93157	61.7179	13.8581	97.707	21.5848	13.4357	-0.481663	4.36481	4.36481	29.5595	-8.82686	23.8127	-3.96315	24.4529	-7.07599	9.13798	-2.62314	8.04024	-2.07086	38.5038	2.35156	54.582	6.30096	34.095	18.1795	15.4271	11.0004	6.1117	-0.720183	5.76299	1
GO:0046599~regulation of centriole replication	117.308	-117.308	41.3567	-41.3567	172.011	-172.011									22.3125	22.3125													27.0791	-27.0791	48.5871	48.5871	114.201	114.201					61.2376	-61.2376	-29.2366	1
GO:0009812~flavonoid metabolic process	139.54	139.54			181.245	181.245	75.9619	-75.9619	107.752	107.752											72.9168	72.9168									25.7148	25.7148									75.2011	1
GO:0032747~positive regulation of interleukin-23 production	38.0382	38.0382	18.669	18.669	36.8098	6.8595					53.7291	53.7291	104.827	104.827	83.0458	83.0458	16.8876	-16.8876											25.4373	-25.4373	35.3731	35.3731	51.3897	51.3897	107.553	107.553			30.7833	30.7833	40.6619	1
GO:0021795~cerebral cortex cell migration	16.6333	-16.6333			36.8262	-36.8262	13.9331	13.9331									19.7823	19.7823					13.2249	13.2249									217.878	217.878			105.596	105.596	178.575	-178.575	17.2974	1
GO:0042493~response to drug	44.5682	23.9023	44.4292	19.082	86.3592	27.3299	23.1119	-9.92038	6.60904	-1.72551	56.7105	-8.34748	72.2705	11.9156	64.8843	27.3303	20.1255	4.19901	2.77431	2.77431	14.9097	8.34941	26.8864	4.64606	25.3972	14.3882	11.8326	-2.93013	8.97722	0.883302	25.1381	0.93366	19.7247	7.5966	35.7566	4.30516	5.7947	-0.762681	5.96319	-3.14058	6.54044	1
GO:0007413~axonal fasciculation											123.479	-123.479	160.336	-160.336	101.068	-101.068	82.2998	-82.2998	14.0624	14.0624											34.3245	-34.3245	21.9599	-21.9599	19.8004	-19.8004			44.3761	44.3761	-53.8699	1
GO:0008299~isoprenoid biosynthetic process			43.4628	-43.4628	27.8951	-27.8951	11.7957	-11.7957			20.6897	20.6897	8.76809	8.76809	24.7541	24.7541							31.839	-31.839	138.267	-138.267	13.7129	-13.7129	24.2252	-24.2252			56.5225	56.5225	26.4243	-26.4243	13.063	13.063	160.211	-160.211	-25.2883	1
GO:0001889~liver development	55.0123	44.1374	36.1933	10.789	68.9225	47.7464	43.928	-15.6637	10.244	6.90707	76.7203	60.5225	37.4599	29.6632	49.7009	45.3445	54.1244	-39.6922	10.6775	10.6775	17.4103	7.10973	27.7584	-12.3308	13.0947	8.10257	0.89441	0.89441	5.26043	5.26043	21.4374	13.5328	25.2486	19.0309	15.0425	11.8924	25.9746	-10.3541	5.62573	-1.20615	12.1182	1
GO:0002328~pro-B cell differentiation							23.2088	-23.2088			260.159	260.159					31.8621	-31.8621			115.514	115.514	48.003	-48.003													70.5425	-70.5425	49.4874	49.4874	35.9348	1
GO:0030049~muscle filament sliding	43.9909	-43.9909	2.51685	-2.51685	77.6814	-77.6814	21.5713	15.0472	44.1041	-30.891	86.8868	-71.6383	52.7672	-52.7672	72.7467	-61.8814	4.22271	-4.22271			3.65831	-3.65831	4.65653	-4.65653					3.76843	-3.76843	38.9278	-38.9278	39.7523	-24.4012	82.6918	-70.705	3.94725	3.94725	14.7413	-3.91445	-28.0369	1
GO:0032288~myelin assembly	43.894	-43.894			93.6849	-93.6849			44.0132	-44.0132	191.181	-191.181			99.6488	-99.6488	63.5378	63.5378													34.348	-34.348	27.8157	-27.8157							-58.8809	1
GO:0034329~cell junction assembly	22.4431	-22.4431	40.752	-8.22256	43.0275	-43.0275	19.2545	19.2545	11.5285	-11.5285	86.3899	-37.7708	49.8803	-43.4436	48.8181	-37.7805	38.1858	-9.76991	8.62814	8.62814	10.7452	-2.2703	31.7124	22.6079	29.7185	25.3836	11.9349	11.9349			35.6741	-13.7717	64.2863	0.436842	29.8695	-6.98804	8.70759	2.843	5.75007	5.75007	-7.37776	1
GO:0030833~regulation of actin filament polymerization	50.8307	-50.8307	38.425	-38.425	149.691	-149.691			16.8563	-16.8563	108.77	-108.77	73.4238	-73.4238	23.0896	-23.0896							46.0291	-46.0291	13.0419	-13.0419	37.3587	-37.3587	5.54555	5.54555	16.1392	-16.1392	8.96688	-8.96688	8.59394	-8.59394					-41.8336	1
GO:0000165~MAPK cascade	32.0915	6.58465	22.8452	-3.71879	69.9922	-17.9631	21.6414	-15.4211	16.178	2.8348	80.0178	-57.0873	66.9034	-39.4974	94.6457	-37.0234	12.1547	-2.90111			11.7474	-9.65415	17.6925	-17.6925	2.48869	-2.48869	15.1145	-12.4981	11.3093	11.3093	19.8951	-19.8951	37.7289	-9.53015	44.5662	-37.7885	10.8698	2.57243	8.79645	-3.59827	-13.8661	1
GO:0006690~icosanoid metabolic process	109.938	109.938			90.0209	90.0209									139.878	139.878					73.0938	73.0938	88.4539	88.4539			8.20247	8.20247	86.7167	-86.7167											60.41	1
GO:0045109~intermediate filament organization									27.2846	-27.2846											28.7566	-28.7566	100.654	100.654	21.2878	21.2878	160.216	160.216	17.0249	-17.0249	27.0692	27.0692	131.377	131.377			23.6473	23.6473	58.0362	-58.0362	33.3149	1
GO:0031103~axon regeneration	21.2578	21.2578	33.691	33.691	35.3055	35.3055	19.2	19.2			113.87	-8.16811	43.0936	21.1812	114.403	-56.0133	12.2884	12.2884	23.6346	-23.6346	34.7053	-1.69228			14.7981	14.7981			19.997	19.997	23.3743	23.3743	30.2238	8.92678	55.4653	-19.3684					6.74289	1
GO:0008610~lipid biosynthetic process	16.5318	5.0167	80.1935	10.458	86.2785	36.0896	29.7554	15.26	4.80097	3.17658	21.2227	1.22127	63.2909	38.9363	46.4498	31.0123	41.7131	28.0071	1.89428	1.89428	3.92799	3.92799	34.5167	-13.5904	45.6677	-34.6199	18.1385	-7.78512	12.3906	-1.37985	10.2195	6.6116	6.64077	6.64077	17.911	-15.82	7.2264	-2.44598	45.9604	-41.7709	3.54202	1
GO:0048565~digestive tract development	68.7776	-8.13936			59.035	-49.3947	57.8025	4.36701	44.3633	-44.3633	35.7168	35.7168	21.8296	21.8296	8.96553	8.96553			16.7488	-16.7488			28.0535	28.0535	12.0818	12.0818	33.0176	33.0176	8.05476	8.05476	72.9679	72.9679	64.2144	64.2144	33.6442	33.6442	28.3237	-28.3237			10.9965	1
GO:0016575~histone deacetylation	21.3483	-9.77597	48.1189	-36.82	94.6001	-27.8843			6.97329	6.97329	82.1602	-25.0611	51.1631	40.5019	44.6181	28.5002	67.8716	-5.52998	8.52963	8.52963	10.1142	-10.1142	30.1669	-30.1669	11.7493	-11.7493	21.2171	-21.2171	4.15965	-4.15965	23.7047	11.5994	28.7944	6.37401	24.3629	8.06227	5.97594	-5.97594	7.18984	7.18984	-3.72231	1
GO:0007193~adenylate cyclase-inhibiting G-protein coupled receptor signaling pathway	40.1965	-26.7105	73.9454	-15.4516	98.2532	-28.7744	10.6249	10.6249			76.1599	-20.3153	59.6387	14.3944	77.7881	7.79163	5.37631	5.37631	3.31784	-3.31784	36.037	11.3953	18.1778	7.19964	19.6222	6.55754	1.91332	1.91332			15.4614	10.3334	14.6202	14.6202	18.0648	18.0648	7.63627	7.63627	15.9156	-15.9156	0.301257	1
GO:0048251~elastic fiber assembly	50.6989	50.6989					54.4653	-54.4653							54.0212	54.0212			100.412	100.412	70.6915	70.6915	105.377	105.377	48.3687	48.3687							47.0069	47.0069			61.1661	61.1661			53.6975	1
GO:0001675~acrosome assembly	111.799	-111.799	65.8832	-20.5583	109.939	-109.939					78.6979	78.6979					71.2811	-71.2811															50.7919	50.7919			33.8785	33.8785	69.6899	4.43599	-18.2217	1
GO:0048738~cardiac muscle tissue development	12.1982	-12.1982	84.6538	-84.6538	118.827	-118.827	21.7033	-21.7033					61.2597	-30.6985	25.0286	7.59742	30.0786	0.523829	8.59602	8.59602			9.64807	-9.64807	100.349	-100.349			34.6552	-34.6552					40.3888	-40.3888			44.4084	-44.4084	-36.9856	1
GO:0006415~translational termination	16.6734	-14.5797	7.94677	3.90432	37.8514	-37.8514	1.89431	-1.89431	34.6991	-34.6991	42.7728	-40.6511	4.40427	2.19343	21.0795	-21.0795	44.0247	41.3371	16.3025	-16.3025	7.46544	-5.19284	73.7248	-73.7248	29.7113	-29.7113	55.6156	-55.6156	8.1011	8.1011	2.37384	2.37384	77.0268	-77.0268	52.1666	-52.1666	54.5792	-54.5792	2.40278	2.40278	-22.7381	1
GO:0002227~innate immune response in mucosa																	53.1179	53.1179													81.2562	81.2562	219.136	219.136	237.222	237.222					147.683	1
GO:0001541~ovarian follicle development	21.1839	-7.74919	43.357	-28.5906	43.2273	-43.2273	7.62903	-7.62903	3.48924	-3.48924	51.6861	-32.3368	42.8884	-42.8884	84.5988	-42.4052	7.62896	-7.62896	7.72235	7.72235	40.8793	-25.0645	29.2051	-11.9936	28.7121	-18.6059	15.9531	-4.42688			39.3476	-32.9	79.2313	-18.5794	19.0229	-11.2703	13.8181	13.8181	10.813	-1.27417	-16.7642	1
GO:0051384~response to glucocorticoid stimulus	25.965	20.5494	53.8483	30.2046	124.876	64.5394	17.4232	-15.3228	10.2499	10.2499	43.7485	-7.8305	53.9849	27.7317	75.3265	33.2448	10.7645	10.7645			26.0582	6.67718	20.9261	4.68467	17.0901	17.0901	12.6417	1.22946	1.85157	1.85157	16.5933	-1.70606	32.8375	5.21255	40.4042	6.61704	3.51517	3.51517	2.14498	2.14498	11.6551	1
GO:0060048~cardiac muscle contraction	63.2215	-63.2215	4.31461	-4.31461	84.1875	-84.1875	31.3873	31.3873	37.3201	-37.3201	97.9732	-97.9732	64.886	-64.886	55.2264	-55.2264	3.87532	-3.87532											6.46016	-6.46016	39.3041	-39.3041	49.271	-8.22996	40.2367	-40.2367			11.942	-11.942	-34.6993	1
GO:0061036~positive regulation of cartilage development	39.3541	39.3541	7.22558	-7.22558	117.405	82.3888	37.6022	-37.6022	28.2899	28.2899			77.0591	77.0591	39.6732	39.6732	84.4871	66.3177	27.2081	27.2081			49.1793	-49.1793			48.9597	-48.9597	21.0755	21.0755							12.0759	-12.0759			17.4095	1
GO:0001658~branching involved in ureteric bud morphogenesis	85.1319	48.7471	16.4772	16.4772	119.835	66.1576	16.3257	-2.64417	31.0546	-0.588596	51.7768	-36.4605	49.5222	49.5222	95.173	49.1813	62.6541	42.4818	17.1027	17.1027											7.92646	-7.92646	6.41901	-6.41901			18.1598	-18.1598	11.9062	11.9062	16.3841	1
GO:0032435~negative regulation of proteasomal ubiquitin-dependent protein catabolic process					26.4742	-26.4742					142.91	-142.91	43.5186	-43.5186	53.342	-53.342							32.1453	-32.1453			26.1719	-26.1719			33.7139	-33.7139	134.882	-134.882	75.7178	-75.7178	18.9915	-18.9915			-58.7867	1
GO:0021895~cerebral cortex neuron differentiation	86.5622	-86.5622	34.5766	-34.5766	87.9514	-87.9514	11.1464	11.1464					16.0429	-16.0429			34.7021	-3.05046					10.5799	10.5799									144.156	144.156	25.3916	25.3916	73.6525	73.6525	62.9404	-62.9404	-2.3816	1
GO:0070935~3'-UTR-mediated mRNA stabilization	240.9	240.9	37.3288	37.3288	37.1055	19.9911	68.1171	-68.1171			6.86772	6.86772			13.9719	13.9719	9.65005	-9.65005			15.1065	15.1065	49.8671	49.8671	17.8602	17.8602			14.5356	-14.5356			12.0002	12.0002	46.7013	46.7013			17.5904	17.5904	27.563	1
GO:0016125~sterol metabolic process													49.4128	49.4128	57.5878	57.5878									43.9063	-43.9063							70.1402	70.1402	50.4405	-50.4405			315.732	-315.732	-38.823	1
GO:0021542~dentate gyrus development	88.7512	88.7512	62.5547	62.5547	120.825	120.825					36.4986	36.4986	128.568	128.568	107.356	107.356	24.482	24.482																					17.8131	-17.8131	68.9028	1
GO:0045668~negative regulation of osteoblast differentiation			34.6281	-34.6281	58.6758	26.6189	15.1815	-15.1815			40.5603	40.5603	26.2591	6.29299	25.9478	25.9478	65.8808	-65.8808	31.7665	16.0002	14.7708	14.7708	65.3926	-65.3926	33.6833	-33.6833	10.1529	-10.1529			13.778	-13.778	74.3049	-74.3049	18.9129	-18.9129	36.3004	-36.3004	20.634	20.634	-12.7877	1
GO:0006955~immune response	53.3297	34.8643	21.0711	-0.15287	62.2183	-2.74682	33.3724	-13.537	9.9891	-1.9955	50.7738	-6.70099	58.3612	14.9404	70.2391	7.30478	29.791	2.98611	6.59368	-0.975595	21.9255	5.91382	17.8043	6.18561	23.4218	14.7293	10.2445	2.09698	16.0208	1.26489	20.0214	-1.52089	26.5878	8.26023	37.0875	9.07226	10.6662	3.27031	6.39189	2.27839	4.27689	1
GO:0030260~entry into host cell					452.949	452.949			132.866	132.866																															292.908	1
GO:0045787~positive regulation of cell cycle	32.6142	32.6142	18.5461	-18.5461	23.3033	-15.7288	53.5121	-53.5121	6.58592	6.58592	44.1423	44.1423	80.9106	-32.8605	7.04435	7.04435	24.1988	-24.1988	43.8925	30.3785			28.4681	-20.8502	22.4007	-22.4007	4.59966	4.59966			11.8097	-11.8097	95.1405	-32.2394	16.211	-16.211	25.3103	-1.68125	46.6509	-33.4883	-8.78677	1
GO:0043200~response to amino acid stimulus	16.3834	7.01205	44.8262	-7.81111	103.4	-16.8668	42.1019	-42.1019			55.7475	-43.1333	68.2784	-9.32179	75.8281	-55.8918	3.63494	3.63494			17.6767	-17.6767	21.8026	-21.8026	14.894	-14.894	4.8292	4.8292			13.6285	-13.6285	24.8366	-24.8366	69.052	-40.0039	7.70183	7.70183			-17.7994	1
GO:0060444~branching involved in mammary gland duct morphogenesis	79.393	79.393	65.0385	-65.0385	24.5508	-24.5508	56.9604	-56.9604	12.8777	12.8777	17.3739	-17.3739	48.9047	-48.9047			11.2921	-11.2921	20.5462	20.5462			17.9549	-17.9549	34.8635	-34.8635							73.5337	73.5337			27.5672	27.5672	93.4958	-93.4958	-11.1798	1
GO:0001869~negative regulation of complement activation, lectin pathway																					112.682	112.682	159.404	159.404	229.856	229.856									81.7102	81.7102					145.913	1
GO:0019058~viral infectious cycle	15.5618	-13.6077	7.41698	3.64403	35.328	-35.328	1.76803	-1.76803	32.3858	-32.3858	43.1884	-34.6739	4.11065	2.04721	19.6742	-19.6742	47.287	32.384	15.2157	-15.2157	6.96774	-4.84665	68.8098	-68.8098	27.7305	-27.7305	51.9079	-51.9079	7.56103	7.56103	2.21558	2.21558	80.8311	-62.9522	48.6888	-48.6888	61.9549	-39.9262	4.54006	-0.0548727	-20.4859	1
GO:0042632~cholesterol homeostasis	5.03312	5.03312	76.373	76.373	129.303	109.323	43.1751	43.1751	9.5851	-9.5851	27.5752	2.5034	63.4719	63.4719	34.7097	34.7097	58.548	58.548			6.95727	6.95727	25.5436	25.5436	18.1817	18.1817	19.1168	19.1168	11.1823	-11.1823	20.1637	20.1637	10.5226	10.5226			16.5289	-1.3072	7.13908	-7.13908	25.8005	1
GO:0031295~T cell costimulation	37.5116	-37.5116	51.9592	-51.9592	69.9617	-31.0871	2.13676	-2.13676	9.50494	4.43088	62.8555	28.0866	113.236	-31.0879	90.4939	6.61801	17.5813	-17.5813	7.72374	7.72374	10.6811	10.6811	10.2148	-2.99471	9.81394	-9.81394	6.46692	-6.46692	8.83921	4.27435	35.0273	35.0273	20.9407	13.1572	14.7052	14.7052	3.01434	-3.01434			-3.62892	1
GO:0002639~positive regulation of immunoglobulin production					62.9668	62.9668			25.4933	25.4933											47.6984	47.6984	44.8555	-44.8555	44.951	44.951	91.1017	-91.1017	233.671	233.671	30.9415	30.9415									38.7206	1
GO:0030168~platelet activation	34.5377	-13.7544	40.2719	-24.3969	76.1886	-51.4403	14.8112	2.76135	17.2378	-10.7866	62.1181	-18.9675	51.3061	-27.944	65.501	-26.8583	10.2128	-1.5554	7.88803	-1.86951	21.597	3.6949	27.0114	1.67792	23.1636	5.73852	12.6511	2.89886	6.64284	1.93272	31.4741	-6.87854	33.0124	7.76314	28.4098	15.4452	8.14988	5.95281	8.87248	4.20514	-6.61905	1
GO:0016050~vesicle organization			67.1029	-67.1029			73.2685	-73.2685	82.5463	82.5463	14.9603	14.9603					15.9629	-15.9629					98.2294	-98.2294	32.2692	-32.2692	130.229	-130.229			39.1404	39.1404					27.0317	-27.0317			-30.7447	1
GO:0035066~positive regulation of histone acetylation			47.1689	47.1689	217.859	217.859	15.0209	15.0209	34.5983	34.5983	35.1531	35.1531	61.9995	61.9995	121.234	121.234									18.9348	18.9348			8.0155	8.0155					9.99844	9.99844			10.7524	10.7524	52.7941	1
GO:0045445~myoblast differentiation	61.1714	-61.1714	22.9456	-22.9456	95.103	-95.103	14.8216	14.8216	12.7915	-12.7915	162.074	-128.889	92.3521	-92.3521	29.8782	-29.8782	21.8534	-21.8534			11.6409	-11.6409			9.99886	-9.99886					12.9119	-12.9119	23.8872	-23.8872	9.14412	-9.14412					-36.9818	1
GO:0071310~cellular response to organic substance	25.9749	-2.89593	40.0113	0.345112	89.4357	30.4763	11.3399	11.3399	13.1391	13.1391	82.7623	19.528	36.0796	14.9789	64.3129	52.5249	59.593	-50.5715	17.9103	17.9103	8.7657	-8.7657	14.4927	-14.4927	18.3985	-18.3985	8.51574	8.51574			15.3858	-6.00329	5.44805	-5.44805	39.8781	31.3544	15.992	15.992	12.3906	12.3906	6.41682	1
GO:0002576~platelet degranulation	39.7888	-5.05319	44.1511	-16.9587	46.2043	-46.2043	15.886	7.44641	13.9131	-7.57079	66.3808	-48.4127	42.1896	-42.1896	69.8863	-57.2935	15.2479	-1.98009	9.71077	-2.82541	27.7943	-7.52116	32.0031	-15.9382	26.5748	-3.51507	17.7626	-1.9368	10.4042	6.91844	32.8275	-29.6374	27.7598	-23.2438	16.4321	1.78988	7.44079	3.00272	17.0061	9.41065	-14.0856	1
GO:0010701~positive regulation of norepinephrine secretion			37.6297	37.6297	169.454	169.454							157.204	157.204	76.8489	76.8489	80.9852	80.9852																					57.0454	57.0454	96.5278	1
GO:0031284~positive regulation of guanylate cyclase activity			37.6297	37.6297	169.454	169.454							157.204	157.204	76.8489	76.8489	80.9852	80.9852																					57.0454	57.0454	96.5278	1
GO:0032722~positive regulation of chemokine production			37.6297	37.6297	169.454	169.454							157.204	157.204	76.8489	76.8489	80.9852	80.9852																					57.0454	57.0454	96.5278	1
GO:0060021~palate development	63.1311	45.1573	4.6804	-4.6804	46.1487	-7.30203	27.3131	7.15379	5.19023	5.19023	81.0347	50.9117	42.5342	-19.9634	60.9489	30.6421	35.4426	-35.4426	26.5131	23.1157	16.5267	-5.70635	4.05418	-4.05418	5.83466	-5.83466					20.2512	4.79365	52.1661	16.9345	29.5066	21.235	15.558	15.558	41.6345	-19.5813	6.56262	1
GO:0002051~osteoblast fate commitment			25.2895	-25.2895	61.2778	-61.2778											31.7963	-31.7963					172.128	-172.128			171.359	-171.359	73.7642	73.7642							42.2655	-42.2655			-61.4788	1
GO:0031053~primary miRNA processing			25.2895	-25.2895	61.2778	-61.2778											31.7963	-31.7963					172.128	-172.128			171.359	-171.359	73.7642	73.7642							42.2655	-42.2655			-61.4788	1
GO:0042594~response to starvation	6.61473	6.61473	29.4871	29.4871	94.7537	94.7537	17.188	8.09238	7.65136	7.65136	20.579	20.579	61.9841	61.9841	52.4551	52.4551	64.739	-7.13127	27.5685	27.5685	17.9825	17.9825	21.2707	-11.2407	8.83625	8.83625	23.285	-17.7992	3.74057	3.74057	37.2753	37.2753	35.1799	9.68233	42.2384	42.2384	4.93243	4.93243			20.9317	1
GO:0007051~spindle organization	18.1862	-2.84337			52.8472	-16.1955	46.9055	-46.9055	20.5703	-7.42653	102.628	-102.628	33.2977	-33.2977	50.3059	-50.3059	43.7689	43.7689			24.6894	-14.0418	76.0941	76.0941	41.0608	41.0608			31.6213	-4.45191			28.6265	6.13151	6.84039	-6.84039					-8.42008	1
GO:0010738~regulation of protein kinase A signaling cascade			121.093	121.093			80.0104	80.0104	32.1232	-32.1232	65.194	-65.194					69.403	69.403			33.3792	33.3792	68.9842	68.9842	88.9932	88.9932	17.8047	17.8047													42.4833	1
GO:0050982~detection of mechanical stimulus					147.162	-147.162			139.697	-139.697	77.3496	-77.3496	114.567	-114.567																	37.4315	-37.4315	60.2465	-60.2465							-96.0757	1
GO:0050766~positive regulation of phagocytosis	164.293	104.03	54.8157	3.28666	130.778	-16.9511	21.9917	-21.9917	7.21916	-7.21916			17.77	-17.77	72.2838	72.2838	11.531	-11.531	22.5535	22.5535	10.5697	-10.5697			19.4958	-19.4958							20.1147	20.1147	13.4157	-13.4157			8.85971	-8.85971	6.74747	1
GO:0000184~nuclear-transcribed mRNA catabolic process, nonsense-mediated decay	17.6937	-16.1711	6.98541	4.04545	38.1425	-38.1425	2.55939	-0.195977	27.7927	-27.7927	51.0701	-32.4681	7.25492	1.2284	27.5176	-21.9587	36.5406	29.2498	13.8641	-13.8641	6.79349	-5.14068	66.538	-58.4711	26.6934	-26.6934	51.1417	-41.9462	10.7724	1.01105	9.78821	1.13906	72.5122	-62.1516	52.2083	-46.9353	44.6367	-35.9333	4.78356	-1.28861	-19.624	1
GO:0033630~positive regulation of cell adhesion mediated by integrin	62.2749	-62.2749	165.08	-165.08	268.784	-268.784							78.6941	-78.6941																											-143.708	1
GO:0071481~cellular response to X-ray	62.2749	-62.2749	165.08	-165.08	268.784	-268.784							78.6941	-78.6941																											-143.708	1
GO:0019886~antigen processing and presentation of exogenous peptide antigen via MHC class II	36.3681	-36.3681	89.056	-89.056	187.501	-187.501					126.227	-126.227	76.2306	-76.2306	29.2231	-29.2231							13.4038	-13.4038													16.5033	16.5033			-67.6883	1
GO:0001501~skeletal system development	46.4374	-7.91933	32.2055	-16.4049	92.5953	-34.0279	23.8607	-0.471861	26.3923	-12.1104	53.6274	3.86073	46.7079	-13.5576	28.9734	3.20411	23.1771	-11.0442	14.5578	8.61466	42.1676	-19.3948	27.0866	-10.9916	10.0333	0.252792	8.41853	5.44782	5.52249	0.774399	22.0143	-5.74836	31.5817	16.0668	17.3163	14.062	13.0465	8.49536	8.4483	3.56922	-3.36615	1
GO:0071559~response to transforming growth factor beta stimulus					170.589	170.589	50.3771	50.3771							103.791	103.791			74.1116	74.1116			44.6399	44.6399													78.6924	-78.6924	51.5936	51.5936	59.4872	1
GO:0007160~cell-matrix adhesion	64.6355	-26.1105	28.6042	-8.78509	62.1866	-50.2624	20.4015	7.01454	17.1818	-17.1818	15.5578	-10.5801	32.9136	-17.1151	29.7326	-16.4061	18.7565	-2.90423	6.11275	-3.09911	23.3055	13.8474	40.1453	34.0999	9.53334	9.53334	20.8293	17.0841	5.49703	-5.49703	24.3003	19.1481	83.0205	71.9657	23.1337	3.74111	10.6621	10.6621	36.7734	-36.7734	-0.380928	1
GO:0030509~BMP signaling pathway	55.4327	55.4327	22.793	18.5781	52.3002	42.0872	18.6696	18.6696	8.25121	8.25121	83.7055	83.7055	35.6082	35.6082	65.6212	65.6212	43.7412	0.243525	14.5234	14.5234	17.1922	17.1922	22.0679	-6.62			18.5418	-18.5418	10.2049	2.08913	13.566	13.566	35.1273	35.1273	27.485	27.485	17.2573	10.213	10.5156	-2.04478	22.1677	1
GO:0006776~vitamin A metabolic process					43.5794	-43.5794																					5.76286	5.76286					167.222	167.222			145.819	145.819	208.248	-208.248	13.3952	1
GO:0030838~positive regulation of actin filament polymerization	24.116	-24.116	20.4529	-20.4529	72.4942	-72.4942	19.3189	-19.3189	11.6697	-11.6697	79.813	-70.7921	38.0689	-38.0689	29.7391	-2.23114			11.8874	11.8874	3.62295	3.62295	43.6314	-43.6314	15.0857	-15.0857	64.6117	-30.7923	20.6172	20.6172	11.1733	-11.1733	39.6395	27.2238	13.2644	1.36511	19.2938	19.2938	30.6462	-30.6462	-16.1296	1
GO:0010763~positive regulation of fibroblast migration											187.029	-187.029	164.59	-164.59	85.9526	-85.9526															130.458	-130.458									-142.007	1
GO:0030194~positive regulation of blood coagulation											187.029	-187.029	164.59	-164.59	85.9526	-85.9526															130.458	-130.458									-142.007	1
GO:0040037~negative regulation of fibroblast growth factor receptor signaling pathway											187.029	-187.029	164.59	-164.59	85.9526	-85.9526															130.458	-130.458									-142.007	1
GO:0045727~positive regulation of translation	12.0076	-12.0076	10.4598	-10.4598	32.1607	-14.8937			14.32	8.58177	98.7176	-37.4128	63.9626	-25.2608	82.2676	-27.3301			3.03675	-3.03675	13.9906	13.9906	26.061	-26.061	22.0873	-22.0873	24.8185	-24.8185	25.4483	0.968766	42.6563	-33.7815	27.2321	-27.2321	56.946	-26.0146	7.42553	-7.42553	3.71923	3.71923	-15.0312	1
GO:0006476~protein deacetylation			22.7608	-22.7608	44.5141	-44.5141					148.205	-24.4904	11.5497	-11.5497	38.9941	4.07208	79.084	-33.4025	18.4809	18.4809			23.391	-23.391	10.797	-10.797	14.8842	-14.8842			51.3602	25.1321	50.2058	25.9924	52.7864	17.4682					-7.2803	1
GO:0006987~activation of signaling protein activity involved in unfolded protein response	21.0966	-21.0966	26.5388	-6.90207	69.9644	-59.1405	56.4463	8.65492	43.5779	-38.0969	59.4065	-59.4065	44.7223	-16.148	69.2601	-24.1109	5.20934	5.20934	2.10037	-2.10037	13.1542	-13.1542	20.2252	9.63583	8.84495	2.4916	17.7921	17.7921	6.02109	-6.02109	19.5389	-5.95416	23.7957	-4.39716	38.6226	-21.1296	8.36655	-8.36655	11.6423	11.6423	-11.5299	1
GO:0051929~positive regulation of calcium ion transport via voltage-gated calcium channel activity											112.767	112.767	144.743	144.743					87.8861	-87.8861											102.131	102.131					118.786	-118.786			30.5939	1
GO:0090026~positive regulation of monocyte chemotaxis											112.767	112.767	144.743	144.743					87.8861	-87.8861											102.131	102.131					118.786	-118.786			30.5939	1
GO:0008608~attachment of spindle microtubules to kinetochore			80.196	80.196	40.6921	40.6921					85.3938	85.3938	22.5498	22.5498	44.1275	44.1275					102.265	102.265	78.6592	78.6592	82.4432	82.4432	5.83055	-5.83055			23.9425	23.9425									55.4438	1
GO:0051983~regulation of chromosome segregation			80.196	80.196	40.6921	40.6921					85.3938	85.3938	22.5498	22.5498	44.1275	44.1275					102.265	102.265	78.6592	78.6592	82.4432	82.4432	5.83055	-5.83055			23.9425	23.9425									55.4438	1
GO:0071173~spindle assembly checkpoint			80.196	80.196	40.6921	40.6921					85.3938	85.3938	22.5498	22.5498	44.1275	44.1275					102.265	102.265	78.6592	78.6592	82.4432	82.4432	5.83055	-5.83055			23.9425	23.9425									55.4438	1
GO:0035459~cargo loading into vesicle													82.0687	-82.0687			137.097	-137.097	42.7815	42.7815			51.3161	51.3161	25.006	25.006							147.244	147.244			46.9124	46.9124	33.1918	-33.1918	7.61276	1
GO:0051281~positive regulation of release of sequestered calcium ion into cytosol					25.1867	25.1867			10.1973	10.1973	32.0905	32.0905									19.0793	19.0793	79.2284	-16.9604	17.9804	17.9804	65.4229	-65.4229	93.4684	93.4684	12.3766	12.3766	37.4593	37.4593	25.7383	-25.7383			147.375	-147.375	-0.638151	1
GO:0007020~microtubule nucleation			29.4525	29.4525			50.1317	50.1317	66.2393	-66.2393	51.9456	51.9456			91.4097	-33.2988	77.7058	-77.7058	82.7613	14.1235	14.2353	14.2353									17.1586	-17.1586			31.1501	-31.1501	19.1188	19.1188	33.7358	-33.7358	-6.69008	1
GO:0003333~amino acid transmembrane transport	24.1831	-24.1831	111.369	-67.6725	100.135	-100.135	27.9592	27.9592	21.527	-21.527	38.7955	-38.7955													46.4746	-46.4746	17.3554	-17.3554			18.6264	-18.6264	56.2506	56.2506	20.5957	-20.5957	41.521	41.521	39.7585	-39.7585	-20.7225	1
GO:0034605~cellular response to heat	94.3447	94.3447			28.6934	-28.6934	40.7448	-40.7448	55.8827	-55.8827	106.874	-106.874	114.249	-114.249	49.1158	-49.1158															74.5475	-74.5475									-46.9703	1
GO:0045598~regulation of fat cell differentiation					71.9388	13.0169			40.2014	40.2014	28.0603	28.0603	26.6267	26.6267	80.4909	80.4909											5.79838	5.79838			23.1663	23.1663	97.2955	97.2955	45.1094	45.1094	33.0807	33.0807	112.195	-112.195	25.5138	1
GO:0019835~cytolysis			34.2735	34.2735	41.7714	41.7714	37.2009	37.2009					162.895	162.895	67.0766	67.0766	114.491	114.491							48.6051	48.6051							30.0289	30.0289	26.1251	26.1251					62.4964	1
GO:0043270~positive regulation of ion transport					100.775	100.775			12.7467	12.7467	78.4452	78.4452	46.1135	46.1135	77.2526	77.2526					23.8492	23.8492	22.4278	-22.4278	22.4755	22.4755	45.5509	-45.5509	116.835	116.835	15.4707	15.4707									38.7259	1
GO:0050690~regulation of defense response to virus by virus	52.4799	-52.4799	31.7409	-31.7409	126.392	-126.392	3.33869	-3.33869	15.8911	-15.8911	23.3603	-23.3603	69.1618	-69.1618	75.8116	-75.8116	7.83437	-7.83437	9.82913	-2.29503	60.5253	-60.5253	15.5137	-15.5137	23.154	-23.154	7.78777	7.78777	4.79425	4.79425	6.42241	-6.42241	16.3021	-16.3021	10.3596	-10.3596					-29.3334	1
GO:0030968~endoplasmic reticulum unfolded protein response	28.7164	-22.3767	29.3268	-13.3325	69.2372	-57.6356	43.5107	6.6715	33.5913	-29.3664	56.8458	-48.914	47.7613	-7.76371	58.4359	-11.7027	5.60084	5.60084	1.61903	-1.61903	14.5267	-14.5267	15.5903	7.42762	6.81798	1.92061	16.1326	11.297	7.27698	-7.27698	21.9313	-5.52382	32.9922	10.2533	30.7827	-12.2256	16.2085	3.31005	23.7859	-5.83743	-9.581	1
GO:0003181~atrioventricular valve morphogenesis					174.819	174.819			49.5072	49.5072			134.853	134.853	69.428	69.428	131.954	131.954																							112.112	1
GO:0007520~myoblast fusion	55.1145	-55.1145			127.753	-127.753			33.7498	-33.7498	95.8845	28.5377	42.1071	-42.1071			36.2977	-36.2977			30.0857	-30.0857	30.8827	-30.8827	26.4842	-26.4842							52.9681	52.9681	14.7978	14.7978	13.8397	13.8397			-22.6943	1
GO:0006413~translational initiation	16.0477	-13.1889	9.67968	1.83222	35.9985	-32.1417	3.40085	-3.40085	23.907	-20.1802	52.4131	-47.6968	13.135	-2.39964	32.5485	-23.6096	34.6698	30.4665	11.0055	-11.0055	6.46482	-3.97599	57.0112	-57.0112	22.5814	-22.5814	45.1445	-45.1445	4.67692	4.67692	11.895	-9.15407	77.7368	-75.9623	57.7688	-55.6741	41.3321	-41.3321	1.38717	1.38717	-21.3048	1
GO:0048730~epidermis morphogenesis	83.3775	83.3775			13.2555	13.2555	73.4738	-73.4738			98.2211	98.2211	60.0315	60.0315	24.6552	24.6552													22.1506	22.1506	90.5638	90.5638	14.6535	14.6535			77.8901	-77.8901			25.5545	1
GO:0030948~negative regulation of vascular endothelial growth factor receptor signaling pathway					75.8832	75.8832			49.4182	49.4182			224.425	224.425	108.491	108.491	97.7951	97.7951																							111.202	1
GO:0048729~tissue morphogenesis					75.8832	75.8832			49.4182	49.4182			224.425	224.425	108.491	108.491	97.7951	97.7951																							111.202	1
GO:0061009~common bile duct development					75.8832	75.8832			49.4182	49.4182			224.425	224.425	108.491	108.491	97.7951	97.7951																							111.202	1
GO:0061017~hepatoblast differentiation					75.8832	75.8832			49.4182	49.4182			224.425	224.425	108.491	108.491	97.7951	97.7951																							111.202	1
GO:0016578~histone deubiquitination	24.9509	-24.9509	37.8613	-37.8613	83.1739	-83.1739					113.574	-71.9142	97.1843	-97.1843	26.5717	-26.5717	74.232	-74.232	28.7694	28.7694	23.5942	-23.5942			24.4649	-24.4649					21.1332	-21.1332									-41.4828	1
GO:0048705~skeletal system morphogenesis	29.9329	23.5228	22.0633	22.0633	110.118	0.173492	2.6364	-2.6364	21.2004	-3.20758	76.4871	50.1811	48.1006	48.1006	68.948	54.6867	22.1602	-22.1602	9.74047	3.85169									9.81271	-9.81271			51.6419	51.6419	2.62511	-2.62511	26.9672	26.9672	53.0537	-53.0537	12.5129	1
GO:0045651~positive regulation of macrophage differentiation			195.115	-195.115			47.6673	-47.6673	38.633	38.633	52.1218	-52.1218	63.058	-63.058									53.8646	-53.8646	104.59	-104.59															-68.2549	1
GO:0033601~positive regulation of mammary gland epithelial cell proliferation	48.7406	-48.7406	63.4013	-63.4013	72.3351	-72.3351					124.183	-124.183	21.2762	-21.2762	33.3995	-33.3995	25.5609	25.5609			49.6723	-49.6723									60.6023	-60.6023	30.8723	-30.8723	24.1507	-24.1507					-45.7339	1
GO:0006342~chromatin silencing	67.4359	-67.4359	93.2639	-93.2639	59.5881	-59.5881					64.1699	-64.1699											86.447	-86.447	29.4657	-29.4657	72.2843	-72.2843					24.1266	-24.1266			25.8958	-25.8958	31.156	31.156	-49.1521	1
GO:0010830~regulation of myotube differentiation	67.4359	-67.4359	93.2639	-93.2639	59.5881	-59.5881					64.1699	-64.1699											86.447	-86.447	29.4657	-29.4657	72.2843	-72.2843					24.1266	-24.1266			25.8958	-25.8958	31.156	31.156	-49.1521	1
GO:0090051~negative regulation of cell migration involved in sprouting angiogenesis	67.4359	-67.4359	93.2639	-93.2639	59.5881	-59.5881					64.1699	-64.1699											86.447	-86.447	29.4657	-29.4657	72.2843	-72.2843					24.1266	-24.1266			25.8958	-25.8958	31.156	31.156	-49.1521	1
GO:0009791~post-embryonic development	41.2311	38.4031	16.0676	-8.68778	53.7189	-2.44283	39.1418	-39.1418	17.197	-0.3693	68.4186	40.405	59.9025	-29.0167	38.4857	0.911496	36.9824	-36.9824	5.85438	3.25639	6.2459	6.2459	18.0242	-18.0242	16.5838	-12.1122	3.82277	-3.82277	19.4818	-6.44297	43.2646	21.0862	9.71144	4.54441	18.9089	-7.29318	34.3403	-21.372	6.27469	-6.27469	-3.85652	1
GO:0006935~chemotaxis	60.4703	53.8771	22.443	-22.443	34.6027	-34.6027	82.7615	-82.7615	1.6323	-1.6323	53.2303	-22.607	68.112	-44.6402	46.3991	-30.7163	21.5101	-17.5345	18.1577	3.90592	18.2506	-18.2506	12.8284	-12.8284	3.83718	-3.83718	2.79686	1.63194			27.0797	-7.19449	13.6856	-13.6856	46.6607	-26.2698	9.63129	-9.63129	7.54133	7.54133	-14.8252	1
GO:0006629~lipid metabolic process	26.3366	-0.314279	73.6024	29.6088	107.563	44.2991	31.3089	12.961	10.2918	2.64252	21.105	2.95013	52.4322	30.8788	55.228	33.5985	32.1565	18.1017	6.90214	5.87023	10.9092	6.49576	21.2776	2.46208	23.5194	-1.42682	11.9711	0.725965	4.76587	-3.44913	10.3321	4.6561	16.8045	3.60155	16.1694	0.624172	6.81915	3.02102	11.9037	-5.9875	9.56599	1
GO:0042730~fibrinolysis	13.6656	-13.6656	12.1619	-12.1619	30.9423	-30.9423	52.629	1.5075	14.4634	-14.4634	79.7442	-79.7442	78.4405	-78.4405	76.1259	-76.1259			9.16339	-9.16339	25.9959	14.9794	46.1102	26.9121	46.9571	33.2141	8.22065	4.30229			20.8382	-20.8382	10.2635	10.2635	14.8564	14.8564			9.7618	9.7618	-12.9264	1
GO:0007163~establishment or maintenance of cell polarity	60.8814	-60.8814	31.7627	-31.7627	111.258	-111.258			7.92822	-7.92822	122.367	-122.367	114.421	-114.421	48.8051	-48.8051	14.9572	-14.9572													18.1566	-18.1566	10.0877	-10.0877	9.66819	-9.66819					-50.0266	1
GO:0046822~regulation of nucleocytoplasmic transport			35.0424	-35.0424	32.734	-32.734	21.3387	21.3387	46.2576	-46.2576			128.318	-128.318	21.328	-21.328	73.5096	-73.5096	30.8182	30.8182											17.5077	-17.5077	92.2852	-92.2852					50.5125	50.5125	-31.3012	1
GO:0030857~negative regulation of epithelial cell differentiation	124.516	66.0272	38.0408	-38.0408	43.401	-43.401	52.4142	-52.4142			74.5099	-74.5099	43.7547	-43.7547	20.0397	-20.0397	28.887	1.786	24.6554	24.6554	29.8034	-29.8034									36.3614	-36.3614	18.5234	-18.5234	14.4904	-14.4904					-21.4515	1
GO:0010870~positive regulation of receptor biosynthetic process											123.715	123.715			43.0662	43.0662	112.486	-112.486	36.9617	36.9617							8.96827	-8.96827			76.4922	76.4922	76.1982	76.1982	70.2546	70.2546					38.1541	1
GO:0032275~luteinizing hormone secretion	238.179	238.179					131.035	-131.035					83.064	-83.064			33.8763	-33.8763	61.6386	61.6386																					10.3683	1
GO:0046884~follicle-stimulating hormone secretion	238.179	238.179					131.035	-131.035					83.064	-83.064			33.8763	-33.8763	61.6386	61.6386																					10.3683	1
GO:0048332~mesoderm morphogenesis	238.179	238.179					131.035	-131.035					83.064	-83.064			33.8763	-33.8763	61.6386	61.6386																					10.3683	1
GO:0060923~cardiac muscle cell fate commitment	238.179	238.179					131.035	-131.035					83.064	-83.064			33.8763	-33.8763	61.6386	61.6386																					10.3683	1
GO:0043154~negative regulation of cysteine-type endopeptidase activity involved in apoptotic process	19.8305	-19.8305	45.356	-41.9892	57.7453	-54.2005	9.33084	9.33084			74.9285	-74.9285	81.0337	-62.3766	62.3404	-48.4232	5.69862	5.69862			25.2253	-25.2253	15.4368	-15.4368	23.4461	-23.4461	9.76842	-1.20606			45.7857	-45.7857	42.352	-34.336	10.4587	-10.4587			18.9624	-11.8764	-28.4056	1
GO:0048541~Peyer's patch development											65.7532	65.7532	17.9524	17.9524					18.9195	-18.9195			69.0455	-69.0455	62.7219	-62.7219					33.0673	-33.0673	178.332	-178.332	45.3909	-45.3909	37.7882	-37.7882	18.4276	18.4276	-34.3132	1
GO:0046427~positive regulation of JAK-STAT cascade	24.4499	24.4499	71.5229	71.5229	209.057	209.057			23.6295	23.6295			42.8988	42.8988	44.871	44.871	58.5532	58.5532					34.0491	34.0491	21.8229	21.8229	15.7006	15.7006													54.6555	1
GO:0006874~cellular calcium ion homeostasis	7.22084	7.22084	28.2997	-1.93406	85.7697	-16.3825	45.2935	-13.1559	11.7713	-11.7713	54.4692	-31.1381	65.2651	-35.3183	52.4147	-44.7336	19.8109	19.8109	9.09166	-9.09166	14.7972	-14.7972	11.3732	-2.13737			2.02996	2.02996			28.7637	-7.63307	36.3382	-3.94608	45.4042	-32.2107	27.7193	3.14287			-11.2968	1
GO:0048752~semicircular canal morphogenesis											31.3215	-31.3215	168.981	-168.981			31.5449	-31.5449	66.2475	66.2475	54.3625	-54.3625									32.9689	-32.9689	97.6444	-97.6444					62.4416	62.4416	-36.0168	1
GO:0048806~genitalia development											31.3215	-31.3215	168.981	-168.981			31.5449	-31.5449	66.2475	66.2475	54.3625	-54.3625									32.9689	-32.9689	97.6444	-97.6444					62.4416	62.4416	-36.0168	1
GO:0045747~positive regulation of Notch signaling pathway	15.6084	15.6084	40.2781	40.2781	14.9474	14.9474					51.9167	51.9167			56.631	56.631					72.7872	72.7872	71.9059	71.9059	77.1182	77.1182					54.6972	54.6972	58.9765	58.9765	29.7722	29.7722					49.5126	1
GO:0015804~neutral amino acid transport	64.5818	-64.5818	170.64	-170.64	161.882	-161.882					62.0729	-62.0729	19.4686	-19.4686											65.6964	-65.6964															-90.7236	1
GO:0045666~positive regulation of neuron differentiation	19.4025	-6.72314	36.4054	-30.1824	60.3385	-6.78705	48.2561	-35.6618	19.753	19.753	70.4818	-25.1498	107.135	13.1084	34.73	17.4128	29.4111	14.5736	26.2255	4.25399			16.7676	9.71381					10.5103	-10.5103	24.8766	12.7723	11.9275	5.20236	8.3322	1.88674	18.9351	-10.7614			-1.69368	1
GO:0050769~positive regulation of neurogenesis					116.546	116.546	17.6722	2.19963	41.7425	24.2671	17.3345	17.3345	89.9023	89.9023	46.2853	46.2853	98.5902	77.3488					44.6228	12.6208	14.7692	14.7692							9.44647	9.44647			29.1946	29.1946	16.4958	16.4958	38.0342	1
GO:0001755~neural crest cell migration			18.8006	-18.8006	120.403	-120.403			27.1479	-27.1479	43.2937	-43.2937	108.278	-108.278	46.2368	-46.2368									22.7475	-22.7475			40.0655	-40.0655	34.2757	-34.2757	22.7939	22.7939	50.7058	-20.0829	6.88137	6.88137			-37.6381	1
GO:0032874~positive regulation of stress-activated MAPK cascade	73.3792	73.3792	21.8543	21.8543	135.567	90.9332	37.9917	-25.3892	68.2825	-18.6461	27.3413	27.3413	70.9566	25.4871	105.36	105.36																									37.54	1
GO:0001892~embryonic placenta development	55.4599	55.4599	48.3592	48.3592	142.686	93.6317	14.0886	4.12058	48.1214	1.55586	64.5384	12.902	53.9953	15.8061	50.5173	50.5173	9.97022	-9.97022			25.2149	25.2149									6.23859	-6.23859	10.0411	-10.0411	5.95148	5.95148			4.93429	4.93429	20.8717	1
GO:0030502~negative regulation of bone mineralization	128.776	128.776	74.7839	36.799					35.706	-35.706	9.77263	9.77263	18.9536	-18.9536							7.84972	7.84972	29.3587	-29.3587			46.3594	-46.3594	65.3659	18.2881			43.6235	43.6235	15.8486	15.8486	39.9125	39.9125	21.5787	21.5787	14.7747	1
GO:0001503~ossification	66.0001	30.6859	39.7274	1.86382	69.8581	3.86642	13.3164	-13.3164	15.1581	-3.65622	44.6021	-34.8046	60.0501	-28.8409	60.0665	-20.3392	8.40668	5.45112	4.42922	4.42922	13.4278	5.3172	25.4074	20.3968	26.7935	14.4232	1.88364	1.88364	9.38313	-0.205297	22.5347	-13.4449	15.4784	-0.24979	17.0012	5.68182	6.6926	6.6926	17.614	17.614	0.172416	1
GO:0045955~negative regulation of calcium ion-dependent exocytosis	51.6942	51.6942	55.9376	55.9376	80.7059	80.7059					155.206	155.206	16.095	16.095	40.9461	40.9461	49.097	-49.097					20.8419	20.8419			12.6431	12.6431							54.295	54.295					43.9268	1
GO:0021860~pyramidal neuron development	22.8488	22.8488			69.5291	69.5291	13.182	-13.182			86.4345	86.4345	80.042	80.042	32.8736	32.8736									38.097	38.097			93.8483	93.8483			65.2978	-26.2218	34.6352	-34.6352					34.9634	1
GO:0090090~negative regulation of canonical Wnt receptor signaling pathway	31.1108	3.75846	46.097	-11.1233	54.9618	-29.4901					67.7524	58.7275	57.0697	19.1535	54.6559	30.4286					15.6777	15.6777	15.5869	15.5869	11.7595	11.7595	0.280186	0.280186	4.63049	-4.63049	57.7927	53.1252	37.8918	37.8918	63.3197	63.3197	10.2704	10.2704	7.27771	-7.27771	16.7161	1
GO:0045087~innate immune response	37.3646	5.99323	36.9123	-5.67496	57.5569	-11.0251	16.2783	-0.796081	8.14611	-2.54401	37.1453	-28.6124	51.2059	9.95122	58.3446	-6.9195	17.4137	16.4623	1.59573	-0.494368	10.655	0.110687	21.7857	1.63916	19.4677	8.58916	11.0755	0.718644	6.13011	-1.41198	22.2505	-9.74292	38.5097	14.7859	46.7911	22.8782	18.2476	14.0175	18.7238	-0.748053	1.35883	1
GO:0031333~negative regulation of protein complex assembly	66.0581	-66.0581	39.0704	-39.0704	157.395	-157.395			12.6851	-12.6851			102.819	-102.819	36.5476	-36.5476	50.427	-50.427							14.6725	-14.6725									55.7172	55.7172					-47.1064	1
GO:0071158~positive regulation of cell cycle arrest											79.0407	79.0407	14.9604	14.9604			20.4581	-20.4581	15.7662	-15.7662			57.5379	-57.5379	52.2683	-52.2683					27.5561	-27.5561	182.199	-115.021	37.8257	-37.8257	31.4901	-31.4901	15.3563	15.3563	-22.5969	1
GO:0001505~regulation of neurotransmitter levels	71.5236	-71.5236			75.3001	-75.3001							84.1172	-84.1172	56.2515	-56.2515	65.1343	-65.1343									22.8777	-22.8777							104.657	-104.657			54.3227	-54.3227	-66.773	1
GO:0043950~positive regulation of cAMP-mediated signaling	71.5236	-71.5236			75.3001	-75.3001							84.1172	-84.1172	56.2515	-56.2515	65.1343	-65.1343									22.8777	-22.8777							104.657	-104.657			54.3227	-54.3227	-66.773	1
GO:0000288~nuclear-transcribed mRNA catabolic process, deadenylation-dependent decay	60.3922	40.4423	13.1896	4.23056	26.0341	-12.7116	20.7579	-14.6918	3.55991	-3.55991	49.3038	-36.7129	15.4596	-15.4596	44.347	-37.8268	20.8095	-5.20088	1.92328	-1.92328	10.3878	0.238938	42.2535	-18.9822	8.21322	0.121557	24.134	-24.134			12.0615	-12.0615	84.3472	-68.9425	66.662	-66.662	28.6008	-20.0416			-16.3265	1
GO:0051092~positive regulation of NF-kappaB transcription factor activity	45.0976	27.5455	49.9972	4.93779	100.349	9.06834	29.6438	-15.9062	13.1383	-3.83147	31.4262	5.82885	42.9758	24.8998	44.2746	18.0434	5.54753	2.73294			9.05004	-2.87463	15.7057	-10.1884	7.05128	-7.05128	10.9492	-8.88184	2.11978	-2.11978	6.56015	6.56015	31.3476	29.1759	12.6267	2.02323	32.0043	11.2876	42.5247	-21.3944	3.6766	1
GO:0008360~regulation of cell shape	8.51047	-8.51047	25.7889	-25.7889	48.1032	-48.1032	15.8642	-14.0279	7.83824	2.64597	50.4323	-48.1771	66.6138	-66.6138	61.9058	-61.9058	3.09565	-3.09565	12.9308	6.15326	26.1404	-24.329	30.3406	-26.2517	19.5935	-13.2407	18.548	-0.480568	7.27028	7.27028	25.7491	-25.7491	47.0171	-30.144	28.2792	-24.6218	7.4204	4.23019	19.2676	-4.1268	-20.2433	1
GO:0034773~histone H4-K20 trimethylation	80.9909	-80.9909			90.6948	-90.6948							26.7297	-26.7297	72.6665	-72.6665																	76.462	76.462			102.701	102.701	80.408	-80.408	-24.6181	1
GO:0046326~positive regulation of glucose import			6.10281	6.10281	39.795	39.795			7.97138	7.97138	79.3122	79.3122	104.577	104.577	138.376	138.376					20.5405	20.5405	6.94239	6.94239							67.3602	67.3602	33.9134	33.9134	25.6502	25.6502					48.231	1
GO:0021794~thalamus development					79.064	5.41153																			28.5728	28.5728			70.3862	70.3862			144.62	75.9807	25.9764	-25.9764	41.3508	41.3508	140.244	-140.244	7.926	1
GO:0033555~multicellular organismal response to stress	68.5976	-68.5976			102.926	-102.926					185.281	-185.281	86.5287	-25.4062	32.626	32.626	30.6024	30.6024																					22.2664	-22.2664	-48.7498	1
GO:0006123~mitochondrial electron transport, cytochrome c to oxygen					76.058	76.058					116.394	116.394			90.1696	90.1696	112.428	-112.428	86.7343	86.7343													46.9848	46.9848							50.652	1
GO:0006784~heme a biosynthetic process					76.058	76.058					116.394	116.394			90.1696	90.1696	112.428	-112.428	86.7343	86.7343													46.9848	46.9848							50.652	1
GO:0045786~negative regulation of cell cycle	11.747	-5.49117	17.3683	-14.4734	26.7865	-24.356	12.1184	-7.26434			63.9803	8.42578	23.0923	-17.5098	32.4958	-13.6852	36.5693	-25.6057	13.2273	13.2273	28.2151	13.1662	46.0404	26.3858	46.3779	25.0266	3.57221	-3.57221	4.72733	4.72733	26.7667	6.24765	52.951	22.7687	68.1946	49.9613	11.4022	11.4022	2.62115	2.62115	3.78958	1
GO:0048513~organ development	32.397	6.10648			25.2741	2.3581	11.1162	11.1162	9.59365	-9.59365	84.3088	84.3088	18.8628	18.8628	119.735	119.735	32.1659	-32.1659	29.83	29.83	37.207	37.207									43.9703	43.9703			45.5166	45.5166	17.8212	-17.8212	19.9851	19.9851	25.6725	1
GO:0009263~deoxyribonucleotide biosynthetic process					64.2174	-64.2174					93.1279	-93.1279			60.4545	-60.4545							78.6051	78.6051	99.5582	99.5582	128.975	128.975													14.8898	1
GO:0060510~Type II pneumocyte differentiation	22.1777	-22.1777					18.5774	18.5774			48.9253	48.9253					67.2926	-14.5399					17.6332	17.6332									207.662	207.662			80.0618	80.0618	62.2287	-62.2287	34.2391	1
GO:0032962~positive regulation of inositol trisphosphate biosynthetic process					120.747	120.747					156.89	156.89	92.227	92.227	154.505	154.505																									131.093	1
GO:0055072~iron ion homeostasis	53.1251	53.1251	43.0024	19.8906	61.4023	61.4023	93.7273	-82.1581			47.3578	39.9567	22.6377	22.6377	14.0779	2.20831	48.1471	-40.7148	5.95536	-5.95536			26.9217	-26.9217					7.88053	7.88053	23.351	23.351	24.0557	-24.0557	7.27859	-7.27859	40.8325	-33.4471	4.21199	-4.21199	0.356797	1
GO:0008284~positive regulation of cell proliferation	36.1157	-1.03765	45.4925	-12.9873	73.1905	-25.3139	11.4393	-2.66624	8.90302	-1.00098	55.1206	-0.868833	48.9013	-5.53921	47.839	-6.06331	18.0455	-2.596	7.89861	1.89632	19.7465	4.15812	21.033	-1.63116	18.1748	-1.24071	11.5309	-3.54467	5.95505	4.78908	20.0874	-1.66669	36.9485	6.7937	14.2989	0.299367	11.3455	3.0352	11.6097	-4.55105	-2.48679	1
GO:0030488~tRNA methylation			48.6983	-48.6983	52.9416	-52.9416					23.8249	-23.8249	212.813	-212.813			63.5634	-63.5634	67.0131	67.0131											53.725	-53.725									-55.5076	1
GO:0060770~negative regulation of epithelial cell proliferation involved in prostate gland development					74.3032	-74.3032																			22.2243	22.2243					48.1112	48.1112	204.529	204.529	141.389	141.389	31.6366	31.6366			62.2645	1
GO:0030501~positive regulation of bone mineralization	74.3577	74.3577	40.9151	-14.4899	64.3275	38.682	29.0605	-29.0605			14.043	14.043	27.7767	11.8038	51.741	51.741	21.9584	-21.9584	5.24975	5.24975	26.8678	26.8678	90.5684	31.5847	31.1999	15.8906					13.0286	13.0286	11.5591	11.5591	19.4912	19.4912					16.586	1
GO:0007584~response to nutrient	30.8313	9.86054	35.2862	3.73431	105.47	32.5767	15.5005	-7.75416	17.0555	9.87665	38.6259	-3.35752	53.8108	28.4173	58.5925	37.5126	25.4012	-2.0922			17.2628	4.52483	11.8624	-8.91238	7.13314	-4.23156	0.67529	0.67529	4.84658	-0.925606	23.2245	0.432445	35.0583	11.2662	32.937	13.8437	8.1762	8.1762			7.42352	1
GO:0043434~response to peptide hormone stimulus	48.5152	48.5152	49.7497	49.7497	78.7706	46.5635			13.7417	-0.107697	18.7472	7.7634	72.1681	53.1595	44.2083	40.4087	25.3838	19.7553	12.7155	1.49602	5.8676	5.8676	17.3834	17.3834	10.394	10.394	3.96361	3.96361	8.50402	-8.50402	12.5659	12.5659	36.5756	36.5756	34.5696	34.5696	24.5084	7.14117	3.34326	-3.34326	20.2062	1
GO:0021954~central nervous system neuron development	88.7512	88.7512	62.5547	62.5547	120.825	120.825					36.4986	36.4986	121.986	121.986	90.4858	90.4858																									86.8503	1
GO:0006642~triglyceride mobilization					70.7964	70.7964			67.0024	67.0024	46.7671	46.7671	44.3778	44.3778	134.152	134.152											9.66396	9.66396			38.6105	38.6105	34.4107	34.4107	75.1823	75.1823					57.8848	1
GO:0043267~negative regulation of potassium ion transport	54.844	-54.844	40.5635	-40.5635	51.1367	-51.1367					57.976	-34.5217	51.0124	-51.0124	41.0692	-41.0692					23.9661	-5.12683	35.2304	-35.2304			55.6313	-55.6313	50.1924	50.1924					19.0184	19.0184	20.2291	20.2291	20.0794	-20.0794	-23.0597	1
GO:0030728~ovulation			32.7815	32.7815	169.875	169.875	9.45185	9.45185	37.2273	37.2273	41.012	41.012	72.3328	72.3328	158.041	158.041																									74.3888	1
GO:0032757~positive regulation of interleukin-8 production			32.7815	32.7815	169.875	169.875	9.45185	9.45185	37.2273	37.2273	41.012	41.012	72.3328	72.3328	158.041	158.041																									74.3888	1
GO:0006541~glutamine metabolic process	93.3315	-93.3315	9.57238	-9.57238	10.9429	-10.9429	32.971	32.971			60.152	-60.152	12.7199	-12.7199	25.2518	-25.2518					20.1481	-20.1481	81.5741	21.7213	13.814	-13.814	42.4516	32.1426	26.6952	-26.6952	26.2168	26.2168	6.04341	6.04341	34.0918	-4.49089	24.4405	-24.4405			-11.404	1
GO:0071377~cellular response to glucagon stimulus	53.0309	-27.3831	71.1761	24.2757	160.401	57.6508	5.49029	-5.49029	11.3234	11.3234	34.7148	-14.6935	58.9928	32.2646	57.4268	40.3388	14.4175	14.4175			3.00246	-3.00246			2.63783	-2.63783	5.12937	-5.12937					6.47728	-6.47728	10.5144	10.5144	13.098	-7.56231	12.1027	-12.1027	6.64414	1
GO:0048148~behavioral response to cocaine	68.2793	-68.2793	49.8598	-49.8598	155.184	-155.184			15.7724	-15.7724			18.3838	18.3838									29.7394	-29.7394							26.4198	26.4198	103.829	103.829	52.4008	52.4008					-13.0891	1
GO:0045446~endothelial cell differentiation			87.7407	87.7407	43.7373	43.7373	21.1845	21.1845			20.8689	20.8689	74.1895	74.1895	74.4738	74.4738					71.1485	71.1485	25.6494	25.6494	39.2697	39.2697					38.6923	38.6923	20.8042	20.8042							47.069	1
GO:0046330~positive regulation of JNK cascade	42.5024	30.8768	16.6518	5.20248	71.423	41.8273	18.9958	-12.6946	36.6776	-11.8594	32.7389	19.711	55.2426	-7.02081	59.8838	45.4766	30.4213	-30.4213			11.4553	11.4553	29.5327	-22.1825			30.5623	-30.5623	36.3694	7.85143			10.2777	-10.2777	21.5343	21.5343	5.65646	-5.65646	6.84073	6.84073	3.53535	1
GO:0009408~response to heat	23.6312	15.2166	21.8808	-3.90678	79.826	-11.8255	33.9334	-30.5974	18.0748	-4.93573	60.419	-22.1882	64.6348	-1.02612	61.1696	-4.07848	12.934	-2.50939	17.7617	-10.7473	10.918	-10.918	5.76186	-5.76186	2.83847	-2.83847	3.07718	0.385687			17.4292	0.593967	20.9912	-9.6893	35.8344	-35.8344	10.4811	-10.4811	15.0133	-15.0133	-8.745	1
GO:0001933~negative regulation of protein phosphorylation	54.7984	-21.1541	53.8886	-33.5671	113.332	-13.255			8.96587	8.96587	37.7872	-25.1588	45.1529	-30.7712	26.3233	-10.9699	14.8634	-0.462287							21.4647	-21.4647	2.69149	-2.69149	13.6797	-13.6797	10.0908	-10.0908	39.6987	12.2074	12.3126	-12.3126	23.6626	23.6626	37.2363	-37.2363	-11.7486	1
GO:0006782~protoporphyrinogen IX biosynthetic process			18.5945	18.5945	238.685	238.685			97.409	97.409			26.0192	26.0192	84.9761	84.9761	22.0821	22.0821							13.4623	13.4623			13.506	13.506											64.3417	1
GO:0010035~response to inorganic substance					58.2206	-58.2206			14.0815	-14.0815	66.6371	-66.6371	69.3833	-69.3833	25.8637	-25.8637	6.24963	6.24963	10.4431	10.4431	9.14566	-9.14566	53.2834	-24.8872	13.1047	-13.1047			30.7453	-30.7453	44.7075	-44.7075	46.6691	-46.6691	37.4521	-37.4521	18.1568	18.1568	9.2458	-9.2458	-25.9559	1
GO:0048304~positive regulation of isotype switching to IgG isotypes	89.8195	89.8195	18.669	18.669	21.8346	21.8346	29.92	-29.92			47.5908	47.5908	104.827	104.827	83.0458	83.0458															35.3731	35.3731	51.3897	51.3897	30.6568	30.6568					45.3286	1
GO:0050679~positive regulation of epithelial cell proliferation	37.3215	37.3215	12.4991	2.80113	11.2307	-7.44344	12.2716	-12.2716			57.5741	-39.0524	58.0207	-24.6775	95.5234	-29.5345			7.17076	7.17076	31.5317	-31.5317	20.3815	-4.39938	19.8724	-10.488	5.35148	5.35148			38.4724	-38.4724	68.773	-27.0871	13.0734	-13.0734	12.8311	12.8311	10.0407	-1.18316	-10.2199	1
GO:0070830~tight junction assembly			46.9082	46.9082			54.5544	54.5544	22.3355	-22.3355	27.8104	-27.8104	9.11864	9.11864	7.87472	7.87472	24.3158	24.3158			12.0062	12.0062	62.013	62.013	78.0613	78.0613	29.9087	29.9087			24.6338	24.6338	95.9242	95.9242	16.405	16.405					29.3984	1
GO:0009117~nucleotide metabolic process	82.2054	-10.27	60.0519	-60.0519	89.2161	-30.4307	7.62692	-7.62692			42.3234	-42.3234	43.6122	-43.6122	53.379	-12.9273			13.4663	13.4663	31.8066	-7.34636	22.6124	-22.6124	21.0755	-21.0755	5.23499	-2.39537			14.9496	3.44642	5.97363	-5.97363	17.9229	-17.9229					-17.8437	1
GO:0006144~purine base metabolic process	51.1276	51.1276	59.7279	59.7279	115.103	115.103	6.28099	-6.28099			32.3836	32.3836	92.9579	64.3714	64.0205	21.2879	8.74298	-8.74298			18.8506	18.8506									28.7447	21.0643	3.93465	-3.93465			29.2471	-29.2471			27.9759	1
GO:0010043~response to zinc ion	69.6009	69.6009	11.8326	11.8326	27.7021	27.7021	124.586	-124.586			61.8477	61.8477	18.4044	18.4044	5.19461	5.19461	53.1728	-40.4505					38.1391	-38.1391			3.42857	3.42857	11.1641	11.1641	33.0806	33.0806					52.6148	-52.6148			-1.0411	1
GO:0009605~response to external stimulus			136.57	-136.57	151.437	-11.2796	66.1182	-66.1182							36.0137	36.0137											72.2059	-72.2059							23.3297	23.3297			25.0889	25.0889	-28.8203	1
GO:0006692~prostanoid metabolic process	43.9751	43.9751	97.7224	-97.7224	80.3605	-8.34373	38.5273	-38.5273							55.9511	55.9511					29.2375	29.2375	70.6781	0.0850906	32.2758	-32.2758	27.1021	-20.5402	34.6867	-34.6867											-10.2847	1
GO:0021819~layer formation in cerebral cortex	149.065	-149.065	57.6277	-57.6277	146.586	-146.586																											67.7226	67.7226			45.1713	45.1713	43.5026	-43.5026	-47.3146	1
GO:0032319~regulation of Rho GTPase activity	149.065	-149.065	57.6277	-57.6277	146.586	-146.586																											67.7226	67.7226			45.1713	45.1713	43.5026	-43.5026	-47.3146	1
GO:0051000~positive regulation of nitric-oxide synthase activity			95.5754	95.5754	251.529	251.529	77.9986	77.9986									84.2715	84.2715																							127.344	1
GO:0008615~pyridoxine biosynthetic process	61.1508	-61.1508					34.009	34.009													168.041	-168.041	85.9583	-85.9583	86.807	-86.807	27.7394	27.7394					45.0612	-45.0612							-55.0385	1
GO:0040018~positive regulation of multicellular organism growth	15.2812	15.2812	69.0912	20.3124	130.661	130.661	5.95841	-5.95841	18.2507	18.2507	12.4245	-12.4245	62.9004	-9.27691	28.0444	28.0444	42.5105	30.6811	12.4214	12.4214	10.193	-10.193	28.0137	14.5476	26.7131	0.565537	9.81287	9.81287			6.18167	-6.18167	18.3083	-18.3083					11.7078	11.7078	13.5261	1
GO:0046209~nitric oxide metabolic process	37.8336	-12.2677	9.26716	9.26716	27.1823	-27.1823			11.7487	-11.7487							20.6323	6.99295	23.9522	-4.85868	15.0753	-15.0753	129.478	-129.478	21.4309	-21.4309	113.324	-113.324	31.4161	31.4161			17.3666	-17.3666			49.6514	-49.6514			-27.2852	1
GO:0045778~positive regulation of ossification					120.94	78.8532			28.2899	28.2899			77.0591	77.0591	39.6732	39.6732	75.4024	75.4024															63.0289	63.0289			23.629	23.629	80.1392	-80.1392	38.2246	1
GO:0018208~peptidyl-proline modification	16.1008	16.1008	55.9799	55.9799	49.964	49.964	7.01953	7.01953							5.99163	5.99163	11.0941	11.0941					11.9275	11.9275	72.0545	72.0545	15.2329	15.2329	128.484	100.095			39.9381	0.840725	30.313	30.313	45.215	-27.5399	18.7042	18.7042	26.2698	1
GO:0071731~response to nitric oxide													48.8277	-48.8277	52.8277	-52.8277	80.8803	-80.8803					119.818	-119.818	59.0765	-59.0765					58.4797	-58.4797	87.1639	-87.1639							-72.4391	1
GO:0051918~negative regulation of fibrinolysis	25.0535	-25.0535					49.6251	49.6251			116.586	-116.586	109.726	-109.726	102.274	-102.274			16.7996	-16.7996											86.9721	-86.9721									-58.2552	1
GO:0042346~positive regulation of NF-kappaB import into nucleus			38.1949	38.1949	144.501	144.501	7.08889	7.08889	27.9205	27.9205	51.6795	51.6795	60.4314	60.4314	121.319	121.319	33.6396	-33.6396			22.1562	22.1562																			48.8502	1
GO:0006779~porphyrin-containing compound biosynthetic process	33.4554	-33.4554	16.2702	16.2702	219.035	198.664	12.8915	12.8915	85.2328	85.2328			22.7668	22.7668	74.3541	74.3541	19.3219	19.3219							11.7795	11.7795			11.8178	11.8178											41.9643	1
GO:0030878~thyroid gland development	8.31665	-8.31665	51.9422	-51.9422	43.0134	-5.07186	29.7388	-15.8058	12.3545	12.3545			71.0808	41.1316	27.1227	27.1227	74.2012	-8.14273	9.84328	9.84328			61.9096	-48.6847	14.3525	-14.3525							49.6353	49.6353			30.0232	30.0232	23.3358	-23.3358	-0.395828	1
GO:0000212~meiotic spindle organization	73.486	-73.486			170.338	-170.338			44.9997	-44.9997	44.8978	-44.8978	56.1428	-56.1428							40.1143	-40.1143	41.1769	-41.1769	35.3123	-35.3123															-63.3084	1
GO:0030282~bone mineralization	27.2989	-3.0978	52.9323	-52.9323	109.042	-30.4122	14.5469	-14.5469	19.686	6.71788	17.2869	17.2869	76.5178	33.9136	50.8733	50.8733	49.3776	20.998	9.20311	9.20311	43.9492	-43.9492	7.93137	-7.93137	5.73524	-5.73524			4.20657	-4.20657	12.7957	-12.7957	3.9076	3.9076							-2.04419	1
GO:0007168~receptor guanylyl cyclase signaling pathway			34.2059	-34.2059	16.2147	-16.2147					17.928	-17.928			31.5538	-31.5538			13.9336	-13.9336	56.2859	56.2859	189.089	189.089			74.8563	74.8563	70.929	-70.929											15.0518	1
GO:0022417~protein maturation by protein folding			72.6557	72.6557			48.0063	48.0063	19.2739	-19.2739	39.1164	-39.1164	17.4024	-17.4024			41.6418	41.6418			20.0275	20.0275	41.3905	41.3905	53.3959	53.3959	10.6828	10.6828							35.2205	35.2205	18.8457	-18.8457	86.1529	86.1529	24.195	1
GO:0000904~cell morphogenesis involved in differentiation	78.7689	-78.7689			129.586	-129.586	22.2325	22.2325	51.9218	-51.9218	58.5623	-8.78442	42.1071	-42.1071			32.7801	-32.7801			30.0857	-30.0857	30.8827	-30.8827	26.4842	-26.4842															-40.9169	1
GO:0044262~cellular carbohydrate metabolic process	10.2138	-10.2138	77.4779	77.4779	110.802	110.802	88.0886	88.0886			17.266	-17.266	9.26681	9.26681			55.18	55.18					7.0251	-7.0251			11.6681	-11.6681					40.2714	-40.2714	30.6063	-30.6063	45.449	-45.449			14.8596	1
GO:0046386~deoxyribose phosphate catabolic process			34.7823	-34.7823	116.551	-116.551							105.775	-105.775			33.5147	-33.5147			77.8366	-77.8366					32.2434	-32.2434					51.9906	-51.9906			50.1808	-50.1808			-62.8593	1
GO:0006357~regulation of transcription from RNA polymerase II promoter	39.1113	1.0162	30.8531	-5.51854	60.3132	-6.64375	18.5157	-11.534	5.6949	3.04907	57.1296	-0.601571	57.8495	-11.0064	47.0237	14.971	21.4563	1.11108	11.0449	9.27407	18.203	1.37148	14.8861	-9.23281	13.6481	-1.56698	5.38277	-4.57953	4.74408	1.48704	23.8888	3.94883	22.0222	8.59497	24.7682	7.54551	15.8617	-0.61548	9.83361	-1.28393	-0.0106848	1
GO:0030031~cell projection assembly	21.3559	-21.3559			53.2511	-53.2511	13.0055	13.0055	38.5384	-38.5384	47.3314	-47.3314	57.2943	-57.2943	111.248	-111.248							18.6178	-18.6178	12.9087	-12.9087	6.3722	-6.3722					28.0843	-28.0843	28.8227	-28.8227	40.6635	14.1001	24.0391	-24.0391	-30.0542	1
GO:0050821~protein stabilization	18.2616	-7.00827	59.1548	-22.8819	111.071	-39.8863	7.62588	-4.78522	10.4698	1.01829	61.0483	-5.14183	23.8646	-12.1958	28.8424	-1.49102	5.18673	5.18673			17.882	17.882	32.6804	-11.5316	26.0271	2.13272	16.0887	-16.0887	6.36773	6.36773	11.2878	4.79957	19.9623	-2.61625	13.9648	5.31443	9.69455	-4.84063	21.7244	16.4853	-3.64636	1
GO:0006119~oxidative phosphorylation					104.674	104.674			57.1764	57.1764			123.935	123.935	96.1442	96.1442	61.0385	61.0385							12.0928	12.0928			38.8312	38.8312							7.0992	-7.0992			60.8491	1
GO:0008210~estrogen metabolic process	69.7701	69.7701			125.702	125.702	37.9809	-37.9809	65.9775	65.9775	45.0785	45.0785			19.9805	19.9805	41.5504	-41.5504	12.7426	12.7426	36.4584	36.4584									12.8574	12.8574	18.5086	18.5086			14.2621	14.2621			28.4839	1
GO:0035116~embryonic hindlimb morphogenesis	39.3047	18.2723			23.8977	-23.8977	39.4859	-21.6999	7.67492	-7.67492	30.2478	11.4549	50.6943	-50.6943			22.4329	-22.4329	19.8743	19.8743	16.3087	-16.3087							8.86023	8.86023	46.1162	26.3348	73.4135	14.8269			47.6964	-14.6157	74.8299	-37.365	-6.79041	1
GO:0031069~hair follicle morphogenesis	75.8034	54.771	38.2925	38.2925	43.5518	25.219	53.353	-35.567	7.67492	-7.67492	72.0165	72.0165	24.0126	24.0126	33.6792	33.6792	42.5603	-42.5603			27.7665	27.7665							8.86023	8.86023	36.2255	36.2255	5.86139	5.86139			31.156	-31.156			14.9819	1
GO:0009236~cobalamin biosynthetic process	45.9861	45.9861	37.7917	37.7917	89.9726	89.9726					30.8162	30.8162	66.9959	66.9959	97.2169	97.2169					108.381	108.381											23.2495	23.2495							62.5513	1
GO:0034613~cellular protein localization	57.5523	-46.9038	52.0015	-52.0015	40.0294	-40.0294	14.392	14.392	8.36734	-1.22632	66.958	-54.5135	34.5142	-34.5142	44.1959	-44.1959	17.3912	-8.36415	16.9621	2.29585	3.94153	-3.94153	36.569	-36.569	24.1344	-24.1344	17.9113	-17.9113			18.2627	-18.2627	9.01436	-9.01436	28.7941	-28.7941			9.29924	-2.50325	-22.5662	1
GO:0030216~keratinocyte differentiation	85.8448	85.8448	43.1994	43.1994	76.0529	76.0529	3.19345	3.19345			28.5749	28.5749	49.3092	49.3092	36.6608	36.6608	25.5896	-25.5896	6.74881	6.74881			32.9605	32.9605	47.0842	47.0842							11.6461	11.6461	45.767	45.767			7.53478	7.53478	32.0705	1
GO:0006275~regulation of DNA replication											62.976	-6.16439	59.4653	-59.4653	37.4359	6.3631	39.8974	-39.8974							27.8728	27.8728					35.9419	10.3925	119.38	119.38	75.6642	75.6642	41.3459	41.3459			19.4991	1
GO:0048625~myoblast cell fate commitment	199.837	199.837	74.4275	74.4275	107.852	107.852					77.5037	-77.5037									39.2552	39.2552																			68.7736	1
GO:0006767~water-soluble vitamin metabolic process	50.3771	8.91109	26.9465	22.2367	87.8695	61.1658	1.80182	1.80182	8.50118	8.50118	19.3835	-19.3835	12.647	-12.647	22.1465	-22.1465					43.1145	36.1216	27.3955	15.4537	97.4932	67.7869	15.8448	-15.8448	21.4239	21.4239	18.6857	-18.6857	9.07765	-9.07765	16.8158	0.119191	2.34145	-2.34145	16.9726	-3.12981	7.79252	1
GO:0006066~alcohol metabolic process	123.003	123.003	71.7573	71.7573	303.817	303.817																																			166.192	1
GO:0001937~negative regulation of endothelial cell proliferation	28.1568	28.1568	31.8585	31.8585	77.2258	77.2258	56.9876	-4.98854	10.7946	10.7946	62.3432	-62.3432	61.0545	-48.6719	28.6509	-28.6509	37.545	37.545			41.2275	41.2275							9.13004	9.13004	43.486	-43.486							9.74658	9.74658	4.42649	1
GO:0045670~regulation of osteoclast differentiation	13.1453	-13.1453			38.5028	-38.5028	11.1162	11.1162	9.59365	-9.59365	119.636	-52.951	65.4618	-46.6356	37.4367	-37.4367	95.3817	-2.18088			22.1562	22.1562	22.0105	-22.0105			7.98712	-7.98712	11.4457	11.4457	24.9204	-24.9204	19.1307	-19.1307							-16.4126	1
GO:0032496~response to lipopolysaccharide	42.5812	30.3092	34.3597	18.614	91.3416	51.8371	44.2582	-24.0055	13.9997	4.57375	25.3791	0.537459	36.2139	3.32975	47.2522	16.7583	15.5523	2.94758	3.82088	3.82088	15.0859	4.3437	20.866	-2.2557	14.316	14.316	13.9831	0.372887	8.39665	5.94486	8.19521	1.29886	18.1719	2.02158	18.0367	-9.55573	15.3477	-4.4709	10.6167	0.296835	6.05174	1
GO:0042517~positive regulation of tyrosine phosphorylation of Stat3 protein	22.2272	22.2272	65.0208	65.0208	190.052	190.052			21.4814	21.4814			38.9989	38.9989	40.7918	40.7918	53.2302	53.2302					30.9537	30.9537	19.839	19.839	14.2733	14.2733													49.6868	1
GO:0060397~JAK-STAT cascade involved in growth hormone signaling pathway	22.2272	22.2272	65.0208	65.0208	190.052	190.052			21.4814	21.4814			38.9989	38.9989	40.7918	40.7918	53.2302	53.2302					30.9537	30.9537	19.839	19.839	14.2733	14.2733													49.6868	1
GO:0007089~traversing start control point of mitotic cell cycle											42.6087	42.6087			32.8492	32.8492	15.5545	-15.5545							41.8092	41.8092					34.7508	34.7508	179.07	179.07	113.496	113.496	36.2227	36.2227			58.1566	1
GO:0051298~centrosome duplication											42.6087	42.6087			32.8492	32.8492	15.5545	-15.5545							41.8092	41.8092					34.7508	34.7508	179.07	179.07	113.496	113.496	36.2227	36.2227			58.1566	1
GO:0071732~cellular response to nitric oxide											42.6087	42.6087			32.8492	32.8492	15.5545	-15.5545							41.8092	41.8092					34.7508	34.7508	179.07	179.07	113.496	113.496	36.2227	36.2227			58.1566	1
GO:0001661~conditioned taste aversion													109.327	109.327	215.26	215.26	171.767	171.767																							165.451	1
GO:0048745~smooth muscle tissue development	64.8688	64.8688	55.1582	55.1582	101.608	101.608					50.782	50.782	77.3824	77.3824	146.503	146.503																									82.717	1
GO:0051567~histone H3-K9 methylation			49.4292	-49.4292	118.443	-118.443					26.3669	-26.3669									43.8283	-43.8283	83.8809	83.8809					73.8264	-73.8264							49.4418	49.4418	50.9212	-50.9212	-28.6865	1
GO:0031100~organ regeneration	9.96492	0.826064	34.8797	-5.01898	75.9091	1.68554	27.6294	-27.6294	9.14281	9.14281	63.0602	-23.9794	51.6184	7.31597	61.5398	-9.47299	2.39633	2.39633	8.23932	-8.23932	24.0883	-8.61726	13.7037	-13.7037			12.3693	-6.88895			28.1256	-2.75464	26.5346	-20.0826	35.5563	-21.4596	11.1362	-11.1362			-8.09507	1
GO:0007626~locomotory behavior	59.4014	30.3818	9.49711	-9.49711	29.5589	-29.5589	73.8456	-68.5378	3.00427	-3.00427	39.8161	30.867	33.3285	-14.9519	6.21448	6.21448	36.4405	-17.3376	9.46393	9.46393	7.76607	-7.76607	27.6681	-22.6301					6.37948	6.37948	26.7413	17.3216	52.6959	24.7975	9.98111	9.98111	41.503	-18.6282	21.8546	-4.01415	-3.36217	1
GO:0070972~protein localization in endoplasmic reticulum	107.617	-107.617	55.7554	-55.7554	107.534	-107.534					77.4545	-77.4545	45.4218	-45.4218	23.9746	-23.9746							23.5835	-23.5835							23.6506	-23.6506					29.9647	29.9647			-48.3362	1
GO:0035176~social behavior			19.6689	19.6689	125.597	78.2531	5.67111	5.67111	22.3364	22.3364	48.844	0.370417	93.3253	10.1716	113.875	67.8335	12.241	12.241			9.12359	-9.12359									17.8285	-17.8285			16.9827	-16.9827			8.90656	-8.90656	13.6421	1
GO:0030866~cortical actin cytoskeleton organization	46.1256	-46.1256	94.2724	-94.2724	53.4794	-53.4794	20.5555	-20.5555	8.92615	-8.92615	29.5559	-29.5559			20.9881	20.9881			50.0569	50.0569			48.4377	-48.4377	64.1487	-64.1487	33.8504	-33.8504	8.7144	-8.7144			3.87186	3.87186			11.0952	-11.0952			-24.5889	1
GO:0006768~biotin metabolic process			61.2069	61.2069	157.918	157.918															62.5424	62.5424			132.211	132.211			80.0781	80.0781											98.7913	1
GO:0034097~response to cytokine stimulus	50.1478	25.5818	49.5828	22.6213	83.5754	37.3376	33.3167	-8.07554	21.9679	-9.85019	2.55271	2.55271	34.6986	-1.463	30.1282	30.1282	34.9849	13.0621	20.5323	11.0842	9.40439	4.73804	27.1653	6.37493	14.4052	3.43073	20.9007	7.36222			11.1924	11.1924	25.7314	25.7314	9.4894	9.4894	6.05326	-6.05326	7.9384	-0.000923804	9.74969	1
GO:0050728~negative regulation of inflammatory response	52.3279	52.3279	35.0086	8.19973	64.1689	16.1651	40.9925	-20.8639			17.4385	-15.0899	5.89139	-1.83743	19.2836	3.88354	28.4244	7.17435	2.5402	2.5402	29.2562	-12.7189	38.6644	-4.26646	18.9073	-1.696	4.07203	4.07203	5.59462	-5.59462	22.1734	-3.54973	50.8147	4.13876	49.0843	5.64684	6.12321	6.12321	2.27747	-2.27747	2.23039	1
GO:0006614~SRP-dependent cotranslational protein targeting to membrane	13.1508	-11.4995	6.26787	3.07946	29.8546	-29.8546	1.49411	-1.49411	27.3683	-27.3683	35.9062	-34.2327	5.35958	-0.155762	16.626	-16.626	40.0071	37.8873	12.8583	-12.8583	5.88823	-4.09576	60.38	-55.9182	24.6287	-22.2398	45.2253	-42.5063	6.85812	6.85812	3.93978	3.93978	67.7757	-53.7314	42.6455	-39.6455	43.909	-42.1877	2.78768	1.00263	-17.0823	1
GO:0008203~cholesterol metabolic process	15.4061	15.4061	62.1203	54.1656	138.858	129.064	9.1763	9.1763	6.08188	-0.291974	26.9036	22.0115	44.6336	41.3306	28.3302	28.3302	12.5275	7.3011	1.99202	1.99202	20.2988	6.63562	8.96799	-8.96799	16.0625	-16.0625	11.0669	-11.0669	1.53381	-1.53381	9.26138	9.26138	12.7975	-4.54567	13.97	-13.97	14.4521	-14.4521	38.4592	-38.4592	10.7662	1
GO:0042733~embryonic digit morphogenesis	58.4578	24.4924	34.4833	-20.5435	84.9159	-10.0791	19.5	-9.61894	12.6448	4.1171	48.3963	48.3963	33.3628	-15.6014	30.5071	30.5071	26.8198	-26.8198	13.0799	13.0799	11.7978	11.7978			4.22318	4.22318	1.49471	-1.49471			12.7487	12.7487	36.5058	36.5058	22.6787	22.6787	9.18907	9.18907	31.1653	-31.1653	5.68963	1
GO:0001822~kidney development	11.2597	6.47958	22.6161	9.97239	54.2343	1.80794	9.61973	9.61973	10.4456	-4.31169	51.1512	-3.90987	35.8934	-35.8934	42.5146	-27.7021	13.1916	-13.1916			36.1272	-4.00407	30.7061	-2.31596	23.6837	4.36343	15.4757	-0.102402	3.35292	3.35292	26.1091	-12.9879	50.8562	4.9245	29.4518	12.8129	12.9129	-4.28475	12.2212	12.2212	-2.271	1
GO:0009653~anatomical structure morphogenesis	35.0857	-14.8579	23.954	-23.954	37.8203	-21.5637	9.52569	-9.52569	3.36006	3.36006	22.6331	-1.75746	50.9888	3.52278	56.2339	30.9047	26.5485	-4.13323	5.30776	5.30776	14.5804	-14.5804	12.7705	-12.7705	32.5742	5.4832	4.22717	1.7597	12.3004	6.74382	24.1374	1.14996	40.9395	1.41329	68.4382	26.4914			9.71669	9.71669	-0.383668	1
GO:0007162~negative regulation of cell adhesion	147.042	126.999					144.597	-104.897			58.4463	45.4705			31.1825	-17.8305	32.6144	-32.6144	6.71982	-6.71982			12.1301	12.1301			6.18127	-6.18127			23.4157	-1.00027	15.7343	-15.7343					13.0256	13.0256	1.1498	1
GO:0033683~nucleotide-excision repair, DNA incision	73.6065	-73.6065	36.242	-36.242	69.8586	-69.8586							36.5555	-36.5555	29.0104	-29.0104																	45.2305	45.2305			33.0505	33.0505	167.113	-167.113	-41.7631	1
GO:0006207~'de novo' pyrimidine base biosynthetic process			16.1658	16.1658			19.0684	-19.0684	50.4904	-50.4904	109.141	-109.141	28.0738	-28.0738	111.819	-111.819	14.6565	14.6565	15.5368	-15.5368															22.4857	-22.4857	44.3656	44.3656	58.8467	-58.8467	-30.9339	1
GO:0044205~'de novo' UMP biosynthetic process			16.1658	16.1658			19.0684	-19.0684	50.4904	-50.4904	109.141	-109.141	28.0738	-28.0738	111.819	-111.819	14.6565	14.6565	15.5368	-15.5368															22.4857	-22.4857	44.3656	44.3656	58.8467	-58.8467	-30.9339	1
GO:0010633~negative regulation of epithelial cell migration											164.639	-164.639	91.66	-91.66	129.159	-129.159															45.7659	-45.7659							59.1681	59.1681	-74.4111	1
GO:0060740~prostate gland epithelium morphogenesis					46.9338	-46.9338					194.69	-194.69					44.478	44.478													111.848	-111.848	47.9088	-47.9088	43.5733	-43.5733					-66.746	1
GO:0010626~negative regulation of Schwann cell proliferation	95.9616	95.9616					101.976	-101.976			36.0805	36.0805																	29.5341	29.5341	120.752	120.752					103.853	-103.853			12.7497	1
GO:0030422~production of siRNA involved in RNA interference	95.9616	95.9616					101.976	-101.976			36.0805	36.0805																	29.5341	29.5341	120.752	120.752					103.853	-103.853			12.7497	1
GO:0030423~targeting of mRNA for destruction involved in RNA interference	95.9616	95.9616					101.976	-101.976			36.0805	36.0805																	29.5341	29.5341	120.752	120.752					103.853	-103.853			12.7497	1
GO:0035196~production of miRNAs involved in gene silencing by miRNA	95.9616	95.9616					101.976	-101.976			36.0805	36.0805																	29.5341	29.5341	120.752	120.752					103.853	-103.853			12.7497	1
GO:0021670~lateral ventricle development			67.0143	-67.0143	33.6074	-33.6074	24.9279	-5.05613	8.73769	-8.73769			12.7859	12.7859			79.8043	26.1464	49.0075	49.0075			63.3824	-6.13882	62.6257	-33.0873	26.9986	-26.9986	10.8708	10.8708	9.59895	9.59895	9.44647	9.44647			29.1946	29.1946			-2.39926	1
GO:0006001~fructose catabolic process	49.6105	49.6105	70.9955	70.9955	166.213	166.213							110.426	110.426	31.1677	31.1677	38.1668	38.1668									20.5714	20.5714													69.593	1
GO:0006116~NADH oxidation	49.6105	49.6105	70.9955	70.9955	166.213	166.213							110.426	110.426	31.1677	31.1677	38.1668	38.1668									20.5714	20.5714													69.593	1
GO:0070072~vacuolar proton-transporting V-type ATPase complex assembly	49.6105	49.6105	70.9955	70.9955	166.213	166.213							110.426	110.426	31.1677	31.1677	38.1668	38.1668									20.5714	20.5714													69.593	1
GO:0032100~positive regulation of appetite	45.632	45.632																			368.903	368.903	72.3272	72.3272																	162.287	1
GO:0030512~negative regulation of transforming growth factor beta receptor signaling pathway	16.2013	-16.2013	62.996	-62.996	48.1393	-36.906	3.09624	3.09624	3.91124	3.91124	57.5554	-48.8428	35.2089	-21.6644	7.99851	7.99851	4.39606	4.39606					19.1208	-13.243	28.7767	-28.7767					38.8884	-38.8884	67.0717	-22.9514	69.6893	-69.6893	13.3436	13.3436	10.3714	-10.3714	-21.1116	1
GO:0001656~metanephros development					56.8632	56.8632					36.5295	36.5295	9.97358	9.97358	34.597	34.597	21.6638	-21.6638	35.2147	14.1931			38.3586	-38.3586	34.8455	-34.8455					18.3707	-18.3707	99.0732	-99.0732	25.2172	-25.2172	48.4005	-48.4005	27.512	27.512	-8.17394	1
GO:0090009~primitive streak formation					59.8142	0.892289			19.7673	19.7673			89.7699	89.7699	43.3963	43.3963	39.118	39.118															88.2404	88.2404			33.0807	33.0807	112.195	-112.195	25.2587	1
GO:0016042~lipid catabolic process	47.3758	6.66265	57.9701	25.9051	60.2272	-1.86131					57.4294	3.42951	43.0564	15.4813	53.1653	29.4676	11.3972	-11.3972			15.436	11.32	16.6816	5.67751	19.0163	12.9603	4.62123	0.669758	1.38451	-1.38451	15.2069	3.02074	32.6887	8.36161	28.2933	16.2214	9.91438	1.08253	11.3017	-11.3017	6.72443	1
GO:0048666~neuron development	55.4543	55.4543			29.438	0.220069	87.9427	-87.9427			58.8407	28.4738	46.8858	-46.8858	4.26646	-4.26646	54.3541	-54.3541	11.0716	11.0716			37.7791	-16.0644					22.7187	-6.95761	23.351	23.351	5.16703	-5.16703	4.65893	-4.65893	42.9095	-31.3701			-9.93546	1
GO:0050680~negative regulation of epithelial cell proliferation	47.8651	32.2964	20.6351	-20.6351	42.4131	-26.3455	18.6696	18.6696			83.7055	83.7055	26.3878	6.71427	47.1998	47.1998	29.6948	-19.494	9.76501	9.76501	14.3042	14.3042	18.9119	18.9119	17.615	17.615					13.566	13.566	24.5303	24.5303	35.574	35.574	6.89181	6.89181	27.1028	-18.632	14.3904	1
GO:0046628~positive regulation of insulin receptor signaling pathway			30.9299	30.9299	197.92	197.92			44.8062	44.8062			91.3475	91.3475	45.023	45.023	74.4856	74.4856																							80.752	1
GO:0046638~positive regulation of alpha-beta T cell differentiation					38.3053	38.3053					152.553	152.553			59.2356	59.2356	61.255	-61.255							46.3849	-46.3849			126.378	-126.378											2.67933	1
GO:0006338~chromatin remodeling	56.7087	13.5758	28.2257	-14.8379	35.8544	-30.9863	11.8215	-11.8215			70.9563	-11.5064	43.8964	-34.1571	35.6317	5.78046	22.3268	-22.3268	6.91965	6.91965	7.66098	-7.66098	19.8435	-10.2988	17.0939	-17.0939	15.9431	-3.44847	1.68986	-1.68986	19.0308	-4.68856	40.5386	16.6663	14.5202	-1.34747	27.7855	22.9301	7.37521	4.70337	-5.33097	1
GO:0048268~clathrin coat assembly			41.028	41.028	23.8265	23.8265	18.7293	18.7293			113.471	58.5102	17.84	-17.84	23.991	23.991	87.8887	-87.8887	58.7814	58.7814			30.2129	30.2129	24.0371	24.0371	13.5715	13.5715									13.1374	13.1374	16.9521	-16.9521	14.088	1
GO:0048871~multicellular organismal homeostasis													169.194	-169.194	36.2649	-36.2649	164.6	-164.6	28.1248	28.1248													43.9197	-43.9197	39.6009	-39.6009					-70.909	1
GO:0042541~hemoglobin biosynthetic process	53.8692	-53.8692	30.4226	-30.4226	69.8005	-69.8005					22.3799	-22.3799	47.3833	-47.3833	78.5775	-78.5775					30.2812	-30.2812	26.3522	-26.3522	37.9253	-37.9253					24.7761	-24.7761	41.98	-41.98	17.5899	-17.5899					-40.1115	1
GO:0090129~positive regulation of synapse maturation	81.7209	-81.7209	51.4318	-51.4318	73.4991	-73.4991					61.433	-61.433			105.254	-105.254																					31.3966	31.3966	75.1535	-75.1535	-59.5851	1
GO:0031000~response to caffeine	127.264	-127.264	20.2607	-20.2607	44.3453	-44.3453	29.624	29.624			47.9827	-47.9827			25.1833	25.1833	67.9886	67.9886	14.3625	14.3625											38.912	-38.912					63.8882	63.8882			-7.77178	1
GO:0006481~C-terminal protein methylation	23.6916	23.6916	57.2483	57.2483	103.367	103.367					68.4561	68.4561	43.618	43.618							25.5345	25.5345	64.2695	64.2695	93.4556	93.4556															59.9551	1
GO:0030183~B cell differentiation	14.4506	-14.4506	19.9851	-19.9851	28.6493	-6.96838	14.9846	14.9846	7.05974	7.05974	103.019	-103.019	74.9606	36.9412	66.235	0.951527	43.0114	43.0114					28.09	-8.95867	6.31408	-6.31408	15.4895	-15.4895			24.3972	-24.3972	10.9105	-10.9105	9.4832	-9.4832	5.54909	-5.54909	6.67628	6.67628	-6.81766	1
GO:0030335~positive regulation of cell migration	9.84691	4.9698	28.0831	-5.75768	43.5298	-3.21038	13.6924	-3.26472	10.9618	-1.26709	64.5734	-23.6235	53.177	-21.6564	58.884	-27.55	28.3803	-3.0698	1.45826	1.45826	26.8264	-5.87312	30.2755	-8.81571	17.3866	-8.66003	7.81288	-2.16806	9.35977	-0.0648839	35.36	-20.2504	21.7393	-17.1162	10.5493	-3.00835	2.53535	2.53535	4.52223	0.0705467	-7.31611	1
GO:0070669~response to interleukin-2					170.589	170.589									103.791	103.791			74.1116	74.1116																	78.6924	-78.6924	51.5936	51.5936	64.2787	1
GO:0001778~plasma membrane repair			134.029	-134.029	67.2148	-67.2148	29.9841	-29.9841									53.6579	-53.6579	98.0149	98.0149					95.713	-95.713															-47.0973	1
GO:0006930~substrate-dependent cell migration, cell extension			134.029	-134.029	67.2148	-67.2148	29.9841	-29.9841									53.6579	-53.6579	98.0149	98.0149					95.713	-95.713															-47.0973	1
GO:0030099~myeloid cell differentiation	33.8057	15.5245	62.4889	62.4889	132.93	132.93	46.6542	46.6542	14.0612	14.0612	23.3837	23.3837	59.8298	59.8298	61.2109	61.2109	8.74155	8.74155			35.3624	35.3624																			46.0187	1
GO:0070741~response to interleukin-6	19.8442	19.8442	28.3982	28.3982	173.748	173.748							44.1705	44.1705	66.1332	66.1332	15.2667	15.2667	44.467	44.467							8.22857	8.22857									47.2154	-47.2154	30.9562	30.9562	38.3997	1
GO:0008217~regulation of blood pressure	43.0148	43.0148	34.2291	-6.2065	61.2834	24.6709	48.2333	-48.2333	13.0979	-6.2476	34.5318	13.9146	24.6533	24.6533	13.8254	3.64675	21.4518	-14.7895	11.9161	7.42137	40.5071	40.5071	52.85	14.0579	5.20578	-5.20578	15.9157	8.23148	15.7617	-7.11859	12.8054	12.8054	8.72888	-0.965943			20.367	-20.367			4.65496	1
GO:0007015~actin filament organization	120.485	109.661	9.57752	-9.57752	27.5705	-27.5705	92.7441	-92.7441	4.14468	-4.14468	22.9783	-17.3939	10.4065	-10.4065	23.6615	-6.63279			7.3589	7.3589	15.871	-11.3854	17.0526	0.276179	8.50968	-8.50968	23.7134	-2.77766	11.9506	11.9506			20.6958	20.6958	10.5185	-1.46216	19.3334	19.3334	31.2999	-31.2999	-3.03494	1
GO:0006954~inflammatory response	56.6601	48.7248	26.2372	-4.87762	67.2234	18.245	31.3026	-30.2015	16.7051	7.13658	32.2049	-12.496	48.8651	-8.4382	58.9199	19.7014	14.493	5.08769	6.62942	6.62942	7.1567	-0.0512785	10.6055	-10.6055	5.20878	-2.02845	8.22354	-7.08046	9.06782	5.33859	15.1478	-7.87256	20.4525	10.4702	27.5407	5.37141	5.53015	2.35373	9.13123	4.04725	2.47273	1
GO:0010001~glial cell differentiation									12.607	12.607	63.7883	63.7883	25.5754	25.5754			57.1121	-57.1121							19.7878	19.7878					22.2682	22.2682	107.889	107.889	142.085	142.085	18.4497	18.4497	7.56413	7.56413	36.2903	1
GO:0040014~regulation of multicellular organism growth	17.9818	17.9818	50.1055	34.0391	115.114	83.6921	2.32624	-2.32624	21.7146	21.7146	62.4469	1.49559	46.6625	38.5098	45.6387	33.3133	38.271	38.271					28.2845	11.7732	16.6477	9.02631	13.161	5.31031			4.62849	-4.62849	7.72082	-0.825064	6.23261	-6.23261					18.741	1
GO:0001657~ureteric bud development	30.8164	30.8164	33.3735	-33.3735	24.3041	-17.2345	69.9107	-69.9107			53.0745	-18.5007	42.5806	-10.5638	34.7217	-21.5723	22.7488	-22.7488	5.24975	5.24975			52.5705	-52.5705	13.1629	-13.1629	22.8478	-22.8478	9.83523	9.83523	11.8628	-11.8628	32.1104	-24.2952	11.0327	-11.0327	5.6354	-5.6354			-17.0241	1
GO:2001244~positive regulation of intrinsic apoptotic signaling pathway	12.9263	-12.9263	84.0223	-84.0223	203.597	-203.597	19.1808	-19.1808	14.6068	-14.6068					23.6054	-23.6054							46.0762	-46.0762	22.3003	-22.3003	32.4542	-32.4542											16.9764	16.9764	-44.1793	1
GO:0021537~telencephalon development	23.4443	-23.4443	18.6822	-18.6822	55.4493	-55.4493	6.19247	6.19247			61.8293	-61.8293	77.821	-77.821	17.7144	-17.7144	8.79211	8.79211	12.1765	12.1765	15.7295	-15.7295	5.87774	5.87774	16.31	-16.31					14.0888	-14.0888	74.0859	74.0859			26.6873	26.6873	39.1731	-39.1731	-12.9019	1
GO:0016572~histone phosphorylation					42.0473	42.0473					34.087	34.087			47.8336	47.8336	12.4436	-12.4436							33.4474	33.4474					27.8006	27.8006	143.256	143.256	88.1301	88.1301	28.9782	28.9782	15.0533	15.0533	44.819	1
GO:0042475~odontogenesis of dentin-containing tooth	21.6505	8.37257	20.8523	17.4401	61.1412	37.2435	4.44649	4.44649	13.7389	6.06399	45.3964	12.9257	30.639	23.3024	35.9192	23.625	52.2898	-4.79944	5.54426	5.54426	13.8832	13.8832	12.1918	-12.1918			16.5718	-16.5718			16.8065	6.1412	70.9423	14.6004	14.5466	6.52982	8.27017	8.27017	28.0487	-28.0487	7.04317	1
GO:0007204~elevation of cytosolic calcium ion concentration	34.74	-25.3357	39.6736	-10.5302	133.027	52.4001	1.82939	1.82939	16.0902	16.0902	45.4245	3.58949	59.1301	18.5022	65.8182	21.5807			1.72028	-1.72028	8.68619	-5.64759	16.523	-16.523	1.53164	-1.53164	22.1943	-22.1943	8.09554	8.09554	2.65553	-2.65553	6.16876	-6.16876	3.06748	3.06748	3.26275	3.26275	3.23861	-3.23861	1.73012	1
GO:0033673~negative regulation of kinase activity	15.9961	-15.9961	14.7295	14.7295	15.5082	15.5082	81.6448	81.6448									15.2977	15.2977			58.1085	58.1085	14.1033	14.1033			0.87069	-0.87069	15.8458	-15.8458			63.6866	63.6866			75.7552	75.7552	101.102	-101.102	17.085	1
GO:0009629~response to gravity			32.4557	-32.4557	23.0919	-23.0919	69.8247	-69.8247			26.6949	-26.6949	107.712	-53.0482	65.6306	41.9995	81.3	4.58327	51.0222	51.0222			6.7724	-6.7724					7.30864	7.30864											-10.6974	1
GO:0051668~localization within membrane			63.0899	-63.0899	95.3124	-95.3124	17.8064	-17.8064			23.4245	-23.4245	162.866	-162.866	46.8082	-46.8082	41.7833	-41.7833	20.0909	20.0909																					-53.875	1
GO:0006855~drug transmembrane transport	77.668	-77.668	14.5499	-14.5499	70.2417	-70.2417	14.8353	14.8353	11.9848	-11.9848	54.5926	-54.5926	19.7651	19.7651	43.115	2.95528	33.7437	33.7437			18.5759	-18.5759													20.1762	-20.1762	11.5597	11.5597	80.2261	-80.2261	-20.3966	1
GO:0015853~adenine transport							30.4196	30.4196			69.436	-69.436					183.264	183.264	22.4639	-22.4639	68.4721	-68.4721	46.1438	-46.1438	42.3624	-42.3624	8.21553	8.21553													-3.37234	1
GO:0008285~negative regulation of cell proliferation	36.0151	13.4399	40.5042	3.8583	67.7069	6.34033	23.9873	-12.2681	7.10889	-0.845239	37.6997	9.43063	48.9055	8.83719	48.44	20.1346	24.2952	-4.21245	6.37427	4.00505	21.5845	11.3787	25.8996	-4.0936	14.3768	-0.991947	10.8906	-8.72716	5.27284	4.1128	11.5772	2.99928	11.4168	-0.131177	15.7055	4.65073	5.03433	-4.1639	7.02784	-3.40673	2.51736	1
GO:0050796~regulation of insulin secretion	33.6388	5.70411	41.4192	21.5844	77.5734	50.2262	5.61674	5.61674	8.59092	8.59092	55.6829	22.1837	41.3807	15.3159	45.8331	41.117	30.1038	22.5504	2.59199	-2.59199			8.6015	-5.39506	20.4268	-13.9034	4.52365	-2.57855	1.52558	1.52558	16.1145	16.1145	34.7581	25.7896	25.8221	25.8221	9.06785	-5.23545	5.96439	-5.96439	11.9196	1
GO:0040036~regulation of fibroblast growth factor receptor signaling pathway	82.5854	82.5854			17.674	17.674	13.182	-13.182			86.4345	86.4345	80.042	80.042	32.8736	32.8736															57.1811	-57.1811	19.538	19.538			79.4453	79.4453			36.47	1
GO:0045860~positive regulation of protein kinase activity	32.574	20.9485	35.7508	-26.9357	6.80436	6.80436	59.2027	-59.2027	4.29256	4.29256	41.1305	-21.559	52.451	-16.9658	52.1623	5.25064	13.9625	-13.9625			2.61657	2.61657	34.9866	-34.9866	15.4988	-15.4988	30.5623	-30.5623	22.1104	22.1104	9.88566	-9.88566	34.6072	-22.8697	14.4768	-3.911	5.65646	-5.65646			-11.1096	1
GO:0043525~positive regulation of neuron apoptotic process	28.649	28.649	59.7093	59.7093	82.7026	82.7026	9.10837	9.10837	1.82306	-1.82306	69.8913	69.8913	35.8827	29.2332	44.037	44.037	44.8311	-44.8311	7.54278	7.54278	15.779	5.07388	12.5155	12.5155			16.1916	16.1916					28.5757	19.8568			11.289	11.289			23.2764	1
GO:0006048~UDP-N-acetylglucosamine biosynthetic process	138.585	74.1538	19.1448	-19.1448	21.8859	-21.8859	30.623	-30.623															71.8767	71.8767			45.6871	45.6871	26.9287	-26.9287	46.0356	-12.5724	12.0868	12.0868	55.5998	3.60209					9.62518	1
GO:0010719~negative regulation of epithelial to mesenchymal transition	43.3621	-43.3621	82.5402	-82.5402	134.392	-134.392	9.28871	9.28871					39.3471	-39.3471			13.1882	13.1882					8.81662	8.81662									66.1804	66.1804			40.0309	40.0309	31.1143	-31.1143	-19.3251	1
GO:0043507~positive regulation of JUN kinase activity	8.71915	-8.71915	24.9778	7.80372	84.9377	84.9377	4.72593	4.72593	18.6137	18.6137	22.8438	22.8438	54.1253	18.2074	79.0203	79.0203	20.9437	-20.9437			3.92486	3.92486	38.7864	-38.7864			45.8434	-45.8434	33.1656	33.1656			11.0752	-11.0752	7.92432	7.92432	8.48469	-8.48469			9.20718	1
GO:0045657~positive regulation of monocyte differentiation	35.4297	35.4297	130.077	-130.077			63.7782	0.221809	25.7553	25.7553	34.7479	-34.7479	42.0387	-42.0387							30.3313	-30.3313	35.9097	-35.9097	69.727	-69.727															-31.2694	1
GO:0006612~protein targeting to membrane	46.5555	7.8491	19.0828	19.0828	62.4517	27.8296					26.2483	26.2483	25.023	25.023							8.51151	8.51151	21.4232	21.4232	31.1519	31.1519							97.5812	97.5812			60.8176	60.8176	68.848	-68.848	23.3337	1
GO:0007052~mitotic spindle organization	38.5413	-38.5413	65.6713	-65.6713	99.4685	-99.4685					12.6143	-12.6143	32.5386	-32.5386	44.8171	-44.8171	5.77906	-5.77906			15.8446	-15.8446	42.3353	11.5134	29.7424	-29.7424	11.0263	-11.0263	14.7572	-14.7572	18.1142	-18.1142			16.6523	-16.6523	10.2209	10.2209	9.56761	-9.56761	-24.5875	1
GO:0045777~positive regulation of blood pressure	12.1374	12.1374	7.93366	7.93366	21.1277	21.1277					41.4623	41.4623	42.7326	42.7326	51.6717	51.6717			9.45975	-9.45975			34.5228	-34.5228	31.361	-31.361					16.5336	-16.5336	124.033	-54.2993	22.6954	-22.6954	18.8941	-18.8941	32.9747	-14.5471	-1.80342	1
GO:0042113~B cell activation	60.2695	-22.196	71.08	-53.8478	41.3643	-41.3643	10.88	-10.88			35.7125	-17.2481					15.2321	-4.85165			9.31445	9.31445	40.7573	-40.7573	36.0037	-28.0676	37.1544	-37.1544	15.947	15.947	25.6107	25.6107	25.0689	11.9089			21.7839	7.65897	21.0542	-4.06006	-12.6658	1
GO:0006695~cholesterol biosynthetic process			42.9997	-42.9997	22.6325	-22.6325	9.67385	-9.67385			5.38658	-5.38658	5.20134	5.20134	6.06188	6.06188	4.38929	4.38929					46.4233	-46.4233	107.351	-107.351	20.3634	-20.3634					12.6229	12.6229	49.0174	-49.0174			134.195	-134.195	-31.5205	1
GO:0032270~positive regulation of cellular protein metabolic process	203.372	203.372	107.136	-22.9412			50.8869	-50.8869	12.8777	12.8777	17.3739	-17.3739	21.0193	-21.0193									17.9549	-17.9549	34.8635	-34.8635															6.40128	1
GO:0046985~positive regulation of hemoglobin biosynthetic process							109.882	-109.882			105.302	-105.302													39.5409	-39.5409					39.4979	-39.4979	115.375	-115.375	54.9892	-54.9892					-77.4313	1
GO:0000381~regulation of alternative nuclear mRNA splicing, via spliceosome	42.1548	-42.1548			18.0761	-18.0761	31.0387	31.0387	11.4228	-11.4228	62.2103	-62.2103	31.836	-31.836	63.3754	-63.3754	40.9051	28.2296	6.68405	-6.68405	5.76657	-5.76657	12.7151	-12.7151			3.52954	-3.52954	7.13462	7.13462	26.4949	-26.4949	42.2677	-42.2677	51.623	-51.623			7.15411	-7.15411	-18.7593	1
GO:0007191~adenylate cyclase-activating dopamine receptor signaling pathway	120.621	-120.621	70.3507	-70.3507	139.125	-139.125					16.5857	-16.5857	40.0923	-40.0923	25.6321	-25.6321					9.00738	-9.00738			7.91348	-7.91348	15.3881	-15.3881							10.2417	10.2417	8.30355	8.30355			-38.7427	1
GO:0015693~magnesium ion transport			29.8662	-29.8662	34.6629	-34.6629					122.555	75.5349	22.6822	-22.6822	31.5848	-31.5848	83.0583	-83.0583			23.1939	-23.1939			32.64	-32.64					43.0743	-3.04273	14.9862	14.9862	24.2645	-24.2645					-17.6795	1
GO:0035690~cellular response to drug	74.0695	59.8095	33.1034	33.1034	78.404	78.404	13.8473	-5.12254	17.1818	17.1818	18.9286	18.9286	45.4868	45.4868	99.7309	99.7309	4.65565	4.65565							12.2149	12.2149							23.3326	23.3326			29.1549	29.1549	12.425	-12.425	31.112	1
GO:0035278~negative regulation of translation involved in gene silencing by miRNA	21.6494	-21.6494	21.4047	-21.4047	48.018	-48.018					28.7004	28.7004			48.5117	5.43762					39.8995	39.8995	85.3974	-85.3974	36.7135	-36.7135							57.3296	-11.5075	74.6432	-28.5856					-17.9239	1
GO:0006282~regulation of DNA repair	43.7899	43.7899	54.7743	-54.7743	52.3216	-52.3216	51.516	-51.516			69.2426	-69.2426	46.9815	-46.9815																			79.757	-79.757			26.9978	-26.9978	36.3741	36.3741	-33.4919	1
GO:0005513~detection of calcium ion	59.7634	59.7634	123.865	123.865	103.307	103.307					29.217	29.217	43.6913	43.6913							46.6567	46.6567	29.4917	29.4917	25.6507	25.6507															57.7053	1
GO:0006198~cAMP catabolic process	18.5859	-18.5859					19.1009	19.1009			25.2909	25.2909			32.2297	-32.2297	40.7509	-10.4892	24.7276	-24.7276									37.1529	-37.1529	79.1409	-79.1409	22.0053	22.0053	50.8952	-50.8952	111.349	111.349			-6.86135	1
GO:0045909~positive regulation of vasodilation	42.2353	42.2353	14.1111	14.1111	63.5452	63.5452	46.4821	-46.4821					58.9513	58.9513	28.8183	28.8183	30.3695	30.3695			61.8413	61.8413	30.4794	-30.4794			38.5164	-38.5164					23.904	-23.904					21.392	21.392	15.1568	1
GO:0015871~choline transport					41.5693	41.5693			26.5065	26.5065	39.4247	39.4247			68.1691	68.1691	24.2554	-24.2554	65.4809	65.4809	66.9711	66.9711							92.736	92.736					35.2742	35.2742					45.764	1
GO:0042127~regulation of cell proliferation	47.7724	35.7096	37.0674	3.06962	63.5439	-1.00174	15.6868	-13.2832	8.36932	-0.753765	28.9395	6.15822	42.4517	4.61129	37.0019	22.0443	24.1366	-6.17585	8.14079	8.14079	22.0083	-2.52582	12.3434	2.58628	14.7844	5.50845	4.84647	-4.84647	4.70578	-2.23103	10.9896	2.55837	21.3736	9.95454	30.9734	22.5822	7.96244	4.1092	16.836	-4.88832	4.56633	1
GO:0045768~positive regulation of anti-apoptosis	37.4722	6.90336	38.3464	-7.06907	99.6407	14.5067	4.44649	4.44649	3.83746	-3.83746	16.5181	16.5181	42.3007	18.6925	38.6317	38.6317	9.45524	-9.45524	11.1167	11.1167	2.35492	2.35492	43.5966	-43.5966			54.0542	-54.0542	19.9506	19.9506			9.56158	-9.56158	4.75459	4.75459	15.7268	-15.7268	7.73904	7.73904	0.128543	1
GO:0010745~negative regulation of macrophage derived foam cell differentiation	244.047	244.047	50.5167	50.5167			43.6316	-43.6316													34.2815	34.2815	58.0906	58.0906			7.45645	-7.45645	20.2879	-20.2879											45.0799	1
GO:0043065~positive regulation of apoptotic process	33.6007	19.7101	34.7082	3.24875	54.756	6.55196	22.6568	-6.72215	5.2082	-0.785155	40.0047	6.29497	28.3676	3.89238	38.1386	8.09674	15.8053	-5.54418	5.28233	3.28634	17.9681	4.24899	24.1975	9.1504	22.6254	13.6607	4.72222	-2.22256	4.42385	0.989522	16.5711	-5.04251	27.9617	11.4732	40.7329	6.8087	8.21506	5.4213	11.3763	-4.06069	3.92284	1
GO:0051895~negative regulation of focal adhesion assembly											124.686	-124.686	130.101	-89.3522	79.0524	-35.5511	20.4016	20.4016													86.9721	-86.9721							14.8443	-14.8443	-55.1674	1
GO:0050919~negative chemotaxis											93.5383	-93.5383	113.458	-113.458	133.857	-133.857															27.4596	-27.4596					27.3818	27.3818	59.5399	11.4618	-54.9117	1
GO:0016477~cell migration	45.87	26.9237	18.6116	4.37926	31.6788	-1.58393	16.2022	1.72033			61.9356	-7.61907	41.9814	-18.2774	49.7748	-2.96697	13.8913	-2.33013	6.34198	6.34198	20.3939	-4.97863	25.9605	-7.65924	8.54579	-8.54579	11.969	2.91709	4.07415	0.243115	31.6079	-20.9331	26.5572	-11.7652	19.6166	2.01099	8.21834	-1.39684	11.6418	-2.66863	-2.43097	1
GO:0016126~sterol biosynthetic process			45.1351	-45.1351	25.2863	-25.2863	12.4592	-12.4592			4.81088	-4.81088	14.0256	-4.61361	11.913	-0.943848							45.3975	-45.3975	97.1268	-97.1268	22.6169	-22.6169					11.4207	11.4207	44.3491	-44.3491			120.2	-120.2	-34.2932	1
GO:0032695~negative regulation of interleukin-12 production											149.624	-149.624	131.672	-131.672	68.7621	-68.7621															104.367	-104.367									-113.606	1
GO:0043517~positive regulation of DNA damage response, signal transduction by p53 class mediator	14.9288	-14.9288			16.2436	-16.2436	12.2053	12.2053	13.3731	-13.3731	15.2725	-15.2725	84.896	-84.896	91.6961	-91.6961	16.9007	-16.9007							52.9314	52.9314					41.8396	-41.8396	71.4274	-71.4274	22.504	-22.504					-26.9954	1
GO:0021527~spinal cord association neuron differentiation	49.2159	-49.2159	47.3566	-47.3566	152.754	-152.754							43.2778	-43.2778			44.0178	-44.0178							24.4542	-24.4542									92.862	92.862					-38.3163	1
GO:0050892~intestinal absorption	20.6777	20.6777	58.2693	-13.5193	32.2824	32.2824					62.0824	62.0824	26.0938	26.0938	16.3785	16.3785	19.6388	-19.6388					42.6725	-25.999	40.0205	-40.0205	31.0521	-20.9376			61.724	61.724			21.718	21.718	20.956	-20.956			7.6835	1
GO:0006904~vesicle docking involved in exocytosis					8.43763	-8.43763					16.4293	-16.4293	21.3306	-21.3306	11.5924	-11.5924							58.3687	58.3687			48.4569	48.4569	54.0173	-54.0173			71.2384	71.2384			75.2951	75.2951	88.2207	-88.2207	5.33312	1
GO:0019221~cytokine-mediated signaling pathway	35.3638	-2.34378	37.7301	-8.63721	83.1703	-5.54463	12.1726	-10.3878	12.7477	0.959886	38.3362	-13.5434	45.1333	3.44746	57.952	-13.627	13.1036	4.21061	3.8768	-0.884666	12.8162	-3.84168	14.4238	4.40415	8.36004	-1.54796	6.36776	3.19958	5.65228	-4.34104	6.67837	-1.89273	22.9773	-12.4651	25.0864	-14.9863	5.32515	-1.43744	5.48015	-3.37531	-4.13172	1
GO:0051149~positive regulation of muscle cell differentiation	38.5015	-38.5015	19.3865	-19.3865	66.4279	-66.4279	8.89298	8.89298	19.2827	-19.2827	41.4259	-21.5148	100.286	-100.286	64.9219	-64.9219	25.1183	-25.1183			6.98454	-6.98454	5.39907	-5.39907	11.1991	-11.1991					13.5954	-13.5954	25.6097	-25.6097	5.48647	-5.48647					-27.6547	1
GO:0045664~regulation of neuron differentiation	35.9856	35.9856					38.2411	-38.2411			13.5302	13.5302			51.1187	51.1187			25.0976	25.0976			27.9687	27.9687	16.4227	16.4227			11.0753	11.0753	45.2819	45.2819	83.9778	83.9778			83.8539	5.96379	19.6417	-19.6417	21.5449	1
GO:0045927~positive regulation of growth	30.8967	-30.8967											29.0039	-29.0039																			77.4665	77.4665	58.7009	58.7009	58.6909	-4.12804	197.43	89.7466	26.9809	1
GO:0042384~cilium assembly	26.6813	0.468345	30.4465	-16.3566	54.1012	-6.88818	4.58259	-4.58259	8.16638	8.16638	26.4597	-26.4597	32.8295	-22.3152	39.0338	-27.0932	31.4251	9.27757	9.22226	0.531136	5.53301	-0.336922	23.4368	-18.064	9.22442	-2.35866	1.77102	1.77102	7.01644	7.01644	15.8343	-15.8343	51.6033	23.1996	17.8869	-17.8869	31.9457	-1.40565	23.4891	-23.4891	-6.63203	1
GO:0030041~actin filament polymerization			18.927	-18.927	28.5937	-28.5937	5.34191	-5.34191			7.02735	-7.02735	82.3648	-15.3548	90.6786	62.5937	34.0262	8.95624	6.02728	6.02728	28.0178	28.0178	12.0006	12.0006			5.00757	-5.00757					67.6574	67.6574	38.7395	38.7395	25.8161	25.8161			12.1112	1
GO:0006825~copper ion transport	16.1008	16.1008	55.9799	55.9799	49.964	49.964	7.01953	7.01953							5.99163	5.99163	24.5102	24.5102	18.5665	-18.5665					72.0545	72.0545			114.289	114.289			29.4103	-29.4103			36.7631	-36.7631	18.7042	18.7042	23.3228	1
GO:0002839~positive regulation of immune response to tumor cell	75.1606	-75.1606					148.875	148.875			48.659	-48.659			126.036	-126.036			50.3987	-50.3987																					-30.2758	1
GO:0010593~negative regulation of lamellipodium assembly	75.1606	-75.1606					148.875	148.875			48.659	-48.659			126.036	-126.036			50.3987	-50.3987																					-30.2758	1
GO:0051693~actin filament capping			10.7162	-10.7162									41.8813	41.8813	95.7952	95.7952	43.0813	10.6468			35.0223	35.0223	15.0008	15.0008	24.0898	-24.0898	6.25946	-6.25946					84.5718	84.5718	60.2677	36.5809	32.2701	32.2701			28.2458	1
GO:0006766~vitamin metabolic process	45.3394	8.01998	24.2519	20.013	79.0826	55.0492	1.62164	1.62164	7.65106	7.65106	17.4451	-17.4451	11.3823	-11.3823	19.9319	-19.9319					38.8031	32.5094	24.656	13.9083	87.7438	61.0082	14.2603	-14.2603	19.2815	19.2815	16.8171	-16.8171	8.16988	-8.16988	15.1343	0.107272	2.10731	-2.10731	15.2753	-2.81683	7.01327	1
GO:0007166~cell surface receptor signaling pathway	29.4052	7.00024	27.9425	6.61762	52.3962	-2.54831	9.40575	-9.40575	2.12438	-1.20005	40.4769	5.44331	47.7443	8.6566	63.9716	3.53677	2.42299	0.985745	0.567327	-0.567327	21.248	2.15705	20.3505	3.14618	10.1422	-4.13733	6.85058	0.932353	7.32372	-1.9841	19.1025	7.65104	34.0713	6.36113	45.5006	4.95935	4.69495	2.34855	2.5408	0.0790544	2.00161	1
GO:0007519~skeletal muscle tissue development	9.5395	-9.5395	2.48712	-2.48712	20.5994	7.65402	12.7421	12.7421			25.6495	3.08321	61.7614	-2.77726	43.9463	-8.17695	30.2762	14.3889			13.9506	5.31787	21.4525	21.4525	14.8228	14.8228	25.1751	25.1751	8.37945	-8.37945	18.0184	2.23761	41.9007	27.7848	69.7442	-6.08748	10.1247	10.1247	17.5284	-17.5284	4.9893	1
GO:0045576~mast cell activation	69.3538	69.3538					32.4534	-32.4534					56.6869	-56.6869	126.683	-126.683	38.8052	-38.8052									12.5058	-12.5058			55.8533	-55.8533	55.6153	-55.6153							-38.6561	1
GO:0001702~gastrulation with mouth forming second	21.8509	0.818472	17.2733	17.2733	108.963	61.168	30.8694	-13.0835	22.9169	7.56705	42.0874	-0.0334673					13.112	-13.112							7.90818	-7.90818					7.89958	-7.89958	91.1364	-2.89591	10.9978	-10.9978	16.5403	16.5403	56.0975	-56.0975	-0.666217	1
GO:0031669~cellular response to nutrient levels							17.0543	-17.0543	16.3287	16.3287	71.0423	71.0423			48.9278	48.9278	134.757	-134.757	103.382	103.382	13.0749	13.0749													42.8973	42.8973					17.9802	1
GO:0005978~glycogen biosynthetic process	8.69652	8.69652	52.8675	52.8675	12.054	12.054			12.0413	-12.0413	37.7891	-37.7891			22.8967	-22.8967	28.2106	28.2106	20.7986	20.7986			67.9771	67.9771	71.0716	71.0716	53.0421	43.5178			31.1241	-1.63442	8.8206	-8.8206					19.861	19.861	17.2766	1
GO:2000278~regulation of DNA biosynthetic process											34.9159	-34.9159	143.236	-143.236	140.532	-140.532																					68.4546	68.4546	60.0977	-60.0977	-62.0653	1
GO:0060349~bone morphogenesis	35.1689	1.20073	45.0219	-45.0219	98.616	-51.4029	13.5274	6.33719	18.6308	18.6308	53.1935	53.1935	43.2917	0.367598	22.4148	22.4148	10.8766	-10.8766															40.028	40.028			15.0367	15.0367	50.9977	-50.9977	-0.0908188	1
GO:0033198~response to ATP			28.0984	28.0984	145.608	145.608	8.10159	8.10159	31.9091	31.9091	35.1531	35.1531	61.9995	61.9995	135.463	135.463																									63.7618	1
GO:0046907~intracellular transport	40.8409	-40.8409	34.6516	19.9629	137.26	6.47103	22.2853	22.2853	11.4742	-11.4742	35.3152	-11.4593	14.6912	-14.6912	12.6907	3.93223	31.02	31.02			13.6785	13.6785			13.535	13.535	6.59491	-6.59491			25.3838	25.3838	28.6382	28.6382	4.38928	4.38928	3.55866	3.55866	10.2126	-10.2126	4.56364	1
GO:0060348~bone development	11.4244	11.4244			45.9146	-28.2406	63.5467	50.3647	18.3846	18.3846	130.402	64.6365	40.021	40.021	43.5602	43.5602	36.3417	-36.3417	18.1176	18.1176													38.1459	38.1459							22.0073	1
GO:0033151~V(D)J recombination			20.7103	-20.7103	33.8695	-33.8695	9.28353	-9.28353			66.358	-24.7551	65.3	65.3	48.71	48.71	109.203	83.7134			53.2824	-53.2824	19.2012	-19.2012															19.795	19.795	5.64164	1
GO:0045947~negative regulation of translational initiation	22.2418	-22.2418			59.4226	-59.4226			17.7111	-17.7111	18.8231	-18.8231	11.7431	-11.7431	42.083	-42.083	26.673	-11.1185	15.3949	-15.3949	11.2769	-11.2769	55.1249	-55.1249	42.1976	-42.1976	26.6696	-26.6696			22.1079	-22.1079	37.7071	-37.7071	36.298	-36.298					-28.6613	1
GO:0051591~response to cAMP	10.5733	1.90377	12.1708	-3.56529	48.6045	4.04637	19.8363	-14.0181	8.06797	-8.06797	6.51499	6.51499	43.8777	-3.89265	40.1676	33.3493	35.1643	2.32508	24.625	24.625	4.18461	-1.33017	12.1182	1.44234	8.25453	8.25453	10.3726	-7.8791	12.0652	3.14458	4.72356	4.72356	61.2326	61.2326	35.3354	22.6497	34.4242	20.1165	12.6887	-3.30802	7.61335	1
GO:0008366~axon ensheathment					39.3193	39.3193			17.6498	17.6498	89.3037	89.3037	74.8418	74.8418	26.4116	26.4116	143.748	-16.1659																	42.8267	42.8267			10.5898	10.5898	35.5971	1
GO:0048311~mitochondrion distribution	33.6893	-33.6893			55.1478	-55.1478			17.3788	-17.3788	45.4991	-45.4991	102.355	-102.355	97.1414	-97.1414							17.9969	-17.9969	17.3784	-17.3784					19.7002	-19.7002	37.8777	-37.8777							-44.4164	1
GO:0060972~left/right pattern formation													38.3577	38.3577			158.926	158.926					104.282	-104.282			80.9958	-80.9958	32.6123	32.6123	28.7969	28.7969									12.2359	1
GO:0009725~response to hormone stimulus	13.9085	-0.69235	24.3438	16.5276	76.1261	57.2971	7.75532	7.75532	8.46066	4.31205	9.06341	-0.400451	35.0293	28.5995	29.0172	29.0172	29.6524	22.5648			7.37516	7.37516	21.0743	-3.06872	14.3514	-2.55526	11.7611	-3.27434	6.78275	6.78275	15.1116	15.1116	17.4461	17.4461	53.9257	53.9257	11.0147	11.0147	51.7254	41.6342	16.2828	1
GO:0045824~negative regulation of innate immune response			82.4274	-82.4274	66.9515	-66.9515																	135.137	-135.137	71.3343	-71.3343	88.0004	-88.0004													-88.7702	1
GO:0051056~regulation of small GTPase mediated signal transduction	34.4774	4.43078	37.7964	5.2346	59.8955	1.19547	7.41141	-0.21028	5.59594	1.75359	30.8884	-5.09088	31.8768	-14.7438	35.7938	-16.3465	20.1408	-1.66884	5.20277	-1.46502	17.3983	0.741887	25.5266	-5.63687	33.9041	4.04602	5.20271	-5.11103	5.3672	5.3672	8.45112	-0.644458	28.6052	0.341079	24.8989	5.88278	13.4903	7.11523	11.7052	-7.30734	-1.10582	1
GO:0060271~cilium morphogenesis	12.5214	-12.5214	15.1965	-15.1965	56.2679	-56.2679					28.2159	-28.2159	52.4913	-4.62697	64.2023	45.2779	15.3509	15.3509			20.0127	20.0127	8.57186	8.57186	21.4893	-21.4893	3.57683	-3.57683					75.3336	21.3199	27.671	27.671	42.2936	-5.41344			-0.650284	1
GO:0014070~response to organic cyclic compound	37.4451	24.9841	34.2427	19.0207	79.0963	51.6527	13.6921	-7.60773	11.0601	0.252345	23.7081	10.1007	54.6973	27.0516	47.3357	41.948	20.223	6.21899	7.51243	7.51243	4.04362	-1.95419	18.316	12.0786	24.5801	16.6618	9.08821	7.92985	4.77557	4.77557	9.50954	0.442738	14.7665	12.4217	16.2511	9.56656	9.37108	9.37108	3.34108	-3.34108	12.4543	1
GO:0060291~long-term synaptic potentiation					36.8203	36.8203			25.0594	-7.68211			29.2418	29.2418					10.6658	-10.6658	17.254	-17.254	60.3927	60.3927	12.7727	12.7727	96.1294	96.1294	10.215	-10.215	16.2415	16.2415	78.8261	78.8261			14.1884	14.1884	34.8217	-34.8217	20.3057	1
GO:0046888~negative regulation of hormone secretion	41.6068	41.6068	43.6962	43.6962	95.9546	95.9546					39.5348	39.5348	103.304	103.304	89.2361	89.2361																	18.7874	18.7874					10.0859	-10.0859	52.7543	1
GO:0034130~toll-like receptor 1 signaling pathway	55.8456	42.5249	27.1848	14.6985	53.8675	13.0416	26.7173	-20.7173	4.68666	1.42813	24.9548	-15.072	30.3298	-11.7237	25.1634	-8.20923	6.67241	2.45052			12.3166	1.92249	1.68721	-1.68721	1.62922	-1.62922	2.68774	-2.68774	3.17967	-3.17967	11.6046	-11.6046	48.0837	38.0079	10.9874	10.9874	41.3587	41.3587	52.7513	-34.1702	2.93365	1
GO:0034134~toll-like receptor 2 signaling pathway	55.8456	42.5249	27.1848	14.6985	53.8675	13.0416	26.7173	-20.7173	4.68666	1.42813	24.9548	-15.072	30.3298	-11.7237	25.1634	-8.20923	6.67241	2.45052			12.3166	1.92249	1.68721	-1.68721	1.62922	-1.62922	2.68774	-2.68774	3.17967	-3.17967	11.6046	-11.6046	48.0837	38.0079	10.9874	10.9874	41.3587	41.3587	52.7513	-34.1702	2.93365	1
GO:0006672~ceramide metabolic process	40.4484	16.0499	21.1183	21.1183	69.4081	69.4081	23.3501	23.3501	14.994	14.994	81.1771	81.1771	22.5987	22.5987	85.9005	63.0553					15.5154	15.5154											41.6817	41.6817			16.4644	16.4644	8.97132	-8.97132	31.3701	1
GO:0007200~phospholipase C-activating G-protein coupled receptor signaling pathway	58.0631	-58.0631	43.4061	-43.4061	99.4583	-21.8646	4.75364	4.75364	3.34178	3.34178	65.4526	-17.1786	51.0281	7.93337	63.7947	-16.2546	7.44413	7.44413	8.69276	-8.69276	13.3811	-13.3811			3.65238	-3.65238					3.55016	-3.55016					7.7804	7.7804	7.72284	-7.72284	-10.8342	1
GO:0044210~'de novo' CTP biosynthetic process																							86.808	86.808			73.0821	73.0821	66.0327	-66.0327	93.3175	93.3175					122.203	-122.203			12.9945	1
GO:0001542~ovulation from ovarian follicle			61.7919	61.7919	49.9023	49.9023					45.834	45.834			20.8098	20.8098					112.653	112.653	89.226	89.226	59.9929	59.9929															62.8871	1
GO:0030148~sphingolipid biosynthetic process	24.7047	-2.19947	44.6981	26.3018	95.6661	68.7826			18.4375	18.4375	49.2389	29.8753	10.1749	-1.18057	12.9871	6.9934	30.7669	-21.4876	7.22194	7.22194	19.2473	19.2473	48.0625	42.1666	31.478	31.478	13.5321	13.5321	3.46839	3.46839	7.14729	1.23465	14.6047	-14.6047	3.98589	3.98589	3.74559	3.74559			13.1666	1
GO:0007187~G-protein coupled receptor signaling pathway, coupled to cyclic nucleotide second messenger			32.0529	-32.0529	52.0681	-52.0681	42.1019	-42.1019			52.0882	-46.0954	40.8884	-40.8884	69.234	-62.4859					17.6767	-17.6767	12.9109	-5.74659			2.80327	2.80327			13.6285	-13.6285	30.102	-19.5711	70.0121	-39.0438	3.52317	3.52317			-28.0795	1
GO:0061383~trabecula morphogenesis	90.7219	-90.7219	23.2131	-23.2131	85.0538	-85.0538	15.9141	15.9141					55.4148	-55.4148	17.4989	-17.4989	26.5671	-26.5671															25.6234	25.6234			25.5545	25.5545	73.3694	-73.3694	-30.4747	1
GO:0007267~cell-cell signaling	14.963	-5.10849	19.0304	-7.65799	40.4169	-12.3888	1.09383	0.195058	4.55865	0.991666	44.7845	10.2126	35.6991	0.477731	37.1405	1.7191	18.7831	-2.45088	1.15634	-1.15634	15.8931	-6.04018	18.1506	-8.21057	10.6461	-2.58929	10.4826	-7.01463	6.91563	3.70578	28.4502	2.94519	54.6525	30.4772	43.4707	13.7739	19.4886	17.9934	13.0873	-11.3199	0.927728	1
GO:0051899~membrane depolarization	36.6454	36.6454	43.6962	43.6962	88.7858	88.7858	13.7143	13.7143			35.3387	35.3387	103.347	103.347	89.2361	89.2361					12.9991	-12.9991											15.0911	15.0911							45.8729	1
GO:0007512~adult heart development			57.4409	-57.4409	28.8063	-28.8063	12.8503	-12.8503			13.4235	-13.4235	72.4205	-72.4205			35.956	-35.956	69.9557	69.9557	23.2982	-23.2982			41.0199	-41.0199					14.1295	-14.1295	41.8476	-41.8476					26.7607	26.7607	-20.373	1
GO:0048384~retinoic acid receptor signaling pathway			16.8455	16.8455	60.7014	33.4279					36.3535	16.4973	106.863	-35.5949	60.4408	-31.246	69.9676	32.536			8.25325	8.25325			7.39904	7.39904			17.8492	2.14772	20.1273	3.24699	9.78765	9.78765	16.3192	1.72927	6.22346	6.22346			5.48101	1
GO:0016255~attachment of GPI anchor to protein			33.4453	-33.4453	27.766	-27.766	70.292	-70.292			44.4343	-44.4343	108.516	-108.516	36.9876	-36.9876					15.1477	-15.1477	26.3974	-26.3974	18.8968	-18.8968	5.38775	-5.38775			21.5108	-21.5108							26.845	26.845	-31.828	1
GO:0070997~neuron death			67.8201	67.8201	224.092	224.092	24.1456	24.1456	24.9432	24.9432															66.2719	66.2719			28.0542	28.0542											72.5545	1
GO:0015939~pantothenate metabolic process	42.8201	-42.8201	26.5709	8.40444	61.4513	28.7877	6.94987	6.94987			12.5955	-12.5955	14.4247	-14.4247	12.6334	-12.6334					17.8693	17.8693	23.0307	-23.0307	95.0651	-19.516	28.7285	-28.7285	22.8795	22.8795			7.55414	-7.55414	14.7281	-14.7281	9.03131	-9.03131	38.7689	-38.7689	-8.6838	1
GO:0016561~protein import into peroxisome matrix, translocation	41.0962	-41.0962	38.1534	-38.1534	118.177	-118.177											83.0908	-83.0908													21.1093	21.1093	102.138	102.138	31.3244	31.3244					-17.9922	1
GO:0030264~nuclear fragmentation involved in apoptotic nuclear change							30.3378	30.3378			97.4067	97.4067					243.101	-243.101	64.1137	64.1137																					-12.8108	1
GO:0046007~negative regulation of activated T cell proliferation							30.3378	30.3378			97.4067	97.4067					243.101	-243.101	64.1137	64.1137																					-12.8108	1
GO:0045665~negative regulation of neuron differentiation	4.31403	4.31403	23.4333	2.88169	49.9594	49.9594	10.0754	10.0754	7.00406	7.00406	44.1272	44.1272	17.362	17.362	33.4913	33.4913	22.7881	-22.7881	6.3065	-6.3065	5.8924	5.8924	64.8768	-9.32346	34.9602	-11.8986					11.0224	-11.0224	59.4439	-59.4439	19.9981	-10.2625	12.5961	-12.5961	6.14253	6.14253	2.08937	1
GO:0006636~unsaturated fatty acid biosynthetic process			51.9159	-51.9159	78.1118	-78.1118					152.713	-152.713	38.3126	-38.3126	30.4998	-30.4998															27.5099	-27.5099			54.6066	-54.6066					-61.9528	1
GO:0045987~positive regulation of smooth muscle contraction	20.8238	20.8238	105.574	-34.0297	115.183	51.8225	27.5195	-27.5195			18.9213	18.9213	58.0226	58.0226	22.3026	22.3026							25.2118	-25.2118	23.0542	-23.0542	17.0151	-17.0151													4.50625	1
GO:0043524~negative regulation of neuron apoptotic process	40.5213	8.49964	14.9152	-4.16794	52.0577	2.10943	45.9892	-13.6128	5.19789	-2.34724	62.3607	-21.1924	22.7924	-22.7924	29.741	-11.9483	31.8689	-0.45389	6.35243	6.35243	2.59983	-2.59983	14.4173	-14.4173	3.78696	3.78696			5.43937	5.43937	35.3167	-12.6329	2.3842	-2.3842	10.5861	-0.523053	28.4232	-20.5698	18.7961	18.7961	-4.45569	1
GO:0006378~mRNA polyadenylation	5.34985	-5.34985			43.4251	6.14453			25.6291	17.2425	54.5207	-10.5102	25.5975	-2.83719	64.6812	-22.5015			4.43833	-4.43833	6.893	6.893	25.1731	-25.1731	9.33653	-9.33653	14.4147	-13.9441			13.7112	-13.7112	56.1383	-23.4634	60.625	-60.625	23.6092	9.09133			-10.1679	1
GO:0007595~lactation	6.35746	-6.35746	14.4844	-14.4844	21.2089	-21.2089					69.1121	-69.1121	38.4098	-38.4098	58.5368	-58.5368	3.33403	3.33403	7.04407	7.04407	38.4229	-38.4229	15.084	-15.084	18.4802	-18.4802	6.51484	6.51484			46.8975	-46.8975	53.2402	-39.9509	16.7142	-16.7142	13.6435	13.6435	5.39152	5.39152	-20.4548	1
GO:0001649~osteoblast differentiation	29.916	-19.0887	37.4535	-23.8214	96.0917	-30.4618	12.1677	-12.1677	17.9336	-3.26475	23.4786	-9.17915	66.9061	-6.51222	16.1374	4.43391	51.8909	3.00885	12.6797	12.6797	4.64592	-4.64592	22.5178	-22.5178	4.25259	-4.25259			5.45151	-5.45151	17.189	-4.2655			9.49205	-9.49205	4.60984	-4.60984			-8.21226	1
GO:0006334~nucleosome assembly	12.7143	-12.7143	14.4616	-14.4616	49.8696	-40.4904	6.88619	-1.21554	13.9526	5.8654	55.5001	2.61584	29.1205	-3.4294	58.3014	-5.15703	50.7113	15.0644	10.5458	0.846959	26.7611	-26.7611	2.7375	-2.7375	10.7555	5.66897			10.617	10.617	25.4294	-12.6225	26.7904	1.16155	9.23248	0.9502	10.6302	1.65389	7.73002	7.73002	-3.54817	1
GO:0007175~negative regulation of epidermal growth factor-activated receptor activity	291.95	291.95	21.9885	21.9885			118.53	-118.53																																	65.136	1
GO:0000266~mitochondrial fission					60.3538	60.3538			33.5012	33.5012	61.483	61.483	22.1889	22.1889	93.4791	93.4791	37.4761	-37.4761	28.9114	28.9114							4.83198	4.83198			19.3053	19.3053	32.9042	32.9042	37.5912	37.5912					32.4613	1
GO:0044255~cellular lipid metabolic process	6.91192	6.91192	40.3055	26.5074	70.7792	53.0179	20.4077	14.1236	8.36646	5.93608	10.1821	-2.45412	53.8645	50.1925	43.3147	36.2456	40.1208	29.9409	2.52832	0.258087	5.27079	5.27079	20.5294	1.54307	23.0881	-5.00144	12.0323	0.74262	4.15817	4.15817	14.7199	12.8008	13.0338	11.262	8.07138	3.50296	11.8332	4.71226	21.9332	-21.9332	11.8869	1
GO:0034393~positive regulation of smooth muscle cell apoptotic process	38.0382	38.0382	18.669	18.669	21.8346	21.8346					47.5908	47.5908	104.827	104.827	83.0458	83.0458															35.3731	35.3731	51.3897	51.3897	30.6568	30.6568					47.9361	1
GO:0030178~negative regulation of Wnt receptor signaling pathway	21.454	-14.355	33.3067	-33.3067	94.2803	-35.6305	10.1357	10.1357	2.38034	2.38034	40.8468	-40.8468	45.356	-37.4252	30.7632	-4.8154	8.97488	2.59436	16.5633	16.5633	6.20904	-6.20904	4.71725	-4.71725			9.20451	9.20451	9.27994	-9.27994	10.3723	-10.3723	29.5686	7.19822	8.89127	-8.89127	16.7284	-2.94474	32.0053	-14.7426	-9.23476	1
GO:0006006~glucose metabolic process	12.2885	9.13616	43.3567	43.3567	77.8749	71.8519	29.5365	17.4855	13.6889	3.63728	18.9942	7.06079	29.9152	29.9152	49.5504	42.3199	35.4035	14.2791	11.5942	11.5942	3.10965	3.10965	13.9446	13.9446	22.1676	22.1676	2.57067	1.06683	2.57284	2.57284	6.40103	1.22863	28.4878	25.7024	4.66235	4.66235	14.051	14.051	10.0925	-3.82057	16.7661	1
GO:0034505~tooth mineralization					265.129	-265.129			91.5299	-91.5299																			73.5954	-73.5954											-143.418	1
GO:0001707~mesoderm formation	19.1795	-19.1795	42.3824	-42.3824	43.4952	-43.4952	16.5617	-16.5617			34.622	-34.622	34.3491	-34.3491	37.7507	-37.7507	44.0292	-34.3875	7.15875	7.15875	11.0113	-11.0113	44.8332	-44.8332	24.6741	-24.6741					18.7486	-18.7486	37.6478	-37.6478	13.7102	-13.7102					-27.0796	1
GO:0043044~ATP-dependent chromatin remodeling											30.3908	30.3908			28.6569	28.6569							38.1791	38.1791			49.9787	49.9787					99.7072	99.7072			182.748	182.748			71.61	1
GO:0016446~somatic hypermutation of immunoglobulin genes					26.7465	-26.7465					191.122	-191.122	47.3399	-47.3399	58.9984	-58.9984	27.984	27.984													50.5962	-50.5962	26.6662	-26.6662							-53.3551	1
GO:0090263~positive regulation of canonical Wnt receptor signaling pathway	20.0085	-7.64301	28.1657	-11.4536	91.7209	-42.6282	7.16442	4.00074	19.3589	-7.0554	59.2422	13.3588	61.5676	28.5681	36.0683	12.1526	20.8018	14.6766	6.16255	6.16255	9.2411	9.2411							5.88763	-5.88763	4.12176	-4.12176	23.0132	16.3375			12.2595	0.97273	24.6137	-20.2643	0.40105	1
GO:0030036~actin cytoskeleton organization	49.738	-9.94105	23.0063	-10.9157	53.385	-16.154	11.7062	-7.06183	10.0667	1.66648	42.9032	0.723883	37.6957	-18.9731	44.5261	2.68547	11.3195	-3.68548	9.1467	7.56415	14.6196	3.26977	14.9865	4.84266	18.842	2.96174	6.71382	6.36205	5.68296	3.68324	10.1492	5.80061	30.7331	12.2138	16.5202	2.9458	8.43318	6.28254	8.60598	-8.60598	-0.716742	1
GO:0043588~skin development	29.1108	-14.4381	7.15578	7.15578	60.5761	-38.8957	17.993	17.993	30.2972	-30.2972	7.69944	1.35109	27.3838	1.34088	24.8906	-0.660598	11.6992	-0.220892	8.37442	-8.37442			14.0267	14.0267	10.0324	2.04944	16.5088	16.5088	6.69049	-6.69049	26.3905	26.3905	68.5125	68.5125	16.8221	16.8221	10.6372	10.6372	33.8739	-33.8739	2.59667	1
GO:0002224~toll-like receptor signaling pathway	54.1533	41.2363	26.361	14.2531	52.2352	12.6464	25.9077	-20.0895	4.54464	1.38485	24.1986	-14.6153	29.4107	-11.3684	24.4009	-7.96047	6.47022	2.37626			11.9434	1.86423	1.63608	-1.63608	1.57985	-1.57985	2.60629	-2.60629	3.08331	-3.08331	11.2529	-11.2529	46.6266	36.8562	10.6545	10.6545	40.1054	40.1054	51.1528	-33.1348	2.84475	1
GO:0002755~MyD88-dependent toll-like receptor signaling pathway	52.5606	40.0234	27.149	15.3972	50.6989	12.2744	25.1457	-19.4986	4.41097	1.34412	26.0581	-16.7567	28.5457	-11.034	23.6832	-7.72634	7.74055	3.767			11.5921	1.8094	1.58796	-1.58796	2.81717	-0.249605	2.52963	-2.52963	8.15196	2.16671	10.922	-10.922	45.2552	35.7722	10.3411	10.3411	38.9258	38.9258	49.6483	-32.1602	3.12402	1
GO:0051493~regulation of cytoskeleton organization	32.9802	-15.0355	26.2136	-26.2136	70.4961	-34.2316	6.82032	6.82032			95.0512	-74.8432	62.9196	-62.9196											10.2589	10.2589			25.8226	25.8226	43.5173	-43.5173	10.9814	10.9814			10.9519	10.9519	31.444	-31.444	-18.6141	1
GO:0030324~lung development	26.8471	18.1352	18.3611	11.3984	36.9657	19.8647	11.2038	-3.86771	4.49173	0.555876	48.2297	-13.9612	47.8424	-11.5307	57.7198	-32.0653	5.39101	-1.33311			30.3966	-14.8797	10.2521	-7.53929	10.8986	-10.8986	3.84209	3.84209	2.27185	2.27185	36.9098	-18.3326	44.2426	-24.58	9.38605	-9.38605	14.1473	-1.83013	7.96644	-1.60721	-5.03913	1
GO:0017015~regulation of transforming growth factor beta receptor signaling pathway			59.3625	-59.3625	68.21	-68.21	26.0255	-26.0255					17.1138	-17.1138			47.0537	-47.0537	11.2495	11.2495			63.1967	-63.1967	16.4028	-16.4028							75.4651	75.4651					42.7585	-42.7585	-25.3409	1
GO:0033631~cell-cell adhesion mediated by integrin	85.681	85.681	71.6519	71.6519	26.954	26.954	37.7828	37.7828															126.476	126.476			77.0549	77.0549													70.9334	1
GO:0001516~prostaglandin biosynthetic process	36.646	36.646	81.4354	-81.4354	66.9671	-6.95311	32.1061	-32.1061							46.6259	46.6259					24.3646	24.3646	58.8984	0.0709088	26.8965	-26.8965	22.5851	-17.1168	28.9056	-28.9056											-8.5706	1
GO:0051971~positive regulation of transmission of nerve impulse	68.555	-68.555	50.7044	-50.7044	63.9208	-63.9208					57.811	-57.811	63.7655	-63.7655	51.3365	-51.3365					18.1831	-18.1831															25.2863	25.2863	25.0992	-25.0992	-41.5655	1
GO:0043392~negative regulation of DNA binding	95.3383	95.3383	22.9621	22.9621			28.5598	-11.1053			29.8878	29.8878	17.7557	17.7557					8.59977	-8.59977	8.27217	-8.27217	31.3843	-31.3843	28.51	-28.51	11.0759	-11.0759			15.0306	-15.0306	81.0599	-81.0599	20.6322	-20.6322	17.1764	-17.1764	8.37617	8.37617	-3.90176	1
GO:0030278~regulation of ossification			55.7473	-55.7473	21.0436	-21.0436	13.6192	-13.6192	11.038	11.038	14.8919	-14.8919	28.7744	-7.25876			53.2576	53.2576					15.3899	-15.3899	29.883	-29.883			13.0808	13.0808			63.0289	63.0289			23.629	23.629	80.1392	-80.1392	-5.68758	1
GO:0017157~regulation of exocytosis	23.9053	23.9053	49.546	49.546	46.6869	35.9585					76.236	-52.8624	35.0263	-0.0732596	56.0083	-56.0083	7.22162	7.22162	11.733	-11.733	18.6627	18.6627	30.1832	-6.58981	10.2603	10.2603			5.84691	5.84691	17.588	-17.588	14.423	-14.423	19.3771	-19.3771					-1.8169	1
GO:0048102~autophagic cell death	84.0322	84.0322			23.8123	23.8123	37.3273	-37.3273			80.9759	80.9759	16.7438	16.7438			36.7461	-36.7461			42.5656	42.5656	8.89672	8.89672	19.1749	19.1749					20.3386	20.3386	13.5095	13.5095	38.2199	38.2199					22.8497	1
GO:0002026~regulation of the force of heart contraction	38.876	-11.2118	12.2801	1.29742	43.4651	-27.5853					17.3058	17.3058	74.318	1.91966	58.2392	2.1578	16.0565	-16.0565					22.1668	-22.1668			41.1122	-41.1122	8.22202	-8.22202	12.863	12.863	36.0718	1.30245	30.1765	-7.88067			9.87685	-9.87685	-7.66187	1
GO:0035117~embryonic arm morphogenesis	145.38	92.7989			22.916	-22.916	87.7502	-43.2852	19.1873	-19.1873	24.8889	24.8889	41.532	-41.532			48.4383	-48.4383	30.8193	30.8193																					-3.35647	1
GO:0070934~CRD-mediated mRNA stabilization											104.908	-104.908					215.699	215.699											48.5218	48.5218			51.3664	-51.3664							26.9866	1
GO:0008629~induction of apoptosis by intracellular signals	26.4232	12.8813	44.0117	-44.0117	121.596	-91.6956	22.6112	-16.8326	13.6293	-1.67311	13.9015	13.9015	11.2798	11.2798	24.4599	-0.269543	38.2207	-38.2207	6.10606	6.10606	12.3341	12.3341	24.1352	-24.1352	11.6811	-11.6811	16.9998	-16.9998			7.92698	7.92698			10.2439	10.2439	5.96094	-5.96094	8.89239	8.89239	-9.32856	1
GO:0031175~neuron projection development	70.634	1.2404	25.062	-6.51174	34.4063	5.86868	37.1849	-5.89293	2.17717	2.17717	40.3161	-7.6455	28.1435	12.5186	33.3547	13.2851	21.9706	-21.9706	23.7669	23.7669	21.8255	8.39346	26.5329	-17.6049	14.1013	-14.1013	9.79517	-9.79517	11.9848	11.9848	1.5767	-1.5767			15.2136	2.3527	1.99765	1.99765			-0.0840787	1
GO:0060081~membrane hyperpolarization			26.4455	26.4455	40.8262	40.8262					38.333	38.333	106.455	106.455	172.239	172.239																	35.2126	35.2126							69.9186	1
GO:0030382~sperm mitochondrion organization			45.3248	45.3248							157.396	157.396					142.562	-142.562																					74.1259	74.1259	33.5711	1
GO:0006220~pyrimidine nucleotide metabolic process													27.1834	-27.1834			61.5296	-61.5296			36.3889	36.3889	57.872	57.872			48.7214	48.7214	44.0218	-44.0218	62.2117	62.2117					81.4685	-81.4685			-1.12617	1
GO:0016239~positive regulation of macroautophagy					46.4473	46.4473	9.74529	-9.74529	27.7016	27.7016	53.2276	53.2276	33.8895	33.8895	80.3061	80.3061	77.0038	-77.0038	59.0754	59.0754	7.47136	7.47136													24.5127	24.5127					24.5882	1
GO:0043931~ossification involved in bone maturation	54.4331	-54.4331	13.9279	-13.9279	51.0323	-51.0323	9.54845	9.54845					33.2489	-33.2489	10.4993	-10.4993	15.9402	-15.9402															64.9233	64.9233			62.0136	62.0136	103.767	-103.767	-14.6364	1
GO:0007507~heart development	26.5159	13.9816	17.501	9.34139	57.1628	11.9751	26.0809	-6.41967	15.0266	-8.45672	35.4346	13.5147	48.7762	-0.425755	32.2707	9.80165	34.9472	-2.54794	4.77281	0.76765	12.2423	12.2423	17.1998	-2.81432	11.4852	3.69871	9.41076	2.71225	7.42066	-2.16023	21.2126	9.90848	15.7023	5.47413	15.114	6.65014	8.6289	-6.38119	2.22711	0.290905	3.55766	1
GO:0006184~GTP catabolic process	47.7927	-20.0271	20.3821	-18.0334	48.967	-46.0264	18.1693	-17.1912	7.6397	-5.91705	36.3024	-19.6727	26.6878	-23.5067	18.9222	-14.9014	13.898	-5.46459	5.78073	1.78765	18.811	-10.4002	30.3926	5.57157	18.5236	-2.28996	16.5922	-4.52	6.4204	-3.28741	8.74728	-1.77977	27.1518	7.22422	22.123	-1.08683	15.3436	8.02631	10.2829	-10.2829	-9.08889	1
GO:0046426~negative regulation of JAK-STAT cascade	6.85477	-6.85477	45.3753	-45.3753	21.4433	-21.4433	17.1727	-17.1727			64.9415	-64.9415	14.6733	-14.6733	24.5883	-24.5883	31.2243	-10.0125					27.3868	-27.3868							55.131	12.47	49.7145	-49.7145	16.0335	-16.0335	44.3695	-44.3695			-25.392	1
GO:0010259~multicellular organismal aging	36.4416	36.4416	62.6011	62.6011	146.129	146.129					33.1123	33.1123	101.54	101.54	39.0295	39.0295																									69.8089	1
GO:0048468~cell development					7.99605	7.99605			11.9542	11.9542	67.7027	67.7027	17.6491	17.6491	38.7392	38.7392	4.74021	-4.74021	16.1719	-2.74761			34.5228	-34.5228	31.361	-31.361					25.8521	-7.21517	89.1659	-89.1659	40.2056	-5.1853	18.8941	-18.8941	13.5052	13.5052	-2.59182	1
GO:0001701~in utero embryonic development	19.2109	3.34504	23.9721	-10.5409	45.2455	-1.31434	9.14888	-2.31421	9.36839	1.96202	59.3167	-15.7708	53.0574	-6.08886	39.43	-3.39053	32.4673	-2.312	9.413	5.82496	13.2843	-7.93106	20.152	-9.16547	17.924	-6.00543	6.19799	0.946071	1.35823	1.35823	18.394	-9.26763	23.3852	-11.3877	10.1213	-3.92135	1.88438	1.88438	4.74946	4.74946	-3.46701	1
GO:0007173~epidermal growth factor receptor signaling pathway	14.7353	-0.278566	24.3511	7.882	52.1328	19.9089	5.64622	-2.58807	6.21957	4.14003	54.6736	17.6831	39.917	2.80913	47.7856	28.3222	14.9963	-6.91317	10.5909	10.5909	16.9488	14.4695	12.1369	6.3614	11.3374	2.14463	6.25933	-1.89344	6.53557	1.69269	22.0159	19.1088	14.106	6.91511	24.4256	24.4256	11.5468	-4.8226	21.5133	-2.41128	7.37735	1
GO:0043066~negative regulation of apoptotic process	40.6443	25.1557	35.7157	-4.32829	43.3602	-13.2544	19.7203	-13.4256	4.02634	-2.43696	50.9711	-3.46274	40.4524	-7.26396	31.7445	-5.41064	17.7624	-8.67148	4.35409	1.11902	11.1591	1.99407	20.315	-15.1525	11.9634	-10.0979	8.21343	-6.37489	5.52176	4.27711	25.2411	1.76343	12.2034	-1.58033	12.8087	-0.791557	13.0701	-11.3838	8.38334	3.25027	-3.30377	1
GO:0014047~glutamate secretion	34.1505	34.1505	91.4236	91.4236	59.0324	59.0324	31.9534	31.9534	24.6023	-24.6023	16.6954	16.6954	24.9664	24.9664							26.661	26.661	16.8524	16.8524	26.3712	2.94383	19.8347	-19.8347			21.2873	-21.2873			23.5379	-23.5379					16.5705	1
GO:0042921~glucocorticoid receptor signaling pathway			75.9423	-75.9423			99.5212	99.5212	29.4276	29.4276									77.5233	77.5233			56.5482	-56.5482	61.0591	-61.0591	17.0651	17.0651													4.28395	1
GO:0051930~regulation of sensory perception of pain	90.5936	90.5936	31.3006	31.3006	98.1715	47.958	35.6517	-35.6517	48.8973	-48.8973	16.5562	16.5562	76.3464	25.1931	19.5147	19.5147																									18.3209	1
GO:0007596~blood coagulation	26.6912	-11.4193	31.7606	-17.2218	53.1063	-33.8001	7.81975	-1.03657	7.33331	-3.17453	38.7329	-11.4728	39.924	-26.2536	40.6551	-18.8985	12.9099	-3.97756	5.01107	2.10918	13.2624	-0.00751663	23.5457	8.70347	19.4699	5.85149	5.99983	0.371721	5.04132	-1.03145	18.5762	-6.31804	28.674	0.152472	21.582	6.34076	9.58134	5.29598	7.29714	3.17515	-5.13058	1
GO:0007399~nervous system development	18.754	-5.99063	20.7345	-12.1272	39.64	-22.8419	8.59687	-5.66045	7.00323	-1.14215	38.3386	-25.785	56.2763	-44.087	46.918	-26.5529	11.6323	-4.41394	3.48267	3.48267	13.7956	-8.82013	18.0969	2.26747	16.0383	-10.3715	5.40372	4.61437	8.76926	-7.65318	18.3744	-15.9617	35.0466	7.23136	21.5821	-7.59723	15.5137	15.5137	12.2453	-8.08112	-8.69882	1
GO:0045454~cell redox homeostasis	41.2689	-21.2627	7.79781	-7.79781	50.6247	-27.1876	11.5184	4.75391	17.9047	-9.22024	62.9316	-62.9316	39.1688	-39.1688	53.3758	-40.896	5.20431	5.20431	10.4967	6.70581	1.5361	-1.5361	4.71953	-0.0237837	7.05982	-0.455373	0.836025	-0.836025	2.45807	-2.45807	28.6573	-28.6573	17.3174	-10.7778	33.187	-33.187	9.41679	9.41679	10.3848	-10.3848	-13.535	1
GO:0010628~positive regulation of gene expression	8.33986	0.383922	12.7028	-6.74255	43.2807	4.27273	13.0241	-6.9871	10.5589	0.720669	51.5165	-16.1805	35.6039	-21.5178	40.9981	-3.67066	12.682	-3.37282	6.35767	3.49108	10.7243	-10.7243	19.0092	-17.4062	14.4844	-14.4844	6.66878	-2.12813	3.62127	3.62127	29.3422	-18.3648	47.7272	-20.6624	15.9219	-9.43301	16.7545	-7.52886	15.9379	0.359762	-7.31771	1
GO:0050900~leukocyte migration	21.5438	2.9001	23.3298	-2.60319	74.4658	-7.90422	7.82443	0.546588	21.2442	-2.30003	40.5956	16.4601	52.8213	21.9988	46.754	46.754	16.1768	-0.720344	3.08312	3.08312	15.6888	10.2915	20.2226	20.2226	8.58911	-5.68984	7.94022	6.35374	5.41416	-5.41416	24.073	13.1901	12.035	12.035	10.52	3.66947			2.26205	-2.26205	6.87428	1
GO:0046847~filopodium assembly	13.7388	-13.7388	20.7727	-20.7727	44.0045	-44.0045	11.6746	11.6746	9.61797	-9.61797	8.53829	-8.53829	30.681	-30.681	32.3178	-32.3178	29.3038	-22.6967	12.5851	-12.5851	5.21255	-5.21255	38.8071	3.45133	19.4056	-7.02524	14.5876	-14.5876	22.5774	22.5774			55.4244	-19.9221			45.2323	-9.35546			-12.5501	1
GO:0030217~T cell differentiation	25.1111	7.58408	11.6696	11.6696	7.63867	-7.63867	12.9357	12.9357	6.39577	-6.39577	100.052	-17.5542	47.4052	-47.4052	23.8789	-23.8789	34.0114	-3.37677	16.5619	16.5619	32.8429	5.66168									23.5054	-23.5054	24.4111	-24.4111	11.0637	-11.0637	21.0892	-2.42494	15.6104	15.6104	-6.10195	1
GO:0009636~response to toxin	29.5537	6.61555	51.5696	51.5696	79.8884	55.8516	3.42712	3.42712			63.2587	31.7801	49.0734	23.8948	64.3832	25.9192	18.2489	2.57132			2.86074	-2.86074					1.38653	-1.38653			20.6536	-9.92296	16.4431	3.3286	9.70995	-9.70995			3.29228	-3.29228	12.699	1
GO:0045669~positive regulation of osteoblast differentiation	23.9739	-10.6927	35.8433	0.908363	117.81	28.8338	5.72069	1.12007	18.9817	3.16009	33.6644	-10.4543	45.8002	27.64	40.8739	17.878	33.5572	19.0107			9.52064	9.52064	13.2406	-13.2406			13.1814	-13.1814	5.67417	5.67417	3.96323	-3.96323	3.2095	-3.2095	2.74683	2.74683	3.25119	-3.25119	2.27736	2.27736	3.37651	1
GO:0030177~positive regulation of Wnt receptor signaling pathway	5.71219	5.71219			60.7443	60.7443	3.2955	-3.2955	24.033	24.033	68.3389	68.3389	107.22	107.22	50.7393	50.7393	56.918	56.918			19.2523	19.2523											4.88449	4.88449			11.7571	-11.7571			34.7991	1
GO:0015937~coenzyme A biosynthetic process	87.9304	-87.9304	39.7048	-39.7048	56.852	-56.852	9.72982	9.72982			17.6337	-17.6337	20.1946	-20.1946	17.6868	-17.6868																	86.6778	65.5262	20.6193	-20.6193	55.8437	30.556			-15.481	1
GO:0003211~cardiac ventricle formation											226.124	226.124									115.514	115.514															70.5425	-70.5425			90.365	1
GO:0060993~kidney morphogenesis											226.124	226.124									115.514	115.514															70.5425	-70.5425			90.365	1
GO:0001841~neural tube formation	18.4378	18.4378	22.0195	-22.0195	33.2852	33.2852	15.6079	15.6079	29.277	29.277	116.949	116.949			19.5742	19.5742	61.8718	-61.8718			33.0039	33.0039	31.1278	-31.1278	10.8599	-10.8599											20.155	-20.155			10.0084	1
GO:0031589~cell-substrate adhesion	43.3521	-43.3521	111.19	-111.19	79.631	-79.631					69.4234	-69.4234	68.6451	-68.6451	39.7322	-39.7322																									-68.6623	1
GO:0006606~protein import into nucleus	69.4575	56.008	44.3985	18.7391	65.9797	45.1745	5.16737	5.16737	2.50334	-2.50334	20.1007	12.092	43.8363	30.688	30.0133	23.5678	8.03176	-8.03176	11.4566	11.4566			29.9909	18.1821	33.5673	33.5673							8.5106	8.5106	33.4451	33.4451			5.50618	5.50618	19.438	1
GO:0006354~transcription elongation, DNA-dependent	49.9438	-49.9438			161.384	-161.384			40.1863	-40.1863	106.919	-106.919																					53.1136	53.1136							-61.0638	1
GO:0000188~inactivation of MAPK activity	39.921	10.0268	14.7206	-14.7206					10.6484	-10.6484	16.7501	-16.7501	44.6893	-44.6893	18.5235	-18.5235	35.9034	-35.9034					49.6598	-30.7591			38.6437	-38.6437	42.1384	-2.91102	24.5062	-24.5062	26.4283	-26.4283			48.5932	19.5028			-18.0734	1
GO:0009913~epidermal cell differentiation											92.7861	92.7861			32.2996	32.2996	84.3649	-84.3649	27.7213	27.7213							6.7262	-6.7262			57.3692	57.3692	57.1486	57.1486	52.691	52.691					28.6156	1
GO:0001893~maternal placenta development	21.3281	-21.3281	19.6394	19.6394	20.6777	20.6777	108.86	108.86									38.0873	2.70658					34.2107	34.2107	16.6706	16.6706							98.1628	98.1628			31.2749	31.2749	22.1278	-22.1278	28.8747	1
GO:0006103~2-oxoglutarate metabolic process	18.8076	18.8076	50.2811	50.2811	129.571	129.571	7.63935	7.63935	18.1766	18.1766			37.529	37.529	36.549	36.549	45.041	45.041					26.1916	26.1916	16.7869	16.7869	12.0774	12.0774			6.48544	6.48544					5.49457	-5.49457			30.7416	1
GO:0032331~negative regulation of chondrocyte differentiation	15.0232	-15.0232			36.0514	9.86165	12.7043	12.7043	10.9642	-10.9642	14.2223	14.2223					18.7315	-18.7315			58.4991	58.4991	51.3296	51.3296	61.9636	61.9636	1.5411	-1.5411							77.1448	77.1448			52.4422	52.4422	24.3256	1
GO:0042511~positive regulation of tyrosine phosphorylation of Stat1 protein	71.8556	71.8556	14.9352	14.9352	17.4677	17.4677	23.936	-23.936			38.0727	38.0727	83.8614	83.8614	66.4367	66.4367															28.2985	28.2985	41.1117	41.1117	24.5255	24.5255					36.2629	1
GO:0001890~placenta development			9.9091	9.9091	46.7746	31.2016	20.987	20.987			57.5766	-26.4879	45.4429	-26.5385	56.6875	-3.4028			13.0785	13.0785	4.85485	4.85485	9.45451	-9.45451	4.35238	4.35238	17.2647	1.8694	5.88146	5.88146	16.7907	-3.04108	45.4287	-33.9138	27.5783	-16.9616	18.6446	-18.6446	9.10476	9.10476	-2.18856	1
GO:0051289~protein homotetramerization	35.9395	28.3756	18.0117	18.0117	57.6436	51.2075	52.141	-35.8018	14.8026	6.52162	27.0596	17.0945	3.81474	3.81474	11.6046	-3.93502	19.6466	-13.397	2.36733	-2.36733			48.6403	10.2192	27.0745	27.0745	31.0479	20.068	7.22296	7.22296	11.6755	11.6755	11.0383	-0.268734			22.7026	-14.4372	7.27511	0.36735	7.30256	1
GO:0061371~determination of heart left/right asymmetry	43.0216	43.0216			77.6655	77.6655	36.4184	36.4184	68.313	68.313	98.5953	98.5953			45.673	45.673	39.8809	-39.8809																							47.1151	1
GO:0022612~gland morphogenesis	34.2732	34.2732			26.5109	26.5109	19.773	-19.773			129.652	129.652	120.063	120.063	49.3104	49.3104																	29.307	29.307							52.7633	1
GO:0048755~branching morphogenesis of a nerve	34.2732	34.2732			26.5109	26.5109	19.773	-19.773			129.652	129.652	120.063	120.063	49.3104	49.3104																	29.307	29.307							52.7633	1
GO:0060442~branching involved in prostate gland morphogenesis	34.2732	34.2732			26.5109	26.5109	19.773	-19.773			129.652	129.652	120.063	120.063	49.3104	49.3104																	29.307	29.307							52.7633	1
GO:0060512~prostate gland morphogenesis	34.2732	34.2732			26.5109	26.5109	19.773	-19.773			129.652	129.652	120.063	120.063	49.3104	49.3104																	29.307	29.307							52.7633	1
GO:0016055~Wnt receptor signaling pathway	27.4913	10.7367	35.0734	11.9654	55.7112	10.3651	6.21888	-1.43409	5.57524	1.9419	61.6662	26.1351	42.602	19.2374	50.996	33.1141	14.3556	-4.00231	1.56281	1.56281	12.3017	8.62232	5.83306	3.03765	4.46062	2.50798	4.06738	1.38714	2.74961	-2.74961	20.548	12.4971	20.9584	8.83176	24.5844	16.576	4.13885	1.41587	7.9301	-5.92112	7.79136	1
GO:0060337~type I interferon-mediated signaling pathway	24.5341	-17.9797	14.6698	-14.6698	61.6083	-61.6083			6.51034	-6.51034	49.1576	-29.6133	20.3104	-20.3104	78.2426	-67.1002	7.50137	0.381314	9.44138	-2.92501	4.23549	4.23549	31.3811	31.3811			19.0903	18.7713	18.4011	-18.4011	2.25758	2.25758	23.518	-0.47007	18.5287	-10.9759	6.22023	6.22023	13.0925	-13.0925	-11.1339	1
GO:0030539~male genitalia development	96.92	61.866			15.2773	-15.2773	58.5001	-28.8568	12.7915	-12.7915	16.5926	16.5926	27.688	-27.688			32.2922	-32.2922	20.5462	20.5462					14.6354	-14.6354							23.3801	23.3801					89.9467	-89.9467	-9.00939	1
GO:0048662~negative regulation of smooth muscle cell proliferation	18.9223	1.36472	4.97841	4.97841	24.5595	-12.9144	8.86677	-8.86677	8.80265	-8.80265	65.185	-11.2873	27.9538	27.9538	42.0753	2.2158	32.9194	-7.5043			18.762	18.762	63.0297	63.0297			24.9521	24.9521	23.643	-23.643	16.3024	2.56323	19.267	8.14077	8.17515	8.17515					5.56983	1
GO:0001819~positive regulation of cytokine production	40.1839	40.1839	55.9364	55.9364	124.167	124.167			12.2296	12.2296	52.0485	52.0485	19.891	19.891	30.4248	30.4248	12.2742	-12.2742			28.4781	28.4781	5.21048	5.21048			13.9117	-7.59016							13.5738	13.5738					30.1899	1
GO:0007268~synaptic transmission	35.2424	-7.00304	45.0697	-7.33488	60.9259	-9.00401	8.99471	6.6962	10.7478	2.8678	33.2869	-3.33501	27.542	2.48293	38.1007	6.20458	11.2369	-0.980824	3.87735	2.90627	23.6345	18.0064	17.6966	2.71947	16.6859	3.40234	4.26816	-3.70817	1.75014	1.75014	15.8822	11.0838	27.0587	21.9275	11.8054	8.32422	3.80272	3.80272	10.3499	-8.23736	2.62855	1
GO:0022900~electron transport chain	19.611	-3.63904	18.0087	2.78557	62.713	7.38286	8.8527	3.98703	18.2384	8.07636	50.6117	-50.6117	30.2646	-10.3603	41.296	-15.762	14.854	14.854	3.09397	0.91455	4.50593	4.50593	7.79379	-3.6978	7.45638	4.19419	4.12539	-1.50103	4.93939	4.93939	20.9958	-20.9958	28.3715	-9.90726	29.1147	-29.1147	15.7966	0.770954	17.2915	-12.808	-5.29934	1
GO:0043123~positive regulation of I-kappaB kinase/NF-kappaB cascade	37.1402	17.7229	27.5113	-1.49839	63.758	11.9987	13.0849	-9.0849	17.4223	-0.638408	41.3656	-13.9165	49.3201	3.80621	43.879	27.5553	13.085	-0.837077	4.80916	-0.0856955	11.0819	8.50482	3.76046	-0.807412	10.255	2.03058	2.3929	0.00380311	5.64498	2.81861	13.6541	4.87806	16.4309	14.9831	18.2706	15.5745	6.22052	6.22052	8.45292	4.61601	4.69223	1
GO:0033700~phospholipid efflux			76.4603	76.4603	201.223	201.223	62.3989	62.3989									67.4172	67.4172																							101.875	1
GO:0034374~low-density lipoprotein particle remodeling			76.4603	76.4603	201.223	201.223	62.3989	62.3989									67.4172	67.4172																							101.875	1
GO:0034380~high-density lipoprotein particle assembly			76.4603	76.4603	201.223	201.223	62.3989	62.3989									67.4172	67.4172																							101.875	1
GO:0034384~high-density lipoprotein particle clearance			76.4603	76.4603	201.223	201.223	62.3989	62.3989									67.4172	67.4172																							101.875	1
GO:0042158~lipoprotein biosynthetic process			76.4603	76.4603	201.223	201.223	62.3989	62.3989									67.4172	67.4172																							101.875	1
GO:0032872~regulation of stress-activated MAPK cascade	37.3972	-37.3972	16.6855	-16.6855	63.4384	-63.4384					99.0498	-99.0498	29.2391	-29.2391	67.6427	-67.6427					25.2059	-25.2059									29.555	-29.555					38.6557	38.6557			-36.6175	1
GO:0045627~positive regulation of T-helper 1 cell differentiation	35.3695	-35.3695	63.0474	-63.0474							74.2131	74.2131					64.984	-64.984					55.0396	-55.0396	60.2613	-60.2613	53.891	-53.891													-36.9114	1
GO:0007599~hemostasis	12.3995	-12.3995	15.1388	-15.1388	30.2622	-12.3737	11.0278	11.0278			26.8015	-3.55845	34.2365	-20.5732	41.021	-18.1314	4.03215	-4.03215	3.73323	-3.73323	14.7478	1.94589	65.0154	65.0154	66.8953	59.3851	2.55097	2.55097	5.23086	-5.23086	6.60314	-6.60314	27.1613	18.3765	15.347	-3.24176	18.5334	18.5334	5.73396	-5.73396	3.47815	1
GO:0048617~embryonic foregut morphogenesis	17.527	-17.527	69.2563	-69.2563	45.9134	-45.9134	45.1847	-15.5415	12.7915	-12.7915	16.5926	16.5926	19.9661	-19.9661			73.2386	-73.2386	13.1244	13.1244			73.7295	-73.7295	19.1366	-19.1366															-28.8531	1
GO:0043403~skeletal muscle tissue regeneration			22.2969	-22.2969	44.5832	-44.5832	46.8613	-46.8613	24.9602	-24.9602	29.6229	-29.6229	72.3439	-72.3439	24.6584	-24.6584					10.0984	-10.0984	39.6675	4.471	12.5978	-12.5978	11.8613	4.67765			14.3405	-14.3405	34.5298	34.5298					17.8966	17.8966	-17.1992	1
GO:0009887~organ morphogenesis	12.2502	6.77477	13.5897	-13.5897	46.29	2.73353	30.3505	-14.825	11.4127	11.4127	27.867	-9.348	67.9387	-1.89454	58.9889	-19.9595	26.8132	6.50925	7.0706	3.56633	11.4263	-4.04086	6.77072	-4.56656			4.50693	4.50693			5.96247	-5.96247	23.7784	2.04639	32.7955	-14.9164	12.1226	12.1226	6.37825	-6.37825	-2.54493	1
GO:0007605~sensory perception of sound	53.7577	53.7577	53.1056	53.1056	67.7649	27.7748	1.68543	1.68543	6.73222	-3.43777	31.1405	15.0187	47.5774	19.3754	35.0733	35.0733	21.6931	-7.12534	9.05031	9.05031	22.9015	13.8411	3.73326	3.73326					4.08863	-4.08863	7.31628	1.82146	12.8831	-4.42805	4.89174	4.89174	5.80299	-5.80299	16.5694	16.5694	12.8231	1
GO:0048813~dendrite morphogenesis	73.1346	-73.1346	12.8932	-12.8932	43.5457	-43.5457	18.8517	18.8517	4.73969	-4.73969	42.023	-42.023	27.9149	-27.9149	42.5189	-10.4674	43.2655	43.2655	9.13976	9.13976			4.90825	-4.90825	4.73956	-4.73956					27.0451	-27.0451	10.3303	-10.3303			40.6561	40.6561			-9.98858	1
GO:0007292~female gamete generation	55.9998	2.21726	75.0873	-11.0996	41.7815	-41.7815			15.1201	-15.1201	41.9234	41.9234			26.2795	26.2795	11.5366	-11.5366			34.2653	34.2653	17.5864	-17.5864	13.576	-13.576	11.4674	-11.4674			13.9697	13.9697	30.2077	30.2077	16.7972	16.7972					3.10661	1
GO:0008037~cell recognition											131.267	131.267			23.0887	23.0887	125.026	-125.026	20.7576	20.7576							11.8077	11.8077			25.4573	25.4573	23.3388	23.3388	19.0929	19.0929	24.9245	-24.9245			11.651	1
GO:0014850~response to muscle activity			33.9101	33.9101	112.046	112.046	12.0728	12.0728	12.4716	12.4716	40.1131	40.1131											38.4815	-38.4815	33.1359	33.1359	35.2053	-35.2053	14.0271	14.0271					32.1728	-32.1728			41.0265	-41.0265	10.081	1
GO:0014068~positive regulation of phosphatidylinositol 3-kinase cascade	26.7218	9.91626	50.7687	50.7687	96.4485	82.2279	2.38711	2.38711			31.0177	24.0345	81.1885	52.5414	36.5754	8.46904					7.4105	7.4105									15.7444	15.7444	3.8435	3.8435			35.459	-14.2611	17.0966	-17.0966	18.8321	1
GO:0008063~Toll signaling pathway	51.0589	38.8799	24.8547	13.4386	49.2503	11.9237	24.4272	-18.9415	4.28495	1.30571	22.8159	-13.7801	27.7301	-10.7188	23.0065	-7.50558	6.10049	2.24048			11.2609	1.75771	1.54259	-1.54259	1.48957	-1.48957	2.45736	-2.45736	2.90712	-2.90712	10.6099	-10.6099	43.9622	34.7501	10.0456	10.0456	37.8137	37.8137	48.2297	-31.2413	2.68219	1
GO:0006027~glycosaminoglycan catabolic process	210.242	-210.242	98.2352	-98.2352	54.584	-54.584																	40.3031	-40.3031																	-100.841	1
GO:0031667~response to nutrient levels	52.3735	52.3735			13.7973	-13.7973	91.4532	-74.6608			55.5717	26.8919	24.084	-24.084			31.2078	-31.2078	7.54226	7.54226			43.0804	-7.77181					21.4565	-6.57107	22.0537	22.0537					40.5257	-29.6274			-7.16898	1
GO:0030154~cell differentiation	27.2156	-0.465147	31.2757	-14.9275	52.0522	-14.4868	9.0128	-5.3486	4.51151	0.593229	32.2809	-15.5665	43.3084	-28.9167	36.8664	-12.6647	10.8015	-4.28321	2.77588	2.77588	17.2303	-5.88707	23.8351	0.26972	25.7865	-6.91148	4.96171	-0.612985	5.46404	-1.17504	18.8028	-15.3259	21.6399	-3.53211	20.2567	-6.18633	7.95429	5.26392	7.04661	-1.27289	-6.43301	1
GO:0017085~response to insecticide					62.0881	-62.0881					64.5296	-64.5296	108.378	-108.378					33.9402	33.9402			46.1437	46.1437					63.0621	-63.0621							24.5212	24.5212			-27.6361	1
GO:0006398~histone mRNA 3'-end processing	79.645	-79.645			76.2377	-76.2377																					43.9069	-43.9069	49.2698	-49.2698			96.7304	96.7304					56.6835	-56.6835	-34.8354	1
GO:0000187~activation of MAPK activity	13.8765	-1.94973	23.1921	20.7504	119.886	93.2194	1.3832	1.3832	21.4784	14.9739	33.512	-21.5085	51.1429	15.6916	53.3792	23.0945	19.4045	19.4045	3.69946	3.69946	4.38357	0.694905	8.30465	8.30465	5.32267	5.32267	3.82941	3.82941			13.9033	-13.9033	7.00701	7.00701	3.71974	3.71974	2.82846	2.82846	11.6118	3.45628	10.001	1
GO:0072332~signal transduction by p53 class mediator resulting in induction of apoptosis	14.9288	-14.9288			16.2436	-16.2436	12.2053	12.2053	13.3731	-13.3731	15.2725	-15.2725	84.896	-84.896	91.6961	-91.6961	16.9007	-16.9007													41.8396	-41.8396	71.4274	-71.4274	22.504	-22.504					-34.2615	1
GO:0046697~decidualization	14.3405	14.3405			25.8885	25.8885	12.1395	12.1395	22.771	22.771	32.8651	32.8651	13.4627	13.4627	15.2243	15.2243	31.0948	4.50753															103.498	103.498	92.5991	92.5991	36.7827	36.7827			34.0072	1
GO:0006778~porphyrin-containing compound metabolic process			14.4624	14.4624	185.644	185.644			75.7625	75.7625			20.2371	20.2371	66.0925	66.0925	17.175	17.175							10.4707	10.4707			10.5047	10.5047											50.0436	1
GO:0006554~lysine catabolic process	125.088	-125.088			142.104	-142.104	48.4679	48.4679	58.8314	-58.8314																							25.6909	25.6909							-50.373	1
GO:0006637~acyl-CoA metabolic process	125.088	-125.088			142.104	-142.104	48.4679	48.4679	58.8314	-58.8314																							25.6909	25.6909							-50.373	1
GO:0035023~regulation of Rho protein signal transduction	15.742	-6.8013	28.7664	-0.918132	48.745	-28.7247	6.55773	6.55773	2.35238	-2.35238	47.7654	-20.0418	21.4104	-7.90726	54.1656	-15.4651	3.93167	-1.07451	9.24986	-1.63459	14.1685	-5.38909	21.7776	-10.2949	20.9666	-12.4958	6.54353	-6.07274	8.37643	8.37643	15.4193	-9.87123	19.227	-4.32706	29.3832	1.51605	17.1062	10.5967	8.39334	-5.84195	-5.60829	1
GO:0023014~signal transduction by phosphorylation			30.7606	30.7606	89.377	89.377	19.8289	19.8289	29.7004	16.7592	17.9349	17.9349			15.122	15.122							57.748	57.748	63.8196	63.8196			10.4752	10.4752	6.02692	6.02692	38.2191	38.2191	6.0712	6.0712	8.57813	8.57813	6.26773	-6.26773	26.7466	1
GO:0044281~small molecule metabolic process	27.2733	-3.62877	32.6934	14.5675	64.9043	30.1891	12.1089	4.8865	10.8643	4.94385	29.476	0.406497	28.4027	13.055	33.1378	13.0538	17.1329	7.61623	3.99625	1.35447	12.2146	6.29344	19.45	0.892665	24.3913	5.43075	8.50771	-0.226593	5.66006	3.22985	12.4137	4.71197	17.3684	4.92451	14.7761	-2.00467	10.3381	-0.0909189	14.6004	-10.0113	4.9797	1
GO:0050715~positive regulation of cytokine secretion	82.5516	82.5516			25.1067	-25.1067	35.6517	-35.6517	48.8973	-48.8973	65.6333	65.6333	25.5766	-25.5766	11.5444	11.5444	62.5129	-62.5129	10.3788	10.3788							5.90385	5.90385			12.7286	12.7286					12.4623	-12.4623			-1.78892	1
GO:0055114~oxidation-reduction process	29.7665	2.58944	38.0864	12.3364	67.0686	28.594	14.1292	3.96959	7.85923	3.16355	36.0937	-1.7294	27.3949	8.60478	32.1293	10.7179	13.4945	5.05184	2.82568	-0.167031	9.82266	2.81663	24.1838	-2.58697	23.9504	-1.39699	12.6964	-0.408803	4.94437	-0.430793	10.6114	1.32363	11.1581	-1.76848	14.5757	-3.10345	7.51278	-5.0983	10.6215	-8.97597	2.67507	1
GO:0007205~protein kinase C-activating G-protein coupled receptor signaling pathway	34.722	4.25312	62.0714	11.15	70.7519	42.3426			4.44451	4.44451	20.2052	-5.4886	47.1109	18.7706	23.989	1.1728	23.1174	23.1174			21.1494	13.068	40.1018	40.1018	27.9805	27.9805	12.0285	12.0285									5.61918	5.61918	5.57761	-5.57761	13.7845	1
GO:0007026~negative regulation of microtubule depolymerization	10.332	-10.332	12.4703	-12.4703	73.0814	-73.0814			7.91257	-7.91257	61.8255	-61.8255	57.8448	-57.8448	28.9173	-28.9173			12.3419	12.3419	26.0175	-26.0175	16.7795	16.7795	9.15888	-9.15888			22.9317	-22.9317					11.4361	-11.4361	23.311	23.311	23.9412	-23.9412	-19.5624	1
GO:0071354~cellular response to interleukin-6	73.2919	73.2919			60.014	60.014									93.2519	93.2519					48.7292	48.7292	58.9693	58.9693			5.46832	5.46832	57.8111	-57.8111											40.2734	1
GO:2000379~positive regulation of reactive oxygen species metabolic process											100.844	-86.1853	82.2948	-82.2948	42.9763	-42.9763					5.88729	5.88729	22.019	-22.019			34.7696	-34.7696	31.3702	31.3702	65.2291	-65.2291			11.8865	11.8865					-31.5922	1
GO:0035694~mitochondrial protein catabolic process	210.08	210.08			38.9454	38.9454	93.3183	-93.3183									54.8972	-54.8972																							25.2026	1
GO:0000085~G2 phase of mitotic cell cycle											34.087	34.087			26.2794	26.2794	12.4436	-12.4436							33.4474	33.4474					27.8006	27.8006	143.256	143.256	90.7971	90.7971	28.9782	28.9782			46.5253	1
GO:0050890~cognition	17.3392	17.3392			11.2123	11.2123					61.7767	34.9296	81.3971	-63.4438			56.009	-56.009	28.3918	28.3918	23.2982	-23.2982									25.5671	-2.69193	54.8965	-28.7987					36.8466	16.6747	-6.56941	1
GO:0048568~embryonic organ development	13.7093	13.7093			40.8098	40.8098	7.9092	-7.9092	19.7673	19.7673	51.8607	51.8607	145.669	145.669	65.644	65.644	39.118	39.118															11.7228	11.7228							42.2657	1
GO:0006325~chromatin organization	47.234	-47.234	62.0814	-62.0814	64.9574	-64.9574					41.9662	-41.9662	9.32331	-9.32331			35.5707	35.5707			47.4528	-47.4528	32.3324	-32.3324	8.83971	-8.83971	21.6853	-21.6853					7.23798	-7.23798			7.76873	-7.76873	9.3468	9.3468	-23.5355	1
GO:0002250~adaptive immune response	42.2449	1.22734	10.668	10.668	12.4769	12.4769	22.5392	22.5392			27.1948	27.1948	59.901	59.901	83.9547	10.9548									19.9378	19.9378					20.2132	20.2132	58.6242	58.6242	17.5182	17.5182	20.3406	20.3406			23.4663	1
GO:0043330~response to exogenous dsRNA	202.071	202.071	42.0973	42.0973			98.8318	-98.8318					14.5096	-14.5096	12.221	-12.221																	8.68684	-8.68684					16.8692	16.8692	18.1127	1
GO:0031647~regulation of protein stability	10.5148	-10.5148					46.9055	-46.9055	13.9984	-13.9984	98.7307	1.76869	13.5828	13.5828	14.5004	14.5004	45.5744	45.5744			25.6697	25.6697	40.9359	40.9359	41.8198	41.8198							17.379	17.379			15.6761	-15.6761	9.89617	-9.89617	8.01844	1
GO:0045807~positive regulation of endocytosis			51.3789	-51.3789			50.3771	50.3771			36.6169	36.6169					113.941	-113.941					117.271	-27.9916	25.3399	-25.3399															-21.9428	1
GO:0008015~blood circulation			10.1791	-10.1791			5.8919	-5.8919	3.78284	3.78284	20.5841	11.6351	50.2384	-8.88325			12.9661	-12.9661	28.1387	3.02839	31.3843	15.8521	39.9703	10.0164	35.1533	35.1533	14.6729	-14.6729	6.72539	-6.72539	19.3	9.88032	53.1409	2.21267	18.5912	18.5912	34.7559	0.817076	8.92022	8.92022	3.563	1
GO:0070845~polyubiquitinated misfolded protein transport													43.5059	-43.5059																					88.0513	88.0513	47.1142	-47.1142	215.382	215.382	53.2034	1
GO:0018119~peptidyl-cysteine S-nitrosylation																	35.4119	35.4119													54.1708	54.1708	146.091	146.091	158.148	158.148					98.4554	1
GO:0046320~regulation of fatty acid oxidation			109.158	109.158	86.9866	86.9866	51.6146	51.6146					48.0255	48.0255	18.3572	18.3572	38.8806	38.8806			11.3459	11.3459																	29.0823	-29.0823	41.9107	1
GO:0032321~positive regulation of Rho GTPase activity	72.346	51.3391	5.49713	5.49713	15.1675	-15.1675	38.356	-20.909			51.1817	51.1817	11.7186	11.7186	9.27	9.27	8.68213	-8.68213			5.68712	-5.68712	9.72937	9.72937			15.7975	11.6807			5.6687	5.6687	47.4822	47.4822			18.9322	18.9322	77.6177	-77.6177	6.29575	1
GO:0006099~tricarboxylic acid cycle	34.6934	-34.6934	32.6272	17.021	53.733	39.1374	49.6895	49.6895			20.2657	-20.2657	26.8931	-7.99022	20.8053	-12.8023	7.89607	7.89607			15.0441	15.0441	27.4746	5.97049	15.0538	-2.34641	10.227	-8.7557			15.6536	15.6536	23.4317	-23.4317	19.2701	-19.2701	19.6774	-19.6774			0.0737039	1
GO:0001826~inner cell mass cell differentiation			38.4238	-38.4238	95.3357	-95.3357					30.4577	-30.4577			31.953	-31.953																	32.6285	32.6285			35.9139	35.9139	127.207	-127.207	-36.4049	1
GO:0007569~cell aging	60.804	34.4676	10.1085	10.1085	28.1055	-28.1055	53.9837	1.56954	27.2881	-27.2881	57.3542	-57.3542	16.6128	-16.6128	29.8946	-29.8946	25.8366	12.2861	20.3766	4.27879			13.9616	-13.9616			18.6659	-18.6659	10.2706	10.2706	10.3044	-10.3044	8.34471	-8.34471							-9.17005	1
GO:0035335~peptidyl-tyrosine dephosphorylation	50.3463	25.6713	20.2078	11.626	34.101	28.9845	15.9606	-10.9585	7.85371	4.6129	26.4065	16.3825	42.1081	21.82	42.5295	33.0248	21.457	-2.30661	7.23141	-0.986594	26.781	22.8801	17.1904	1.46614	6.43498	6.43498	6.17459	-6.17459	6.41236	-0.442982	14.5065	7.04809	15.3355	7.29208	20.0866	20.0866	7.39461	2.96782	3.36791	-3.36791	9.30303	1
GO:0030511~positive regulation of transforming growth factor beta receptor signaling pathway					51.1768	51.1768					74.8118	-74.8118	65.8358	-65.8358	65.5184	-3.24373			22.2335	22.2335	20.5643	20.5643									52.1833	-52.1833					23.6077	-23.6077	15.4781	15.4781	-12.2477	1
GO:0042417~dopamine metabolic process																					56.2859	56.2859	189.089	189.089			74.8563	74.8563	70.929	-70.929											62.3256	1
GO:0043114~regulation of vascular permeability																					56.2859	56.2859	189.089	189.089			74.8563	74.8563	70.929	-70.929											62.3256	1
GO:0021772~olfactory bulb development											46.9665	46.9665	12.8232	12.8232					13.5139	-13.5139			49.3182	-49.3182	44.8014	-44.8014					23.6195	-23.6195	127.38	-127.38	32.4221	-32.4221	26.9915	-26.9915	13.1626	13.1626	-24.5094	1
GO:0009062~fatty acid catabolic process					53.0973	53.0973			50.2518	50.2518	35.0754	35.0754	33.2833	33.2833	100.614	100.614											7.24797	7.24797			28.9579	28.9579	25.808	25.808	56.3867	56.3867					43.4136	1
[truncated: 1,148 more rows]

## Sheet: GO Molecular function
	Flux	=	-500		-250		0		250		500			Impact		=	0		125		250		500		1000
[truncated: 889 more rows]

## Sheet: GO Cell Component
	Flux	=	-500		-250		0		250		500			Impact		=	0		125		250		500		1000
[truncated: 2,619 more rows]

[truncated: 4 more sheets: Sorted GO, GO BP adipo vs. osteo, GO MF adipo vs. osteo, GO CC adipo vs. osteo]
