# Supplementary material for: Transcription Adaptation during In Vitro Adipogenesis and Osteogenesis of Porcine Mesenchymal Stem Cells: Dynamics of Pathways, Biological Processes, Up-Stream Regulators, and Gene Networks
Source: PLoS One. 2015 Sep 23;10(9):e0137644. doi: 10.1371/journal.pone.0137644 (PMC4580618; doi:10.1371/journal.pone.0137644)
Supplement: S4 File — The Excel file contains 13 sheets including a ‘legend’. (XLSX) [file pone.0137644.s019.xlsx]

## Sheet: Legend
Reported in this file are the results from the DAVID analysis of the differentially expressed genes in each time point vs. 0dd in each differentiation and cell type.
Differentiation:
	Adipogenic
	Osteogenic
Cell type:
	ASC	Adipose-derived stem cell
	BMSC	Bone-derived stem cell
Comparison considered
	2 vs. 0dd
	7 vs. 0dd
	21 vs. 0dd
Background
Green	Results from the analysis of down-regulated genes
Red	Results from the analysis of up-regulated genes

## Sheet: Adipogenic ASC 2 vs 0dd
Category	Term	Count	%	PValue	Genes	List Total	Pop Hits	Pop Total	Fold Enrichment	Bonferroni	Benjamini	FDR	Enrichment score
SP_PIR_KEYWORDS	cytoskeleton	56	12.2807	9.82508e-12	805, 800, 51673, 801, 57584, 10540, 80700, 79959, 7168, 387, 9493, 9590, 1756, 6645, 55125, 832, 23022, 64780, 9610, 5493, 10092, 8727, 399687, 10097, 10096, 7171, 70, 71, 402, 9645, 2166, 51474, 5216, 5108, 10174, 2316, 5048, 2317, 6790, 1499, 9168, 3796, 140625, 85444, 3799, 55075, 23345, 90410, 4478, 7430, 9181, 83541, 9662, 7094, 4771, 2036, 2035	456	381	8445	2.72206	4.12651e-09	4.12651e-09	1.38013e-08	7.68114
GOTERM_CC_FAT	GO:0005856~cytoskeleton	84	18.4211	6.18301e-11	805, 7846, 800, 801, 3476, 57584, 10544, 10398, 80700, 983, 10540, 79959, 7168, 387, 10487, 9493, 55605, 81, 9590, 1756, 55125, 6645, 64780, 832, 23022, 9610, 3611, 5037, 10092, 5493, 8727, 399687, 10627, 10097, 10096, 57127, 70, 84333, 7171, 71, 402, 9645, 51474, 2166, 5216, 822, 5108, 10174, 347733, 2316, 5048, 2317, 1499, 6790, 11034, 5204, 9218, 2274, 4635, 84790, 3796, 9168, 140625, 85444, 3…	355	714	6172	2.0454	2.44847e-08	2.44847e-08	8.61148e-08	7.68114
GOTERM_CC_FAT	GO:0044430~cytoskeletal part	56	12.2807	1.83282e-07	805, 7846, 800, 801, 10544, 10398, 10540, 983, 80700, 79959, 7168, 10487, 9493, 55605, 81, 55125, 6645, 832, 23022, 64780, 3611, 10092, 10627, 399687, 10097, 10096, 7171, 84333, 70, 402, 51474, 5108, 822, 347733, 5048, 6790, 1499, 11034, 9218, 4635, 84790, 3796, 85444, 3799, 27436, 9371, 90410, 7430, 9181, 83541, 4627, 9662, 991, 7534, 4628, 10749, 2035	355	472	6172	2.06274	7.25771e-05	3.62892e-05	0.000255269	7.68114
GOTERM_CC_FAT	GO:0043228~non-membrane-bounded organelle	119	26.0965	5.94051e-06	805, 128312, 800, 801, 6161, 3476, 6871, 5371, 10544, 10540, 4928, 55379, 6210, 7168, 10487, 23137, 152503, 22984, 5037, 10092, 8727, 399687, 10627, 10097, 10096, 7171, 84333, 402, 9645, 2166, 5216, 822, 10174, 347733, 2316, 5048, 2317, 11034, 9218, 2274, 4635, 84790, 3796, 9168, 140625, 85444, 3799, 6173, 55074, 6171, 55075, 51111, 9371, 7320, 7430, 64426, 256126, 9181, 83541, 4627, 991, 7534, 4…	355	1437	6172	1.43975	0.00234969	0.00058794	0.00827343	7.68114
GOTERM_CC_FAT	GO:0043232~intracellular non-membrane-bounded organelle	119	26.0965	5.94051e-06	805, 128312, 800, 801, 6161, 3476, 6871, 5371, 10544, 10540, 4928, 55379, 6210, 7168, 10487, 23137, 152503, 22984, 5037, 10092, 8727, 399687, 10627, 10097, 10096, 7171, 84333, 402, 9645, 2166, 5216, 822, 10174, 347733, 2316, 5048, 2317, 11034, 9218, 2274, 4635, 84790, 3796, 9168, 140625, 85444, 3799, 6173, 55074, 6171, 55075, 51111, 9371, 7320, 7430, 64426, 256126, 9181, 83541, 4627, 991, 7534, 4…	355	1437	6172	1.43975	0.00234969	0.00058794	0.00827343	7.68114
GOTERM_BP_FAT	GO:0007010~cytoskeleton organization	43	9.42982	4.89776e-09	5108, 2006, 22998, 51673, 800, 2316, 5048, 2317, 7148, 10540, 6790, 1499, 11034, 7168, 387, 10487, 9493, 9168, 81, 1756, 23022, 64780, 832, 1264, 11065, 857, 7320, 10092, 7430, 9181, 5979, 4627, 9662, 7094, 4771, 70, 4628, 2036, 71, 2035, 51474, 998, 5216	373	282	6549	2.67723	1.03685e-05	1.03685e-05	8.47672e-06	6.33146
GOTERM_MF_FAT	GO:0008092~cytoskeletal protein binding	46	10.0877	1.19835e-08	824, 822, 805, 10174, 22998, 51673, 800, 801, 2316, 5048, 2317, 11034, 7168, 387, 10487, 4635, 11345, 9168, 81, 3799, 1756, 26056, 6645, 832, 23022, 1264, 23345, 10092, 4478, 7430, 9181, 5979, 10097, 10096, 6383, 4627, 57127, 7094, 4771, 70, 7171, 7533, 4628, 2036, 2035, 51474, 5216	346	331	6200	2.49026	7.16609e-06	7.16609e-06	1.76906e-05	6.33146
GOTERM_BP_FAT	GO:0030036~actin cytoskeleton organization	29	6.35965	3.27428e-08	2006, 800, 22998, 2316, 2317, 5048, 7148, 11034, 7168, 387, 10487, 9168, 81, 832, 1264, 7430, 10092, 9181, 4627, 4771, 7094, 4628, 70, 71, 2036, 2035, 51474, 998, 5216	373	155	6549	3.28498	6.93141e-05	3.46576e-05	5.6669e-05	6.33146
GOTERM_BP_FAT	GO:0030029~actin filament-based process	29	6.35965	2.21399e-07	2006, 800, 22998, 2316, 2317, 5048, 7148, 11034, 7168, 387, 10487, 9168, 81, 832, 1264, 7430, 10092, 9181, 4627, 4771, 7094, 4628, 70, 71, 2036, 2035, 51474, 998, 5216	373	169	6549	3.01285	0.000468591	0.000156221	0.000383181	6.33146
GOTERM_CC_FAT	GO:0015629~actin cytoskeleton	29	6.35965	8.88702e-07	822, 800, 2316, 2317, 10398, 10540, 11034, 7168, 10487, 4635, 81, 23022, 832, 3611, 7430, 10092, 10627, 399687, 8727, 10097, 10096, 4627, 4628, 7171, 70, 71, 2035, 51474, 5216	355	179	6172	2.81671	0.000351864	0.000117302	0.00123775	6.33146
GOTERM_MF_FAT	GO:0003779~actin binding	31	6.79825	8.9826e-07	822, 22998, 800, 2316, 2317, 11034, 7168, 10487, 4635, 9168, 81, 1756, 6645, 23022, 832, 1264, 23345, 7430, 4478, 10092, 10097, 10096, 4627, 7094, 7533, 7171, 4628, 2036, 2035, 51474, 5216	346	206	6200	2.69656	0.000537016	0.000268544	0.00132605	6.33146
SP_PIR_KEYWORDS	actin-binding	25	5.48246	2.45809e-06	822, 800, 2316, 2317, 11034, 7168, 10487, 9168, 81, 1756, 6645, 832, 23022, 1264, 23345, 10092, 10097, 10096, 4627, 4628, 7171, 2036, 2035, 51474, 5216	456	155	8445	2.98705	0.00103187	0.000516066	0.00345284	6.33146
GOTERM_BP_FAT	GO:0007015~actin filament organization	10	2.19298	0.00267088	11034, 7430, 9181, 2006, 387, 800, 2316, 70, 81, 51474	373	53	6549	3.31276	0.996524	0.283264	4.52327	6.33146
GOTERM_CC_FAT	GO:0044421~extracellular region part	36	13.5338	7.48266e-06	55118, 4023, 5167, 4852, 9510, 649, 63923, 10117, 729238, 3458, 51449, 6414, 6374, 2878, 83716, 7049, 1462, 10516, 1282, 1893, 3572, 375790, 1284, 2920, 2690, 3552, 1906, 7412, 23452, 4811, 183, 50509, 51144, 1634, 7076, 3912	202	494	6172	2.22664	0.0021303	0.0021303	0.0099204	3.63573
GOTERM_CC_FAT	GO:0005576~extracellular region	50	18.797	1.58869e-05	5066, 5167, 4852, 649, 9510, 63923, 6414, 1282, 1893, 1284, 375790, 123, 2263, 3552, 1906, 7412, 54757, 23452, 7076, 3912, 4023, 55118, 51104, 8763, 10117, 729238, 3458, 51449, 6374, 2878, 7049, 10468, 83716, 3556, 1462, 5806, 10516, 958, 813, 3572, 2920, 2690, 2488, 4811, 6038, 183, 50509, 3977, 51144, 1634	202	831	6172	1.83841	0.00451757	0.00226134	0.0210615	3.63573
SP_PIR_KEYWORDS	Secreted	43	16.1654	1.86624e-05	5066, 55118, 4023, 4852, 9510, 51104, 8763, 10117, 729238, 3458, 6414, 6374, 2878, 3556, 7049, 10468, 83716, 1462, 5806, 10516, 958, 813, 1893, 1282, 3572, 375790, 1284, 2263, 2920, 2690, 2488, 3552, 1906, 54757, 23452, 4811, 6038, 183, 50509, 3977, 1634, 7076, 3912	265	690	8445	1.98597	0.00717788	0.00717788	0.0258924	3.63573
GOTERM_CC_FAT	GO:0031012~extracellular matrix	19	7.14286	5.68732e-05	10516, 55118, 4023, 1893, 1282, 375790, 1284, 9510, 63923, 10117, 729238, 4811, 50509, 51144, 1634, 83716, 7076, 3912, 1462	202	195	6172	2.9771	0.0160787	0.00538854	0.0753788	3.63573
SP_PIR_KEYWORDS	signal	65	24.4361	0.00017957	5066, 4854, 4852, 9510, 649, 63923, 65010, 8321, 8322, 6414, 3678, 5793, 84133, 1893, 1282, 6648, 375790, 1284, 22883, 2263, 1906, 51092, 7412, 54757, 23452, 7076, 3912, 26018, 55118, 4023, 125931, 1075, 51104, 8763, 10117, 729238, 3458, 51449, 6374, 2878, 3556, 7049, 10468, 83716, 5797, 1462, 5806, 1368, 10516, 958, 813, 3572, 100133941, 2920, 2690, 2488, 6038, 183, 4811, 50509, 6385, 3977, 1634…	265	1330	8445	1.55745	0.0669721	0.0340663	0.248878	3.63573
UP_SEQ_FEATURE	signal peptide	65	24.4361	0.000183288	5066, 4854, 4852, 9510, 649, 63923, 65010, 8321, 8322, 6414, 3678, 5793, 84133, 1893, 1282, 6648, 375790, 1284, 22883, 2263, 1906, 51092, 7412, 54757, 23452, 7076, 3912, 26018, 55118, 4023, 125931, 1075, 51104, 8763, 10117, 729238, 3458, 51449, 6374, 2878, 3556, 7049, 10468, 83716, 5797, 1462, 5806, 1368, 10516, 958, 813, 3572, 100133941, 2920, 2690, 2488, 6038, 183, 4811, 50509, 6385, 3977, 1634…	265	1330	8439	1.55635	0.156271	0.156271	0.286407	3.63573
SP_PIR_KEYWORDS	glycoprotein	75	28.1955	0.000874106	5066, 5167, 4854, 9510, 649, 63923, 2099, 65010, 150, 8321, 6414, 8322, 483, 3678, 79583, 5793, 1893, 8870, 1282, 375790, 1284, 22883, 9445, 2263, 1901, 55754, 3552, 51092, 7412, 54757, 23452, 7076, 3912, 4609, 134, 26018, 55118, 4023, 7102, 125931, 1075, 8763, 91012, 8613, 360, 10117, 729238, 3458, 51449, 3556, 7049, 10468, 83716, 5797, 1462, 5806, 1368, 10516, 958, 813, 3572, 100133941, 2690, 2…	265	1687	8445	1.41677	0.286485	0.106418	1.20608	3.63573
UP_SEQ_FEATURE	disulfide bond	51	19.1729	0.000922864	5066, 5167, 4854, 649, 9510, 63923, 7296, 65010, 150, 8321, 8322, 483, 3678, 1282, 1284, 375790, 2263, 1906, 9588, 7412, 23452, 7076, 3912, 134, 26018, 4023, 55118, 1075, 125931, 729238, 6374, 3556, 10468, 83716, 5797, 1462, 5806, 2171, 1368, 10516, 958, 3572, 2920, 2690, 140809, 2488, 57105, 4811, 6038, 3977, 1634	265	1031	8439	1.57528	0.575095	0.348153	1.43429	3.63573
UP_SEQ_FEATURE	glycosylation site:N-linked (GlcNAc...)	71	26.6917	0.00121449	5066, 5167, 4854, 9510, 649, 63923, 65010, 150, 8321, 6414, 8322, 483, 3678, 79583, 5793, 1893, 8870, 1282, 375790, 1284, 22883, 9445, 2263, 1901, 55754, 3552, 51092, 7412, 54757, 23452, 7076, 3912, 134, 26018, 4023, 7102, 125931, 1075, 8763, 91012, 8613, 360, 10117, 729238, 3458, 51449, 3556, 7049, 10468, 83716, 5797, 1462, 5806, 1368, 10516, 958, 813, 3572, 100133941, 2690, 2488, 290, 6857, 282…	265	1592	8439	1.42024	0.67584	0.313058	1.88351	3.63573
SP_PIR_KEYWORDS	disulfide bond	52	19.5489	0.00142566	5066, 5167, 4854, 649, 9510, 63923, 7296, 65010, 150, 8321, 8322, 483, 3678, 1282, 1284, 375790, 2263, 1906, 9588, 7412, 23452, 7076, 3912, 134, 26018, 4023, 55118, 1075, 125931, 729238, 6374, 3556, 10468, 83716, 5797, 1462, 5806, 2171, 1368, 10516, 958, 3572, 2920, 2690, 140809, 2488, 57105, 4811, 6038, 183, 3977, 1634	265	1079	8445	1.5358	0.423452	0.128618	1.96015	3.63573
GOTERM_CC_FAT	GO:0005615~extracellular space	20	7.5188	0.0175208	4023, 5167, 3572, 4852, 649, 63923, 2920, 2690, 3552, 1906, 729238, 7412, 3458, 51449, 6414, 23452, 183, 6374, 2878, 7049	202	347	6172	1.76106	0.993511	0.568123	20.8921	3.63573
GOTERM_BP_FAT	GO:0045185~maintenance of protein location	10	2.19298	0.000133569	1756, 64714, 7430, 2923, 7094, 2316, 2317, 9168, 857, 5371	373	36	6549	4.87712	0.246318	0.0395928	0.230921	3.48957
GOTERM_BP_FAT	GO:0051651~maintenance of location in cell	10	2.19298	0.000209026	1756, 64714, 7430, 6717, 2923, 7094, 2316, 2317, 857, 5371	373	38	6549	4.62043	0.357606	0.0479832	0.361152	3.48957
GOTERM_BP_FAT	GO:0051235~maintenance of location	11	2.41228	0.000241765	1756, 64714, 7430, 6717, 2923, 7094, 2316, 2317, 9168, 857, 5371	373	47	6549	4.10924	0.400632	0.0498999	0.417608	3.48957
GOTERM_BP_FAT	GO:0032507~maintenance of protein location in cell	9	1.97368	0.000316626	1756, 64714, 7430, 2923, 7094, 2316, 2317, 857, 5371	373	32	6549	4.93809	0.488497	0.0591256	0.546582	3.48957
GOTERM_BP_FAT	GO:0007016~cytoskeletal anchoring at plasma membrane	4	0.877193	0.0016685	1756, 7430, 7094, 2317	373	5	6549	14.0461	0.970846	0.198241	2.84877	3.48957
GOTERM_CC_FAT	GO:0005938~cell cortex	18	3.94737	1.67135e-05	832, 55770, 800, 2316, 5048, 2317, 857, 1499, 11034, 7430, 4627, 2760, 10487, 4628, 71, 2035, 81, 9590	355	93	6172	3.36502	0.00659675	0.00132284	0.0232755	3.18578
GOTERM_CC_FAT	GO:0030863~cortical cytoskeleton	9	1.97368	0.000266039	11034, 7430, 832, 4627, 800, 10487, 71, 2035, 81	355	31	6172	5.04752	0.100004	0.0174076	0.369893	3.18578
GOTERM_CC_FAT	GO:0044448~cell cortex part	11	2.41228	0.000442997	11034, 7430, 55770, 832, 4627, 800, 10487, 2760, 71, 2035, 81	355	50	6172	3.8249	0.160934	0.0216944	0.615228	3.18578
GOTERM_CC_FAT	GO:0030864~cortical actin cytoskeleton	4	0.877193	0.0917225	11034, 800, 10487, 2035	355	19	6172	3.66019	1	0.596298	73.8132	3.18578
GOTERM_BP_FAT	GO:0042981~regulation of apoptosis	33	12.406	4.31278e-05	134, 3725, 1476, 148022, 2099, 847, 664, 10395, 1843, 3458, 1728, 10197, 5740, 6926, 694, 6135, 8870, 7832, 6648, 2308, 3303, 11214, 100133941, 8874, 9445, 2690, 3552, 4170, 10370, 10628, 183, 4792, 4609	204	493	6549	2.14888	0.0848155	0.0433472	0.0743594	3.1362
GOTERM_BP_FAT	GO:0043067~regulation of programmed cell death	33	12.406	4.85787e-05	134, 3725, 1476, 148022, 2099, 847, 664, 10395, 1843, 3458, 1728, 10197, 5740, 6926, 694, 6135, 8870, 7832, 6648, 2308, 3303, 11214, 100133941, 8874, 9445, 2690, 3552, 4170, 10370, 10628, 183, 4792, 4609	204	496	6549	2.13588	0.0950102	0.0327296	0.0837538	3.1362
GOTERM_BP_FAT	GO:0010941~regulation of cell death	33	12.406	5.4649e-05	134, 3725, 1476, 148022, 2099, 847, 664, 10395, 1843, 3458, 1728, 10197, 5740, 6926, 694, 6135, 8870, 7832, 6648, 2308, 3303, 11214, 100133941, 8874, 9445, 2690, 3552, 4170, 10370, 10628, 183, 4792, 4609	204	499	6549	2.12304	0.10623	0.0276862	0.0942149	3.1362
GOTERM_BP_FAT	GO:0006916~anti-apoptosis	12	4.51128	0.00398166	10370, 8870, 6648, 2308, 3303, 2099, 3552, 664, 4792, 6926, 4609, 4170	204	140	6549	2.75168	0.999725	0.299852	6.64974	3.1362
GOTERM_BP_FAT	GO:0043066~negative regulation of apoptosis	16	6.01504	0.00588394	134, 8870, 6648, 7832, 2308, 3303, 3552, 2099, 664, 847, 4170, 10370, 183, 4792, 4609, 6926	204	234	6549	2.19507	0.999995	0.332516	9.67753	3.1362
GOTERM_BP_FAT	GO:0043069~negative regulation of programmed cell death	16	6.01504	0.00633595	134, 8870, 6648, 7832, 2308, 3303, 3552, 2099, 664, 847, 4170, 10370, 183, 4792, 4609, 6926	204	236	6549	2.17647	0.999998	0.335141	10.3833	3.1362
GOTERM_BP_FAT	GO:0060548~negative regulation of cell death	16	6.01504	0.00655012	134, 8870, 6648, 7832, 2308, 3303, 3552, 2099, 664, 847, 4170, 10370, 183, 4792, 4609, 6926	204	237	6549	2.16729	0.999999	0.320128	10.7158	3.1362
GOTERM_CC_FAT	GO:0015630~microtubule cytoskeleton	34	7.45614	0.000386357	5108, 805, 7846, 347733, 801, 5048, 10544, 10540, 983, 6790, 1499, 80700, 79959, 9218, 9493, 84790, 55605, 3796, 85444, 3799, 55125, 6645, 27436, 90410, 9371, 7430, 9181, 83541, 4627, 9662, 991, 84333, 4628, 10749, 402	355	311	6172	1.90071	0.141893	0.0216238	0.536763	2.85883
GOTERM_CC_FAT	GO:0005813~centrosome	17	3.72807	0.00250374	55125, 5108, 805, 801, 5048, 10544, 1499, 6790, 80700, 90410, 10540, 79959, 83541, 9662, 84333, 3796, 402, 85444	355	128	6172	2.30907	0.629434	0.0793976	3.43125	2.85883
GOTERM_CC_FAT	GO:0005815~microtubule organizing center	18	3.94737	0.00274105	55125, 5108, 805, 801, 5048, 10544, 1499, 6790, 80700, 90410, 10540, 7430, 79959, 83541, 9662, 84333, 3796, 402, 85444	355	141	6172	2.21948	0.662755	0.0802112	3.75073	2.85883
GOTERM_MF_FAT	GO:0030247~polysaccharide binding	11	4.13534	0.000503123	4023, 5167, 50509, 9510, 51144, 2263, 1634, 7049, 83716, 1462, 5806	204	87	6200	3.84269	0.225977	0.225977	0.723886	2.66991
GOTERM_MF_FAT	GO:0001871~pattern binding	11	4.13534	0.000503123	4023, 5167, 50509, 9510, 51144, 2263, 1634, 7049, 83716, 1462, 5806	204	87	6200	3.84269	0.225977	0.225977	0.723886	2.66991
GOTERM_MF_FAT	GO:0030246~carbohydrate binding	15	5.6391	0.00209295	4023, 5167, 56261, 100133941, 9510, 2263, 229, 729238, 50509, 51144, 1634, 83716, 7049, 1462, 5806	204	179	6200	2.54683	0.655765	0.299161	2.97938	2.66991
GOTERM_MF_FAT	GO:0005539~glycosaminoglycan binding	9	3.38346	0.00476516	4023, 50509, 9510, 51144, 2263, 1634, 7049, 83716, 1462	204	81	6200	3.37691	0.912074	0.455461	6.6633	2.66991
GOTERM_MF_FAT	GO:0008201~heparin binding	7	2.63158	0.0177126	4023, 50509, 9510, 51144, 2263, 7049, 83716	204	64	6200	3.32414	0.999888	0.727332	22.7405	2.66991
GOTERM_BP_FAT	GO:0042981~regulation of apoptosis	33	12.406	4.31278e-05	134, 3725, 1476, 148022, 2099, 847, 664, 10395, 1843, 3458, 1728, 10197, 5740, 6926, 694, 6135, 8870, 7832, 6648, 2308, 3303, 11214, 100133941, 8874, 9445, 2690, 3552, 4170, 10370, 10628, 183, 4792, 4609	204	493	6549	2.14888	0.0848155	0.0433472	0.0743594	2.57706
GOTERM_BP_FAT	GO:0043067~regulation of programmed cell death	33	12.406	4.85787e-05	134, 3725, 1476, 148022, 2099, 847, 664, 10395, 1843, 3458, 1728, 10197, 5740, 6926, 694, 6135, 8870, 7832, 6648, 2308, 3303, 11214, 100133941, 8874, 9445, 2690, 3552, 4170, 10370, 10628, 183, 4792, 4609	204	496	6549	2.13588	0.0950102	0.0327296	0.0837538	2.57706
GOTERM_BP_FAT	GO:0010941~regulation of cell death	33	12.406	5.4649e-05	134, 3725, 1476, 148022, 2099, 847, 664, 10395, 1843, 3458, 1728, 10197, 5740, 6926, 694, 6135, 8870, 7832, 6648, 2308, 3303, 11214, 100133941, 8874, 9445, 2690, 3552, 4170, 10370, 10628, 183, 4792, 4609	204	499	6549	2.12304	0.10623	0.0276862	0.0942149	2.57706
GOTERM_BP_FAT	GO:0006915~apoptosis	21	7.89474	0.00754594	3725, 8870, 6648, 148022, 11214, 100133941, 9445, 3552, 54541, 664, 54739, 10395, 4170, 4616, 1831, 3458, 11188, 388, 10197, 4792, 4609	204	359	6549	1.87789	1	0.322362	12.2469	2.57706
GOTERM_BP_FAT	GO:0012501~programmed cell death	21	7.89474	0.00899868	3725, 8870, 6648, 148022, 11214, 100133941, 9445, 3552, 54541, 664, 54739, 10395, 4170, 4616, 1831, 3458, 11188, 388, 10197, 4792, 4609	204	365	6549	1.84702	1	0.33224	14.4363	2.57706
GOTERM_BP_FAT	GO:0008219~cell death	21	7.89474	0.0378411	3725, 8870, 6648, 148022, 11214, 100133941, 9445, 3552, 54541, 664, 54739, 10395, 4170, 4616, 1831, 3458, 11188, 388, 10197, 4792, 4609	204	423	6549	1.59376	1	0.577541	48.5901	2.57706
GOTERM_BP_FAT	GO:0016265~death	21	7.89474	0.0394608	3725, 8870, 6648, 148022, 11214, 100133941, 9445, 3552, 54541, 664, 54739, 10395, 4170, 4616, 1831, 3458, 11188, 388, 10197, 4792, 4609	204	425	6549	1.58626	1	0.581424	50.0626	2.57706
SP_PIR_KEYWORDS	Apoptosis	10	3.7594	0.208307	4616, 1831, 11188, 148022, 388, 10197, 54541, 664, 54739, 4170	265	209	8445	1.52478	1	0.918285	96.088	2.57706
GOTERM_CC_FAT	GO:0031012~extracellular matrix	19	7.14286	5.68732e-05	10516, 55118, 4023, 1893, 1282, 375790, 1284, 9510, 63923, 10117, 729238, 4811, 50509, 51144, 1634, 83716, 7076, 3912, 1462	202	195	6172	2.9771	0.0160787	0.00538854	0.0753788	2.42255
GOTERM_BP_FAT	GO:0030198~extracellular matrix organization	8	3.00752	0.00344455	10516, 183, 4811, 1284, 50509, 51144, 1634, 83716	204	64	6549	4.01287	0.999167	0.286559	5.77767	2.42255
GOTERM_BP_FAT	GO:0043062~extracellular structure organization	9	3.38346	0.00652638	10516, 183, 4811, 375790, 1284, 50509, 51144, 1634, 83716	204	90	6549	3.21029	0.999999	0.326828	10.679	2.42255
GOTERM_BP_FAT	GO:0031589~cell-substrate adhesion	7	2.63158	0.0171066	10516, 183, 4811, 50509, 63923, 3912, 10395	204	67	6549	3.35404	1	0.446211	25.7403	2.42255
GOTERM_BP_FAT	GO:0007160~cell-matrix adhesion	6	2.25564	0.0352686	10516, 183, 4811, 50509, 63923, 10395	204	59	6549	3.26471	1	0.567631	46.1672	2.42255
GOTERM_BP_FAT	GO:0042981~regulation of apoptosis	33	12.406	4.31278e-05	134, 3725, 1476, 148022, 2099, 847, 664, 10395, 1843, 3458, 1728, 10197, 5740, 6926, 694, 6135, 8870, 7832, 6648, 2308, 3303, 11214, 100133941, 8874, 9445, 2690, 3552, 4170, 10370, 10628, 183, 4792, 4609	204	493	6549	2.14888	0.0848155	0.0433472	0.0743594	2.41177
GOTERM_BP_FAT	GO:0043067~regulation of programmed cell death	33	12.406	4.85787e-05	134, 3725, 1476, 148022, 2099, 847, 664, 10395, 1843, 3458, 1728, 10197, 5740, 6926, 694, 6135, 8870, 7832, 6648, 2308, 3303, 11214, 100133941, 8874, 9445, 2690, 3552, 4170, 10370, 10628, 183, 4792, 4609	204	496	6549	2.13588	0.0950102	0.0327296	0.0837538	2.41177
GOTERM_BP_FAT	GO:0010941~regulation of cell death	33	12.406	5.4649e-05	134, 3725, 1476, 148022, 2099, 847, 664, 10395, 1843, 3458, 1728, 10197, 5740, 6926, 694, 6135, 8870, 7832, 6648, 2308, 3303, 11214, 100133941, 8874, 9445, 2690, 3552, 4170, 10370, 10628, 183, 4792, 4609	204	499	6549	2.12304	0.10623	0.0276862	0.0942149	2.41177
GOTERM_BP_FAT	GO:0043065~positive regulation of apoptosis	17	6.39098	0.00734759	134, 3725, 6135, 148022, 100133941, 9445, 8874, 11214, 664, 10395, 1843, 1728, 3458, 10628, 183, 5740, 4609	204	263	6549	2.0751	1	0.321989	11.944	2.41177
GOTERM_BP_FAT	GO:0043068~positive regulation of programmed cell death	17	6.39098	0.00784586	134, 3725, 6135, 148022, 100133941, 9445, 8874, 11214, 664, 10395, 1843, 1728, 3458, 10628, 183, 5740, 4609	204	265	6549	2.05943	1	0.326185	12.7032	2.41177
GOTERM_BP_FAT	GO:0010942~positive regulation of cell death	17	6.39098	0.00846438	134, 3725, 6135, 148022, 100133941, 9445, 8874, 11214, 664, 10395, 1843, 1728, 3458, 10628, 183, 5740, 4609	204	267	6549	2.04401	1	0.327671	13.6371	2.41177
GOTERM_BP_FAT	GO:0006917~induction of apoptosis	10	3.7594	0.142022	134, 6135, 148022, 11214, 9445, 8874, 100133941, 664, 10395, 4609	204	192	6549	1.67203	1	0.784652	92.8777	2.41177
GOTERM_BP_FAT	GO:0012502~induction of programmed cell death	10	3.7594	0.144836	134, 6135, 148022, 11214, 9445, 8874, 100133941, 664, 10395, 4609	204	193	6549	1.66336	1	0.788449	93.2701	2.41177
GOTERM_BP_FAT	GO:0008624~induction of apoptosis by extracellular signals	5	1.8797	0.171254	134, 148022, 11214, 8874, 100133941	204	70	6549	2.29307	1	0.825646	96.0829	2.41177
GOTERM_BP_FAT	GO:0007017~microtubule-based process	23	5.04386	1.55902e-05	5108, 11065, 7846, 347733, 51673, 5048, 857, 27436, 1499, 10540, 9371, 6790, 3895, 7320, 5979, 4627, 9662, 9493, 84790, 10749, 55605, 3796, 3799	373	143	6549	2.82396	0.032466	0.00821722	0.026979	2.3702
GOTERM_CC_FAT	GO:0015630~microtubule cytoskeleton	34	7.45614	0.000386357	5108, 805, 7846, 347733, 801, 5048, 10544, 10540, 983, 6790, 1499, 80700, 79959, 9218, 9493, 84790, 55605, 3796, 85444, 3799, 55125, 6645, 27436, 90410, 9371, 7430, 9181, 83541, 4627, 9662, 991, 84333, 4628, 10749, 402	355	311	6172	1.90071	0.141893	0.0216238	0.536763	2.3702
GOTERM_BP_FAT	GO:0007018~microtubule-based movement	11	2.41228	0.000411718	7846, 347733, 9493, 5048, 84790, 10749, 3796, 55605, 3799, 3895, 9371	373	50	6549	3.86268	0.581796	0.0648614	0.710187	2.3702
SP_PIR_KEYWORDS	motor protein	12	2.63158	0.000715704	399687, 10627, 4627, 9493, 4635, 4628, 10749, 3796, 55605, 10398, 3799, 9371	456	66	8445	3.36722	0.259703	0.0488821	1.00067	2.3702
GOTERM_MF_FAT	GO:0003774~motor activity	13	2.85088	0.000791001	10398, 9371, 10540, 10627, 399687, 4627, 4635, 9493, 4628, 3796, 55605, 10749, 3799	346	75	6200	3.10597	0.376998	0.145924	1.16138	2.3702
UP_SEQ_FEATURE	domain:Kinesin-motor	6	1.31579	0.00275973	9493, 10749, 3796, 55605, 3799, 9371	456	19	8439	5.84418	0.980297	0.980297	4.4592	2.3702
INTERPRO	IPR001752:Kinesin, motor region	6	1.31579	0.00293462	9493, 10749, 3796, 55605, 3799, 9371	425	19	7752	5.76	0.910705	0.38317	4.4264	2.3702
INTERPRO	IPR019821:Kinesin, motor region, conserved site	6	1.31579	0.00293462	9493, 10749, 3796, 55605, 3799, 9371	425	19	7752	5.76	0.910705	0.38317	4.4264	2.3702
SMART	SM00129:KISc	6	1.31579	0.00358703	9493, 10749, 3796, 55605, 3799, 9371	237	19	4108	5.47368	0.45908	0.185213	4.29343	2.3702
SP_PIR_KEYWORDS	microtubule	15	3.28947	0.00581158	6645, 7846, 347733, 51673, 5048, 27436, 9371, 10540, 9181, 9493, 84790, 10749, 3796, 55605, 3799	456	122	8445	2.27702	0.913532	0.263612	7.86117	2.3702
GOTERM_CC_FAT	GO:0005874~microtubule	17	3.72807	0.0103223	6645, 805, 7846, 347733, 801, 5048, 27436, 9371, 983, 10540, 9181, 9218, 9493, 84790, 10749, 3796, 55605, 3799	355	148	6172	1.99703	0.983574	0.177709	13.4556	2.3702
GOTERM_MF_FAT	GO:0003777~microtubule motor activity	6	1.31579	0.0425634	9493, 10749, 3796, 55605, 3799, 9371	346	35	6200	3.07184	1	0.944427	47.3817	2.3702
UP_SEQ_FEATURE	region of interest:Globular	3	0.657895	0.097992	3796, 3799, 9371	456	10	8439	5.55197	1	0.998721	81.7747	2.3702
GOTERM_CC_FAT	GO:0005871~kinesin complex	3	0.657895	0.189917	9493, 3799, 9371	355	14	6172	3.72555	1	0.780512	94.6786	2.3702
GOTERM_CC_FAT	GO:0005875~microtubule associated complex	5	1.09649	0.492092	9493, 5048, 3799, 10540, 9371	355	63	6172	1.37983	1	0.947558	99.992	2.3702
PIR_SUPERFAMILY	PIRSF002337:Actin	5	1.09649	0.00352686	10097, 10096, 70, 71, 140625	214	12	3739	7.27998	0.562529	0.562529	4.44044	2.21284
INTERPRO	IPR004000:Actin/actin-like	5	1.09649	0.00743551	10097, 10096, 70, 71, 140625	425	15	7752	6.08	0.997834	0.535527	10.8607	2.21284
SMART	SM00268:ACTIN	5	1.09649	0.00876582	10097, 10096, 70, 71, 140625	237	15	4108	5.77778	0.778108	0.313666	10.1941	2.21284
GOTERM_BP_FAT	GO:0001944~vasculature development	15	5.6391	0.00052867	3725, 677, 2308, 2034, 1901, 7763, 290, 8613, 1906, 10370, 388, 183, 23405, 7049, 6926	204	164	6549	2.93624	0.662674	0.11374	0.907927	2.20733
GOTERM_BP_FAT	GO:0001568~blood vessel development	14	5.26316	0.00139804	3725, 677, 2308, 2034, 1901, 290, 8613, 1906, 10370, 388, 183, 23405, 7049, 6926	204	161	6549	2.79156	0.943583	0.185642	2.3841	2.20733
GOTERM_BP_FAT	GO:0048514~blood vessel morphogenesis	10	3.7594	0.0271429	3725, 10370, 677, 183, 388, 23405, 2034, 1901, 290, 1906	204	138	6549	2.3263	1	0.524827	37.7881	2.20733
GOTERM_BP_FAT	GO:0001525~angiogenesis	7	2.63158	0.073845	3725, 388, 23405, 2034, 1901, 290, 1906	204	95	6549	2.36548	1	0.673087	73.37	2.20733
GOTERM_BP_FAT	GO:0016477~cell migration	13	4.88722	0.00525837	694, 100133941, 8874, 9846, 7763, 63923, 7145, 8613, 7412, 3458, 3678, 7049, 1462	204	166	6549	2.51409	0.99998	0.330535	8.69219	2.0711
GOTERM_BP_FAT	GO:0048870~cell motility	13	4.88722	0.00694991	694, 100133941, 8874, 9846, 7763, 63923, 7145, 8613, 7412, 3458, 3678, 7049, 1462	204	172	6549	2.42639	0.999999	0.314191	11.3335	2.0711
GOTERM_BP_FAT	GO:0051674~localization of cell	13	4.88722	0.00694991	694, 100133941, 8874, 9846, 7763, 63923, 7145, 8613, 7412, 3458, 3678, 7049, 1462	204	172	6549	2.42639	0.999999	0.314191	11.3335	2.0711
GOTERM_BP_FAT	GO:0006928~cell motion	16	6.01504	0.0204551	694, 4852, 100133941, 8874, 9846, 63923, 7763, 7145, 8613, 7412, 3458, 150, 3678, 7049, 5797, 1462	204	271	6549	1.89538	1	0.479726	29.985	2.0711
GOTERM_CC_FAT	GO:0044449~contractile fiber part	13	2.85088	0.00164522	1756, 6717, 2317, 3611, 10398, 23345, 1499, 115557, 7168, 2274, 4635, 70, 7171	355	79	6172	2.86097	0.47902	0.069887	2.2672	2.06086
GOTERM_CC_FAT	GO:0043292~contractile fiber	13	2.85088	0.00204923	1756, 6717, 2317, 3611, 10398, 23345, 1499, 115557, 7168, 2274, 4635, 70, 7171	355	81	6172	2.79033	0.556177	0.0711872	2.8166	2.06086
GOTERM_CC_FAT	GO:0030016~myofibril	12	2.63158	0.00337368	115557, 1756, 6717, 7168, 2274, 4635, 7171, 70, 2317, 3611, 23345, 1499	355	75	6172	2.78175	0.737692	0.0853519	4.59765	2.06086
GOTERM_CC_FAT	GO:0030017~sarcomere	11	2.41228	0.00500242	115557, 1756, 6717, 7168, 2274, 4635, 7171, 70, 2317, 23345, 1499	355	68	6172	2.81243	0.862747	0.110254	6.74634	2.06086
GOTERM_CC_FAT	GO:0031674~I band	6	1.31579	0.0700812	1756, 6717, 2274, 70, 2317, 1499	355	39	6172	2.67476	1	0.512914	63.6493	2.06086
GOTERM_CC_FAT	GO:0030018~Z disc	5	1.09649	0.108173	1756, 6717, 2274, 2317, 1499	355	32	6172	2.71655	1	0.643116	79.6985	2.06086
KEGG_PATHWAY	hsa04530:Tight junction	15	3.28947	0.000261796	260425, 10398, 1499, 2771, 10627, 9218, 387, 4627, 4628, 71, 2036, 2035, 81, 7082, 998	158	87	2795	3.04998	0.033212	0.0167462	0.304031	2.02972
KEGG_PATHWAY	hsa04810:Regulation of actin cytoskeleton	15	3.28947	0.0127262	5605, 2335, 10398, 4478, 10092, 7430, 10627, 387, 4627, 55970, 4628, 71, 81, 998, 5216	158	130	2795	2.04114	0.808375	0.240708	13.8387	2.02972
KEGG_PATHWAY	hsa04670:Leukocyte transendothelial migration	10	2.19298	0.0308976	7430, 2771, 4478, 10627, 387, 71, 81, 10398, 998, 1499	158	79	2795	2.23922	0.982554	0.362277	30.5797	2.02972
KEGG_PATHWAY	hsa04520:Adherens junction	7	1.53509	0.0738792	387, 71, 81, 4233, 7082, 998, 1499	158	53	2795	2.3364	0.99995	0.533082	59.0398	2.02972
GOTERM_CC_FAT	GO:0042641~actomyosin	7	1.53509	0.0018999	7168, 4627, 4628, 70, 3611, 81, 51474	355	24	6172	5.07089	0.529085	0.0725419	2.61387	2.00105
GOTERM_CC_FAT	GO:0001725~stress fiber	6	1.31579	0.00572282	7168, 4627, 4628, 3611, 81, 51474	355	21	6172	4.9674	0.896971	0.118618	7.68231	2.00105
GOTERM_CC_FAT	GO:0032432~actin filament bundle	6	1.31579	0.00861131	7168, 4627, 4628, 3611, 81, 51474	355	23	6172	4.53546	0.967446	0.157383	11.3483	2.00105
GOTERM_MF_FAT	GO:0051015~actin filament binding	7	1.53509	0.0134066	7430, 4627, 4635, 2316, 4628, 81, 51474	346	36	6200	3.48426	0.999688	0.739519	18.0658	2.00105
GOTERM_BP_FAT	GO:0030048~actin filament-based movement	4	0.877193	0.0787074	7168, 4627, 4628, 70	373	18	6549	3.9017	1	0.916193	75.7999	2.00105
GOTERM_BP_FAT	GO:0051495~positive regulation of cytoskeleton organization	7	1.53509	0.00502364	11034, 7168, 10174, 387, 10096, 4771, 857	373	29	6549	4.23805	0.999977	0.44696	8.34741	1.9204
GOTERM_BP_FAT	GO:0032233~positive regulation of actin filament bundle formation	4	0.877193	0.00535977	7168, 10174, 387, 4771	373	7	6549	10.0329	0.999989	0.450528	8.88181	1.9204
GOTERM_BP_FAT	GO:0051496~positive regulation of stress fiber formation	4	0.877193	0.00535977	7168, 10174, 387, 4771	373	7	6549	10.0329	0.999989	0.450528	8.88181	1.9204
GOTERM_BP_FAT	GO:0010638~positive regulation of organelle organization	9	1.97368	0.00940989	11034, 7168, 10174, 387, 10096, 4771, 857, 5371, 5037	373	53	6549	2.98149	1	0.565674	15.0945	1.9204
GOTERM_BP_FAT	GO:0051130~positive regulation of cellular component organization	13	2.85088	0.0230227	10174, 5371, 3611, 857, 5364, 5037, 11034, 7168, 10096, 387, 4771, 81, 998	373	111	6549	2.0563	1	0.775574	33.1769	1.9204
GOTERM_BP_FAT	GO:0051492~regulation of stress fiber formation	4	0.877193	0.033967	7168, 10174, 387, 4771	373	13	6549	5.40235	1	0.846774	45.0142	1.9204
GOTERM_BP_FAT	GO:0032231~regulation of actin filament bundle formation	4	0.877193	0.033967	7168, 10174, 387, 4771	373	13	6549	5.40235	1	0.846774	45.0142	1.9204
GOTERM_BP_FAT	GO:0051270~regulation of cell motion	12	4.51128	0.00152773	134, 10370, 11188, 183, 3572, 6223, 7049, 1901, 5797, 3912, 10395, 1906	204	124	6549	3.10674	0.956799	0.160165	2.60253	1.88964
GOTERM_BP_FAT	GO:0030334~regulation of cell migration	11	4.13534	0.00221444	134, 10370, 11188, 183, 3572, 7049, 1901, 5797, 3912, 10395, 1906	204	111	6549	3.18137	0.989493	0.213195	3.75146	1.88964
GOTERM_BP_FAT	GO:0040012~regulation of locomotion	11	4.13534	0.00467606	134, 10370, 11188, 183, 3572, 7049, 1901, 5797, 3912, 10395, 1906	204	123	6549	2.87099	0.999934	0.319736	7.76591	1.88964
GOTERM_BP_FAT	GO:0030336~negative regulation of cell migration	6	2.25564	0.00469503	134, 10370, 11188, 7049, 5797, 10395	204	36	6549	5.35049	0.999937	0.310619	7.79621	1.88964
GOTERM_BP_FAT	GO:0040013~negative regulation of locomotion	6	2.25564	0.0066528	134, 10370, 11188, 7049, 5797, 10395	204	39	6549	4.93891	0.999999	0.316844	10.8749	1.88964
GOTERM_BP_FAT	GO:0051271~negative regulation of cell motion	6	2.25564	0.00823809	134, 10370, 11188, 7049, 5797, 10395	204	41	6549	4.69799	1	0.326545	13.2965	1.88964
GOTERM_BP_FAT	GO:0032101~regulation of response to external stimulus	8	3.00752	0.0402205	134, 7538, 183, 3572, 4852, 100133941, 1901, 1906	204	103	6549	2.49343	1	0.573497	50.7395	1.88964
GOTERM_BP_FAT	GO:0051272~positive regulation of cell motion	6	2.25564	0.0475268	183, 3572, 6223, 1901, 3912, 1906	204	64	6549	3.00965	1	0.597346	56.8223	1.88964
GOTERM_BP_FAT	GO:0030335~positive regulation of cell migration	5	1.8797	0.119822	183, 3572, 1901, 3912, 1906	204	61	6549	2.63139	1	0.759598	88.9345	1.88964
GOTERM_BP_FAT	GO:0040017~positive regulation of locomotion	5	1.8797	0.136145	183, 3572, 1901, 3912, 1906	204	64	6549	2.50804	1	0.781055	91.9877	1.88964
INTERPRO	IPR001715:Calponin-like actin-binding	10	2.19298	0.00157219	1756, 64780, 1264, 342527, 22998, 2316, 2317, 81, 9645, 23345	425	51	7752	3.57647	0.725651	0.476217	2.39468	1.88448
SMART	SM00033:CH	10	2.19298	0.00212978	1756, 64780, 1264, 342527, 22998, 2316, 2317, 81, 9645, 23345	237	51	4108	3.39869	0.305512	0.305512	2.57004	1.88448
UP_SEQ_FEATURE	domain:Actin-binding	5	1.09649	0.00707428	1756, 2316, 2317, 81, 23345	456	15	8439	6.16886	0.999958	0.867033	11.0582	1.88448
UP_SEQ_FEATURE	repeat:Spectrin 4	5	1.09649	0.00903716	1756, 5493, 81, 7204, 23345	456	16	8439	5.78331	0.999998	0.883519	13.9164	1.88448
UP_SEQ_FEATURE	repeat:Spectrin 3	5	1.09649	0.0113237	1756, 5493, 81, 7204, 23345	456	17	8439	5.44311	1	0.900919	17.137	1.88448
INTERPRO	IPR001589:Actinin-type, actin-binding, conserved site	5	1.09649	0.0118877	1756, 2316, 2317, 81, 23345	425	17	7752	5.36471	0.999946	0.625823	16.8251	1.88448
UP_SEQ_FEATURE	repeat:Spectrin 2	5	1.09649	0.0139514	1756, 5493, 81, 7204, 23345	456	18	8439	5.14072	1	0.917551	20.6984	1.88448
UP_SEQ_FEATURE	repeat:Spectrin 1	5	1.09649	0.0139514	1756, 5493, 81, 7204, 23345	456	18	8439	5.14072	1	0.917551	20.6984	1.88448
UP_SEQ_FEATURE	domain:CH 1	5	1.09649	0.0169359	1756, 2316, 2317, 81, 23345	456	19	8439	4.87015	1	0.88992	24.5687	1.88448
UP_SEQ_FEATURE	domain:CH 2	5	1.09649	0.0169359	1756, 2316, 2317, 81, 23345	456	19	8439	4.87015	1	0.88992	24.5687	1.88448
INTERPRO	IPR018159:Spectrin/alpha-actinin	5	1.09649	0.0212634	1756, 5493, 81, 7204, 23345	425	20	7752	4.56	1	0.716892	28.1859	1.88448
SMART	SM00150:SPEC	5	1.09649	0.0248319	1756, 5493, 81, 7204, 23345	237	20	4108	4.33333	0.98643	0.511612	26.4404	1.88448
INTERPRO	IPR002017:Spectrin repeat	4	0.877193	0.0534977	1756, 81, 7204, 23345	425	16	7752	4.56	1	0.907328	57.1293	1.88448
UP_SEQ_FEATURE	domain:CH	5	1.09649	0.091162	64780, 1264, 342527, 22998, 9645	456	32	8439	2.89165	1	0.998448	79.358	1.88448
SP_PIR_KEYWORDS	LIM domain	9	1.97368	0.00132184	64780, 2274, 1465, 55679, 22998, 8543, 4026, 9645, 51474	456	41	8445	4.06531	0.426237	0.0762953	1.84087	1.83492
INTERPRO	IPR001781:Zinc finger, LIM-type	9	1.97368	0.00170943	64780, 2274, 1465, 55679, 22998, 8543, 4026, 9645, 51474	425	42	7752	3.90857	0.754965	0.374238	2.60116	1.83492
SMART	SM00132:LIM	9	1.97368	0.00226426	64780, 2274, 1465, 55679, 22998, 8543, 4026, 9645, 51474	237	42	4108	3.71429	0.321334	0.176188	2.73026	1.83492
UP_SEQ_FEATURE	domain:LIM zinc-binding	4	0.877193	0.0237883	64780, 22998, 9645, 51474	456	12	8439	6.16886	1	0.942212	32.7942	1.83492
UP_SEQ_FEATURE	domain:LIM zinc-binding 2	5	1.09649	0.0681714	2274, 1465, 55679, 8543, 4026	456	29	8439	3.19079	1	0.998109	68.8225	1.83492
UP_SEQ_FEATURE	domain:LIM zinc-binding 1	5	1.09649	0.0681714	2274, 1465, 55679, 8543, 4026	456	29	8439	3.19079	1	0.998109	68.8225	1.83492
UP_SEQ_FEATURE	domain:LIM zinc-binding 3	3	0.657895	0.252952	2274, 55679, 4026	456	18	8439	3.08443	1	0.999993	99.1883	1.83492
INTERPRO	IPR018979:FERM, N-terminal	6	1.31579	0.00226258	7430, 4478, 7094, 4771, 2036, 2035	425	18	7752	6.08	0.84463	0.372171	3.42922	1.77754
INTERPRO	IPR000798:Ezrin/radixin/moesin ERM	5	1.09649	0.00307296	7430, 4478, 4771, 2036, 2035	425	12	7752	7.6	0.92033	0.344032	4.63047	1.77754
INTERPRO	IPR014352:FERM/acyl-CoA-binding protein, 3-helical bundle	6	1.31579	0.00708933	7430, 4478, 7094, 4771, 2036, 2035	425	23	7752	4.75826	0.997115	0.566323	10.3806	1.77754
INTERPRO	IPR019750:Band 4.1 subgroup	5	1.09649	0.00743551	7430, 4478, 4771, 2036, 2035	425	15	7752	6.08	0.997834	0.535527	10.8607	1.77754
INTERPRO	IPR018980:FERM, C-terminal PH-like domain	5	1.09649	0.00743551	7430, 4478, 4771, 2036, 2035	425	15	7752	6.08	0.997834	0.535527	10.8607	1.77754
INTERPRO	IPR000299:FERM domain	6	1.31579	0.0142147	7430, 4478, 7094, 4771, 2036, 2035	425	27	7752	4.05333	0.999992	0.65694	19.7919	1.77754
INTERPRO	IPR019748:FERM central domain	6	1.31579	0.0142147	7430, 4478, 7094, 4771, 2036, 2035	425	27	7752	4.05333	0.999992	0.65694	19.7919	1.77754
UP_SEQ_FEATURE	domain:FERM	6	1.31579	0.015648	7430, 4478, 7094, 4771, 2036, 2035	456	28	8439	3.9657	1	0.917105	22.9209	1.77754
INTERPRO	IPR011259:Ezrin/radixin/moesin, C-terminal	3	0.657895	0.0166358	7430, 4478, 4771	425	4	7752	13.68	0.999999	0.68309	22.7734	1.77754
INTERPRO	IPR011174:Ezrin/radixin/moesin	3	0.657895	0.0166358	7430, 4478, 4771	425	4	7752	13.68	0.999999	0.68309	22.7734	1.77754
PIR_SUPERFAMILY	PIRSF002305:ezrin/radixin/moesin	3	0.657895	0.0179567	7430, 4478, 4771	214	4	3739	13.104	0.985593	0.879971	20.7801	1.77754
PIR_SUPERFAMILY	PIRSF002305:ERM	3	0.657895	0.0179567	7430, 4478, 4771	214	4	3739	13.104	0.985593	0.879971	20.7801	1.77754
INTERPRO	IPR019749:Band 4.1 domain	6	1.31579	0.019124	7430, 4478, 7094, 4771, 2036, 2035	425	29	7752	3.77379	1	0.705047	25.7293	1.77754
INTERPRO	IPR019747:FERM conserved site	6	1.31579	0.019124	7430, 4478, 7094, 4771, 2036, 2035	425	29	7752	3.77379	1	0.705047	25.7293	1.77754
SMART	SM00295:B41	6	1.31579	0.0229348	7430, 4478, 7094, 4771, 2036, 2035	237	29	4108	3.58621	0.98108	0.547743	24.6736	1.77754
GOTERM_BP_FAT	GO:0030866~cortical actin cytoskeleton organization	3	0.657895	0.107085	7094, 2036, 2035	373	10	6549	5.26729	1	0.940449	85.9182	1.77754
GOTERM_CC_FAT	GO:0030175~filopodium	4	0.877193	0.115902	7430, 4478, 4771, 998	355	21	6172	3.3116	1	0.65371	82.0164	1.77754
GOTERM_BP_FAT	GO:0030865~cortical cytoskeleton organization	3	0.657895	0.126144	7094, 2036, 2035	373	11	6549	4.78845	1	0.948876	90.3065	1.77754
GOTERM_CC_FAT	GO:0031012~extracellular matrix	19	7.14286	5.68732e-05	10516, 55118, 4023, 1893, 1282, 375790, 1284, 9510, 63923, 10117, 729238, 4811, 50509, 51144, 1634, 83716, 7076, 3912, 1462	202	195	6172	2.9771	0.0160787	0.00538854	0.0753788	1.74011
GOTERM_CC_FAT	GO:0005578~proteinaceous extracellular matrix	16	6.01504	0.000679606	10516, 55118, 1893, 1282, 1284, 375790, 9510, 63923, 10117, 729238, 4811, 50509, 1634, 7076, 1462, 3912	202	179	6172	2.73112	0.176139	0.047284	0.897309	1.74011
SP_PIR_KEYWORDS	extracellular matrix	13	4.88722	0.00150243	55118, 1893, 1282, 1284, 375790, 9510, 10117, 729238, 4811, 50509, 1634, 1462, 3912	265	141	8445	2.93818	0.440312	0.109592	2.06469	1.74011
KEGG_PATHWAY	hsa04512:ECM-receptor interaction	8	3.00752	0.00627174	1282, 375790, 1284, 50509, 3678, 6385, 63923, 3912	111	57	2795	3.53406	0.566892	0.566892	7.09242	1.74011
SP_PIR_KEYWORDS	cell binding	4	1.50376	0.00851333	1282, 4811, 1284, 3912	265	14	8445	9.10512	0.963125	0.375909	11.1868	1.74011
GOTERM_CC_FAT	GO:0005604~basement membrane	6	2.25564	0.0282229	1282, 4811, 375790, 1284, 9510, 3912	202	53	6172	3.45899	0.999714	0.688265	31.5847	1.74011
GOTERM_CC_FAT	GO:0044420~extracellular matrix part	7	2.63158	0.0408875	1282, 4811, 375790, 1284, 50509, 9510, 3912	202	78	6172	2.74207	0.999993	0.733395	42.5066	1.74011
SP_PIR_KEYWORDS	basement membrane	4	1.50376	0.0462266	1282, 4811, 1284, 3912	265	26	8445	4.90276	1	0.658583	48.1454	1.74011
GOTERM_MF_FAT	GO:0005201~extracellular matrix structural constituent	5	1.8797	0.0995112	10117, 1282, 1284, 50509, 3912	204	54	6200	2.81409	1	0.930582	77.9796	1.74011
KEGG_PATHWAY	hsa05222:Small cell lung cancer	5	1.8797	0.200697	1282, 1284, 3912, 4792, 4609	111	59	2795	2.13391	1	0.985825	92.715	1.74011
KEGG_PATHWAY	hsa04510:Focal adhesion	7	2.63158	0.462461	3725, 1282, 1284, 50509, 3678, 63923, 3912	111	138	2795	1.27726	1	0.967936	99.9296	1.74011
GOTERM_MF_FAT	GO:0005198~structural molecule activity	10	3.7594	0.860322	10117, 6135, 1282, 375790, 1284, 56180, 6223, 50509, 3912, 64981	204	368	6200	0.825874	1	0.99999	100	1.74011
GOTERM_BP_FAT	GO:0051493~regulation of cytoskeleton organization	17	3.72807	6.59821e-05	832, 822, 2006, 10174, 857, 3611, 1499, 11034, 10092, 79959, 9181, 7168, 387, 10096, 4771, 9168, 51474	373	94	6549	3.17532	0.130371	0.0275511	0.114136	1.70935
GOTERM_BP_FAT	GO:0032956~regulation of actin cytoskeleton organization	13	2.85088	0.000110394	832, 822, 2006, 10174, 3611, 11034, 10092, 7168, 10096, 387, 4771, 9168, 51474	373	60	6549	3.80416	0.208414	0.038204	0.190891	1.70935
GOTERM_BP_FAT	GO:0032970~regulation of actin filament-based process	13	2.85088	0.000153719	832, 822, 2006, 10174, 3611, 11034, 10092, 7168, 10096, 387, 4771, 9168, 51474	373	62	6549	3.68144	0.277796	0.0398646	0.265713	1.70935
GOTERM_BP_FAT	GO:0033043~regulation of organelle organization	20	4.38596	0.000509171	832, 822, 2006, 10174, 857, 3611, 5371, 5037, 1499, 11034, 10092, 79959, 9181, 7168, 387, 10096, 4771, 9168, 51474, 998	373	145	6549	2.42174	0.659789	0.0693568	0.87759	1.70935
GOTERM_BP_FAT	GO:0051495~positive regulation of cytoskeleton organization	7	1.53509	0.00502364	11034, 7168, 10174, 387, 10096, 4771, 857	373	29	6549	4.23805	0.999977	0.44696	8.34741	1.70935
GOTERM_BP_FAT	GO:0044087~regulation of cellular component biogenesis	13	2.85088	0.00659703	832, 822, 2006, 10174, 1191, 857, 10092, 7168, 10096, 387, 4771, 9168, 998	373	94	6549	2.42818	0.999999	0.47108	10.8237	1.70935
GOTERM_BP_FAT	GO:0008064~regulation of actin polymerization or depolymerization	8	1.75439	0.00866468	11034, 10092, 2006, 822, 832, 10096, 9168, 51474	373	42	6549	3.34431	1	0.551121	13.9822	1.70935
GOTERM_BP_FAT	GO:0010638~positive regulation of organelle organization	9	1.97368	0.00940989	11034, 7168, 10174, 387, 10096, 4771, 857, 5371, 5037	373	53	6549	2.98149	1	0.565674	15.0945	1.70935
GOTERM_BP_FAT	GO:0030832~regulation of actin filament length	8	1.75439	0.00985881	11034, 10092, 2006, 822, 832, 10096, 9168, 51474	373	43	6549	3.26654	1	0.567852	15.758	1.70935
GOTERM_BP_FAT	GO:0043254~regulation of protein complex assembly	9	1.97368	0.0175377	10092, 2006, 822, 832, 1191, 10096, 9168, 857, 998	373	59	6549	2.67828	1	0.725172	26.3778	1.70935
GOTERM_BP_FAT	GO:0051130~positive regulation of cellular component organization	13	2.85088	0.0230227	10174, 5371, 3611, 857, 5364, 5037, 11034, 7168, 10096, 387, 4771, 81, 998	373	111	6549	2.0563	1	0.775574	33.1769	1.70935
GOTERM_BP_FAT	GO:0031333~negative regulation of protein complex assembly	5	1.09649	0.0441654	822, 832, 1191, 9168, 998	373	24	6549	3.65784	1	0.863606	54.2409	1.70935
GOTERM_BP_FAT	GO:0032271~regulation of protein polymerization	7	1.53509	0.0442302	10092, 2006, 822, 832, 10096, 9168, 857	373	46	6549	2.67181	1	0.858361	54.2946	1.70935
GOTERM_BP_FAT	GO:0030833~regulation of actin filament polymerization	6	1.31579	0.0562389	10092, 2006, 822, 832, 10096, 9168	373	37	6549	2.84718	1	0.887876	63.2777	1.70935
GOTERM_BP_FAT	GO:0032535~regulation of cellular component size	17	3.72807	0.0579201	64121, 832, 57142, 822, 2006, 3611, 10493, 5371, 3624, 11034, 10092, 79960, 10096, 1655, 9168, 900, 51474	373	184	6549	1.62217	1	0.890954	64.3936	1.70935
GOTERM_BP_FAT	GO:0051129~negative regulation of cellular component organization	10	2.19298	0.0684282	9181, 57142, 822, 832, 387, 1191, 7533, 9168, 51474, 998	373	90	6549	1.95085	1	0.911103	70.6764	1.70935
GOTERM_BP_FAT	GO:0030834~regulation of actin filament depolymerization	4	0.877193	0.0787074	11034, 822, 832, 51474	373	18	6549	3.9017	1	0.916193	75.7999	1.70935
GOTERM_BP_FAT	GO:0043244~regulation of protein complex disassembly	5	1.09649	0.124625	11034, 9181, 822, 832, 51474	373	34	6549	2.58201	1	0.951679	90.0108	1.70935
GOTERM_BP_FAT	GO:0051494~negative regulation of cytoskeleton organization	5	1.09649	0.190093	9181, 822, 832, 9168, 51474	373	40	6549	2.19471	1	0.979374	97.3983	1.70935
GOTERM_BP_FAT	GO:0043242~negative regulation of protein complex disassembly	4	0.877193	0.225859	9181, 822, 832, 51474	373	29	6549	2.42174	1	0.987798	98.8094	1.70935
GOTERM_BP_FAT	GO:0030835~negative regulation of actin filament depolymerization	3	0.657895	0.22958	822, 832, 51474	373	16	6549	3.29206	1	0.987932	98.9046	1.70935
GOTERM_BP_FAT	GO:0030837~negative regulation of actin filament polymerization	3	0.657895	0.294143	822, 832, 9168	373	19	6549	2.77226	1	0.992911	99.7592	1.70935
GOTERM_BP_FAT	GO:0032272~negative regulation of protein polymerization	3	0.657895	0.315573	822, 832, 9168	373	20	6549	2.63365	1	0.994734	99.8588	1.70935
GOTERM_BP_FAT	GO:0010639~negative regulation of organelle organization	5	1.09649	0.394493	9181, 822, 832, 9168, 51474	373	56	6549	1.56765	1	0.996041	99.9831	1.70935
GOTERM_MF_FAT	GO:0016209~antioxidant activity	7	2.63158	0.000839247	9588, 6648, 2878, 7296, 140809, 847, 373156	204	35	6200	6.07843	0.347769	0.192392	1.20477	1.6205
GOTERM_BP_FAT	GO:0042542~response to hydrogen peroxide	7	2.63158	0.00114321	9588, 1843, 3725, 10628, 6648, 2878, 847	204	39	6549	5.76207	0.904693	0.165414	1.95357	1.6205
GOTERM_BP_FAT	GO:0006979~response to oxidative stress	11	4.13534	0.00145569	9588, 1843, 3725, 10628, 1728, 6414, 6648, 2878, 2034, 140809, 847	204	105	6549	3.36317	0.949894	0.180921	2.48125	1.6205
GOTERM_BP_FAT	GO:0006800~oxygen and reactive oxygen species metabolic process	7	2.63158	0.0014965	9588, 6648, 183, 2878, 100133941, 847, 664	204	41	6549	5.48099	0.953931	0.174983	2.54997	1.6205
GOTERM_BP_FAT	GO:0000302~response to reactive oxygen species	7	2.63158	0.00561799	9588, 1843, 3725, 10628, 6648, 2878, 847	204	53	6549	4.24001	0.999991	0.32916	9.25986	1.6205
GOTERM_BP_FAT	GO:0010035~response to inorganic substance	11	4.13534	0.0080555	9588, 1843, 3725, 10628, 6648, 2878, 229, 10397, 847, 6857, 360	204	133	6549	2.65513	1	0.326818	13.0208	1.6205
GOTERM_BP_FAT	GO:0034599~cellular response to oxidative stress	5	1.8797	0.0102375	9588, 6648, 2878, 2034, 847	204	28	6549	5.73267	1	0.350506	16.2625	1.6205
GOTERM_BP_FAT	GO:0042743~hydrogen peroxide metabolic process	4	1.50376	0.0144761	9588, 6648, 2878, 847	204	17	6549	7.55363	1	0.408867	22.2369	1.6205
GOTERM_BP_FAT	GO:0034614~cellular response to reactive oxygen species	4	1.50376	0.0292789	9588, 6648, 2878, 847	204	22	6549	5.8369	1	0.538371	40.1024	1.6205
GOTERM_MF_FAT	GO:0004602~glutathione peroxidase activity	3	1.12782	0.033001	9588, 2878, 373156	204	9	6200	10.1307	1	0.881769	38.3969	1.6205
GOTERM_MF_FAT	GO:0016684~oxidoreductase activity, acting on peroxide as acceptor	4	1.50376	0.0378192	9588, 2878, 847, 373156	204	23	6200	5.28559	1	0.805103	42.6828	1.6205
GOTERM_MF_FAT	GO:0004601~peroxidase activity	4	1.50376	0.0378192	9588, 2878, 847, 373156	204	23	6200	5.28559	1	0.805103	42.6828	1.6205
GOTERM_BP_FAT	GO:0042744~hydrogen peroxide catabolic process	3	1.12782	0.0437443	9588, 2878, 847	204	11	6549	8.75535	1	0.579861	53.7675	1.6205
GOTERM_BP_FAT	GO:0070301~cellular response to hydrogen peroxide	3	1.12782	0.0514434	9588, 2878, 847	204	12	6549	8.02574	1	0.607659	59.7844	1.6205
SP_PIR_KEYWORDS	peroxidase	3	1.12782	0.0876313	9588, 2878, 847	265	16	8445	5.97524	1	0.799935	71.9886	1.6205
GOTERM_BP_FAT	GO:0051262~protein tetramerization	3	1.12782	0.226391	6648, 2878, 847	204	29	6549	3.32099	1	0.881827	98.8053	1.6205
GOTERM_BP_FAT	GO:0009628~response to abiotic stimulus	8	3.00752	0.446666	1843, 3725, 10628, 6648, 7832, 183, 847, 4609	204	204	6549	1.25894	1	0.974346	99.9963	1.6205
GOTERM_BP_FAT	GO:0009314~response to radiation	4	1.50376	0.59747	1843, 6648, 847, 4609	204	99	6549	1.29709	1	0.993441	100	1.6205
GOTERM_BP_FAT	GO:0051259~protein oligomerization	4	1.50376	0.703446	6648, 2878, 847, 6857	204	116	6549	1.107	1	0.998149	100	1.6205
SP_PIR_KEYWORDS	selenocysteine	4	1.50376	0.0232306	6414, 22928, 2878, 7296	265	20	8445	6.37358	0.999885	0.561678	27.8299	1.56117
SP_PIR_KEYWORDS	selenium	4	1.50376	0.0264906	6414, 22928, 2878, 7296	265	21	8445	6.07008	0.999968	0.57836	31.1013	1.56117
GOTERM_MF_FAT	GO:0008430~selenium binding	4	1.50376	0.0336764	6414, 22928, 2878, 7296	204	22	6200	5.52585	1	0.855921	39.0151	1.56117
GOTERM_CC_FAT	GO:0032154~cleavage furrow	3	0.657895	0.0182201	4627, 4771, 4628	355	4	6172	13.0394	0.999312	0.244266	22.5938	1.49633
GOTERM_CC_FAT	GO:0032155~cell division site part	3	0.657895	0.0421917	4627, 4771, 4628	355	6	6172	8.69296	1	0.413426	45.1401	1.49633
GOTERM_CC_FAT	GO:0032153~cell division site	3	0.657895	0.0421917	4627, 4771, 4628	355	6	6172	8.69296	1	0.413426	45.1401	1.49633
GOTERM_CC_FAT	GO:0016323~basolateral plasma membrane	15	3.28947	0.00840693	1756, 10174, 857, 3611, 1499, 4478, 2274, 10096, 55679, 57127, 4026, 7094, 51474, 7082, 4233	355	120	6172	2.17324	0.964677	0.161347	11.0934	1.44774
GOTERM_CC_FAT	GO:0030055~cell-substrate junction	10	2.19298	0.0148787	1756, 10174, 2274, 10096, 55679, 7094, 4026, 857, 3611, 51474	355	68	6172	2.55675	0.997358	0.219127	18.8428	1.44774
GOTERM_CC_FAT	GO:0070161~anchoring junction	13	2.85088	0.0164935	10174, 3611, 857, 1499, 5493, 2274, 55679, 4627, 4026, 7094, 4771, 51474, 7082	355	105	6172	2.15254	0.99862	0.231593	20.6762	1.44774
GOTERM_CC_FAT	GO:0005912~adherens junction	12	2.63158	0.0208375	10174, 2274, 4627, 55679, 7094, 4771, 4026, 857, 3611, 7082, 51474, 1499	355	96	6172	2.17324	0.999761	0.265706	25.419	1.44774
GOTERM_CC_FAT	GO:0030054~cell junction	23	5.04386	0.0321745	1756, 6645, 10174, 260425, 57584, 857, 3611, 1499, 5493, 9181, 3060, 9218, 2274, 10096, 1803, 4627, 55679, 4771, 4026, 7094, 440279, 51474, 7082	355	253	6172	1.58054	0.999998	0.350586	36.5858	1.44774
GOTERM_CC_FAT	GO:0005925~focal adhesion	8	1.75439	0.0544051	10174, 2274, 55679, 7094, 4026, 857, 3611, 51474	355	60	6172	2.31812	1	0.468968	54.1194	1.44774
GOTERM_CC_FAT	GO:0005924~cell-substrate adherens junction	8	1.75439	0.0675028	10174, 2274, 55679, 7094, 4026, 857, 3611, 51474	355	63	6172	2.20774	1	0.51728	62.22	1.44774
SP_PIR_KEYWORDS	cell junction	15	3.28947	0.0991846	6645, 10174, 260425, 57584, 3611, 1499, 5493, 9181, 3060, 1803, 55679, 4026, 440279, 51474, 7082	456	178	8445	1.56065	1	0.735371	76.9449	1.44774
GOTERM_CC_FAT	GO:0005911~cell-cell junction	10	2.19298	0.185382	5493, 9181, 9218, 1803, 4627, 7094, 260425, 3611, 7082, 1499	355	111	6172	1.5663	1	0.77767	94.2482	1.44774
GOTERM_BP_FAT	GO:0046394~carboxylic acid biosynthetic process	9	3.38346	0.0107449	4023, 6319, 22928, 7360, 4706, 5740, 84909, 2752, 1906	204	98	6549	2.94823	1	0.347488	16.9997	1.39145
GOTERM_BP_FAT	GO:0016053~organic acid biosynthetic process	9	3.38346	0.0107449	4023, 6319, 22928, 7360, 4706, 5740, 84909, 2752, 1906	204	98	6549	2.94823	1	0.347488	16.9997	1.39145
GOTERM_BP_FAT	GO:0006633~fatty acid biosynthetic process	6	2.25564	0.0158194	4023, 6319, 4706, 5740, 84909, 1906	204	48	6549	4.01287	1	0.426159	24.045	1.39145
GOTERM_BP_FAT	GO:0006631~fatty acid metabolic process	9	3.38346	0.0367036	4023, 6319, 4706, 5577, 2690, 5740, 84909, 1906, 2182	204	123	6549	2.349	1	0.578285	47.5317	1.39145
GOTERM_BP_FAT	GO:0008610~lipid biosynthetic process	11	4.13534	0.0944679	4023, 6319, 10162, 4706, 51144, 55500, 5740, 84909, 2488, 91012, 1906	204	201	6549	1.75688	1	0.716	81.9411	1.39145
SP_PIR_KEYWORDS	lipid synthesis	5	1.8797	0.139393	6319, 4706, 51144, 5740, 91012	265	64	8445	2.48968	1	0.864409	87.5442	1.39145
SP_PIR_KEYWORDS	Fatty acid biosynthesis	3	1.12782	0.206069	6319, 4706, 5740	265	27	8445	3.54088	1	0.921522	95.9317	1.39145
GOTERM_BP_FAT	GO:0007157~heterophilic cell adhesion	4	1.50376	0.0066693	7412, 3678, 100133941, 8763	204	13	6549	9.87783	0.999999	0.310409	10.9004	1.38491
GOTERM_BP_FAT	GO:0016337~cell-cell adhesion	8	3.00752	0.0498376	65010, 7412, 22883, 649, 3678, 100133941, 5797, 8763	204	108	6549	2.378	1	0.605329	58.5939	1.38491
GOTERM_CC_FAT	GO:0009897~external side of plasma membrane	7	2.63158	0.0634749	7412, 958, 3572, 3678, 100133941, 7049, 1901	202	87	6172	2.4584	1	0.81715	58.0829	1.38491
GOTERM_BP_FAT	GO:0007159~leukocyte adhesion	3	1.12782	0.136811	7412, 3678, 100133941	204	21	6549	4.58613	1	0.779459	92.0936	1.38491
GOTERM_BP_FAT	GO:0051592~response to calcium ion	7	1.53509	0.0147464	595, 805, 22872, 801, 553115, 71, 857, 5037	373	36	6549	3.41399	1	0.674773	22.6725	1.36053
GOTERM_BP_FAT	GO:0010038~response to metal ion	10	2.19298	0.0419533	595, 805, 22872, 801, 18, 553115, 71, 857, 5037, 1499, 79901	373	82	6549	2.14118	1	0.860882	52.373	1.36053
GOTERM_BP_FAT	GO:0010035~response to inorganic substance	12	2.63158	0.133956	595, 805, 22872, 801, 18, 857, 79901, 1499, 5037, 7168, 10935, 553115, 71	373	133	6549	1.58415	1	0.955256	91.7019	1.36053
GOTERM_BP_FAT	GO:0010035~response to inorganic substance	11	4.13534	0.0080555	9588, 1843, 3725, 10628, 6648, 2878, 229, 10397, 847, 6857, 360	204	133	6549	2.65513	1	0.326818	13.0208	1.35166
GOTERM_BP_FAT	GO:0051592~response to calcium ion	4	1.50376	0.0994122	1843, 10628, 6857, 360	204	36	6549	3.56699	1	0.726439	83.5684	1.35166
GOTERM_BP_FAT	GO:0010038~response to metal ion	6	2.25564	0.110022	1843, 10628, 229, 10397, 6857, 360	204	82	6549	2.349	1	0.743584	86.606	1.35166

## Sheet: Adipogenic ASC 7 vs 0dd
Category	Term	Count	%	PValue	Genes	List Total	Pop Hits	Pop Total	Fold Enrichment	Bonferroni	Benjamini	FDR	Enrichment score
SP_PIR_KEYWORDS	cytoskeleton	49	11.2644	4.47844e-09	800, 51673, 801, 7791, 57584, 10540, 80700, 79959, 387, 9493, 9590, 23022, 832, 64780, 91624, 9610, 3691, 5493, 10092, 4082, 8727, 10096, 10625, 71, 402, 9645, 51474, 5108, 10174, 2317, 5048, 9322, 11078, 9168, 3796, 3799, 55075, 6711, 23345, 27241, 7461, 90410, 4478, 7430, 9181, 10602, 83541, 4771, 2036	434	381	8445	2.50254	1.9302e-06	1.9302e-06	6.31437e-06	3.85778
GOTERM_CC_FAT	GO:0005856~cytoskeleton	69	15.8621	2.27799e-06	800, 801, 3476, 57584, 7791, 10544, 8841, 80700, 10540, 983, 79959, 387, 9493, 81, 9590, 832, 23022, 64780, 9610, 91624, 10092, 5493, 4082, 8727, 10627, 10625, 10096, 57127, 71, 402, 9645, 51474, 4778, 5108, 822, 10174, 347733, 5048, 2317, 4641, 1809, 5204, 9218, 2274, 4635, 9322, 11078, 84790, 3796, 9168, 3799, 6173, 55075, 6711, 7461, 23345, 27241, 90410, 4478, 7430, 9181, 10602, 83541, 991, 47…	340	714	6172	1.75428	0.00087892	0.00087892	0.00316083	3.85778
GOTERM_CC_FAT	GO:0044430~cytoskeletal part	41	9.42529	0.00346953	5108, 822, 800, 347733, 801, 5048, 7791, 10544, 8841, 4641, 10540, 80700, 983, 79959, 9218, 9493, 4635, 84790, 3796, 81, 3799, 23022, 64780, 832, 6711, 7461, 27241, 90410, 10092, 7430, 9181, 4082, 10627, 83541, 10096, 991, 4628, 9516, 10749, 402, 51474	340	472	6172	1.57684	0.738565	0.174406	4.70816	3.85778
GOTERM_CC_FAT	GO:0043232~intracellular non-membrane-bounded organelle	94	21.6092	0.0381124	29899, 2004, 3148, 128312, 800, 801, 64397, 3476, 57584, 7791, 6871, 10544, 8841, 80700, 983, 10540, 79959, 4928, 55379, 387, 9493, 81, 81887, 9590, 23137, 64780, 832, 23022, 9610, 91624, 152503, 3710, 2908, 22984, 10092, 5493, 10576, 4082, 8727, 10627, 10625, 10096, 57127, 71, 402, 9645, 3646, 51474, 4778, 822, 5108, 10174, 347733, 5048, 2317, 91687, 54888, 4641, 1809, 54475, 5204, 9218, 2274, 4…	340	1437	6172	1.18746	1	0.527612	41.6773	3.85778
GOTERM_CC_FAT	GO:0043228~non-membrane-bounded organelle	94	21.6092	0.0381124	29899, 2004, 3148, 128312, 800, 801, 64397, 3476, 57584, 7791, 6871, 10544, 8841, 80700, 983, 10540, 79959, 4928, 55379, 387, 9493, 81, 81887, 9590, 23137, 64780, 832, 23022, 9610, 91624, 152503, 3710, 2908, 22984, 10092, 5493, 10576, 4082, 8727, 10627, 10625, 10096, 57127, 71, 402, 9645, 3646, 51474, 4778, 822, 5108, 10174, 347733, 5048, 2317, 91687, 54888, 4641, 1809, 54475, 5204, 9218, 2274, 4…	340	1437	6172	1.18746	1	0.527612	41.6773	3.85778
GOTERM_MF_FAT	GO:0008092~cytoskeletal protein binding	41	9.42529	6.22383e-07	824, 822, 10174, 22998, 51673, 800, 801, 5048, 2317, 4641, 387, 4635, 11345, 8440, 11078, 9168, 11252, 81, 3799, 26056, 23022, 832, 91624, 6711, 23345, 7461, 10092, 4478, 7430, 9181, 10602, 4082, 10096, 6383, 57127, 6385, 4771, 7533, 4628, 2036, 51474	331	331	6200	2.32017	0.000370249	0.000370249	0.000918156	3.7169
GOTERM_BP_FAT	GO:0030036~actin cytoskeleton organization	23	5.28736	2.30028e-05	2006, 832, 800, 22998, 5048, 2317, 7430, 10092, 9181, 387, 4771, 9322, 8440, 4628, 11078, 2036, 9168, 71, 11252, 81, 51474, 5879, 998	352	155	6549	2.76076	0.0461275	0.0117369	0.0396625	3.7169
GOTERM_BP_FAT	GO:0030029~actin filament-based process	23	5.28736	8.82992e-05	2006, 832, 800, 22998, 5048, 2317, 7430, 10092, 9181, 387, 4771, 9322, 8440, 4628, 11078, 2036, 9168, 71, 11252, 81, 51474, 5879, 998	352	169	6549	2.53206	0.165804	0.0255656	0.152169	3.7169
GOTERM_BP_FAT	GO:0007010~cytoskeleton organization	32	7.35632	9.30964e-05	2006, 5108, 22998, 51673, 800, 2317, 5048, 8841, 10540, 387, 9493, 8440, 9322, 11078, 9168, 11252, 81, 23022, 64780, 832, 11065, 7320, 7430, 10092, 9181, 4771, 4628, 2036, 71, 5879, 51474, 998	352	282	6549	2.11122	0.17398	0.0236088	0.16043	3.7169
GOTERM_CC_FAT	GO:0015629~actin cytoskeleton	22	5.05747	0.000741997	822, 832, 23022, 800, 6711, 2317, 7791, 4641, 10540, 7430, 10092, 4082, 10602, 8727, 10627, 10096, 4635, 4628, 11078, 71, 81, 51474	340	179	6172	2.23109	0.249126	0.0910868	1.02467	3.7169
GOTERM_MF_FAT	GO:0003779~actin binding	23	5.28736	0.00130426	822, 832, 23022, 91624, 22998, 800, 6711, 2317, 4641, 23345, 7430, 4478, 10092, 4082, 10096, 4635, 4628, 7533, 11078, 2036, 9168, 81, 51474	331	206	6200	2.09134	0.540006	0.321771	1.90693	3.7169
SP_PIR_KEYWORDS	actin-binding	18	4.13793	0.00240926	822, 832, 23022, 91624, 800, 6711, 2317, 4641, 23345, 10092, 4082, 10096, 4628, 11078, 2036, 9168, 81, 51474	434	155	8445	2.2597	0.646419	0.159093	3.34385	3.7169
GOTERM_BP_FAT	GO:0007015~actin filament organization	9	2.06897	0.00670541	7430, 9181, 2006, 387, 800, 8440, 81, 51474, 5879	352	53	6549	3.15936	0.999999	0.451488	10.9551	3.7169
GOTERM_BP_FAT	GO:0010033~response to organic substance	39	13.6842	4.74901e-06	5167, 1958, 2052, 5577, 217, 59345, 2099, 3481, 3458, 3320, 7390, 3417, 3553, 79602, 2170, 205, 7832, 5588, 123, 3303, 100133941, 9370, 229, 2690, 7407, 2752, 6256, 4257, 3329, 348, 2180, 10628, 6696, 9709, 356, 10935, 3977, 4792, 4609	233	501	6549	2.18799	0.0108586	0.0108586	0.00829755	3.51109
GOTERM_BP_FAT	GO:0009719~response to endogenous stimulus	22	7.7193	0.00114324	205, 5167, 7832, 5588, 100133941, 5577, 9370, 229, 217, 2690, 59345, 6256, 2099, 4257, 3481, 10628, 6696, 7390, 3417, 79602, 3553, 2170	233	286	6549	2.1621	0.927908	0.143323	1.97886	3.51109
GOTERM_BP_FAT	GO:0009725~response to hormone stimulus	19	6.66667	0.00539512	5167, 7832, 5588, 100133941, 5577, 9370, 229, 217, 59345, 2690, 6256, 2099, 3481, 10628, 6696, 3417, 79602, 3553, 2170	233	263	6549	2.03057	0.999996	0.314	9.01936	3.51109
GOTERM_BP_FAT	GO:0032956~regulation of actin cytoskeleton organization	15	3.44828	2.26968e-06	832, 822, 2006, 10174, 6711, 10092, 387, 10096, 4088, 8440, 4771, 11078, 9168, 51474, 5879	352	60	6549	4.65128	0.00464881	0.00464881	0.00391415	3.05366
GOTERM_BP_FAT	GO:0032970~regulation of actin filament-based process	15	3.44828	3.4494e-06	832, 822, 2006, 10174, 6711, 10092, 387, 10096, 4088, 8440, 4771, 11078, 9168, 51474, 5879	352	62	6549	4.50124	0.00705661	0.00353455	0.00594856	3.05366
GOTERM_BP_FAT	GO:0051493~regulation of cytoskeleton organization	18	4.13793	8.01366e-06	2006, 832, 822, 91624, 10174, 6711, 10092, 79959, 9181, 387, 10096, 4088, 4771, 8440, 11078, 9168, 51474, 5879	352	94	6549	3.56268	0.0163175	0.00546903	0.0138192	3.05366
GOTERM_BP_FAT	GO:0030036~actin cytoskeleton organization	23	5.28736	2.30028e-05	2006, 832, 800, 22998, 5048, 2317, 7430, 10092, 9181, 387, 4771, 9322, 8440, 4628, 11078, 2036, 9168, 71, 11252, 81, 51474, 5879, 998	352	155	6549	2.76076	0.0461275	0.0117369	0.0396625	3.05366
GOTERM_BP_FAT	GO:0008064~regulation of actin polymerization or depolymerization	11	2.52874	5.42244e-05	10092, 2006, 822, 832, 10096, 6711, 8440, 11078, 9168, 51474, 5879	352	42	6549	4.87277	0.105353	0.0220191	0.0934726	3.05366
GOTERM_BP_FAT	GO:0030832~regulation of actin filament length	11	2.52874	6.73415e-05	10092, 2006, 822, 832, 10096, 6711, 8440, 11078, 9168, 51474, 5879	352	43	6549	4.75945	0.129125	0.0227793	0.116072	3.05366
GOTERM_BP_FAT	GO:0030029~actin filament-based process	23	5.28736	8.82992e-05	2006, 832, 800, 22998, 5048, 2317, 7430, 10092, 9181, 387, 4771, 9322, 8440, 4628, 11078, 2036, 9168, 71, 11252, 81, 51474, 5879, 998	352	169	6549	2.53206	0.165804	0.0255656	0.152169	3.05366
GOTERM_BP_FAT	GO:0030833~regulation of actin filament polymerization	10	2.29885	0.000107524	10092, 2006, 822, 832, 10096, 6711, 8440, 11078, 9168, 5879	352	37	6549	5.02841	0.198089	0.0242303	0.185271	3.05366
GOTERM_BP_FAT	GO:0044087~regulation of cellular component biogenesis	16	3.67816	0.000123398	832, 822, 2006, 10174, 1191, 6711, 10092, 387, 10096, 4088, 8440, 4771, 11078, 9168, 5879, 998	352	94	6549	3.16683	0.223805	0.0250169	0.212595	3.05366
GOTERM_BP_FAT	GO:0033043~regulation of organelle organization	20	4.5977	0.000244529	2006, 832, 822, 91624, 10174, 6711, 10092, 79959, 9181, 387, 7334, 10096, 4088, 4771, 8440, 11078, 9168, 51474, 5879, 998	352	145	6549	2.56622	0.394729	0.0446175	0.420871	3.05366
GOTERM_BP_FAT	GO:0043254~regulation of protein complex assembly	12	2.75862	0.000245638	10092, 2006, 822, 832, 1191, 10096, 6711, 8440, 11078, 9168, 5879, 998	352	59	6549	3.78409	0.396106	0.0411587	0.422776	3.05366
GOTERM_BP_FAT	GO:0032271~regulation of protein polymerization	10	2.29885	0.000620814	10092, 2006, 822, 832, 10096, 6711, 8440, 11078, 9168, 5879	352	46	6549	4.04459	0.720549	0.0870428	1.06526	3.05366
GOTERM_BP_FAT	GO:0032535~regulation of cellular component size	22	5.05747	0.000785389	64121, 2006, 822, 832, 57142, 2014, 4878, 6711, 10493, 1874, 3624, 51330, 10092, 79960, 10096, 84335, 4088, 8440, 11078, 9168, 51474, 5879	352	184	6549	2.22452	0.800719	0.101956	1.34585	3.05366
GOTERM_BP_FAT	GO:0051129~negative regulation of cellular component organization	14	3.21839	0.00092662	832, 57142, 822, 1191, 6711, 9181, 387, 11078, 7533, 9168, 11252, 51474, 5879, 998	352	90	6549	2.89413	0.850914	0.11215	1.58605	3.05366
GOTERM_BP_FAT	GO:0031333~negative regulation of protein complex assembly	7	1.6092	0.00134112	822, 832, 1191, 6711, 11078, 9168, 998	352	24	6549	5.42649	0.936401	0.149617	2.28783	3.05366
GOTERM_BP_FAT	GO:0030835~negative regulation of actin filament depolymerization	5	1.14943	0.00882966	822, 832, 6711, 11078, 51474	352	16	6549	5.8141	1	0.531705	14.1827	3.05366
GOTERM_BP_FAT	GO:0030834~regulation of actin filament depolymerization	5	1.14943	0.0136404	822, 832, 6711, 11078, 51474	352	18	6549	5.16809	1	0.676275	21.0897	3.05366
GOTERM_BP_FAT	GO:0030837~negative regulation of actin filament polymerization	5	1.14943	0.0165639	822, 832, 6711, 11078, 9168	352	19	6549	4.89608	1	0.706143	25.0275	3.05366
GOTERM_BP_FAT	GO:0043242~negative regulation of protein complex disassembly	6	1.37931	0.0176188	9181, 822, 832, 6711, 11078, 51474	352	29	6549	3.84933	1	0.703722	26.4023	3.05366
GOTERM_BP_FAT	GO:0051494~negative regulation of cytoskeleton organization	7	1.6092	0.0185961	9181, 822, 832, 6711, 11078, 9168, 51474	352	40	6549	3.25589	1	0.711522	27.6549	3.05366
GOTERM_BP_FAT	GO:0032272~negative regulation of protein polymerization	5	1.14943	0.0198511	822, 832, 6711, 11078, 9168	352	20	6549	4.65128	1	0.723733	29.2339	3.05366
GOTERM_BP_FAT	GO:0043244~regulation of protein complex disassembly	6	1.37931	0.033224	9181, 822, 832, 6711, 11078, 51474	352	34	6549	3.28326	1	0.831136	44.1615	3.05366
GOTERM_BP_FAT	GO:0051693~actin filament capping	4	0.91954	0.0429629	822, 832, 6711, 11078	352	15	6549	4.96136	1	0.871129	53.1075	3.05366
GOTERM_BP_FAT	GO:0010639~negative regulation of organelle organization	7	1.6092	0.0776068	9181, 822, 832, 6711, 11078, 9168, 51474	352	56	6549	2.32564	1	0.9427	75.1714	3.05366
SP_PIR_KEYWORDS	actin capping	3	0.689655	0.140999	822, 832, 6711	434	13	8445	4.49043	1	0.782027	88.2687	3.05366
GOTERM_BP_FAT	GO:0046394~carboxylic acid biosynthetic process	12	4.21053	0.00064232	4023, 6319, 5571, 4048, 8803, 22928, 7360, 7390, 60481, 79071, 2752, 1906	233	98	6549	3.44171	0.771717	0.115822	1.1164	2.85628
GOTERM_BP_FAT	GO:0016053~organic acid biosynthetic process	12	4.21053	0.00064232	4023, 6319, 5571, 4048, 8803, 22928, 7360, 7390, 60481, 79071, 2752, 1906	233	98	6549	3.44171	0.771717	0.115822	1.1164	2.85628
GOTERM_BP_FAT	GO:0006633~fatty acid biosynthetic process	7	2.45614	0.00654118	4023, 6319, 5571, 4048, 60481, 79071, 1906	233	48	6549	4.09898	1	0.314214	10.8338	2.85628
GOTERM_BP_FAT	GO:0044087~regulation of cellular component biogenesis	16	3.67816	0.000123398	832, 822, 2006, 10174, 1191, 6711, 10092, 387, 10096, 4088, 8440, 4771, 11078, 9168, 5879, 998	352	94	6549	3.16683	0.223805	0.0250169	0.212595	2.76265
GOTERM_BP_FAT	GO:0033043~regulation of organelle organization	20	4.5977	0.000244529	2006, 832, 822, 91624, 10174, 6711, 10092, 79959, 9181, 387, 7334, 10096, 4088, 4771, 8440, 11078, 9168, 51474, 5879, 998	352	145	6549	2.56622	0.394729	0.0446175	0.420871	2.76265
GOTERM_BP_FAT	GO:0051495~positive regulation of cytoskeleton organization	7	1.6092	0.0037728	10174, 387, 10096, 4088, 4771, 8440, 5879	352	29	6549	4.49089	0.999574	0.335308	6.31083	2.76265
GOTERM_BP_FAT	GO:0051130~positive regulation of cellular component organization	14	3.21839	0.00614176	10174, 57534, 51330, 10096, 7334, 387, 8440, 4771, 4088, 23327, 81, 5879, 4086, 998	352	111	6549	2.34659	0.999997	0.437242	10.0796	2.76265
GOTERM_BP_FAT	GO:0010638~positive regulation of organelle organization	8	1.83908	0.0219864	10174, 387, 7334, 10096, 4088, 4771, 8440, 5879	352	53	6549	2.80832	1	0.738783	31.8461	2.76265
GOTERM_BP_FAT	GO:0006006~glucose metabolic process	12	4.21053	0.000901887	2632, 5166, 3481, 11188, 5164, 10891, 7360, 9370, 229, 4190, 3945, 4609	233	102	6549	3.30674	0.874365	0.137715	1.5642	2.41179
GOTERM_BP_FAT	GO:0019318~hexose metabolic process	12	4.21053	0.00550535	2632, 5166, 3481, 11188, 5164, 10891, 7360, 9370, 229, 4190, 3945, 4609	233	128	6549	2.63506	0.999997	0.304151	9.19538	2.41179
GOTERM_BP_FAT	GO:0005996~monosaccharide metabolic process	12	4.21053	0.0117134	2632, 5166, 3481, 11188, 5164, 10891, 7360, 9370, 229, 4190, 3945, 4609	233	142	6549	2.37526	1	0.378257	18.6065	2.41179
GOTERM_CC_FAT	GO:0005938~cell cortex	15	3.44828	0.000491806	832, 55770, 29899, 800, 6711, 5048, 2317, 7430, 4082, 2760, 9322, 4628, 71, 81, 9590	340	93	6172	2.92789	0.172945	0.0905743	0.680261	2.21282
GOTERM_CC_FAT	GO:0044448~cell cortex part	8	1.83908	0.0184276	7430, 55770, 832, 800, 2760, 6711, 71, 81	340	50	6172	2.90447	0.999238	0.479349	22.7468	2.21282
GOTERM_CC_FAT	GO:0030863~cortical cytoskeleton	6	1.37931	0.0253681	7430, 832, 800, 6711, 71, 81	340	31	6172	3.51347	0.999951	0.442023	29.9908	2.21282
GOTERM_BP_FAT	GO:0045834~positive regulation of lipid metabolic process	7	2.45614	0.000443471	3458, 3481, 183, 10891, 9370, 3553, 348	233	29	6549	6.78452	0.63932	0.107124	0.772046	2.08677
GOTERM_BP_FAT	GO:0050727~regulation of inflammatory response	8	2.80702	0.00136226	3481, 7538, 183, 136, 100133941, 9370, 710, 348	233	48	6549	4.68455	0.956455	0.15206	2.35373	2.08677
GOTERM_BP_FAT	GO:0032101~regulation of response to external stimulus	11	3.85965	0.00336846	3481, 7538, 183, 6696, 136, 100133941, 9370, 1901, 710, 1906, 348	233	103	6549	3.00175	0.999572	0.25796	5.72517	2.08677
GOTERM_BP_FAT	GO:0048585~negative regulation of response to stimulus	8	2.80702	0.00774875	3481, 7538, 5167, 6696, 9370, 3553, 710, 348	233	65	6549	3.45936	1	0.333989	12.7088	2.08677
GOTERM_BP_FAT	GO:0031348~negative regulation of defense response	5	1.75439	0.0108045	3481, 7538, 9370, 710, 348	233	25	6549	5.62146	1	0.387189	17.2885	2.08677
GOTERM_BP_FAT	GO:0032102~negative regulation of response to external stimulus	5	1.75439	0.0227892	3481, 7538, 6696, 9370, 348	233	31	6549	4.53343	1	0.471935	33.1554	2.08677
GOTERM_BP_FAT	GO:0050728~negative regulation of inflammatory response	4	1.40351	0.0364434	3481, 7538, 9370, 348	233	21	6549	5.35377	1	0.514847	47.7256	2.08677
GOTERM_BP_FAT	GO:0051241~negative regulation of multicellular organismal process	7	2.45614	0.142933	3458, 3481, 136, 100133941, 9370, 1906, 348	233	100	6549	1.96751	1	0.797554	93.2458	2.08677
KEGG_PATHWAY	hsa04530:Tight junction	12	2.75862	0.00541771	2771, 10627, 9218, 387, 4628, 260425, 2036, 22800, 71, 81, 7082, 998	149	87	2795	2.58736	0.51447	0.214031	6.1545	2.01266
KEGG_PATHWAY	hsa04810:Regulation of actin cytoskeleton	15	3.44828	0.00769117	5605, 3691, 7430, 4478, 10092, 10627, 387, 4659, 55970, 4628, 71, 22800, 81, 5879, 998	149	130	2795	2.16443	0.641877	0.226415	8.63235	2.01266
KEGG_PATHWAY	hsa04670:Leukocyte transendothelial migration	10	2.29885	0.0219897	7430, 2771, 4478, 10627, 387, 6300, 71, 81, 5879, 998	149	79	2795	2.37448	0.948039	0.280058	22.894	2.01266
GOTERM_BP_FAT	GO:0051495~positive regulation of cytoskeleton organization	7	1.6092	0.0037728	10174, 387, 10096, 4088, 4771, 8440, 5879	352	29	6549	4.49089	0.999574	0.335308	6.31083	1.97243
GOTERM_BP_FAT	GO:0051496~positive regulation of stress fiber formation	4	0.91954	0.00454515	10174, 387, 4088, 4771	352	7	6549	10.6315	0.999913	0.37351	7.55562	1.97243
GOTERM_BP_FAT	GO:0032233~positive regulation of actin filament bundle formation	4	0.91954	0.00454515	10174, 387, 4088, 4771	352	7	6549	10.6315	0.999913	0.37351	7.55562	1.97243
GOTERM_BP_FAT	GO:0010638~positive regulation of organelle organization	8	1.83908	0.0219864	10174, 387, 7334, 10096, 4088, 4771, 8440, 5879	352	53	6549	2.80832	1	0.738783	31.8461	1.97243
GOTERM_BP_FAT	GO:0051492~regulation of stress fiber formation	4	0.91954	0.029224	10174, 387, 4088, 4771	352	13	6549	5.72465	1	0.798586	40.0404	1.97243
GOTERM_BP_FAT	GO:0032231~regulation of actin filament bundle formation	4	0.91954	0.029224	10174, 387, 4088, 4771	352	13	6549	5.72465	1	0.798586	40.0404	1.97243
SP_PIR_KEYWORDS	oxidoreductase	24	8.42105	0.00112032	5066, 223, 4200, 4128, 216, 4718, 4190, 217, 7296, 140809, 847, 3028, 2326, 9588, 6319, 1728, 51449, 54920, 10935, 2878, 51144, 3417, 10901, 3945	285	341	8445	2.08551	0.380376	0.147471	1.56596	1.92525
GOTERM_MF_FAT	GO:0050662~coenzyme binding	11	3.85965	0.0137783	1728, 4200, 54920, 3417, 4190, 7296, 847, 1622, 3028, 2326, 3945	223	125	6200	2.44664	0.999521	0.664486	18.333	1.92525
GOTERM_MF_FAT	GO:0051287~NAD or NADH binding	5	1.75439	0.0351425	4200, 3417, 4190, 3028, 3945	223	35	6200	3.97181	1	0.833373	40.6789	1.92525
GOTERM_MF_FAT	GO:0048037~cofactor binding	12	4.21053	0.0366984	1728, 4200, 54920, 7390, 3417, 4190, 7296, 847, 1622, 3028, 2326, 3945	223	167	6200	1.9978	1	0.820354	42.06	1.92525
KEGG_PATHWAY	hsa01040:Biosynthesis of unsaturated fatty acids	5	1.75439	0.00253621	6319, 30, 60481, 79071, 51144	124	14	2795	8.05012	0.300969	0.112506	2.95546	1.92506
GOTERM_BP_FAT	GO:0006633~fatty acid biosynthetic process	7	2.45614	0.00654118	4023, 6319, 5571, 4048, 60481, 79071, 1906	233	48	6549	4.09898	1	0.314214	10.8338	1.92506
GOTERM_BP_FAT	GO:0008610~lipid biosynthetic process	15	5.26316	0.0116944	4023, 10162, 4048, 84649, 60481, 79071, 2488, 91012, 1906, 5281, 6319, 5571, 51144, 2170, 7555	233	201	6549	2.09756	1	0.383024	18.5791	1.92506
SP_PIR_KEYWORDS	lipid synthesis	7	2.45614	0.0201091	6319, 5571, 84649, 60481, 79071, 51144, 91012	285	64	8445	3.24095	0.999829	0.439134	24.8763	1.92506
SP_PIR_KEYWORDS	Fatty acid biosynthesis	4	1.40351	0.0607446	6319, 5571, 60481, 79071	285	27	8445	4.38986	1	0.566656	58.6212	1.92506
GOTERM_CC_FAT	GO:0005576~extracellular region	48	16.8421	0.000677023	5066, 4023, 5167, 9510, 2335, 51104, 11010, 3481, 3458, 6414, 51449, 3699, 2878, 8993, 10468, 3553, 1462, 5806, 5222, 5445, 813, 1893, 1282, 375790, 1284, 123, 11243, 9370, 1113, 2690, 2717, 56999, 2488, 7482, 1906, 3329, 348, 118429, 4811, 183, 6696, 356, 3977, 50509, 51144, 7076, 710, 730	221	831	6172	1.61315	0.189923	0.189923	0.905855	1.90726
SP_PIR_KEYWORDS	Secreted	40	14.0351	0.000857636	5066, 4023, 9510, 2335, 51104, 3481, 3458, 6414, 3699, 2878, 8993, 10468, 3553, 1462, 5806, 5222, 813, 1893, 1282, 375790, 1284, 11243, 9370, 1113, 2690, 56999, 2488, 7482, 1906, 348, 118429, 4811, 183, 356, 6696, 3977, 50509, 7076, 710, 730	285	690	8445	1.71777	0.306752	0.167385	1.20085	1.90726
GOTERM_CC_FAT	GO:0044421~extracellular region part	31	10.8772	0.00252327	4023, 5167, 9510, 2335, 3481, 3458, 51449, 6414, 2878, 3553, 1462, 1282, 1893, 375790, 1284, 11243, 9370, 2690, 56999, 7482, 1906, 348, 3329, 4811, 183, 356, 6696, 50509, 51144, 7076, 710	221	494	6172	1.75254	0.544212	0.324879	3.33767	1.90726
UP_SEQ_FEATURE	disulfide bond	47	16.4912	0.0264386	5066, 4023, 5167, 4854, 136, 9510, 125931, 2335, 7296, 65010, 3481, 150, 8321, 8322, 419, 3678, 8993, 10468, 1462, 5806, 2171, 7184, 128434, 5222, 5445, 1282, 375790, 1284, 11243, 9370, 1113, 2690, 2717, 56999, 2488, 140809, 1906, 9588, 118429, 4811, 356, 10935, 3977, 7076, 710, 730, 5819	285	1031	8439	1.34985	1	0.998922	34.5846	1.90726
SP_PIR_KEYWORDS	signal	58	20.3509	0.0282333	5066, 4854, 9510, 2335, 11010, 65010, 3481, 8321, 10618, 196500, 8322, 6414, 3678, 5222, 5445, 5793, 1282, 1893, 375790, 1284, 11243, 2717, 56999, 7482, 1906, 348, 26001, 6696, 7076, 730, 4023, 125931, 51104, 3458, 51449, 3699, 2878, 419, 8993, 10468, 1462, 5806, 7184, 128434, 813, 100133941, 9370, 1113, 2690, 2488, 118429, 4811, 183, 50509, 3977, 710, 5819, 3423	285	1330	8445	1.2922	0.999995	0.457439	33.1863	1.90726
UP_SEQ_FEATURE	signal peptide	58	20.3509	0.0285871	5066, 4854, 9510, 2335, 11010, 65010, 3481, 8321, 10618, 196500, 8322, 6414, 3678, 5222, 5445, 5793, 1282, 1893, 375790, 1284, 11243, 2717, 56999, 7482, 1906, 348, 26001, 6696, 7076, 730, 4023, 125931, 51104, 3458, 51449, 3699, 2878, 419, 8993, 10468, 1462, 5806, 7184, 128434, 813, 100133941, 9370, 1113, 2690, 2488, 118429, 4811, 183, 50509, 3977, 710, 5819, 3423	285	1330	8439	1.29129	1	0.997306	36.8341	1.90726
SP_PIR_KEYWORDS	glycoprotein	71	24.9123	0.0291475	5066, 5167, 8884, 4854, 6558, 9510, 2335, 2099, 65010, 150, 3481, 8321, 6414, 8322, 10618, 3678, 79583, 5445, 5793, 1893, 1282, 375790, 84649, 1284, 9445, 1901, 56999, 2717, 7482, 348, 26001, 6696, 7076, 730, 4609, 4023, 136, 125931, 93377, 91012, 8613, 360, 3458, 51449, 3699, 419, 8993, 10468, 1462, 5806, 7184, 813, 100133941, 9370, 1113, 2690, 2488, 290, 6857, 54407, 8611, 118429, 2824, 4811, 1…	285	1687	8445	1.24709	0.999997	0.451998	34.0659	1.90726
SP_PIR_KEYWORDS	disulfide bond	48	16.8421	0.0356981	5066, 4023, 5167, 4854, 136, 9510, 125931, 2335, 7296, 65010, 3481, 150, 8321, 8322, 419, 3678, 8993, 10468, 1462, 5806, 2171, 7184, 128434, 5222, 5445, 1282, 375790, 1284, 11243, 9370, 1113, 2690, 2717, 56999, 2488, 140809, 1906, 9588, 118429, 4811, 183, 356, 10935, 3977, 7076, 710, 730, 5819	285	1079	8445	1.31818	1	0.47625	40.0609	1.90726
GOTERM_CC_FAT	GO:0005615~extracellular space	20	7.01754	0.0399458	4023, 5167, 11243, 9370, 2335, 2690, 7482, 1906, 348, 3329, 3481, 3458, 51449, 6414, 183, 356, 6696, 2878, 3553, 710	221	347	6172	1.60966	0.999997	0.652332	42.1745	1.90726
UP_SEQ_FEATURE	glycosylation site:N-linked (GlcNAc...)	65	22.807	0.0651155	5066, 5167, 8884, 4854, 6558, 9510, 2335, 65010, 150, 8321, 6414, 10618, 8322, 3678, 79583, 5445, 5793, 1893, 1282, 375790, 84649, 1284, 9445, 1901, 56999, 2717, 7482, 26001, 6696, 7076, 730, 4023, 136, 125931, 93377, 91012, 8613, 360, 3458, 51449, 3699, 419, 8993, 10468, 1462, 5806, 7184, 813, 100133941, 2690, 2488, 290, 6857, 54407, 8611, 118429, 2824, 4811, 183, 356, 3977, 50509, 710, 5819, 34…	285	1592	8439	1.20897	1	0.994923	65.5794	1.90726
GOTERM_CC_FAT	GO:0044430~cytoskeletal part	41	9.42529	0.00346953	5108, 822, 800, 347733, 801, 5048, 7791, 10544, 8841, 4641, 10540, 80700, 983, 79959, 9218, 9493, 4635, 84790, 3796, 81, 3799, 23022, 64780, 832, 6711, 7461, 27241, 90410, 10092, 7430, 9181, 4082, 10627, 83541, 10096, 991, 4628, 9516, 10749, 402, 51474	340	472	6172	1.57684	0.738565	0.174406	4.70816	1.86226
GOTERM_CC_FAT	GO:0015630~microtubule cytoskeleton	27	6.2069	0.0201687	5108, 347733, 801, 5048, 10544, 8841, 983, 80700, 10540, 79959, 9218, 9493, 84790, 3796, 3799, 27241, 7461, 90410, 7430, 9181, 4082, 83541, 991, 4628, 10749, 9516, 402	340	311	6172	1.57598	0.999616	0.453913	24.6267	1.86226
GOTERM_CC_FAT	GO:0005815~microtubule organizing center	15	3.44828	0.0222175	5108, 801, 5048, 10544, 27241, 80700, 90410, 10540, 79959, 7430, 4082, 83541, 9516, 3796, 402	340	141	6172	1.93116	0.999829	0.461774	26.7843	1.86226
GOTERM_CC_FAT	GO:0005813~centrosome	14	3.21839	0.0228724	5108, 801, 5048, 10544, 27241, 80700, 90410, 10540, 79959, 4082, 83541, 9516, 3796, 402	340	128	6172	1.98548	0.999868	0.448668	27.4618	1.86226
GOTERM_BP_FAT	GO:0019216~regulation of lipid metabolic process	11	3.85965	0.00034955	8611, 2180, 3458, 3481, 5571, 183, 10891, 51719, 9370, 3553, 348	233	77	6549	4.01533	0.552355	0.0955872	0.609008	1.69416
GOTERM_BP_FAT	GO:0045834~positive regulation of lipid metabolic process	7	2.45614	0.000443471	3458, 3481, 183, 10891, 9370, 3553, 348	233	29	6549	6.78452	0.63932	0.107124	0.772046	1.69416
GOTERM_BP_FAT	GO:0006109~regulation of carbohydrate metabolic process	6	2.10526	0.00106546	3458, 3481, 5571, 5167, 10891, 9370	233	23	6549	7.33234	0.913776	0.150738	1.84542	1.69416
GOTERM_BP_FAT	GO:0010675~regulation of cellular carbohydrate metabolic process	6	2.10526	0.00106546	3458, 3481, 5571, 5167, 10891, 9370	233	23	6549	7.33234	0.913776	0.150738	1.84542	1.69416
GOTERM_BP_FAT	GO:0019217~regulation of fatty acid metabolic process	7	2.45614	0.00108268	2180, 3481, 5571, 183, 10891, 51719, 9370	233	34	6549	5.7868	0.917125	0.144143	1.87497	1.69416
GOTERM_BP_FAT	GO:0010565~regulation of cellular ketone metabolic process	7	2.45614	0.00258829	2180, 3481, 5571, 183, 10891, 51719, 9370	233	40	6549	4.91878	0.997415	0.237252	4.42735	1.69416
KEGG_PATHWAY	hsa04920:Adipocytokine signaling pathway	8	2.80702	0.00495382	2180, 5571, 10891, 5588, 9370, 79602, 6256, 4792	124	49	2795	3.68005	0.503526	0.16059	5.69807	1.69416
GOTERM_BP_FAT	GO:0010906~regulation of glucose metabolic process	5	1.75439	0.006788	3481, 5571, 5167, 10891, 9370	233	22	6549	6.38802	1	0.317452	11.2201	1.69416
GOTERM_BP_FAT	GO:0045912~negative regulation of carbohydrate metabolic process	3	1.05263	0.00715176	3481, 5167, 9370	233	4	6549	21.0805	1	0.32489	11.7865	1.69416
GOTERM_BP_FAT	GO:0010677~negative regulation of cellular carbohydrate metabolic process	3	1.05263	0.00715176	3481, 5167, 9370	233	4	6549	21.0805	1	0.32489	11.7865	1.69416
GOTERM_BP_FAT	GO:0048585~negative regulation of response to stimulus	8	2.80702	0.00774875	3481, 7538, 5167, 6696, 9370, 3553, 710, 348	233	65	6549	3.45936	1	0.333989	12.7088	1.69416
GOTERM_BP_FAT	GO:0043255~regulation of carbohydrate biosynthetic process	4	1.40351	0.0174642	3481, 5167, 10891, 9370	233	16	6549	7.02682	1	0.444022	26.4971	1.69416
GOTERM_BP_FAT	GO:0006111~regulation of gluconeogenesis	3	1.05263	0.0233279	3481, 10891, 9370	233	7	6549	12.046	1	0.471878	33.7964	1.69416
GOTERM_BP_FAT	GO:0046320~regulation of fatty acid oxidation	4	1.40351	0.0411259	2180, 5571, 10891, 51719	233	22	6549	5.11042	1	0.532435	51.9909	1.69416
GOTERM_BP_FAT	GO:0010827~regulation of glucose transport	4	1.40351	0.0460958	3481, 5167, 9370, 3553	233	23	6549	4.88823	1	0.557692	56.1581	1.69416
GOTERM_BP_FAT	GO:0045913~positive regulation of carbohydrate metabolic process	3	1.05263	0.0754003	3458, 3481, 10891	233	13	6549	6.4863	1	0.653603	74.5836	1.69416
GOTERM_BP_FAT	GO:0045923~positive regulation of fatty acid metabolic process	3	1.05263	0.0754003	183, 10891, 9370	233	13	6549	6.4863	1	0.653603	74.5836	1.69416
GOTERM_BP_FAT	GO:0010676~positive regulation of cellular carbohydrate metabolic process	3	1.05263	0.0754003	3458, 3481, 10891	233	13	6549	6.4863	1	0.653603	74.5836	1.69416
GOTERM_BP_FAT	GO:0051051~negative regulation of transport	7	2.45614	0.0873461	3481, 5167, 9370, 10468, 3553, 4792, 1906	233	87	6549	2.26151	1	0.696961	79.7496	1.69416
GOTERM_BP_FAT	GO:0046626~regulation of insulin receptor signaling pathway	3	1.05263	0.108317	3481, 5167, 3553	233	16	6549	5.27012	1	0.744781	86.5092	1.69416
GOTERM_BP_FAT	GO:0043467~regulation of generation of precursor metabolites and energy	3	1.05263	0.144223	3481, 5571, 5167	233	19	6549	4.43799	1	0.799239	93.4212	1.69416
GOTERM_BP_FAT	GO:0046324~regulation of glucose import	3	1.05263	0.182165	3481, 5167, 9370	233	22	6549	3.83281	1	0.856656	97.0213	1.69416
SP_PIR_KEYWORDS	diabetes mellitus	3	1.05263	0.242312	3481, 5167, 9370	285	28	8445	3.17481	1	0.879465	97.9902	1.69416
GOTERM_BP_FAT	GO:0033500~carbohydrate homeostasis	3	1.05263	0.300978	3481, 10891, 9370	233	31	6549	2.72006	1	0.937448	99.8082	1.69416
GOTERM_BP_FAT	GO:0042593~glucose homeostasis	3	1.05263	0.300978	3481, 10891, 9370	233	31	6549	2.72006	1	0.937448	99.8082	1.69416
KEGG_PATHWAY	hsa04910:Insulin signaling pathway	4	1.40351	0.7538	3481, 5571, 10891, 5577	124	88	2795	1.02456	1	0.989908	100	1.69416
GOTERM_MF_FAT	GO:0016209~antioxidant activity	8	2.80702	0.000195982	9588, 10935, 2878, 7296, 140809, 847, 373156, 348	223	35	6200	6.3549	0.102369	0.102369	0.285693	1.67878
GOTERM_BP_FAT	GO:0006979~response to oxidative stress	11	3.85965	0.00387338	9588, 10628, 1728, 6414, 10935, 2878, 2034, 3417, 140809, 847, 348	233	105	6549	2.94457	0.999867	0.27287	6.55624	1.67878
GOTERM_BP_FAT	GO:0042744~hydrogen peroxide catabolic process	4	1.40351	0.00586364	9588, 10935, 2878, 847	233	11	6549	10.2208	0.999999	0.306088	9.76529	1.67878
GOTERM_BP_FAT	GO:0070301~cellular response to hydrogen peroxide	4	1.40351	0.00761587	9588, 10935, 2878, 847	233	12	6549	9.3691	1	0.335514	12.5043	1.67878
GOTERM_MF_FAT	GO:0004601~peroxidase activity	5	1.75439	0.00828845	9588, 10935, 2878, 847, 373156	223	23	6200	6.04406	0.989806	0.534353	11.4401	1.67878
GOTERM_MF_FAT	GO:0016684~oxidoreductase activity, acting on peroxide as acceptor	5	1.75439	0.00828845	9588, 10935, 2878, 847, 373156	223	23	6200	6.04406	0.989806	0.534353	11.4401	1.67878
GOTERM_BP_FAT	GO:0006800~oxygen and reactive oxygen species metabolic process	6	2.10526	0.0141545	9588, 183, 10935, 2878, 100133941, 847	233	41	6549	4.11326	1	0.405608	22.0487	1.67878
SP_PIR_KEYWORDS	peroxidase	4	1.40351	0.0152263	9588, 10935, 2878, 847	285	16	8445	7.40789	0.998572	0.42072	19.4301	1.67878
GOTERM_BP_FAT	GO:0034599~cellular response to oxidative stress	5	1.75439	0.0161013	9588, 10935, 2878, 2034, 847	233	28	6549	5.01916	1	0.427067	24.6951	1.67878
GOTERM_BP_FAT	GO:0010035~response to inorganic substance	11	3.85965	0.0192306	9588, 10628, 10935, 7390, 2878, 229, 6256, 847, 6857, 360, 348	233	133	6549	2.32466	1	0.448561	28.7722	1.67878
GOTERM_BP_FAT	GO:0042743~hydrogen peroxide metabolic process	4	1.40351	0.0206627	9588, 10935, 2878, 847	233	17	6549	6.61348	1	0.459575	30.5678	1.67878
GOTERM_BP_FAT	GO:0000302~response to reactive oxygen species	6	2.10526	0.0385981	9588, 10628, 10935, 2878, 847, 348	233	53	6549	3.18196	1	0.523726	49.7309	1.67878
GOTERM_MF_FAT	GO:0004602~glutathione peroxidase activity	3	1.05263	0.0389206	9588, 2878, 373156	223	9	6200	9.26756	1	0.814109	43.9808	1.67878
GOTERM_BP_FAT	GO:0034614~cellular response to reactive oxygen species	4	1.40351	0.0411259	9588, 10935, 2878, 847	233	22	6549	5.11042	1	0.532435	51.9909	1.67878
GOTERM_BP_FAT	GO:0042542~response to hydrogen peroxide	5	1.75439	0.0479136	9588, 10628, 10935, 2878, 847	233	39	6549	3.6035	1	0.5613	57.5952	1.67878
SP_PIR_KEYWORDS	Redox-active center	3	1.05263	0.305262	9588, 10935, 7296	285	33	8445	2.69378	1	0.915297	99.4074	1.67878
INTERPRO	IPR012335:Thioredoxin fold	4	1.40351	0.407728	9588, 10935, 2878, 7296	268	67	7752	1.72689	1	0.999998	99.9584	1.67878
GOTERM_BP_FAT	GO:0045454~cell redox homeostasis	3	1.05263	0.51158	9588, 10935, 7296	233	48	6549	1.75671	1	0.986297	99.9996	1.67878
GOTERM_BP_FAT	GO:0032373~positive regulation of sterol transport	3	1.05263	0.00715176	9370, 4792, 348	233	4	6549	21.0805	1	0.32489	11.7865	1.67823
GOTERM_BP_FAT	GO:0010874~regulation of cholesterol efflux	3	1.05263	0.00715176	9370, 4792, 348	233	4	6549	21.0805	1	0.32489	11.7865	1.67823
GOTERM_BP_FAT	GO:0032376~positive regulation of cholesterol transport	3	1.05263	0.00715176	9370, 4792, 348	233	4	6549	21.0805	1	0.32489	11.7865	1.67823
GOTERM_BP_FAT	GO:0010875~positive regulation of cholesterol efflux	3	1.05263	0.00715176	9370, 4792, 348	233	4	6549	21.0805	1	0.32489	11.7865	1.67823
GOTERM_BP_FAT	GO:0032370~positive regulation of lipid transport	3	1.05263	0.0233279	9370, 4792, 348	233	7	6549	12.046	1	0.471878	33.7964	1.67823
GOTERM_BP_FAT	GO:0032371~regulation of sterol transport	3	1.05263	0.0652841	9370, 4792, 348	233	12	6549	7.02682	1	0.62325	69.261	1.67823
GOTERM_BP_FAT	GO:0032374~regulation of cholesterol transport	3	1.05263	0.0652841	9370, 4792, 348	233	12	6549	7.02682	1	0.62325	69.261	1.67823
GOTERM_BP_FAT	GO:0032368~regulation of lipid transport	3	1.05263	0.144223	9370, 4792, 348	233	19	6549	4.43799	1	0.799239	93.4212	1.67823
GOTERM_BP_FAT	GO:0006790~sulfur metabolic process	9	3.15789	0.00259355	6414, 5167, 23463, 22928, 2878, 3417, 2690, 373156, 4257	233	68	6549	3.72008	0.997447	0.228624	4.43615	1.62407
GOTERM_BP_FAT	GO:0006732~coenzyme metabolic process	9	3.15789	0.0291377	10588, 8803, 2878, 3417, 229, 4190, 373156, 3945, 4257	233	103	6549	2.45598	1	0.483163	40.3505	1.62407
GOTERM_BP_FAT	GO:0006749~glutathione metabolic process	4	1.40351	0.0320529	2878, 3417, 373156, 4257	233	20	6549	5.62146	1	0.500169	43.4038	1.62407
GOTERM_BP_FAT	GO:0006518~peptide metabolic process	5	1.75439	0.0406167	5066, 2878, 3417, 373156, 4257	233	37	6549	3.79828	1	0.530724	51.5435	1.62407
KEGG_PATHWAY	hsa00480:Glutathione metabolism	5	1.75439	0.077046	2878, 3417, 290, 373156, 4257	124	37	2795	3.04599	0.999988	0.642174	61.2166	1.62407
INTERPRO	IPR016160:Aldehyde dehydrogenase, conserved site	5	1.75439	0.0018046	223, 216, 7390, 2335, 217	268	16	7752	9.03918	0.678358	0.432865	2.64861	1.62339
UP_SEQ_FEATURE	nucleotide phosphate-binding region:NAD	7	2.45614	0.00371872	223, 4200, 216, 4190, 217, 3028, 3945	285	45	8439	4.60608	0.977633	0.977633	5.73053	1.62339
GOTERM_MF_FAT	GO:0004029~aldehyde dehydrogenase (NAD) activity	3	1.05263	0.00730151	223, 216, 217	223	4	6200	20.852	0.982365	0.554063	10.1448	1.62339
INTERPRO	IPR015590:Aldehyde dehydrogenase	3	1.05263	0.0362599	223, 216, 217	268	9	7752	9.64179	1	0.996968	42.2407	1.62339
INTERPRO	IPR016162:Aldehyde dehydrogenase, N-terminal	3	1.05263	0.0362599	223, 216, 217	268	9	7752	9.64179	1	0.996968	42.2407	1.62339
GOTERM_MF_FAT	GO:0016620~oxidoreductase activity, acting on the aldehyde or oxo group of donors, NAD or NADP as acceptor	3	1.05263	0.0475234	223, 216, 217	223	10	6200	8.34081	1	0.832795	50.8711	1.62339
UP_SEQ_FEATURE	site:Transition state stabilizer	3	1.05263	0.0689508	223, 216, 217	285	13	8439	6.8332	1	0.994512	67.7493	1.62339
UP_SEQ_FEATURE	active site:Nucleophile	5	1.75439	0.487942	4023, 223, 216, 217, 2717	285	107	8439	1.38367	1	1	99.9975	1.62339
GOTERM_BP_FAT	GO:0033280~response to vitamin D	5	1.75439	0.000606938	6696, 11243, 3553, 6256, 360	233	12	6549	11.7114	0.752359	0.119168	1.05521	1.60579
GOTERM_BP_FAT	GO:0009991~response to extracellular stimulus	13	4.5614	0.0105307	10891, 11243, 136, 9370, 229, 7407, 2690, 6256, 360, 2180, 6696, 79602, 3553	233	159	6549	2.29808	1	0.38539	16.8876	1.60579
GOTERM_BP_FAT	GO:0031667~response to nutrient levels	12	4.21053	0.0129196	2180, 10891, 6696, 11243, 9370, 229, 2690, 7407, 3553, 79602, 6256, 360	233	144	6549	2.34227	1	0.392414	20.3249	1.60579
GOTERM_BP_FAT	GO:0048545~response to steroid hormone stimulus	11	3.85965	0.027591	10628, 6696, 100133941, 3417, 9370, 229, 2690, 3553, 217, 2099, 6256	233	141	6549	2.19277	1	0.481263	38.668	1.60579
GOTERM_BP_FAT	GO:0007584~response to nutrient	9	3.15789	0.0276873	2180, 6696, 11243, 9370, 7407, 3553, 79602, 6256, 360	233	102	6549	2.48006	1	0.479013	38.7741	1.60579
GOTERM_BP_FAT	GO:0033273~response to vitamin	5	1.75439	0.0943401	6696, 11243, 3553, 6256, 360	233	49	6549	2.86809	1	0.713985	82.2966	1.60579
GOTERM_BP_FAT	GO:0051384~response to glucocorticoid stimulus	5	1.75439	0.13583	9370, 229, 2690, 3553, 6256	233	56	6549	2.50958	1	0.784008	92.1979	1.60579
GOTERM_BP_FAT	GO:0031960~response to corticosteroid stimulus	5	1.75439	0.176245	9370, 229, 2690, 3553, 6256	233	62	6549	2.26672	1	0.848734	96.6213	1.60579
SP_PIR_KEYWORDS	chondroitin sulfate proteoglycan	5	1.14943	0.00336529	6383, 2331, 6385, 3339, 3691	434	13	8445	7.48405	0.766106	0.187432	4.64172	1.53604
SP_PIR_KEYWORDS	proteoglycan	6	1.37931	0.0195158	1435, 6383, 2331, 6385, 3339, 2778	434	31	8445	3.76617	0.999795	0.45488	24.2615	1.53604
UP_SEQ_FEATURE	glycosylation site:O-linked (Xyl...) (heparan sulfate)	3	0.689655	0.0235825	6383, 6385, 3339	433	5	8439	11.6938	1	0.991071	32.4745	1.53604
SP_PIR_KEYWORDS	heparan sulfate	3	0.689655	0.0743478	6383, 6385, 3339	434	9	8445	6.48618	1	0.708655	66.3542	1.53604
KEGG_PATHWAY	hsa04512:ECM-receptor interaction	6	1.37931	0.181362	1291, 6383, 6385, 3339, 961, 3691	149	57	2795	1.97457	1	0.640721	90.3661	1.53604
UP_SEQ_FEATURE	nucleotide phosphate-binding region:NAD	7	2.45614	0.00371872	223, 4200, 216, 4190, 217, 3028, 3945	285	45	8439	4.60608	0.977633	0.977633	5.73053	1.53078
UP_SEQ_FEATURE	binding site:NAD	6	2.10526	0.00520508	4200, 216, 419, 4190, 3028, 3945	285	34	8439	5.22539	0.995122	0.930158	7.93374	1.53078
SP_PIR_KEYWORDS	nad	10	3.50877	0.013673	1728, 223, 4200, 216, 4718, 419, 4190, 217, 3028, 3945	285	113	8445	2.62226	0.997201	0.413992	17.622	1.53078
GOTERM_MF_FAT	GO:0051287~NAD or NADH binding	5	1.75439	0.0351425	4200, 3417, 4190, 3028, 3945	223	35	6200	3.97181	1	0.833373	40.6789	1.53078
UP_SEQ_FEATURE	binding site:Substrate	12	4.21053	0.0364617	10588, 4048, 4200, 51144, 3417, 229, 4190, 10901, 54928, 1632, 3028, 3945	285	177	8439	2.00749	1	0.995539	44.4747	1.53078
KEGG_PATHWAY	hsa00620:Pyruvate metabolism	5	1.75439	0.0403633	223, 4200, 4190, 217, 3945	124	30	2795	3.75672	0.997	0.516236	38.5368	1.53078
UP_SEQ_FEATURE	active site:Proton acceptor	17	5.96491	0.171289	5445, 8999, 22848, 223, 4200, 5588, 216, 4190, 229, 7296, 217, 3028, 30, 4638, 51144, 10901, 3945	285	366	8439	1.37535	1	0.999891	94.9003	1.53078
INTERPRO	IPR016040:NAD(P)-binding domain	6	2.10526	0.241924	4200, 51144, 4190, 10901, 3028, 3945	268	97	7752	1.7892	1	0.999996	98.3693	1.53078
GOTERM_MF_FAT	GO:0050662~coenzyme binding	11	3.85965	0.0137783	1728, 4200, 54920, 3417, 4190, 7296, 847, 1622, 3028, 2326, 3945	223	125	6200	2.44664	0.999521	0.664486	18.333	1.51055
SP_PIR_KEYWORDS	nadp	8	2.80702	0.0404892	1728, 419, 51144, 3417, 7296, 10901, 847, 2326	285	95	8445	2.49529	1	0.506358	44.1206	1.51055
GOTERM_MF_FAT	GO:0050661~NADP or NADPH binding	4	1.40351	0.0526988	3417, 7296, 847, 2326	223	24	6200	4.63378	1	0.845008	54.627	1.51055
SP_PIR_KEYWORDS	selenocysteine	4	1.40351	0.0280853	6414, 22928, 2878, 7296	285	20	8445	5.92632	0.999995	0.47282	33.0428	1.47371
SP_PIR_KEYWORDS	selenium	4	1.40351	0.0319718	6414, 22928, 2878, 7296	285	21	8445	5.64411	0.999999	0.46777	36.7158	1.47371
GOTERM_MF_FAT	GO:0008430~selenium binding	4	1.40351	0.0422293	6414, 22928, 2878, 7296	223	22	6200	5.05503	1	0.816976	46.7309	1.47371
GOTERM_MF_FAT	GO:0001871~pattern binding	10	3.50877	0.00372225	4023, 5167, 50509, 9510, 8993, 51144, 2335, 1462, 5806, 348	223	87	6200	3.19571	0.87188	0.495874	5.29799	1.4626
GOTERM_MF_FAT	GO:0030247~polysaccharide binding	10	3.50877	0.00372225	4023, 5167, 50509, 9510, 8993, 51144, 2335, 1462, 5806, 348	223	87	6200	3.19571	0.87188	0.495874	5.29799	1.4626
GOTERM_MF_FAT	GO:0005539~glycosaminoglycan binding	8	2.80702	0.0253244	4023, 50509, 9510, 8993, 51144, 2335, 1462, 348	223	81	6200	2.74594	0.999999	0.792035	31.2313	1.4626
GOTERM_MF_FAT	GO:0030246~carbohydrate binding	12	4.21053	0.0557282	4023, 5167, 50509, 9510, 100133941, 8993, 51144, 229, 2335, 1462, 5806, 348	223	179	6200	1.86387	1	0.844098	56.6996	1.4626
GOTERM_MF_FAT	GO:0008201~heparin binding	6	2.10526	0.0781019	4023, 50509, 9510, 51144, 2335, 348	223	64	6200	2.6065	1	0.869543	69.4875	1.4626
SP_PIR_KEYWORDS	heparin-binding	4	1.40351	0.150334	4023, 9510, 2335, 348	285	40	8445	2.96316	1	0.801656	89.9127	1.4626
GOTERM_MF_FAT	GO:0005518~collagen binding	3	1.05263	0.251696	50509, 51144, 2335	223	27	6200	3.08919	1	0.983368	98.5482	1.4626
UP_SEQ_FEATURE	nucleotide phosphate-binding region:NAD	7	2.45614	0.00371872	223, 4200, 216, 4190, 217, 3028, 3945	285	45	8439	4.60608	0.977633	0.977633	5.73053	1.41337
SP_PIR_KEYWORDS	homotetramer	4	1.40351	0.0319718	223, 4200, 217, 847	285	21	8445	5.64411	0.999999	0.46777	36.7158	1.41337
KEGG_PATHWAY	hsa00620:Pyruvate metabolism	5	1.75439	0.0403633	223, 4200, 4190, 217, 3945	124	30	2795	3.75672	0.997	0.516236	38.5368	1.41337
KEGG_PATHWAY	hsa00640:Propanoate metabolism	4	1.40351	0.0695954	223, 8803, 217, 3945	124	22	2795	4.09824	0.999962	0.638363	57.3521	1.41337
KEGG_PATHWAY	hsa00010:Glycolysis / Gluconeogenesis	4	1.40351	0.256702	223, 229, 217, 3945	124	40	2795	2.25403	1	0.837755	96.9943	1.41337
SP_PIR_KEYWORDS	LIM domain	9	2.06897	0.000958737	1397, 64780, 2274, 22998, 8543, 4026, 7791, 9645, 51474	434	41	8445	4.27138	0.338611	0.0793568	1.34332	1.40135
INTERPRO	IPR001781:Zinc finger, LIM-type	9	2.06897	0.00131529	1397, 64780, 2274, 22998, 8543, 4026, 7791, 9645, 51474	408	42	7752	4.07143	0.659701	0.659701	2.00614	1.40135
SMART	SM00132:LIM	9	2.06897	0.00238837	1397, 64780, 2274, 22998, 8543, 4026, 7791, 9645, 51474	239	42	4108	3.6832	0.338789	0.338789	2.88349	1.40135
GOTERM_CC_FAT	GO:0016323~basolateral plasma membrane	14	3.21839	0.0140025	91624, 10174, 7791, 3691, 4641, 4478, 2274, 10096, 6385, 57127, 4026, 51474, 7082, 4233	340	120	6172	2.11784	0.995674	0.419763	17.7715	1.40135
UP_SEQ_FEATURE	domain:LIM zinc-binding	4	0.91954	0.0207374	64780, 22998, 9645, 51474	433	12	8439	6.49654	1	0.992043	29.1633	1.40135
UP_SEQ_FEATURE	domain:LIM zinc-binding 1	5	1.14943	0.0584364	1397, 2274, 8543, 4026, 7791	433	29	8439	3.36028	1	0.999487	62.8693	1.40135
UP_SEQ_FEATURE	domain:LIM zinc-binding 2	5	1.14943	0.0584364	1397, 2274, 8543, 4026, 7791	433	29	8439	3.36028	1	0.999487	62.8693	1.40135
GOTERM_CC_FAT	GO:0030054~cell junction	21	4.82759	0.0625493	91624, 10174, 1146, 260425, 7791, 57584, 5493, 9181, 3060, 9218, 51421, 2274, 1803, 10096, 6385, 4771, 4026, 51474, 7082, 23034, 127534	340	253	6172	1.50677	1	0.631121	59.1903	1.40135
SP_PIR_KEYWORDS	cell junction	15	3.44828	0.0728493	91624, 10174, 1146, 260425, 7791, 57584, 5493, 9181, 3060, 1803, 4026, 51474, 7082, 23034, 127534	434	178	8445	1.63976	1	0.7146	65.578	1.40135
GOTERM_CC_FAT	GO:0030055~cell-substrate junction	8	1.83908	0.0780172	91624, 10174, 2274, 10096, 6385, 4026, 7791, 51474	340	68	6172	2.13564	1	0.636301	67.6031	1.40135
GOTERM_CC_FAT	GO:0070161~anchoring junction	10	2.29885	0.121781	5493, 91624, 10174, 2274, 6385, 4771, 4026, 7791, 7082, 51474	340	105	6172	1.72885	1	0.714393	83.5012	1.40135
GOTERM_CC_FAT	GO:0005924~cell-substrate adherens junction	7	1.6092	0.13039	91624, 10174, 2274, 6385, 4026, 7791, 51474	340	63	6172	2.01699	1	0.723075	85.6093	1.40135
GOTERM_CC_FAT	GO:0005912~adherens junction	9	2.06897	0.156049	91624, 10174, 2274, 6385, 4771, 4026, 7791, 7082, 51474	340	96	6172	1.70184	1	0.759173	90.5027	1.40135
GOTERM_CC_FAT	GO:0005925~focal adhesion	6	1.37931	0.232175	10174, 2274, 6385, 4026, 7791, 51474	340	60	6172	1.81529	1	0.83289	97.4418	1.40135
UP_SEQ_FEATURE	domain:LIM zinc-binding 3	3	0.689655	0.234459	2274, 4026, 7791	433	18	8439	3.24827	1	0.999941	98.7673	1.40135
GOTERM_CC_FAT	GO:0005911~cell-cell junction	9	2.06897	0.264537	5493, 9181, 51421, 9218, 1803, 260425, 7791, 7082, 127534	340	111	6172	1.47186	1	0.856908	98.5925	1.40135
GOTERM_BP_FAT	GO:0051353~positive regulation of oxidoreductase activity	6	2.10526	5.449e-05	3458, 3481, 183, 3553, 1906, 348	233	13	6549	12.9726	0.117747	0.0408988	0.0951669	1.33156
GOTERM_BP_FAT	GO:0045428~regulation of nitric oxide biosynthetic process	7	2.45614	6.42723e-05	3458, 3481, 3320, 3553, 2717, 5806, 1906	233	21	6549	9.3691	0.137368	0.0362677	0.112243	1.33156
GOTERM_BP_FAT	GO:0051341~regulation of oxidoreductase activity	7	2.45614	8.57788e-05	3458, 3481, 183, 3553, 2717, 1906, 348	233	22	6549	8.94323	0.178985	0.038675	0.149774	1.33156
GOTERM_BP_FAT	GO:0045429~positive regulation of nitric oxide biosynthetic process	6	2.10526	0.000313621	3458, 3481, 3320, 3553, 5806, 1906	233	18	6549	9.3691	0.513796	0.0978893	0.546571	1.33156
GOTERM_BP_FAT	GO:0019216~regulation of lipid metabolic process	11	3.85965	0.00034955	8611, 2180, 3458, 3481, 5571, 183, 10891, 51719, 9370, 3553, 348	233	77	6549	4.01533	0.552355	0.0955872	0.609008	1.33156
GOTERM_BP_FAT	GO:0045834~positive regulation of lipid metabolic process	7	2.45614	0.000443471	3458, 3481, 183, 10891, 9370, 3553, 348	233	29	6549	6.78452	0.63932	0.107124	0.772046	1.33156
GOTERM_BP_FAT	GO:0032768~regulation of monooxygenase activity	5	1.75439	0.00116053	3458, 3481, 3553, 2717, 348	233	14	6549	10.0383	0.93072	0.137837	2.00851	1.33156
GOTERM_BP_FAT	GO:0050727~regulation of inflammatory response	8	2.80702	0.00136226	3481, 7538, 183, 136, 100133941, 9370, 710, 348	233	48	6549	4.68455	0.956455	0.15206	2.35373	1.33156
GOTERM_BP_FAT	GO:0032770~positive regulation of monooxygenase activity	4	1.40351	0.00138198	3458, 3481, 3553, 348	233	7	6549	16.0613	0.958388	0.146976	2.38742	1.33156
GOTERM_BP_FAT	GO:0050731~positive regulation of peptidyl-tyrosine phosphorylation	6	2.10526	0.00368727	3458, 3481, 183, 100133941, 9370, 2690	233	30	6549	5.62146	0.999795	0.269879	6.25073	1.33156
GOTERM_BP_FAT	GO:0019220~regulation of phosphate metabolic process	21	7.36842	0.00435347	5167, 136, 100133941, 5577, 9370, 2690, 10395, 1906, 348, 28984, 8611, 3985, 3481, 64798, 3458, 150, 5571, 183, 10935, 1154, 3553	233	299	6549	1.97409	0.999956	0.292401	7.34003	1.33156
GOTERM_BP_FAT	GO:0051174~regulation of phosphorus metabolic process	21	7.36842	0.00435347	5167, 136, 100133941, 5577, 9370, 2690, 10395, 1906, 348, 28984, 8611, 3985, 3481, 64798, 3458, 150, 5571, 183, 10935, 1154, 3553	233	299	6549	1.97409	0.999956	0.292401	7.34003	1.33156
GOTERM_BP_FAT	GO:0010562~positive regulation of phosphorus metabolic process	8	2.80702	0.00598532	3458, 3481, 183, 100133941, 9370, 2690, 3553, 10395	233	62	6549	3.62675	0.999999	0.304552	9.95808	1.33156
GOTERM_BP_FAT	GO:0045937~positive regulation of phosphate metabolic process	8	2.80702	0.00598532	3458, 3481, 183, 100133941, 9370, 2690, 3553, 10395	233	62	6549	3.62675	0.999999	0.304552	9.95808	1.33156
GOTERM_BP_FAT	GO:0042325~regulation of phosphorylation	20	7.01754	0.00637365	5167, 136, 100133941, 5577, 9370, 2690, 1906, 348, 28984, 8611, 3985, 3481, 64798, 3458, 150, 5571, 183, 10935, 1154, 3553	233	288	6549	1.9519	1	0.31403	10.5707	1.33156
GOTERM_BP_FAT	GO:0030162~regulation of proteolysis	6	2.10526	0.009228	3458, 3481, 7076, 3553, 710, 348	233	37	6549	4.55794	1	0.370822	14.9549	1.33156
GOTERM_BP_FAT	GO:0051043~regulation of membrane protein ectodomain proteolysis	4	1.40351	0.00964489	3458, 7076, 3553, 348	233	13	6549	8.6484	1	0.371357	15.578	1.33156
GOTERM_BP_FAT	GO:0031329~regulation of cellular catabolic process	6	2.10526	0.0115125	3458, 3481, 5571, 7076, 3553, 348	233	39	6549	4.3242	1	0.389194	18.3168	1.33156
GOTERM_BP_FAT	GO:0001934~positive regulation of protein amino acid phosphorylation	7	2.45614	0.0125931	3458, 3481, 183, 100133941, 9370, 2690, 3553	233	55	6549	3.57729	1	0.38971	19.8632	1.33156
GOTERM_BP_FAT	GO:0001932~regulation of protein amino acid phosphorylation	10	3.50877	0.0148195	3458, 3481, 5167, 183, 5577, 100133941, 9370, 2690, 3553, 1906	233	109	6549	2.57865	1	0.410261	22.9624	1.33156
GOTERM_BP_FAT	GO:0051046~regulation of secretion	10	3.50877	0.0156588	3458, 3481, 183, 5588, 136, 9370, 10468, 3553, 1906, 6857	233	110	6549	2.55521	1	0.422914	24.1012	1.33156
GOTERM_BP_FAT	GO:0044093~positive regulation of molecular function	22	7.7193	0.0161855	5588, 136, 100133941, 5577, 1901, 229, 2690, 847, 10395, 1906, 3329, 348, 8611, 3481, 3458, 150, 5571, 183, 10935, 1154, 3553, 4609	233	360	6549	1.71767	1	0.424024	24.8076	1.33156
GOTERM_BP_FAT	GO:0042327~positive regulation of phosphorylation	7	2.45614	0.0188028	3458, 3481, 183, 100133941, 9370, 2690, 3553	233	60	6549	3.27918	1	0.454526	28.2274	1.33156
GOTERM_BP_FAT	GO:0050730~regulation of peptidyl-tyrosine phosphorylation	6	2.10526	0.0188357	3458, 3481, 183, 100133941, 9370, 2690	233	44	6549	3.83281	1	0.45056	28.2694	1.33156
GOTERM_BP_FAT	GO:0032268~regulation of cellular protein metabolic process	20	7.01754	0.0189134	5167, 10891, 100133941, 5577, 9370, 2690, 8667, 10395, 1906, 348, 10289, 3481, 3458, 183, 404734, 9184, 7076, 3553, 710, 4792	233	321	6549	1.75123	1	0.447456	28.3686	1.33156
GOTERM_BP_FAT	GO:0046888~negative regulation of hormone secretion	4	1.40351	0.0206627	9370, 10468, 3553, 1906	233	17	6549	6.61348	1	0.459575	30.5678	1.33156
GOTERM_BP_FAT	GO:0045860~positive regulation of protein kinase activity	11	3.85965	0.0211182	8611, 150, 3481, 5571, 136, 5577, 100133941, 1154, 2690, 3553, 1906	233	135	6549	2.29022	1	0.458485	31.1299	1.33156
GOTERM_BP_FAT	GO:0001817~regulation of cytokine production	9	3.15789	0.0236383	3458, 3481, 183, 5588, 136, 100133941, 9370, 3553, 3329	233	99	6549	2.55521	1	0.472445	34.1631	1.33156
GOTERM_BP_FAT	GO:0043086~negative regulation of catalytic activity	13	4.5614	0.0247203	1476, 1901, 2717, 348, 1728, 64798, 150, 3481, 2781, 9709, 10935, 9184, 3553	233	179	6549	2.04131	1	0.472392	35.4262	1.33156
GOTERM_BP_FAT	GO:0043549~regulation of kinase activity	15	5.26316	0.024764	136, 100133941, 5577, 2690, 1906, 348, 28984, 8611, 64798, 150, 3481, 5571, 10935, 1154, 3553	233	221	6549	1.90774	1	0.469273	35.4768	1.33156
GOTERM_BP_FAT	GO:0033674~positive regulation of kinase activity	11	3.85965	0.027591	8611, 150, 3481, 5571, 136, 5577, 100133941, 1154, 2690, 3553, 1906	233	141	6549	2.19277	1	0.481263	38.668	1.33156
GOTERM_BP_FAT	GO:0051048~negative regulation of secretion	5	1.75439	0.0280603	3481, 9370, 10468, 3553, 1906	233	33	6549	4.25868	1	0.476831	39.1832	1.33156
GOTERM_BP_FAT	GO:0045940~positive regulation of steroid metabolic process	3	1.05263	0.030386	3458, 183, 348	233	8	6549	10.5402	1	0.494458	41.6765	1.33156
GOTERM_BP_FAT	GO:0051338~regulation of transferase activity	15	5.26316	0.0312962	136, 100133941, 5577, 2690, 1906, 348, 28984, 8611, 64798, 150, 3481, 5571, 10935, 1154, 3553	233	228	6549	1.84916	1	0.498234	42.6257	1.33156
GOTERM_BP_FAT	GO:0060341~regulation of cellular localization	11	3.85965	0.0313107	3458, 3481, 183, 5588, 136, 9370, 10468, 3553, 4792, 1906, 6857	233	144	6549	2.14709	1	0.495152	42.6407	1.33156
GOTERM_BP_FAT	GO:0043085~positive regulation of catalytic activity	19	6.66667	0.0331855	136, 100133941, 5577, 1901, 229, 2690, 10395, 1906, 3329, 348, 8611, 3481, 3458, 150, 5571, 183, 1154, 3553, 4609	233	319	6549	1.6741	1	0.496726	44.5498	1.33156
GOTERM_BP_FAT	GO:0051347~positive regulation of transferase activity	11	3.85965	0.0339793	8611, 150, 3481, 5571, 136, 5577, 100133941, 1154, 2690, 3553, 1906	233	146	6549	2.11767	1	0.502003	45.34	1.33156
GOTERM_BP_FAT	GO:0051050~positive regulation of transport	10	3.50877	0.0342772	3458, 3481, 5588, 136, 9370, 3553, 5806, 4792, 1906, 348	233	126	6549	2.23074	1	0.499052	45.6337	1.33156
GOTERM_BP_FAT	GO:0031331~positive regulation of cellular catabolic process	4	1.40351	0.0364434	3458, 3481, 3553, 348	233	21	6549	5.35377	1	0.514847	47.7256	1.33156
GOTERM_BP_FAT	GO:0045859~regulation of protein kinase activity	14	4.91228	0.0376767	136, 100133941, 5577, 2690, 1906, 348, 28984, 8611, 64798, 150, 3481, 5571, 1154, 3553	233	212	6549	1.85614	1	0.520865	48.8824	1.33156
GOTERM_BP_FAT	GO:0051044~positive regulation of membrane protein ectodomain proteolysis	3	1.05263	0.0381688	3458, 3553, 348	233	9	6549	9.3691	1	0.522605	49.3373	1.33156
GOTERM_BP_FAT	GO:0050999~regulation of nitric-oxide synthase activity	3	1.05263	0.0381688	3481, 2717, 348	233	9	6549	9.3691	1	0.522605	49.3373	1.33156
SP_PIR_KEYWORDS	mitogen	4	1.40351	0.0452135	3481, 7076, 3553, 847	285	24	8445	4.9386	1	0.506178	47.8723	1.33156
GOTERM_BP_FAT	GO:0010740~positive regulation of protein kinase cascade	9	3.15789	0.0465975	3458, 3481, 1893, 183, 356, 9370, 2690, 3553, 847	233	113	6549	2.23863	1	0.556307	56.5592	1.33156
GOTERM_BP_FAT	GO:0046889~positive regulation of lipid biosynthetic process	3	1.05263	0.0466165	3458, 3481, 183	233	10	6549	8.43219	1	0.553798	56.5744	1.33156
GOTERM_BP_FAT	GO:0031399~regulation of protein modification process	13	4.5614	0.0527102	5167, 10891, 100133941, 5577, 9370, 2690, 1906, 10395, 3458, 3481, 183, 9184, 3553	233	201	6549	1.81788	1	0.583846	61.1771	1.33156
GOTERM_BP_FAT	GO:0009894~regulation of catabolic process	6	2.10526	0.0569152	3458, 3481, 5571, 7076, 3553, 348	233	59	6549	2.85837	1	0.597583	64.0806	1.33156
GOTERM_BP_FAT	GO:0032270~positive regulation of cellular protein metabolic process	11	3.85965	0.0572077	3458, 3481, 183, 10891, 100133941, 9370, 2690, 3553, 4792, 10395, 348	233	160	6549	1.93238	1	0.59705	64.2748	1.33156
GOTERM_BP_FAT	GO:0046883~regulation of hormone secretion	5	1.75439	0.0601272	3458, 9370, 10468, 3553, 1906	233	42	6549	3.34611	1	0.613421	66.1593	1.33156
GOTERM_BP_FAT	GO:0043406~positive regulation of MAP kinase activity	6	2.10526	0.06038	150, 136, 100133941, 2690, 3553, 1906	233	60	6549	2.81073	1	0.61257	66.3179	1.33156
GOTERM_BP_FAT	GO:0010627~regulation of protein kinase cascade	11	3.85965	0.0632801	3458, 3481, 1893, 183, 356, 100133941, 9370, 2690, 3553, 847, 1906	233	163	6549	1.89681	1	0.627954	68.089	1.33156
GOTERM_BP_FAT	GO:0044057~regulation of system process	12	4.21053	0.0655184	3458, 3481, 11188, 183, 1958, 5588, 136, 2034, 10468, 3553, 1906, 348	233	186	6549	1.81337	1	0.622307	69.3954	1.33156
GOTERM_BP_FAT	GO:0043405~regulation of MAP kinase activity	7	2.45614	0.0665839	150, 136, 100133941, 2690, 3553, 1906, 348	233	81	6549	2.42903	1	0.626156	69.9994	1.33156
GOTERM_BP_FAT	GO:0051247~positive regulation of protein metabolic process	11	3.85965	0.0766382	3458, 3481, 183, 10891, 100133941, 9370, 2690, 3553, 4792, 10395, 348	233	169	6549	1.82947	1	0.65767	75.1716	1.33156
GOTERM_BP_FAT	GO:0046890~regulation of lipid biosynthetic process	4	1.40351	0.0816159	3458, 3481, 183, 348	233	29	6549	3.87687	1	0.67954	77.4093	1.33156
GOTERM_BP_FAT	GO:0051240~positive regulation of multicellular organismal process	10	3.50877	0.081666	3458, 3481, 183, 6696, 136, 10468, 2690, 3553, 1906, 3329	233	149	6549	1.8864	1	0.677659	77.4308	1.33156
GOTERM_BP_FAT	GO:0051051~negative regulation of transport	7	2.45614	0.0873461	3481, 5167, 9370, 10468, 3553, 4792, 1906	233	87	6549	2.26151	1	0.696961	79.7496	1.33156
GOTERM_BP_FAT	GO:0032147~activation of protein kinase activity	6	2.10526	0.0922847	8611, 3481, 5577, 1154, 2690, 1906	233	68	6549	2.48006	1	0.709649	81.5812	1.33156
GOTERM_BP_FAT	GO:0031401~positive regulation of protein modification process	9	3.15789	0.0927163	3458, 3481, 183, 10891, 100133941, 9370, 2690, 3553, 10395	233	131	6549	1.93104	1	0.709419	81.7337	1.33156
GOTERM_BP_FAT	GO:0009896~positive regulation of catabolic process	4	1.40351	0.0954493	3458, 3481, 3553, 348	233	31	6549	3.62675	1	0.714472	82.6716	1.33156
GOTERM_BP_FAT	GO:0022407~regulation of cell-cell adhesion	3	1.05263	0.108317	100133941, 9370, 3553	233	16	6549	5.27012	1	0.744781	86.5092	1.33156
GOTERM_BP_FAT	GO:0010638~positive regulation of organelle organization	5	1.75439	0.11723	3481, 10891, 5588, 3553, 1906	233	53	6549	2.65163	1	0.764912	88.6811	1.33156
GOTERM_BP_FAT	GO:0051785~positive regulation of nuclear division	3	1.05263	0.120004	3481, 3553, 1906	233	17	6549	4.96011	1	0.766587	89.2868	1.33156
GOTERM_BP_FAT	GO:0045833~negative regulation of lipid metabolic process	3	1.05263	0.120004	3481, 3553, 348	233	17	6549	4.96011	1	0.766587	89.2868	1.33156
GOTERM_BP_FAT	GO:0045840~positive regulation of mitosis	3	1.05263	0.120004	3481, 3553, 1906	233	17	6549	4.96011	1	0.766587	89.2868	1.33156
GOTERM_BP_FAT	GO:0009967~positive regulation of signal transduction	11	3.85965	0.12339	3458, 3481, 1893, 183, 356, 100133941, 9370, 2690, 3553, 2099, 847	233	186	6549	1.66226	1	0.770012	89.9848	1.33156
GOTERM_BP_FAT	GO:0007346~regulation of mitotic cell cycle	7	2.45614	0.128886	3481, 5588, 9184, 79027, 3553, 1906, 4609	233	97	6549	2.02836	1	0.776049	91.027	1.33156
GOTERM_BP_FAT	GO:0045862~positive regulation of proteolysis	3	1.05263	0.131984	3458, 3553, 348	233	18	6549	4.68455	1	0.778325	91.5686	1.33156
GOTERM_BP_FAT	GO:0042176~regulation of protein catabolic process	4	1.40351	0.141951	3458, 7076, 3553, 348	233	37	6549	3.03863	1	0.798069	93.1092	1.33156
GOTERM_BP_FAT	GO:0033673~negative regulation of kinase activity	5	1.75439	0.142282	3481, 64798, 10935, 3553, 348	233	57	6549	2.46555	1	0.797417	93.1555	1.33156
GOTERM_BP_FAT	GO:0051241~negative regulation of multicellular organismal process	7	2.45614	0.142933	3458, 3481, 136, 100133941, 9370, 1906, 348	233	100	6549	1.96751	1	0.797554	93.2458	1.33156
GOTERM_BP_FAT	GO:0051348~negative regulation of transferase activity	5	1.75439	0.148853	3481, 64798, 10935, 3553, 348	233	58	6549	2.42304	1	0.808747	94.0162	1.33156
GOTERM_BP_FAT	GO:0051222~positive regulation of protein transport	4	1.40351	0.150331	3458, 3481, 5588, 3553	233	38	6549	2.95866	1	0.810726	94.1951	1.33156
GOTERM_BP_FAT	GO:0009895~negative regulation of catabolic process	3	1.05263	0.156686	3481, 7076, 3553	233	20	6549	4.21609	1	0.82064	94.9088	1.33156
GOTERM_BP_FAT	GO:0051969~regulation of transmission of nerve impulse	6	2.10526	0.158815	3458, 11188, 183, 1958, 1906, 348	233	81	6549	2.08202	1	0.823818	95.1288	1.33156
GOTERM_MF_FAT	GO:0005179~hormone activity	5	1.75439	0.159771	3481, 183, 9370, 2488, 1906	223	59	6200	2.35616	1	0.959127	92.1216	1.33156
GOTERM_BP_FAT	GO:0045732~positive regulation of protein catabolic process	3	1.05263	0.169343	3458, 3553, 348	233	21	6549	4.01533	1	0.83844	96.091	1.33156
GOTERM_BP_FAT	GO:0051047~positive regulation of secretion	5	1.75439	0.176245	3458, 3481, 5588, 136, 1906	233	62	6549	2.26672	1	0.848734	96.6213	1.33156
GOTERM_BP_FAT	GO:0032880~regulation of protein localization	6	2.10526	0.176399	3458, 3481, 5588, 4735, 3553, 4792	233	84	6549	2.00766	1	0.847798	96.6323	1.33156
GOTERM_BP_FAT	GO:0031644~regulation of neurological system process	6	2.10526	0.182419	3458, 11188, 183, 1958, 1906, 348	233	85	6549	1.98404	1	0.855918	97.0375	1.33156
GOTERM_BP_FAT	GO:0043408~regulation of MAPKKK cascade	5	1.75439	0.183348	3481, 183, 100133941, 3553, 1906	233	63	6549	2.23074	1	0.856323	97.0958	1.33156
GOTERM_BP_FAT	GO:0010647~positive regulation of cell communication	11	3.85965	0.192297	3458, 3481, 1893, 183, 356, 100133941, 9370, 2690, 3553, 2099, 847	233	206	6549	1.50088	1	0.866305	97.6043	1.33156
GOTERM_BP_FAT	GO:0000187~activation of MAPK activity	4	1.40351	0.194359	150, 136, 2690, 3553	233	43	6549	2.61463	1	0.868398	97.709	1.33156
GOTERM_BP_FAT	GO:0051130~positive regulation of cellular component organization	7	2.45614	0.199898	3481, 10891, 5588, 100133941, 3553, 5806, 1906	233	111	6549	1.77253	1	0.874539	97.9692	1.33156
GOTERM_BP_FAT	GO:0051223~regulation of protein transport	5	1.75439	0.227759	3458, 3481, 5588, 3553, 4792	233	69	6549	2.03676	1	0.895577	98.9068	1.33156
GOTERM_BP_FAT	GO:0043410~positive regulation of MAPKKK cascade	3	1.05263	0.234575	3481, 183, 3553	233	26	6549	3.24315	1	0.902505	99.0636	1.33156
GOTERM_BP_FAT	GO:0019218~regulation of steroid metabolic process	3	1.05263	0.234575	3458, 183, 348	233	26	6549	3.24315	1	0.902505	99.0636	1.33156
GOTERM_BP_FAT	GO:0033043~regulation of organelle organization	8	2.80702	0.254146	3481, 10891, 5588, 1901, 3553, 10395, 1906, 4609	233	145	6549	1.55075	1	0.913055	99.4045	1.33156
GOTERM_BP_FAT	GO:0070201~regulation of establishment of protein localization	5	1.75439	0.266622	3458, 3481, 5588, 3553, 4792	233	74	6549	1.89914	1	0.922324	99.5565	1.33156
GOTERM_BP_FAT	GO:0006469~negative regulation of protein kinase activity	4	1.40351	0.299181	3481, 64798, 3553, 348	233	54	6549	2.08202	1	0.936782	99.7994	1.33156
GOTERM_BP_FAT	GO:0007242~intracellular signaling cascade	29	10.1754	0.313658	687, 7538, 10891, 136, 5577, 59345, 2099, 150, 3458, 3481, 1154, 79602, 3553, 5588, 11214, 8874, 1901, 2690, 6256, 1906, 348, 8611, 2781, 64798, 11188, 183, 197370, 10146, 4792	233	715	6549	1.14002	1	0.942488	99.8607	1.33156
GOTERM_BP_FAT	GO:0051783~regulation of nuclear division	3	1.05263	0.391939	3481, 3553, 1906	233	38	6549	2.219	1	0.96574	99.9832	1.33156
GOTERM_BP_FAT	GO:0007088~regulation of mitosis	3	1.05263	0.391939	3481, 3553, 1906	233	38	6549	2.219	1	0.96574	99.9832	1.33156
GOTERM_BP_FAT	GO:0045787~positive regulation of cell cycle	3	1.05263	0.429352	3481, 3553, 1906	233	41	6549	2.05663	1	0.974101	99.9945	1.33156
GOTERM_BP_FAT	GO:0010564~regulation of cell cycle process	4	1.40351	0.444475	3481, 5588, 3553, 1906	233	69	6549	1.62941	1	0.97682	99.9965	1.33156
GOTERM_BP_FAT	GO:0043123~positive regulation of I-kappaB kinase/NF-kappaB cascade	4	1.40351	0.463132	1893, 356, 9370, 3553	233	71	6549	1.58351	1	0.9799	99.9981	1.33156
GOTERM_BP_FAT	GO:0051726~regulation of cell cycle	9	3.15789	0.48268	28984, 26001, 3481, 5588, 9184, 79027, 3553, 1906, 4609	233	212	6549	1.19323	1	0.982604	99.999	1.33156
GOTERM_BP_FAT	GO:0007243~protein kinase cascade	9	3.15789	0.483741	150, 3458, 3481, 7538, 136, 2690, 3553, 4792, 1906	233	213	6549	1.18763	1	0.982634	99.999	1.33156
GOTERM_BP_FAT	GO:0000165~MAPKKK cascade	5	1.75439	0.513813	150, 3481, 136, 2690, 3553	233	105	6549	1.33844	1	0.986518	99.9997	1.33156
GOTERM_BP_FAT	GO:0043122~regulation of I-kappaB kinase/NF-kappaB cascade	4	1.40351	0.517356	1893, 356, 9370, 3553	233	77	6549	1.46012	1	0.986947	99.9997	1.33156
GOTERM_BP_FAT	GO:0045927~positive regulation of growth	3	1.05263	0.57562	3481, 183, 2690	233	54	6549	1.56152	1	0.992567	100	1.33156
GOTERM_BP_FAT	GO:0051094~positive regulation of developmental process	6	2.10526	0.744893	4023, 694, 3481, 183, 10468, 3553	233	174	6549	0.969217	1	0.999083	100	1.33156
GOTERM_MF_FAT	GO:0008083~growth factor activity	3	1.05263	0.775192	3481, 183, 3553	223	78	6200	1.06933	1	0.999841	100	1.33156
KEGG_PATHWAY	hsa04660:T cell receptor signaling pathway	3	1.05263	0.828877	3458, 5588, 4792	124	71	2795	0.952408	1	0.996508	100	1.33156
GOTERM_BP_FAT	GO:0051353~positive regulation of oxidoreductase activity	6	2.10526	5.449e-05	3458, 3481, 183, 3553, 1906, 348	233	13	6549	12.9726	0.117747	0.0408988	0.0951669	1.32757
GOTERM_BP_FAT	GO:0002697~regulation of immune effector process	8	2.80702	0.00547023	3458, 3481, 136, 100133941, 3553, 710, 5819, 3329	233	61	6549	3.6862	0.999997	0.309887	9.13933	1.32757
GOTERM_BP_FAT	GO:0002703~regulation of leukocyte mediated immunity	6	2.10526	0.00563402	3458, 136, 100133941, 3553, 5819, 3329	233	33	6549	5.11042	0.999998	0.30289	9.40043	1.32757
GOTERM_BP_FAT	GO:0002711~positive regulation of T cell mediated immunity	4	1.40351	0.00586364	100133941, 3553, 5819, 3329	233	11	6549	10.2208	0.999999	0.306088	9.76529	1.32757
GOTERM_BP_FAT	GO:0002709~regulation of T cell mediated immunity	4	1.40351	0.00761587	100133941, 3553, 5819, 3329	233	12	6549	9.3691	1	0.335514	12.5043	1.32757
GOTERM_BP_FAT	GO:0031349~positive regulation of defense response	6	2.10526	0.0115125	183, 136, 100133941, 4792, 5819, 3329	233	39	6549	4.3242	1	0.389194	18.3168	1.32757
GOTERM_BP_FAT	GO:0002836~positive regulation of response to tumor cell	3	1.05263	0.0116421	100133941, 5819, 3329	233	5	6549	16.8644	1	0.387063	18.5038	1.32757
GOTERM_BP_FAT	GO:0002837~regulation of immune response to tumor cell	3	1.05263	0.0116421	100133941, 5819, 3329	233	5	6549	16.8644	1	0.387063	18.5038	1.32757
GOTERM_BP_FAT	GO:0002839~positive regulation of immune response to tumor cell	3	1.05263	0.0116421	100133941, 5819, 3329	233	5	6549	16.8644	1	0.387063	18.5038	1.32757
GOTERM_BP_FAT	GO:0002833~positive regulation of response to biotic stimulus	3	1.05263	0.0116421	100133941, 5819, 3329	233	5	6549	16.8644	1	0.387063	18.5038	1.32757
GOTERM_BP_FAT	GO:0002834~regulation of response to tumor cell	3	1.05263	0.0116421	100133941, 5819, 3329	233	5	6549	16.8644	1	0.387063	18.5038	1.32757
GOTERM_BP_FAT	GO:0001934~positive regulation of protein amino acid phosphorylation	7	2.45614	0.0125931	3458, 3481, 183, 100133941, 9370, 2690, 3553	233	55	6549	3.57729	1	0.38971	19.8632	1.32757
GOTERM_BP_FAT	GO:0002699~positive regulation of immune effector process	5	1.75439	0.0141859	136, 100133941, 3553, 5819, 3329	233	27	6549	5.20505	1	0.401442	22.0921	1.32757
GOTERM_BP_FAT	GO:0045088~regulation of innate immune response	5	1.75439	0.0141859	3481, 710, 4792, 5819, 3329	233	27	6549	5.20505	1	0.401442	22.0921	1.32757
GOTERM_BP_FAT	GO:0002706~regulation of lymphocyte mediated immunity	5	1.75439	0.0181715	3458, 100133941, 3553, 5819, 3329	233	29	6549	4.84609	1	0.452445	27.4162	1.32757
GOTERM_BP_FAT	GO:0042327~positive regulation of phosphorylation	7	2.45614	0.0188028	3458, 3481, 183, 100133941, 9370, 2690, 3553	233	60	6549	3.27918	1	0.454526	28.2274	1.32757
GOTERM_BP_FAT	GO:0048584~positive regulation of response to stimulus	11	3.85965	0.0211182	3481, 183, 136, 100133941, 1901, 3553, 710, 4792, 730, 5819, 3329	233	135	6549	2.29022	1	0.458485	31.1299	1.32757
GOTERM_BP_FAT	GO:0001817~regulation of cytokine production	9	3.15789	0.0236383	3458, 3481, 183, 5588, 136, 100133941, 9370, 3553, 3329	233	99	6549	2.55521	1	0.472445	34.1631	1.32757
GOTERM_BP_FAT	GO:0002824~positive regulation of adaptive immune response based on somatic recombination of immune receptors built from immunoglobulin superfamily domains	4	1.40351	0.0241606	100133941, 3553, 5819, 3329	233	18	6549	6.24607	1	0.472152	34.7757	1.32757
GOTERM_BP_FAT	GO:0002684~positive regulation of immune system process	11	3.85965	0.0241984	3458, 5588, 136, 100133941, 3553, 710, 4792, 730, 5819, 360, 3329	233	138	6549	2.24044	1	0.46888	34.8199	1.32757
GOTERM_BP_FAT	GO:0002705~positive regulation of leukocyte mediated immunity	4	1.40351	0.0279578	100133941, 3553, 5819, 3329	233	19	6549	5.91733	1	0.478948	39.0711	1.32757
GOTERM_BP_FAT	GO:0002708~positive regulation of lymphocyte mediated immunity	4	1.40351	0.0279578	100133941, 3553, 5819, 3329	233	19	6549	5.91733	1	0.478948	39.0711	1.32757
GOTERM_BP_FAT	GO:0002821~positive regulation of adaptive immune response	4	1.40351	0.0279578	100133941, 3553, 5819, 3329	233	19	6549	5.91733	1	0.478948	39.0711	1.32757
GOTERM_BP_FAT	GO:0002822~regulation of adaptive immune response based on somatic recombination of immune receptors built from immunoglobulin superfamily domains	5	1.75439	0.0280603	3458, 100133941, 3553, 5819, 3329	233	33	6549	4.25868	1	0.476831	39.1832	1.32757
KEGG_PATHWAY	hsa04940:Type I diabetes mellitus	5	1.75439	0.0285877	3458, 3481, 356, 3553, 3329	124	27	2795	4.17413	0.983254	0.558652	29.0113	1.32757
GOTERM_BP_FAT	GO:0002696~positive regulation of leukocyte activation	7	2.45614	0.0286789	3458, 5588, 136, 100133941, 3553, 5819, 3329	233	66	6549	2.98108	1	0.481	39.856	1.32757
GOTERM_BP_FAT	GO:0002819~regulation of adaptive immune response	5	1.75439	0.0309458	3458, 100133941, 3553, 5819, 3329	233	34	6549	4.13343	1	0.497556	42.262	1.32757
GOTERM_BP_FAT	GO:0050867~positive regulation of cell activation	7	2.45614	0.0346993	3458, 5588, 136, 100133941, 3553, 5819, 3329	233	69	6549	2.85146	1	0.500395	46.0474	1.32757
GOTERM_BP_FAT	GO:0032675~regulation of interleukin-6 production	4	1.40351	0.0364434	3458, 136, 3553, 3329	233	21	6549	5.35377	1	0.514847	47.7256	1.32757
GOTERM_BP_FAT	GO:0032642~regulation of chemokine production	3	1.05263	0.0466165	3458, 136, 3553	233	10	6549	8.43219	1	0.553798	56.5744	1.32757
GOTERM_BP_FAT	GO:0042102~positive regulation of T cell proliferation	4	1.40351	0.0513481	3458, 5588, 100133941, 3553	233	24	6549	4.68455	1	0.576622	60.19	1.32757
GOTERM_BP_FAT	GO:0032755~positive regulation of interleukin-6 production	3	1.05263	0.0556727	136, 3553, 3329	233	11	6549	7.66563	1	0.594244	63.2448	1.32757
GOTERM_BP_FAT	GO:0050778~positive regulation of immune response	7	2.45614	0.0634368	100133941, 3553, 710, 4792, 730, 5819, 3329	233	80	6549	2.45939	1	0.626481	68.1821	1.32757
GOTERM_BP_FAT	GO:0050865~regulation of cell activation	8	2.80702	0.0692463	3458, 5588, 136, 100133941, 3553, 5819, 348, 3329	233	102	6549	2.20449	1	0.632071	71.46	1.32757
GOTERM_BP_FAT	GO:0002831~regulation of response to biotic stimulus	3	1.05263	0.108317	100133941, 5819, 3329	233	16	6549	5.27012	1	0.744781	86.5092	1.32757
GOTERM_BP_FAT	GO:0050870~positive regulation of T cell activation	5	1.75439	0.111295	3458, 5588, 100133941, 3553, 3329	233	52	6549	2.70262	1	0.751193	87.2754	1.32757
GOTERM_BP_FAT	GO:0050671~positive regulation of lymphocyte proliferation	4	1.40351	0.117832	3458, 5588, 100133941, 3553	233	34	6549	3.30674	1	0.765056	88.8154	1.32757
GOTERM_BP_FAT	GO:0002694~regulation of leukocyte activation	7	2.45614	0.119913	3458, 5588, 136, 100133941, 3553, 5819, 3329	233	95	6549	2.07106	1	0.767997	89.2675	1.32757
GOTERM_BP_FAT	GO:0001819~positive regulation of cytokine production	5	1.75439	0.1233	3458, 183, 136, 3553, 3329	233	54	6549	2.60253	1	0.771389	89.9666	1.32757
GOTERM_BP_FAT	GO:0070665~positive regulation of leukocyte proliferation	4	1.40351	0.125692	3458, 5588, 100133941, 3553	233	35	6549	3.21226	1	0.771803	90.4344	1.32757
GOTERM_BP_FAT	GO:0032946~positive regulation of mononuclear cell proliferation	4	1.40351	0.125692	3458, 5588, 100133941, 3553	233	35	6549	3.21226	1	0.771803	90.4344	1.32757
GOTERM_BP_FAT	GO:0042129~regulation of T cell proliferation	4	1.40351	0.133734	3458, 5588, 100133941, 3553	233	36	6549	3.12303	1	0.779973	91.8607	1.32757
GOTERM_BP_FAT	GO:0051222~positive regulation of protein transport	4	1.40351	0.150331	3458, 3481, 5588, 3553	233	38	6549	2.95866	1	0.810726	94.1951	1.32757
GOTERM_BP_FAT	GO:0051251~positive regulation of lymphocyte activation	5	1.75439	0.176245	3458, 5588, 100133941, 3553, 3329	233	62	6549	2.26672	1	0.848734	96.6213	1.32757
GOTERM_BP_FAT	GO:0032880~regulation of protein localization	6	2.10526	0.176399	3458, 3481, 5588, 4735, 3553, 4792	233	84	6549	2.00766	1	0.847798	96.6323	1.32757
GOTERM_BP_FAT	GO:0045089~positive regulation of innate immune response	3	1.05263	0.195124	4792, 5819, 3329	233	23	6549	3.66617	1	0.868481	97.7467	1.32757
GOTERM_BP_FAT	GO:0042108~positive regulation of cytokine biosynthetic process	3	1.05263	0.208194	3458, 5588, 3553	233	24	6549	3.51341	1	0.882128	98.3073	1.32757
GOTERM_BP_FAT	GO:0051223~regulation of protein transport	5	1.75439	0.227759	3458, 3481, 5588, 3553, 4792	233	69	6549	2.03676	1	0.895577	98.9068	1.32757
GOTERM_BP_FAT	GO:0050670~regulation of lymphocyte proliferation	4	1.40351	0.241081	3458, 5588, 100133941, 3553	233	48	6549	2.34227	1	0.907012	99.1934	1.32757
GOTERM_BP_FAT	GO:0050863~regulation of T cell activation	5	1.75439	0.243138	3458, 5588, 100133941, 3553, 3329	233	71	6549	1.97939	1	0.908344	99.2307	1.32757
GOTERM_BP_FAT	GO:0070663~regulation of leukocyte proliferation	4	1.40351	0.250651	3458, 5588, 100133941, 3553	233	49	6549	2.29447	1	0.911959	99.3538	1.32757
GOTERM_BP_FAT	GO:0032944~regulation of mononuclear cell proliferation	4	1.40351	0.250651	3458, 5588, 100133941, 3553	233	49	6549	2.29447	1	0.911959	99.3538	1.32757
GOTERM_BP_FAT	GO:0070201~regulation of establishment of protein localization	5	1.75439	0.266622	3458, 3481, 5588, 3553, 4792	233	74	6549	1.89914	1	0.922324	99.5565	1.32757
GOTERM_BP_FAT	GO:0002764~immune response-regulating signal transduction	3	1.05263	0.274432	100133941, 4792, 3329	233	29	6549	2.90765	1	0.926176	99.6322	1.32757
GOTERM_BP_FAT	GO:0051249~regulation of lymphocyte activation	5	1.75439	0.363381	3458, 5588, 100133941, 3553, 3329	233	86	6549	1.63415	1	0.96061	99.9626	1.32757
GOTERM_BP_FAT	GO:0050900~leukocyte migration	3	1.05263	0.366397	3458, 100133941, 3553	233	36	6549	2.34227	1	0.961149	99.9656	1.32757
GOTERM_BP_FAT	GO:0042035~regulation of cytokine biosynthetic process	3	1.05263	0.391939	3458, 5588, 3553	233	38	6549	2.219	1	0.96574	99.9832	1.32757
GOTERM_BP_FAT	GO:0006955~immune response	10	3.50877	0.69124	3458, 5167, 356, 100133941, 8993, 3553, 710, 5806, 730, 3329	233	286	6549	0.982773	1	0.998105	100	1.32757
GOTERM_MF_FAT	GO:0042802~identical protein binding	26	9.12281	0.00499875	5167, 5164, 217, 847, 373156, 3028, 5019, 1050, 3320, 79602, 3945, 5445, 5793, 9370, 229, 2690, 2752, 2717, 4257, 6857, 348, 10935, 1632, 2512, 4792, 5819	223	405	6200	1.78486	0.936785	0.498577	7.05382	1.31458
GOTERM_MF_FAT	GO:0042803~protein homodimerization activity	12	4.21053	0.114003	5019, 1050, 5167, 5164, 3320, 9370, 2690, 2717, 847, 4257, 5819, 348	223	204	6200	1.63545	1	0.937894	82.9128	1.31458
GOTERM_MF_FAT	GO:0046983~protein dimerization activity	16	5.61404	0.199742	5167, 5164, 2034, 9370, 2690, 2488, 2717, 847, 4257, 348, 5019, 3985, 1050, 3320, 79602, 5819	223	329	6200	1.35211	1	0.975776	96.1323	1.31458
Annotation Cluster 1	Enrichment Score: 3.8577834124741606
Category	Term	Count	%	PValue	Genes	List Total	Pop Hits	Pop Total	Fold Enrichment	Bonferroni	Benjamini	FDR

## Sheet: Adipogenic ASC 21 vs 0dd
Category	Term	Count	%	PValue	Genes	List Total	Pop Hits	Pop Total	Fold Enrichment	Bonferroni	Benjamini	FDR	Enrichment score
GOTERM_CC_FAT	GO:0005856~cytoskeleton	95	16.0202	1.25645e-08	805, 7846, 800, 801, 3476, 57584, 7791, 10544, 8841, 80700, 983, 10540, 79959, 7168, 387, 9493, 10487, 55605, 81, 9590, 55125, 6645, 64780, 832, 23022, 9610, 91624, 3611, 10376, 5037, 10092, 5493, 8727, 399687, 10627, 10097, 10096, 57127, 70, 84333, 7171, 71, 402, 10109, 9645, 51474, 5216, 10435, 5311, 55920, 822, 5108, 10174, 347733, 6804, 2316, 5048, 2317, 4641, 1809, 1499, 5204, 9218, 2274, 57…	465	714	6172	1.76603	5.42785e-06	5.42785e-06	1.77212e-05	6.18098
SP_PIR_KEYWORDS	cytoskeleton	58	9.78078	2.46403e-08	805, 800, 51673, 801, 57584, 7791, 10540, 80700, 79959, 7168, 387, 9493, 9590, 55125, 6645, 832, 23022, 64780, 9610, 91624, 3691, 5493, 10092, 8727, 399687, 10097, 10096, 7171, 70, 71, 402, 10109, 9645, 51474, 5216, 10435, 55920, 5108, 10174, 2316, 5048, 2317, 1499, 6902, 9322, 3796, 653888, 3799, 55075, 7461, 90410, 4478, 7430, 9181, 83541, 7813, 7094, 2036, 2035	592	381	8445	2.17161	1.18519e-05	1.18519e-05	3.52897e-05	6.18098
GOTERM_CC_FAT	GO:0044430~cytoskeletal part	68	11.4671	1.35609e-07	805, 7846, 800, 801, 7791, 10544, 8841, 80700, 10540, 983, 79959, 7168, 10487, 9493, 55605, 81, 55125, 6645, 832, 23022, 64780, 3611, 10376, 10092, 10627, 399687, 10097, 10096, 70, 7171, 84333, 402, 10109, 51474, 5311, 55920, 5108, 822, 347733, 6804, 5048, 4641, 1499, 9218, 57787, 4635, 6902, 84790, 3796, 4131, 653888, 3799, 3832, 27436, 7461, 9371, 90410, 7431, 7430, 9181, 83541, 4627, 991, 7534…	465	472	6172	1.91223	5.85812e-05	2.9291e-05	0.000191265	6.18098
GOTERM_MF_FAT	GO:0008092~cytoskeletal protein binding	51	8.60034	4.72927e-07	805, 800, 51673, 801, 7168, 387, 10487, 81, 6645, 23022, 832, 91624, 302, 10092, 10097, 10096, 57127, 7171, 70, 10109, 51474, 5216, 824, 5311, 822, 10174, 22998, 6804, 2316, 2317, 5048, 4641, 57787, 4635, 11345, 4131, 653888, 1265, 3799, 26056, 1264, 7461, 4478, 7430, 9181, 6383, 4627, 7094, 7533, 4628, 2036, 2035	456	331	6200	2.09493	0.000334304	0.000334304	0.000714151	6.18098
GOTERM_CC_FAT	GO:0043232~intracellular non-membrane-bounded organelle	144	24.2833	6.42851e-05	805, 3148, 128312, 800, 801, 6161, 51373, 64397, 3476, 6871, 5371, 10544, 10609, 10540, 4928, 6210, 7168, 220988, 10487, 23137, 152503, 3710, 6154, 6152, 22984, 5037, 10092, 8727, 399687, 10627, 10097, 6224, 10096, 84333, 7171, 402, 9645, 5216, 55920, 822, 10174, 347733, 6804, 2316, 5048, 2317, 54888, 4641, 54475, 9218, 2274, 4635, 84790, 3796, 3799, 1265, 6173, 55074, 55075, 51111, 3832, 4171, 9…	465	1437	6172	1.33008	0.0273899	0.00691896	0.0906308	6.18098
GOTERM_CC_FAT	GO:0043228~non-membrane-bounded organelle	144	24.2833	6.42851e-05	805, 3148, 128312, 800, 801, 6161, 51373, 64397, 3476, 6871, 5371, 10544, 10609, 10540, 4928, 6210, 7168, 220988, 10487, 23137, 152503, 3710, 6154, 6152, 22984, 5037, 10092, 8727, 399687, 10627, 10097, 6224, 10096, 84333, 7171, 402, 9645, 5216, 55920, 822, 10174, 347733, 6804, 2316, 5048, 2317, 54888, 4641, 54475, 9218, 2274, 4635, 84790, 3796, 3799, 1265, 6173, 55074, 55075, 51111, 3832, 4171, 9…	465	1437	6172	1.33008	0.0273899	0.00691896	0.0906308	6.18098
GOTERM_MF_FAT	GO:0008092~cytoskeletal protein binding	51	8.60034	4.72927e-07	805, 800, 51673, 801, 7168, 387, 10487, 81, 6645, 23022, 832, 91624, 302, 10092, 10097, 10096, 57127, 7171, 70, 10109, 51474, 5216, 824, 5311, 822, 10174, 22998, 6804, 2316, 2317, 5048, 4641, 57787, 4635, 11345, 4131, 653888, 1265, 3799, 26056, 1264, 7461, 4478, 7430, 9181, 6383, 4627, 7094, 7533, 4628, 2036, 2035	456	331	6200	2.09493	0.000334304	0.000334304	0.000714151	4.85465
GOTERM_BP_FAT	GO:0007010~cytoskeleton organization	46	7.75717	9.75292e-07	5108, 2006, 22998, 51673, 800, 2316, 5048, 2317, 8841, 7148, 10540, 1499, 7168, 387, 57787, 10487, 9493, 9322, 81, 4131, 1265, 832, 23022, 64780, 1264, 11065, 3832, 857, 10376, 7320, 10092, 7430, 9181, 4627, 7094, 70, 4628, 2036, 71, 2035, 51474, 5879, 998, 1164, 5216, 10435	497	282	6549	2.14945	0.00236424	0.00236424	0.0017147	4.85465
GOTERM_CC_FAT	GO:0015629~actin cytoskeleton	33	5.56492	2.81234e-06	5311, 822, 800, 6804, 2316, 2317, 7791, 4641, 10540, 7168, 10487, 4635, 81, 653888, 23022, 832, 3611, 7430, 10092, 8727, 399687, 10627, 10097, 10096, 4627, 7171, 4628, 70, 71, 2035, 10109, 51474, 5216	465	179	6172	2.447	0.00121419	0.000404895	0.00396651	4.85465
GOTERM_BP_FAT	GO:0030036~actin cytoskeleton organization	30	5.05902	3.8495e-06	2006, 800, 22998, 2316, 2317, 5048, 7148, 7168, 387, 10487, 9322, 81, 1265, 832, 1264, 7430, 10092, 9181, 4627, 7094, 4628, 70, 71, 2036, 2035, 5879, 51474, 998, 5216, 10435	497	155	6549	2.5504	0.00929925	0.00466048	0.00676781	4.85465
GOTERM_BP_FAT	GO:0030029~actin filament-based process	30	5.05902	2.20611e-05	2006, 800, 22998, 2316, 2317, 5048, 7148, 7168, 387, 10487, 9322, 81, 1265, 832, 1264, 7430, 10092, 9181, 4627, 7094, 4628, 70, 71, 2036, 2035, 5879, 51474, 998, 5216, 10435	497	169	6549	2.33912	0.0521347	0.0132965	0.0387798	4.85465
GOTERM_MF_FAT	GO:0003779~actin binding	33	5.56492	3.44615e-05	822, 22998, 800, 2316, 2317, 4641, 7168, 10487, 4635, 81, 4131, 653888, 1265, 6645, 23022, 832, 1264, 91624, 7430, 4478, 10092, 10097, 10096, 4627, 7094, 7533, 7171, 4628, 2036, 2035, 10109, 51474, 5216	456	206	6200	2.17808	0.0240703	0.00808868	0.0520267	4.85465
SP_PIR_KEYWORDS	actin-binding	26	4.38449	6.72032e-05	822, 800, 2316, 2317, 4641, 7168, 10487, 81, 653888, 1265, 6645, 832, 23022, 91624, 1264, 10092, 10097, 10096, 4627, 4628, 7171, 2036, 2035, 10109, 51474, 5216	592	155	8445	2.39287	0.0318089	0.0107174	0.0962051	4.85465
GOTERM_BP_FAT	GO:0007015~actin filament organization	11	1.85497	0.00570191	7430, 9181, 2006, 387, 800, 2316, 70, 81, 51474, 5879, 10435	497	53	6549	2.73486	0.999999	0.343314	9.56469	4.85465
GOTERM_BP_FAT	GO:0007017~microtubule-based process	26	4.38449	5.91384e-05	5108, 7846, 51673, 347733, 5048, 8841, 1499, 3895, 10540, 57787, 9493, 84790, 55605, 3796, 4131, 3799, 11065, 3832, 857, 27436, 10376, 9371, 7320, 4627, 10749, 1164	497	143	6549	2.39583	0.133708	0.0236383	0.103924	3.71899
GOTERM_CC_FAT	GO:0015630~microtubule cytoskeleton	42	7.08263	0.000236611	5311, 55920, 5108, 805, 7846, 347733, 801, 5048, 10544, 8841, 10540, 983, 1499, 80700, 79959, 9218, 57787, 9493, 6902, 84790, 3796, 55605, 4131, 3799, 55125, 6645, 3832, 27436, 10376, 7461, 90410, 9371, 7430, 9181, 83541, 4627, 991, 7813, 84333, 4628, 9516, 10749, 402	465	311	6172	1.79251	0.0971765	0.0202381	0.333205	3.71899
GOTERM_CC_FAT	GO:0005874~microtubule	25	4.21585	0.000243454	55920, 805, 7846, 347733, 801, 5048, 8841, 983, 10540, 9218, 57787, 9493, 6902, 84790, 55605, 3796, 4131, 3799, 6645, 3832, 27436, 7461, 10376, 9371, 9181, 10749	465	148	6172	2.24208	0.0998419	0.0149141	0.342825	3.71899
GOTERM_BP_FAT	GO:0007018~microtubule-based movement	13	2.19224	0.000264003	7846, 347733, 3832, 5048, 10376, 9371, 3895, 9493, 84790, 3796, 55605, 10749, 3799	497	50	6549	3.42604	0.473139	0.0480985	0.463144	3.71899
SP_PIR_KEYWORDS	microtubule	21	3.54132	0.000282553	55920, 6645, 7846, 347733, 51673, 5048, 3832, 27436, 10376, 7461, 10540, 9371, 9181, 9493, 6902, 84790, 10749, 55605, 3796, 4131, 3799	592	122	8445	2.45549	0.127094	0.0334109	0.40391	3.71899
GOTERM_BP_FAT	GO:0051493~regulation of cytoskeleton organization	21	3.54132	1.79108e-05	2006, 822, 832, 91624, 10174, 857, 3611, 1499, 10092, 79959, 9181, 7168, 387, 10096, 4088, 10109, 51474, 5879, 4131, 653888, 10435	497	94	6549	2.94381	0.0425387	0.0143855	0.0314854	2.925
GOTERM_BP_FAT	GO:0033043~regulation of organelle organization	27	4.55312	2.67672e-05	2006, 822, 10174, 5371, 1499, 79959, 7168, 387, 7334, 23113, 4131, 653888, 832, 91624, 3552, 857, 3611, 5037, 10092, 9181, 10096, 4088, 10109, 51474, 5879, 998, 10435	497	145	6549	2.45366	0.0628997	0.0129089	0.0470506	2.925
GOTERM_BP_FAT	GO:0032956~regulation of actin cytoskeleton organization	15	2.52951	0.000114303	832, 822, 2006, 10174, 3611, 10092, 7168, 10096, 387, 4088, 10109, 51474, 5879, 653888, 10435	497	60	6549	3.29427	0.242271	0.0388577	0.200773	2.925
GOTERM_BP_FAT	GO:0010638~positive regulation of organelle organization	14	2.36088	0.000116002	10174, 3552, 5371, 857, 5037, 7168, 10096, 7334, 387, 4088, 10109, 5879, 4131, 10435	497	53	6549	3.48073	0.24539	0.0345821	0.203754	2.925
GOTERM_BP_FAT	GO:0032970~regulation of actin filament-based process	15	2.52951	0.000166449	832, 822, 2006, 10174, 3611, 10092, 7168, 10096, 387, 4088, 10109, 51474, 5879, 653888, 10435	497	62	6549	3.188	0.33236	0.0438969	0.29224	2.925
GOTERM_BP_FAT	GO:0051495~positive regulation of cytoskeleton organization	10	1.68634	0.000193352	7168, 10174, 387, 10096, 4088, 857, 10109, 4131, 5879, 10435	497	29	6549	4.54381	0.374567	0.0458468	0.339399	2.925
GOTERM_BP_FAT	GO:0051130~positive regulation of cellular component organization	21	3.54132	0.000210906	10174, 857, 3611, 3552, 5371, 5364, 5037, 51330, 7168, 387, 10096, 7334, 4088, 23327, 81, 10109, 5879, 4131, 998, 4086, 10435	497	111	6549	2.49296	0.400658	0.0417631	0.370159	2.925
GOTERM_CC_FAT	GO:0005885~Arp2/3 protein complex	5	0.84317	0.000918942	10092, 10097, 10096, 10109, 653888	465	7	6172	9.4808	0.327777	0.0354619	1.28832	2.925
GOTERM_BP_FAT	GO:0043254~regulation of protein complex assembly	13	2.19224	0.00130164	832, 822, 2006, 1191, 857, 10092, 10096, 10109, 5879, 4131, 653888, 998, 10435	497	59	6549	2.90342	0.957622	0.169684	2.26396	2.925
GOTERM_BP_FAT	GO:0044087~regulation of cellular component biogenesis	17	2.86678	0.0016683	832, 822, 2006, 10174, 1191, 857, 10092, 7168, 387, 10096, 4088, 10109, 5879, 4131, 998, 653888, 10435	497	94	6549	2.38309	0.982618	0.183409	2.89291	2.925
GOTERM_BP_FAT	GO:0032271~regulation of protein polymerization	11	1.85497	0.00192189	10092, 2006, 822, 832, 10096, 857, 10109, 4131, 5879, 653888, 10435	497	46	6549	3.15104	0.990617	0.183718	3.32567	2.925
GOTERM_BP_FAT	GO:0008064~regulation of actin polymerization or depolymerization	10	1.68634	0.00355382	10092, 2006, 822, 832, 10096, 10109, 51474, 5879, 653888, 10435	497	42	6549	3.1374	0.999823	0.273864	6.06744	2.925
GOTERM_BP_FAT	GO:0030832~regulation of actin filament length	10	1.68634	0.00420065	10092, 2006, 822, 832, 10096, 10109, 51474, 5879, 653888, 10435	497	43	6549	3.06443	0.999963	0.296925	7.13373	2.925
GOTERM_BP_FAT	GO:0030833~regulation of actin filament polymerization	9	1.51771	0.00555695	10092, 2006, 822, 832, 10096, 10109, 5879, 653888, 10435	497	37	6549	3.20523	0.999999	0.344682	9.33261	2.925
GOTERM_BP_FAT	GO:0032535~regulation of cellular component size	25	4.21585	0.00585353	2006, 822, 4878, 5371, 3624, 2273, 4131, 653888, 64121, 832, 57142, 2014, 3611, 10493, 136319, 51330, 10092, 10096, 1655, 4088, 900, 10109, 5879, 51474, 10435	497	184	6549	1.79036	0.999999	0.34234	9.80685	2.925
GOTERM_BP_FAT	GO:0032273~positive regulation of protein polymerization	6	1.0118	0.00703143	10096, 857, 10109, 4131, 5879, 10435	497	17	6549	4.65073	1	0.378556	11.6673	2.925
GOTERM_BP_FAT	GO:0030838~positive regulation of actin filament polymerization	4	0.674536	0.025692	10096, 10109, 5879, 10435	497	9	6549	5.85647	1	0.731802	36.7205	2.925
GOTERM_BP_FAT	GO:0031334~positive regulation of protein complex assembly	6	1.0118	0.0262524	10096, 857, 10109, 4131, 5879, 10435	497	23	6549	3.43749	1	0.725091	37.3574	2.925
GOTERM_BP_FAT	GO:0060491~regulation of cell projection assembly	4	0.674536	0.069829	10096, 5879, 998, 10435	497	13	6549	4.05448	1	0.903907	71.9918	2.925
GOTERM_CC_FAT	GO:0005938~cell cortex	18	3.03541	0.000475716	832, 55770, 800, 2316, 5048, 2317, 857, 1499, 7430, 4627, 2760, 10487, 9322, 4628, 71, 2035, 81, 9590	465	93	6172	2.56899	0.185807	0.0253675	0.668873	2.47764
GOTERM_CC_FAT	GO:0030863~cortical cytoskeleton	8	1.34907	0.00698449	7430, 832, 4627, 800, 10487, 71, 2035, 81	465	31	6172	3.42532	0.951582	0.114068	9.41271	2.47764
GOTERM_CC_FAT	GO:0044448~cell cortex part	10	1.68634	0.0111067	7430, 55770, 832, 4627, 800, 10487, 2760, 71, 2035, 81	465	50	6172	2.65462	0.991973	0.153274	14.5747	2.47764
INTERPRO	IPR001715:Calponin-like actin-binding	11	1.85497	0.00294561	64780, 1264, 342527, 22998, 8874, 2316, 2317, 81, 9645, 89795, 1265	558	51	7752	2.99642	0.955101	0.644578	4.58263	2.3554
SMART	SM00033:CH	11	1.85497	0.00511794	64780, 1264, 342527, 22998, 8874, 2316, 2317, 81, 9645, 89795, 1265	321	51	4108	2.76025	0.673255	0.311237	6.31383	2.3554
UP_SEQ_FEATURE	domain:CH	8	1.34907	0.00569538	64780, 1264, 342527, 22998, 8874, 9645, 89795, 1265	591	32	8439	3.5698	0.999962	0.966255	9.23217	2.3554
SP_PIR_KEYWORDS	LIM domain	11	1.85497	0.000402556	1397, 64780, 2273, 2274, 55679, 22998, 8543, 4026, 7791, 9645, 51474	592	41	8445	3.82725	0.176069	0.0317627	0.574996	2.30261
INTERPRO	IPR001781:Zinc finger, LIM-type	11	1.85497	0.00060875	1397, 64780, 2273, 2274, 55679, 22998, 8543, 4026, 7791, 9645, 51474	558	42	7752	3.6385	0.473024	0.473024	0.963643	2.30261
SMART	SM00132:LIM	11	1.85497	0.00110487	1397, 64780, 2273, 2274, 55679, 22998, 8543, 4026, 7791, 9645, 51474	321	42	4108	3.35173	0.214154	0.214154	1.39531	2.30261
UP_SEQ_FEATURE	domain:LIM zinc-binding 2	7	1.18044	0.0135438	1397, 2273, 2274, 55679, 8543, 4026, 7791	591	29	8439	3.4467	1	0.992207	20.6468	2.30261
UP_SEQ_FEATURE	domain:LIM zinc-binding 1	7	1.18044	0.0135438	1397, 2273, 2274, 55679, 8543, 4026, 7791	591	29	8439	3.4467	1	0.992207	20.6468	2.30261
UP_SEQ_FEATURE	domain:LIM zinc-binding 3	5	0.84317	0.0329568	2273, 2274, 55679, 4026, 7791	591	18	8439	3.96644	1	0.997433	43.3535	2.30261
UP_SEQ_FEATURE	domain:LIM zinc-binding	4	0.674536	0.0465287	64780, 22998, 9645, 51474	591	12	8439	4.75973	1	0.999552	55.4268	2.30261
GOTERM_CC_FAT	GO:0015630~microtubule cytoskeleton	42	7.08263	0.000236611	5311, 55920, 5108, 805, 7846, 347733, 801, 5048, 10544, 8841, 10540, 983, 1499, 80700, 79959, 9218, 57787, 9493, 6902, 84790, 3796, 55605, 4131, 3799, 55125, 6645, 3832, 27436, 10376, 7461, 90410, 9371, 7430, 9181, 83541, 4627, 991, 7813, 84333, 4628, 9516, 10749, 402	465	311	6172	1.79251	0.0971765	0.0202381	0.333205	2.29957
GOTERM_CC_FAT	GO:0005815~microtubule organizing center	19	3.20405	0.0180125	5311, 55125, 5108, 805, 801, 5048, 10544, 1499, 10540, 80700, 90410, 7430, 79959, 83541, 57787, 7813, 84333, 9516, 3796, 402	465	141	6172	1.78858	0.999611	0.217597	22.6143	2.29957
GOTERM_CC_FAT	GO:0005813~centrosome	17	2.86678	0.0296268	55125, 5108, 805, 801, 5048, 10544, 1499, 80700, 90410, 10540, 79959, 83541, 57787, 7813, 84333, 9516, 3796, 402	465	128	6172	1.76284	0.999998	0.317589	34.5692	2.29957
GOTERM_CC_FAT	GO:0016323~basolateral plasma membrane	21	3.54132	0.000550767	91624, 10174, 5243, 8874, 7791, 857, 3611, 3691, 4641, 1499, 4478, 2274, 10096, 55679, 57127, 4026, 7094, 10109, 51474, 7082, 4233	465	120	6172	2.3228	0.211795	0.0260975	0.774016	2.25794
GOTERM_CC_FAT	GO:0030055~cell-substrate junction	14	2.36088	0.00141032	91624, 10174, 5243, 8874, 7791, 3611, 857, 10096, 2274, 55679, 4026, 7094, 10109, 51474	465	68	6172	2.7327	0.45648	0.0458164	1.97087	2.25794
GOTERM_CC_FAT	GO:0005924~cell-substrate adherens junction	13	2.19224	0.00220194	91624, 10174, 5243, 8874, 7791, 3611, 857, 2274, 55679, 4026, 7094, 10109, 51474	465	63	6172	2.7389	0.614142	0.0615124	3.06124	2.25794
GOTERM_CC_FAT	GO:0005925~focal adhesion	12	2.02361	0.00452442	10174, 5243, 2274, 55679, 8874, 7094, 4026, 7791, 857, 3611, 10109, 51474	465	60	6172	2.65462	0.858998	0.0933051	6.19557	2.25794
GOTERM_CC_FAT	GO:0070161~anchoring junction	17	2.86678	0.00487201	91624, 10174, 5243, 8874, 7791, 857, 3611, 1499, 5493, 2274, 4627, 55679, 4026, 7094, 10109, 51474, 7082	465	105	6172	2.14898	0.878744	0.0955869	6.65648	2.25794
GOTERM_CC_FAT	GO:0005912~adherens junction	16	2.69815	0.00497801	91624, 10174, 5243, 8874, 7791, 3611, 857, 1499, 2274, 4627, 55679, 4026, 7094, 10109, 51474, 7082	465	96	6172	2.21219	0.884198	0.0933457	6.79662	2.25794
GOTERM_CC_FAT	GO:0030054~cell junction	28	4.72175	0.0391711	10174, 1146, 7791, 57584, 1499, 51421, 9218, 1803, 2274, 7082, 1265, 6645, 91624, 5243, 8874, 857, 3611, 5493, 9181, 3060, 10096, 4627, 55679, 7094, 4026, 440279, 10109, 51474	465	253	6172	1.46896	1	0.33065	43.0837	2.25794
SP_PIR_KEYWORDS	cell junction	18	3.03541	0.117522	6645, 91624, 10174, 1146, 6804, 7791, 57584, 3611, 1499, 5493, 9181, 3060, 1803, 55679, 4026, 440279, 51474, 7082	592	178	8445	1.44255	1	0.678458	83.3132	2.25794
GOTERM_BP_FAT	GO:0051651~maintenance of location in cell	10	1.68634	0.00170388	64714, 7430, 6717, 2923, 7094, 2316, 2317, 857, 5371, 4793	497	38	6549	3.46765	0.984059	0.178881	2.95374	2.23894
GOTERM_BP_FAT	GO:0032507~maintenance of protein location in cell	9	1.51771	0.00211595	64714, 7430, 2923, 7094, 2316, 2317, 857, 5371, 4793	497	32	6549	3.70605	0.994147	0.185869	3.65563	2.23894
GOTERM_BP_FAT	GO:0045185~maintenance of protein location	9	1.51771	0.00465636	64714, 7430, 2923, 7094, 2316, 2317, 857, 5371, 4793	497	36	6549	3.29427	0.999988	0.314481	7.87809	2.23894
GOTERM_BP_FAT	GO:0051235~maintenance of location	10	1.68634	0.00774993	64714, 7430, 6717, 2923, 7094, 2316, 2317, 857, 5371, 4793	497	47	6549	2.80363	1	0.399705	12.7844	2.23894
GOTERM_BP_FAT	GO:0007016~cytoskeletal anchoring at plasma membrane	3	0.505902	0.0490918	7430, 7094, 2317	497	5	6549	7.90624	1	0.842929	58.7293	2.23894
GOTERM_MF_FAT	GO:0001871~pattern binding	14	3.42298	0.000351946	4023, 5167, 9510, 2263, 64129, 348, 2246, 5270, 50509, 8993, 51144, 7049, 1462, 5806	312	87	6200	3.19776	0.213704	0.213704	0.527705	2.23388
GOTERM_MF_FAT	GO:0030247~polysaccharide binding	14	3.42298	0.000351946	4023, 5167, 9510, 2263, 64129, 348, 2246, 5270, 50509, 8993, 51144, 7049, 1462, 5806	312	87	6200	3.19776	0.213704	0.213704	0.527705	2.23388
GOTERM_MF_FAT	GO:0005539~glycosaminoglycan binding	11	2.68949	0.00689451	4023, 2246, 5270, 50509, 9510, 8993, 51144, 2263, 7049, 1462, 348	312	81	6200	2.69864	0.991132	0.79301	9.87659	2.23388
GOTERM_MF_FAT	GO:0008201~heparin binding	9	2.20049	0.0139833	4023, 2246, 5270, 50509, 9510, 51144, 2263, 7049, 348	312	64	6200	2.79447	0.999933	0.853919	19.0765	2.23388
GOTERM_MF_FAT	GO:0030246~carbohydrate binding	17	4.15648	0.0172538	4023, 56261, 5167, 100133941, 9510, 64129, 2263, 229, 348, 2246, 5270, 50509, 8993, 51144, 7049, 1462, 5806	312	179	6200	1.88727	0.999993	0.816981	23.0184	2.23388
UP_SEQ_FEATURE	region of interest:Heparin-binding	4	0.977995	0.0270778	4023, 2246, 2263, 348	407	14	8439	5.92418	1	1	36.1042	2.23388
SP_PIR_KEYWORDS	heparin-binding	6	1.46699	0.0413338	4023, 2246, 5270, 9510, 2263, 348	407	40	8445	3.11241	1	0.698603	45.3881	2.23388
GOTERM_CC_FAT	GO:0044420~extracellular matrix part	16	2.69815	0.000580991	1307, 1280, 1281, 4237, 30008, 302, 1295, 3339, 3371, 7148, 8076, 7422, 1277, 7373, 1278, 7078	465	78	6172	2.72269	0.222025	0.0247935	0.816329	2.21069
SP_PIR_KEYWORDS	extracellular matrix	22	3.70995	0.000758641	1307, 1280, 2006, 1281, 4237, 302, 1295, 3339, 3371, 7148, 54829, 8076, 3956, 1842, 10631, 2199, 1277, 7373, 1278, 7078, 8425, 50859	592	141	8445	2.22578	0.305834	0.0508128	1.08105	2.21069
GOTERM_BP_FAT	GO:0030198~extracellular matrix organization	14	2.36088	0.00083855	1280, 1281, 2006, 302, 3339, 3611, 7148, 1842, 10631, 10585, 1277, 7373, 1278, 3958	497	64	6549	2.88248	0.869452	0.126925	1.4641	2.21069
GOTERM_BP_FAT	GO:0043062~extracellular structure organization	17	2.86678	0.00103439	1280, 2006, 1281, 302, 3339, 3371, 3611, 7148, 1499, 1842, 10631, 10585, 1277, 7373, 1278, 3958, 4131	497	90	6549	2.489	0.918875	0.145283	1.80311	2.21069
GOTERM_CC_FAT	GO:0005581~collagen	8	1.34907	0.00306405	1307, 1280, 1281, 1295, 1277, 7373, 1278, 7148	465	27	6172	3.93278	0.734383	0.0750193	4.2359	2.21069
GOTERM_CC_FAT	GO:0005578~proteinaceous extracellular matrix	25	4.21585	0.00372126	2006, 1295, 3339, 54829, 7148, 8076, 1842, 7422, 10631, 2199, 7373, 8425, 1307, 1280, 1281, 4237, 30008, 302, 3371, 3956, 1277, 7078, 1278, 3958, 50859	465	179	6172	1.85379	0.800229	0.0812742	5.12248	2.21069
GOTERM_BP_FAT	GO:0030199~collagen fibril organization	6	1.0118	0.00914116	1280, 1281, 302, 1277, 7373, 1278	497	18	6549	4.39235	1	0.43531	14.9095	2.21069
GOTERM_CC_FAT	GO:0031012~extracellular matrix	25	4.21585	0.0107908	2006, 1295, 3339, 54829, 7148, 8076, 1842, 7422, 10631, 2199, 7373, 8425, 1307, 1280, 1281, 4237, 30008, 302, 3371, 3956, 1277, 7078, 1278, 3958, 50859	465	195	6172	1.70168	0.990785	0.15936	14.189	2.21069
GOTERM_MF_FAT	GO:0005201~extracellular matrix structural constituent	10	1.68634	0.0156484	1280, 2006, 1281, 30008, 2199, 1277, 7373, 1278, 7148, 8076	456	54	6200	2.51787	0.999986	0.751886	21.1932	2.21069
SP_PIR_KEYWORDS	hydroxylation	8	1.34907	0.0576957	1307, 1280, 2006, 1281, 1295, 1277, 7373, 1278	592	50	8445	2.28243	1	0.547972	57.306	2.21069
SP_PIR_KEYWORDS	Secreted	59	9.94941	0.0795793	2006, 1191, 84171, 1295, 3339, 10404, 8635, 83440, 6347, 6423, 3625, 3624, 4925, 434, 50487, 55540, 2199, 8425, 5329, 5328, 1280, 1281, 30008, 5118, 302, 5176, 3552, 5364, 9210, 3956, 2519, 5270, 1277, 1278, 7078, 50859, 84293, 3263, 4878, 6804, 54829, 7148, 8076, 79411, 84695, 1842, 7422, 1803, 10631, 7373, 2348, 1307, 4237, 1441, 3735, 3371, 10512, 54749, 567	592	690	8445	1.21978	1	0.556924	69.506	2.21069
GOTERM_CC_FAT	GO:0044421~extracellular region part	46	7.75717	0.0959182	3263, 2006, 10267, 1191, 84171, 1295, 10404, 3339, 10850, 6347, 7148, 54829, 3624, 8076, 84695, 4925, 434, 1842, 7422, 10631, 50487, 2199, 7373, 8425, 1307, 1280, 4237, 1281, 30008, 302, 5176, 3371, 3552, 10512, 5037, 9210, 3956, 5270, 1277, 6050, 1278, 7078, 135228, 3068, 3958, 50859	465	494	6172	1.23596	1	0.547069	75.8818	2.21069
GOTERM_CC_FAT	GO:0042641~actomyosin	9	1.51771	0.000240522	7168, 4627, 6804, 4628, 70, 7791, 3611, 81, 51474	465	24	6172	4.97742	0.0987006	0.0171705	0.338702	2.19337
GOTERM_CC_FAT	GO:0001725~stress fiber	7	1.18044	0.00357844	7168, 4627, 4628, 7791, 3611, 81, 51474	465	21	6172	4.42437	0.787467	0.0824394	4.93046	2.19337
GOTERM_CC_FAT	GO:0032432~actin filament bundle	7	1.18044	0.00585375	7168, 4627, 4628, 7791, 3611, 81, 51474	465	23	6172	4.03964	0.920837	0.104409	7.94694	2.19337
GOTERM_MF_FAT	GO:0051015~actin filament binding	8	1.34907	0.0141673	7430, 91624, 4627, 4635, 2316, 4628, 81, 51474	456	36	6200	3.02144	0.999958	0.763339	19.3834	2.19337
GOTERM_BP_FAT	GO:0030048~actin filament-based movement	4	0.674536	0.151216	7168, 4627, 4628, 70	497	18	6549	2.92824	1	0.95749	94.4006	2.19337
GOTERM_BP_FAT	GO:0007018~microtubule-based movement	13	2.19224	0.000264003	7846, 347733, 3832, 5048, 10376, 9371, 3895, 9493, 84790, 3796, 55605, 10749, 3799	497	50	6549	3.42604	0.473139	0.0480985	0.463144	2.17523
UP_SEQ_FEATURE	domain:Kinesin-motor	7	1.18044	0.00140532	9493, 3832, 10749, 3796, 55605, 3799, 9371	591	19	8439	5.26075	0.91818	0.91818	2.35677	2.17523
INTERPRO	IPR019821:Kinesin, motor region, conserved site	7	1.18044	0.00161781	9493, 3832, 10749, 3796, 55605, 3799, 9371	558	19	7752	5.11828	0.817922	0.573294	2.54183	2.17523
INTERPRO	IPR001752:Kinesin, motor region	7	1.18044	0.00161781	9493, 3832, 10749, 3796, 55605, 3799, 9371	558	19	7752	5.11828	0.817922	0.573294	2.54183	2.17523
SP_PIR_KEYWORDS	motor protein	13	2.19224	0.0018469	3832, 4641, 9371, 10627, 399687, 4627, 4635, 9493, 4628, 3796, 55605, 10749, 3799	592	66	8445	2.80981	0.589008	0.0776539	2.61283	2.17523
SMART	SM00129:KISc	7	1.18044	0.00241948	9493, 3832, 10749, 3796, 55605, 3799, 9371	321	19	4108	4.71487	0.410267	0.232059	3.03213	2.17523
GOTERM_MF_FAT	GO:0003774~motor activity	14	2.36088	0.00284833	3832, 4641, 9371, 10540, 399687, 10627, 4627, 4635, 9493, 4628, 3796, 55605, 10749, 3799	456	75	6200	2.53801	0.866898	0.331907	4.21587	2.17523
GOTERM_MF_FAT	GO:0003777~microtubule motor activity	7	1.18044	0.0397489	9493, 3832, 10749, 3796, 55605, 3799, 9371	456	35	6200	2.7193	1	0.889845	45.8001	2.17523
GOTERM_CC_FAT	GO:0005871~kinesin complex	4	0.674536	0.0825823	9493, 3832, 3799, 9371	465	14	6172	3.79232	1	0.504679	70.349	2.17523
UP_SEQ_FEATURE	region of interest:Globular	3	0.505902	0.151348	3796, 3799, 9371	591	10	8439	4.28376	1	0.999701	93.8154	2.17523
GOTERM_CC_FAT	GO:0005875~microtubule associated complex	8	1.34907	0.192412	9493, 3832, 5048, 4131, 7461, 3799, 10540, 9371	465	63	6172	1.68548	1	0.722579	95.0911	2.17523
GOTERM_BP_FAT	GO:0009719~response to endogenous stimulus	27	6.60147	0.00132889	5167, 5577, 55186, 59345, 2099, 23175, 3481, 7390, 3417, 7049, 79602, 3553, 2170, 205, 7832, 2308, 5588, 100133941, 9370, 4435, 229, 5170, 2690, 6256, 4257, 10628, 5295	318	286	6549	1.94422	0.956872	0.189068	2.30397	2.15536
GOTERM_BP_FAT	GO:0009725~response to hormone stimulus	24	5.86797	0.00407919	5167, 7832, 2308, 5588, 100133941, 5577, 9370, 55186, 4435, 229, 5170, 2690, 59345, 6256, 2099, 23175, 3481, 10628, 3417, 7049, 3553, 79602, 2170, 5295	318	263	6549	1.87933	0.999936	0.291854	6.9143	2.15536
GOTERM_BP_FAT	GO:0010033~response to organic substance	38	9.29095	0.00592647	5167, 2052, 5577, 55186, 59345, 2099, 23175, 3481, 3458, 7390, 3417, 7049, 3553, 79602, 2170, 205, 7832, 5588, 2308, 123, 3303, 100133941, 9370, 5170, 229, 4435, 2690, 6256, 2752, 4257, 6880, 348, 2180, 10628, 10935, 3977, 53, 5295	318	501	6549	1.56205	0.999999	0.33853	9.89486	2.15536
GOTERM_BP_FAT	GO:0032868~response to insulin stimulus	10	2.44499	0.00821908	3481, 5167, 5588, 2308, 5170, 2690, 6256, 2170, 23175, 5295	318	73	6549	2.82114	1	0.358158	13.4689	2.15536
GOTERM_BP_FAT	GO:0032869~cellular response to insulin stimulus	8	1.95599	0.0107725	3481, 5167, 2308, 5170, 2690, 6256, 23175, 5295	318	51	6549	3.23048	1	0.413408	17.292	2.15536
GOTERM_BP_FAT	GO:0032870~cellular response to hormone stimulus	11	2.68949	0.0149875	3481, 5167, 2308, 5577, 5170, 2690, 79602, 59345, 6256, 23175, 5295	318	94	6549	2.40998	1	0.477466	23.2565	2.15536
GOTERM_BP_FAT	GO:0043434~response to peptide hormone stimulus	12	2.93399	0.0191749	3481, 5167, 7832, 5588, 2308, 229, 5170, 2690, 6256, 2170, 23175, 5295	318	112	6549	2.20654	1	0.50547	28.7786	2.15536
GOTERM_BP_FAT	GO:0051495~positive regulation of cytoskeleton organization	10	1.68634	0.000193352	7168, 10174, 387, 10096, 4088, 857, 10109, 4131, 5879, 10435	497	29	6549	4.54381	0.374567	0.0458468	0.339399	1.97345
GOTERM_BP_FAT	GO:0051496~positive regulation of stress fiber formation	4	0.674536	0.0119994	7168, 10174, 387, 4088	497	7	6549	7.52975	1	0.519279	19.1233	1.97345
GOTERM_BP_FAT	GO:0032233~positive regulation of actin filament bundle formation	4	0.674536	0.0119994	7168, 10174, 387, 4088	497	7	6549	7.52975	1	0.519279	19.1233	1.97345
GOTERM_BP_FAT	GO:0051492~regulation of stress fiber formation	4	0.674536	0.069829	7168, 10174, 387, 4088	497	13	6549	4.05448	1	0.903907	71.9918	1.97345
GOTERM_BP_FAT	GO:0032231~regulation of actin filament bundle formation	4	0.674536	0.069829	7168, 10174, 387, 4088	497	13	6549	4.05448	1	0.903907	71.9918	1.97345
GOTERM_BP_FAT	GO:0001944~vasculature development	18	4.40098	0.00233229	7857, 2308, 2034, 1901, 7763, 4435, 290, 8841, 8613, 1906, 348, 10370, 183, 2246, 7852, 7049, 3553, 8879	318	164	6549	2.26035	0.995994	0.277259	4.01037	1.95349
GOTERM_BP_FAT	GO:0001568~blood vessel development	17	4.15648	0.00472105	7857, 2308, 2034, 1901, 4435, 290, 8841, 8613, 1906, 348, 10370, 2246, 183, 7852, 7049, 3553, 8879	318	161	6549	2.17456	0.999986	0.302931	7.96032	1.95349
GOTERM_BP_FAT	GO:0048514~blood vessel morphogenesis	14	3.42298	0.0158042	7857, 2034, 1901, 4435, 8841, 290, 1906, 348, 10370, 2246, 183, 7852, 3553, 8879	318	138	6549	2.08928	1	0.489564	24.3642	1.95349
GOTERM_BP_FAT	GO:0001525~angiogenesis	9	2.20049	0.0881954	7857, 2246, 2034, 7852, 1901, 3553, 290, 8841, 1906	318	95	6549	1.95104	1	0.729366	80.179	1.95349
GOTERM_BP_FAT	GO:0006631~fatty acid metabolic process	20	4.88998	5.86976e-06	4023, 2110, 10891, 60481, 5577, 4706, 9370, 2690, 1906, 22949, 2180, 6319, 5571, 30, 1375, 79602, 5740, 1632, 2170, 2182	318	123	6549	3.34867	0.0137803	0.0137803	0.0102885	1.91153
GOTERM_BP_FAT	GO:0044242~cellular lipid catabolic process	9	2.20049	0.00573183	9588, 4023, 30, 2110, 1375, 9370, 8879, 1632, 2717	318	57	6549	3.25174	0.999999	0.337536	9.5851	1.91153
GOTERM_BP_FAT	GO:0019395~fatty acid oxidation	7	1.71149	0.00605743	30, 2110, 1375, 10891, 9370, 79602, 1632	318	35	6549	4.11887	0.999999	0.336602	10.1027	1.91153
GOTERM_BP_FAT	GO:0034440~lipid oxidation	7	1.71149	0.00605743	30, 2110, 1375, 10891, 9370, 79602, 1632	318	35	6549	4.11887	0.999999	0.336602	10.1027	1.91153
GOTERM_BP_FAT	GO:0030258~lipid modification	8	1.95599	0.0132127	30, 2110, 1375, 10891, 9370, 79602, 1632, 5295	318	53	6549	3.10858	1	0.460186	20.7963	1.91153
GOTERM_BP_FAT	GO:0006635~fatty acid beta-oxidation	5	1.22249	0.0440705	30, 2110, 1375, 9370, 1632	318	28	6549	3.67756	1	0.637505	54.6175	1.91153
GOTERM_BP_FAT	GO:0016042~lipid catabolic process	10	2.44499	0.0443894	9588, 4023, 30, 2110, 1375, 9370, 8879, 1632, 2717, 348	318	97	6549	2.12313	1	0.636731	54.8821	1.91153
GOTERM_BP_FAT	GO:0009062~fatty acid catabolic process	5	1.22249	0.0666823	30, 2110, 1375, 9370, 1632	318	32	6549	3.21787	1	0.680446	70.17	1.91153
GOTERM_BP_FAT	GO:0046395~carboxylic acid catabolic process	7	1.71149	0.18984	30, 2110, 1375, 9370, 64087, 1632, 10993	318	80	6549	1.802	1	0.874275	97.5034	1.91153
GOTERM_BP_FAT	GO:0016054~organic acid catabolic process	7	1.71149	0.18984	30, 2110, 1375, 9370, 64087, 1632, 10993	318	80	6549	1.802	1	0.874275	97.5034	1.91153
GOTERM_BP_FAT	GO:0006576~biogenic amine metabolic process	10	2.44499	0.00065415	220074, 223, 4128, 43, 1375, 2034, 55500, 6817, 2170, 79814	318	51	6549	4.03811	0.787097	0.157919	1.14047	1.83164
SP_PIR_KEYWORDS	catecholamine metabolism	3	0.733496	0.0129683	220074, 4128, 6817	407	4	8445	15.562	0.998172	0.5937	17.0602	1.83164
GOTERM_BP_FAT	GO:0018958~phenol metabolic process	4	0.977995	0.0331439	220074, 4128, 2034, 6817	318	15	6549	5.49182	1	0.575471	44.6127	1.83164
GOTERM_BP_FAT	GO:0006584~catecholamine metabolic process	4	0.977995	0.0331439	220074, 4128, 2034, 6817	318	15	6549	5.49182	1	0.575471	44.6127	1.83164
GOTERM_BP_FAT	GO:0009712~catechol metabolic process	4	0.977995	0.0331439	220074, 4128, 2034, 6817	318	15	6549	5.49182	1	0.575471	44.6127	1.83164
GOTERM_BP_FAT	GO:0034311~diol metabolic process	4	0.977995	0.0331439	220074, 4128, 2034, 6817	318	15	6549	5.49182	1	0.575471	44.6127	1.83164
GOTERM_MF_FAT	GO:0008289~lipid binding	24	5.86797	0.00708245	29887, 27071, 4023, 58488, 216, 5588, 4706, 6258, 1901, 54877, 6256, 2099, 795, 6857, 348, 8301, 92017, 11188, 8411, 1622, 2170, 5295, 2171, 9644	312	266	6200	1.79294	0.992207	0.702884	10.1326	1.8152
GOTERM_MF_FAT	GO:0035091~phosphoinositide binding	9	2.20049	0.0166497	29887, 8301, 92017, 11188, 54877, 8411, 5295, 6857, 9644	312	66	6200	2.70979	0.99999	0.852105	22.3042	1.8152
GOTERM_MF_FAT	GO:0005543~phospholipid binding	12	2.93399	0.0303963	29887, 8301, 27071, 92017, 11188, 58488, 54877, 8411, 5295, 6857, 348, 9644	312	116	6200	2.0557	1	0.778184	37.122	1.8152
SP_PIR_KEYWORDS	selenocysteine	5	1.22249	0.0138133	6414, 22928, 2878, 7296, 83642	407	20	8445	5.18735	0.998791	0.568201	18.0721	1.76598
SP_PIR_KEYWORDS	selenium	5	1.22249	0.0164307	6414, 22928, 2878, 7296, 83642	407	21	8445	4.94033	0.999665	0.55076	21.1336	1.76598
GOTERM_MF_FAT	GO:0008430~selenium binding	5	1.22249	0.0221879	6414, 22928, 2878, 7296, 83642	312	22	6200	4.51632	1	0.784004	28.6277	1.76598
GOTERM_BP_FAT	GO:0010675~regulation of cellular carbohydrate metabolic process	7	1.71149	0.000614629	3458, 3481, 5571, 5167, 10891, 9370, 11319	318	23	6549	6.26784	0.766233	0.166131	1.07192	1.76349
GOTERM_BP_FAT	GO:0006109~regulation of carbohydrate metabolic process	7	1.71149	0.000614629	3458, 3481, 5571, 5167, 10891, 9370, 11319	318	23	6549	6.26784	0.766233	0.166131	1.07192	1.76349
GOTERM_BP_FAT	GO:0019217~regulation of fatty acid metabolic process	8	1.95599	0.00101103	2180, 3481, 5571, 183, 1375, 10891, 51719, 9370	318	34	6549	4.84573	0.908487	0.195383	1.75748	1.76349
GOTERM_BP_FAT	GO:0019216~regulation of lipid metabolic process	12	2.93399	0.00109251	134, 2180, 3458, 3481, 5571, 183, 1375, 10891, 51719, 9370, 3553, 348	318	77	6549	3.20951	0.924536	0.193734	1.89785	1.76349
KEGG_PATHWAY	hsa04920:Adipocytokine signaling pathway	10	2.44499	0.00124675	2180, 5571, 1375, 10891, 5588, 9370, 6258, 79602, 6256, 2182	157	49	2795	3.63317	0.168591	0.0881838	1.4753	1.76349
GOTERM_BP_FAT	GO:0045834~positive regulation of lipid metabolic process	7	1.71149	0.0022627	3458, 3481, 183, 10891, 9370, 3553, 348	318	29	6549	4.97105	0.995276	0.284442	3.89293	1.76349
GOTERM_BP_FAT	GO:0010565~regulation of cellular ketone metabolic process	8	1.95599	0.00273093	2180, 3481, 5571, 183, 1375, 10891, 51719, 9370	318	40	6549	4.11887	0.998443	0.264971	4.68047	1.76349
GOTERM_BP_FAT	GO:0010906~regulation of glucose metabolic process	6	1.46699	0.00342939	3481, 5571, 5167, 10891, 9370, 11319	318	22	6549	5.61664	0.999703	0.268272	5.84393	1.76349
GOTERM_BP_FAT	GO:0031329~regulation of cellular catabolic process	7	1.71149	0.0103561	3458, 3481, 5571, 3553, 11319, 6880, 348	318	39	6549	3.69642	1	0.40762	16.6796	1.76349
GOTERM_BP_FAT	GO:0010677~negative regulation of cellular carbohydrate metabolic process	3	0.733496	0.0131327	3481, 5167, 9370	318	4	6549	15.4458	1	0.464754	20.6836	1.76349
GOTERM_BP_FAT	GO:0045912~negative regulation of carbohydrate metabolic process	3	0.733496	0.0131327	3481, 5167, 9370	318	4	6549	15.4458	1	0.464754	20.6836	1.76349
GOTERM_BP_FAT	GO:0046320~regulation of fatty acid oxidation	5	1.22249	0.0197339	2180, 5571, 1375, 10891, 51719	318	22	6549	4.68053	1	0.505024	29.4868	1.76349
GOTERM_BP_FAT	GO:0009894~regulation of catabolic process	8	1.95599	0.0228821	134, 3458, 3481, 5571, 3553, 11319, 6880, 348	318	59	6549	2.79245	1	0.537324	33.3527	1.76349
GOTERM_BP_FAT	GO:0010827~regulation of glucose transport	5	1.22249	0.0230018	3481, 5167, 9370, 3553, 5295	318	23	6549	4.47703	1	0.534223	33.4958	1.76349
GOTERM_BP_FAT	GO:0043255~regulation of carbohydrate biosynthetic process	4	0.977995	0.0393688	3481, 5167, 10891, 9370	318	16	6549	5.14858	1	0.609408	50.5416	1.76349
GOTERM_BP_FAT	GO:0006110~regulation of glycolysis	3	0.733496	0.0417323	3481, 5571, 11319	318	7	6549	8.82615	1	0.620527	52.6319	1.76349
GOTERM_BP_FAT	GO:0006111~regulation of gluconeogenesis	3	0.733496	0.0417323	3481, 10891, 9370	318	7	6549	8.82615	1	0.620527	52.6319	1.76349
GOTERM_BP_FAT	GO:0043471~regulation of cellular carbohydrate catabolic process	3	0.733496	0.0538948	3481, 5571, 11319	318	8	6549	7.72288	1	0.664257	62.1342	1.76349
GOTERM_BP_FAT	GO:0043470~regulation of carbohydrate catabolic process	3	0.733496	0.0538948	3481, 5571, 11319	318	8	6549	7.72288	1	0.664257	62.1342	1.76349
GOTERM_BP_FAT	GO:0043467~regulation of generation of precursor metabolites and energy	4	0.977995	0.0612714	3481, 5571, 5167, 11319	318	19	6549	4.33565	1	0.669519	66.9889	1.76349
GOTERM_BP_FAT	GO:0046324~regulation of glucose import	4	0.977995	0.0876631	3481, 5167, 9370, 5295	318	22	6549	3.74443	1	0.731383	79.9752	1.76349
GOTERM_BP_FAT	GO:0010676~positive regulation of cellular carbohydrate metabolic process	3	0.733496	0.128253	3458, 3481, 10891	318	13	6549	4.75254	1	0.808998	90.9818	1.76349
GOTERM_BP_FAT	GO:0045913~positive regulation of carbohydrate metabolic process	3	0.733496	0.128253	3458, 3481, 10891	318	13	6549	4.75254	1	0.808998	90.9818	1.76349
GOTERM_BP_FAT	GO:0045923~positive regulation of fatty acid metabolic process	3	0.733496	0.128253	183, 10891, 9370	318	13	6549	4.75254	1	0.808998	90.9818	1.76349
SP_PIR_KEYWORDS	diabetes mellitus	4	0.977995	0.149452	3481, 5167, 9370, 26580	407	28	8445	2.9642	1	0.837693	90.1699	1.76349
GOTERM_BP_FAT	GO:0042593~glucose homeostasis	4	0.977995	0.18774	3481, 10891, 51167, 9370	318	31	6549	2.65733	1	0.876527	97.3874	1.76349
GOTERM_BP_FAT	GO:0033500~carbohydrate homeostasis	4	0.977995	0.18774	3481, 10891, 51167, 9370	318	31	6549	2.65733	1	0.876527	97.3874	1.76349
GOTERM_BP_FAT	GO:0031032~actomyosin structure organization	7	1.18044	0.00371787	1264, 7168, 22998, 4628, 70, 71, 1265	497	21	6549	4.39235	0.999881	0.275925	6.33896	1.75675
UP_SEQ_FEATURE	domain:CH	8	1.34907	0.00569538	64780, 1264, 342527, 22998, 8874, 9645, 89795, 1265	591	32	8439	3.5698	0.999962	0.966255	9.23217	1.75675
INTERPRO	IPR001997:Calponin	3	0.505902	0.0280513	1264, 22998, 1265	558	4	7752	10.4194	1	0.993185	36.3927	1.75675
INTERPRO	IPR003096:SM22/calponin	3	0.505902	0.158213	1264, 22998, 1265	558	10	7752	4.16774	1	0.996524	93.5348	1.75675
GOTERM_BP_FAT	GO:0006414~translational elongation	18	3.03541	0.000197723	6173, 60678, 6122, 1933, 6124, 6133, 6142, 1938, 6125, 6161, 6154, 1915, 6152, 6203, 6210, 6224, 6139, 6129	497	86	6549	2.75799	0.381168	0.0426911	0.347059	1.75233
KEGG_PATHWAY	hsa03010:Ribosome	15	2.52951	0.00177647	6173, 6122, 6133, 6142, 6124, 6125, 6161, 6154, 6152, 6203, 6210, 6224, 6139, 6129, 200916	219	76	2795	2.51893	0.231374	0.0636704	2.09607	1.75233
SP_PIR_KEYWORDS	protein biosynthesis	22	3.70995	0.00184614	60678, 1933, 6122, 6133, 6142, 1938, 6125, 6161, 3735, 57176, 6154, 1915, 7453, 6152, 6203, 6210, 6224, 79048, 1975, 6139, 6129, 3646	592	151	8445	2.07837	0.588857	0.085046	2.61177	1.75233
SP_PIR_KEYWORDS	ribosome	13	2.19224	0.0018469	6122, 6133, 6142, 6124, 6125, 6161, 6154, 6152, 6203, 6210, 6224, 6139, 6129	592	66	8445	2.80981	0.589008	0.0776539	2.61283	1.75233
GOTERM_CC_FAT	GO:0022625~cytosolic large ribosomal subunit	8	1.34907	0.00698449	6122, 6142, 6124, 6125, 6161, 6154, 6152, 6129	465	31	6172	3.42532	0.951582	0.114068	9.41271	1.75233
GOTERM_CC_FAT	GO:0044445~cytosolic part	17	2.86678	0.0099038	55075, 6122, 6124, 6142, 6125, 6161, 6154, 6152, 1499, 6203, 10575, 10576, 6210, 5204, 6224, 5214, 6129	465	113	6172	1.99684	0.986428	0.152425	13.0973	1.75233
GOTERM_BP_FAT	GO:0006412~translation	28	4.72175	0.0273808	60678, 6122, 1933, 6124, 1939, 6142, 1938, 6125, 6161, 57176, 51373, 1915, 7453, 6210, 79048, 1975, 6139, 6173, 6133, 3735, 6154, 6152, 10987, 6203, 6224, 6129, 3646, 200916	497	243	6549	1.51834	1	0.726313	38.6215	1.75233
GOTERM_CC_FAT	GO:0022626~cytosolic ribosome	11	1.85497	0.0352043	6203, 6210, 6122, 6142, 6124, 6224, 6125, 6161, 6154, 6152, 6129	465	70	6172	2.08578	1	0.32095	39.6784	1.75233
GOTERM_CC_FAT	GO:0015934~large ribosomal subunit	9	1.51771	0.0386496	6122, 6142, 6124, 6125, 6161, 6154, 6152, 6139, 6129	465	52	6172	2.29727	1	0.333307	42.6465	1.75233
GOTERM_MF_FAT	GO:0003735~structural constituent of ribosome	16	2.69815	0.04179	6173, 6122, 6124, 6133, 6142, 6125, 6161, 51373, 6154, 6152, 6203, 6210, 6224, 6139, 6129, 200916	456	126	6200	1.72654	1	0.884185	47.514	1.75233
SP_PIR_KEYWORDS	ribosomal protein	16	2.69815	0.0677384	6173, 6122, 6124, 6133, 6142, 6125, 6161, 51373, 6154, 6152, 6203, 6210, 6224, 6139, 6129, 200916	592	141	8445	1.61875	1	0.543702	63.3797	1.75233
GOTERM_CC_FAT	GO:0033279~ribosomal subunit	13	2.19224	0.0795398	6122, 6142, 6124, 6125, 6161, 51373, 6154, 6152, 6203, 6210, 6224, 6139, 6129	465	102	6172	1.69167	1	0.504434	68.9315	1.75233
SP_PIR_KEYWORDS	ribonucleoprotein	21	3.54132	0.0977893	6173, 6122, 26065, 6124, 6133, 6142, 6125, 6161, 26523, 51373, 6154, 10492, 6152, 6203, 6210, 6224, 220988, 58517, 6139, 6129, 200916	592	210	8445	1.42652	1	0.621128	77.0954	1.75233
GOTERM_CC_FAT	GO:0005840~ribosome	17	2.86678	0.151749	6173, 6122, 6124, 6133, 6142, 6125, 6161, 51373, 6154, 6152, 6203, 6210, 6224, 6139, 6129, 200916, 134218	465	161	6172	1.40151	1	0.653947	90.1849	1.75233
GOTERM_CC_FAT	GO:0030529~ribonucleoprotein complex	29	4.89039	0.503075	6122, 6124, 6142, 1938, 6125, 6161, 51373, 6210, 2483, 220988, 58517, 81, 6139, 134218, 23524, 6173, 6133, 26523, 6154, 10492, 6152, 6203, 80153, 6224, 1655, 6129, 200916, 26986, 9416	465	368	6172	1.04598	1	0.948275	99.9948	1.75233
GOTERM_BP_FAT	GO:0046394~carboxylic acid biosynthetic process	12	2.93399	0.00743511	4023, 6319, 5571, 8803, 22928, 7390, 60481, 4706, 5740, 2752, 10993, 1906	318	98	6549	2.52176	1	0.356644	12.262	1.73312
GOTERM_BP_FAT	GO:0016053~organic acid biosynthetic process	12	2.93399	0.00743511	4023, 6319, 5571, 8803, 22928, 7390, 60481, 4706, 5740, 2752, 10993, 1906	318	98	6549	2.52176	1	0.356644	12.262	1.73312
SP_PIR_KEYWORDS	lipid synthesis	9	2.20049	0.0111236	84681, 6319, 5571, 84649, 60481, 4706, 51144, 5740, 91012	407	64	8445	2.91788	0.995496	0.660596	14.8111	1.73312
GOTERM_BP_FAT	GO:0006633~fatty acid biosynthetic process	7	1.71149	0.0271318	4023, 6319, 5571, 60481, 4706, 5740, 1906	318	48	6549	3.00334	1	0.547513	38.2551	1.73312
SP_PIR_KEYWORDS	Fatty acid biosynthesis	5	1.22249	0.0384641	6319, 5571, 60481, 4706, 5740	407	27	8445	3.84248	1	0.74159	42.9981	1.73312
GOTERM_BP_FAT	GO:0008610~lipid biosynthetic process	16	3.91198	0.0622199	4023, 10162, 84649, 60481, 4706, 91012, 1906, 6319, 5571, 1375, 51144, 55500, 5740, 150763, 2170, 7555	318	201	6549	1.63935	1	0.667281	67.5687	1.73312
SP_PIR_KEYWORDS	oxidoreductase	28	6.84597	0.00716727	5066, 4128, 2110, 216, 9946, 4706, 7296, 847, 6319, 1728, 2878, 3417, 5264, 10901, 3945, 223, 4200, 4718, 4190, 140809, 2326, 22949, 9588, 54920, 51167, 10935, 51144, 7385	407	341	8445	1.70376	0.969015	0.685913	9.79447	1.72001
GOTERM_MF_FAT	GO:0048037~cofactor binding	16	3.91198	0.0199558	4200, 2110, 9946, 4706, 4190, 7296, 10993, 847, 2326, 1728, 54920, 7390, 3417, 8879, 1622, 3945	312	167	6200	1.90388	0.999999	0.821106	26.1393	1.72001
GOTERM_MF_FAT	GO:0050662~coenzyme binding	12	2.93399	0.0483678	1728, 4200, 54920, 2110, 9946, 3417, 4190, 7296, 847, 1622, 2326, 3945	312	125	6200	1.90769	1	0.863552	52.5354	1.72001
GOTERM_BP_FAT	GO:0040012~regulation of locomotion	15	3.66748	0.00234814	134, 7857, 1901, 1906, 10395, 3908, 348, 10370, 3481, 11188, 183, 5270, 7049, 7852, 5295	318	123	6549	2.5115	0.996142	0.265637	4.0371	1.68511
GOTERM_BP_FAT	GO:0030334~regulation of cell migration	14	3.42298	0.00258264	134, 1901, 1906, 10395, 3908, 348, 10370, 3481, 11188, 183, 5270, 7049, 7852, 5295	318	111	6549	2.59748	0.997787	0.263365	4.43171	1.68511
GOTERM_BP_FAT	GO:0051270~regulation of cell motion	14	3.42298	0.00671934	134, 1901, 1906, 10395, 3908, 348, 10370, 3481, 11188, 183, 5270, 7049, 7852, 5295	318	124	6549	2.32517	1	0.342575	11.1463	1.68511
GOTERM_BP_FAT	GO:0030336~negative regulation of cell migration	6	1.46699	0.0282817	134, 10370, 11188, 7049, 10395, 348	318	36	6549	3.43239	1	0.54553	39.522	1.68511
GOTERM_BP_FAT	GO:0040013~negative regulation of locomotion	6	1.46699	0.038433	134, 10370, 11188, 7049, 10395, 348	318	39	6549	3.16836	1	0.615238	49.6903	1.68511
GOTERM_BP_FAT	GO:0051271~negative regulation of cell motion	6	1.46699	0.0462914	134, 10370, 11188, 7049, 10395, 348	318	41	6549	3.01381	1	0.638903	56.4306	1.68511
GOTERM_BP_FAT	GO:0022604~regulation of cell morphogenesis	4	0.977995	0.780497	7049, 10395, 4155, 348	318	84	6549	0.980683	1	0.999536	100	1.68511
SP_PIR_KEYWORDS	fatty acid metabolism	7	1.71149	0.0100855	2180, 30, 1375, 79602, 1632, 23175, 2182	407	39	8445	3.72425	0.992524	0.705952	13.5205	1.68035
SP_PIR_KEYWORDS	lipid metabolism	10	2.44499	0.0111778	2180, 30, 1375, 84649, 79602, 8879, 6817, 1632, 23175, 2182	407	77	8445	2.69473	0.995614	0.59541	14.878	1.68035
KEGG_PATHWAY	hsa00071:Fatty acid metabolism	6	1.46699	0.0175636	2180, 223, 30, 1375, 1632, 2182	157	28	2795	3.81483	0.92738	0.480885	19.0316	1.68035
SP_PIR_KEYWORDS	coenzyme A	4	0.977995	0.0959253	2180, 5167, 30, 1375	407	23	8445	3.60859	1	0.771445	76.4282	1.68035
UP_SEQ_FEATURE	site:Involved in polymerization	3	0.505902	0.0139603	7846, 84790, 10376	591	3	8439	14.2792	1	0.984559	21.2132	1.6342
INTERPRO	IPR002452:Alpha tubulin	3	0.505902	0.0147243	7846, 84790, 10376	558	3	7752	13.8925	1	0.979784	21.0127	1.6342
INTERPRO	IPR017975:Tubulin, conserved site	4	0.674536	0.0223461	7846, 347733, 84790, 10376	558	9	7752	6.17443	1	0.991391	30.1887	1.6342
INTERPRO	IPR000217:Tubulin	4	0.674536	0.0223461	7846, 347733, 84790, 10376	558	9	7752	6.17443	1	0.991391	30.1887	1.6342
INTERPRO	IPR018316:Tubulin/FtsZ, 2-layer sandwich domain	4	0.674536	0.0223461	7846, 347733, 84790, 10376	558	9	7752	6.17443	1	0.991391	30.1887	1.6342
PIR_SUPERFAMILY	PIRSF002306:tubulin	4	0.674536	0.028551	7846, 347733, 84790, 10376	296	9	3739	5.61411	0.999916	0.990837	32.404	1.6342
INTERPRO	IPR003008:Tubulin/FtsZ, GTPase domain	4	0.674536	0.0302503	7846, 347733, 84790, 10376	558	10	7752	5.55699	1	0.982391	38.643	1.6342
GOTERM_BP_FAT	GO:0051258~protein polymerization	6	1.0118	0.04261	7846, 347733, 84790, 857, 5879, 10376	497	26	6549	3.04086	1	0.823158	53.4936	1.6342
GOTERM_BP_FAT	GO:0051592~response to calcium ion	8	1.34907	0.0166513	595, 805, 22872, 3710, 801, 553115, 71, 857, 5037	497	36	6549	2.92824	1	0.621033	25.5633	1.61714
GOTERM_BP_FAT	GO:0010038~response to metal ion	13	2.19224	0.0197565	595, 805, 22872, 598, 3710, 801, 18, 857, 79901, 1499, 5037, 553115, 23327, 71	497	82	6549	2.08905	1	0.667348	29.5895	1.61714
GOTERM_BP_FAT	GO:0010035~response to inorganic substance	17	2.86678	0.0427993	595, 805, 22872, 598, 3710, 801, 18, 857, 8061, 79901, 1499, 5037, 7168, 1277, 23327, 553115, 71, 4131	497	133	6549	1.68429	1	0.819549	53.655	1.61714
SP_PIR_KEYWORDS	mitochondrion	41	10.0244	0.00565744	253512, 1352, 5166, 4128, 4697, 2110, 1431, 4706, 55186, 54534, 664, 54739, 27089, 5019, 513, 64981, 205, 4200, 55794, 11216, 4718, 326625, 6834, 51073, 4257, 79814, 27301, 1831, 2180, 84681, 1375, 10476, 8803, 10935, 92609, 64087, 10456, 1632, 150763, 7385, 2182	407	552	8445	1.54117	0.935449	0.935449	7.8086	1.47008
GOTERM_CC_FAT	GO:0005740~mitochondrial envelope	26	6.35697	0.00672217	1352, 253512, 5166, 4128, 2110, 4697, 4706, 55186, 664, 847, 373156, 27089, 513, 4718, 4257, 6834, 27301, 2180, 10628, 10476, 1375, 92609, 150763, 1632, 7385, 2182	308	298	6172	1.74837	0.916995	0.711894	8.87817	1.47008
GOTERM_CC_FAT	GO:0005739~mitochondrion	51	12.4694	0.00856185	1352, 5166, 4697, 2110, 55186, 847, 5019, 7390, 64981, 205, 55794, 3303, 2752, 6834, 4257, 79814, 10628, 84681, 10476, 1375, 92609, 7385, 253512, 4128, 1431, 4706, 54534, 664, 373156, 54739, 27089, 513, 3985, 10901, 1508, 4200, 11216, 4718, 2690, 326625, 51073, 27301, 2180, 1831, 8803, 10935, 64087, 10456, 150763, 1632, 2182	308	722	6172	1.41549	0.958119	0.652726	11.1772	1.47008
GOTERM_CC_FAT	GO:0044429~mitochondrial part	33	8.06846	0.00978375	1352, 253512, 5166, 4128, 2110, 4697, 1431, 4706, 55186, 664, 847, 373156, 27089, 5019, 513, 64981, 205, 4200, 55794, 4718, 4257, 6834, 27301, 2180, 10628, 1375, 10476, 64087, 92609, 1632, 150763, 7385, 2182	308	421	6172	1.57075	0.97343	0.515964	12.6743	1.47008
GOTERM_CC_FAT	GO:0031966~mitochondrial membrane	24	5.86797	0.011741	253512, 1352, 5166, 4128, 2110, 4697, 4718, 4706, 55186, 664, 6834, 373156, 4257, 27089, 27301, 513, 2180, 1375, 10476, 92609, 1632, 150763, 7385, 2182	308	280	6172	1.71763	0.987197	0.516325	15.0237	1.47008
GOTERM_CC_FAT	GO:0044455~mitochondrial membrane part	10	2.44499	0.0408036	513, 2110, 4697, 10476, 4718, 4706, 92609, 664, 6834, 7385	308	93	6172	2.15473	1	0.818779	43.6869	1.47008
GOTERM_CC_FAT	GO:0005743~mitochondrial inner membrane	17	4.15648	0.080352	253512, 5166, 2110, 4697, 4718, 4706, 55186, 6834, 4257, 373156, 27301, 27089, 513, 10476, 92609, 1632, 7385	308	220	6172	1.54847	1	0.923903	68.4825	1.47008
GOTERM_CC_FAT	GO:0031967~organelle envelope	29	7.09046	0.0855093	1352, 253512, 5166, 4128, 2110, 4697, 4706, 55186, 664, 847, 373156, 27089, 513, 6319, 4718, 4257, 6834, 27301, 2180, 2781, 10628, 1375, 10476, 92609, 10456, 150763, 1632, 7385, 2182	308	431	6172	1.34833	1	0.920916	70.8334	1.47008
GOTERM_CC_FAT	GO:0031975~envelope	29	7.09046	0.0901672	1352, 253512, 5166, 4128, 2110, 4697, 4706, 55186, 664, 847, 373156, 27089, 513, 6319, 4718, 4257, 6834, 27301, 2180, 2781, 10628, 1375, 10476, 92609, 10456, 150763, 1632, 7385, 2182	308	433	6172	1.3421	1	0.91714	72.8158	1.47008
SP_PIR_KEYWORDS	mitochondrion inner membrane	11	2.68949	0.0990015	253512, 513, 2110, 4697, 10476, 4718, 55186, 92609, 6834, 7385, 27089	407	131	8445	1.74231	1	0.762758	77.5519	1.47008
GOTERM_CC_FAT	GO:0019866~organelle inner membrane	17	4.15648	0.120633	253512, 5166, 2110, 4697, 4718, 4706, 55186, 6834, 4257, 373156, 27301, 27089, 513, 10476, 92609, 1632, 7385	308	234	6172	1.45582	1	0.948427	83.0009	1.47008
GOTERM_CC_FAT	GO:0031090~organelle membrane	42	10.2689	0.202441	1352, 1601, 253512, 5166, 23204, 4128, 8884, 4697, 2110, 4706, 55186, 847, 664, 373156, 8613, 27089, 10959, 513, 3481, 6319, 94101, 123720, 8879, 4718, 22883, 26580, 290, 6834, 2326, 4257, 6857, 27301, 2180, 55198, 1375, 10476, 92609, 10456, 1632, 150763, 7385, 2182	308	723	6172	1.16409	1	0.949257	95.5754	1.47008
GOTERM_MF_FAT	GO:0016209~antioxidant activity	8	1.95599	0.00148911	9588, 10935, 2878, 7296, 140809, 847, 373156, 348	312	35	6200	4.54212	0.638619	0.39885	2.21505	1.45818
GOTERM_BP_FAT	GO:0006800~oxygen and reactive oxygen species metabolic process	8	1.95599	0.00315955	9588, 183, 10935, 51167, 2878, 100133941, 847, 664	318	41	6549	4.01841	0.999436	0.267805	5.39604	1.45818
GOTERM_BP_FAT	GO:0006979~response to oxidative stress	13	3.17848	0.00456384	2110, 2034, 140809, 847, 348, 23467, 9588, 1728, 10628, 6414, 10935, 2878, 3417	318	105	6549	2.54978	0.99998	0.311255	7.70515	1.45818
GOTERM_BP_FAT	GO:0042744~hydrogen peroxide catabolic process	4	0.977995	0.0138679	9588, 10935, 2878, 847	318	11	6549	7.48885	1	0.457385	21.713	1.45818
GOTERM_BP_FAT	GO:0070301~cellular response to hydrogen peroxide	4	0.977995	0.0178383	9588, 10935, 2878, 847	318	12	6549	6.86478	1	0.491049	27.0581	1.45818
GOTERM_MF_FAT	GO:0016684~oxidoreductase activity, acting on peroxide as acceptor	5	1.22249	0.0258274	9588, 10935, 2878, 847, 373156	312	23	6200	4.31996	1	0.774476	32.5183	1.45818
GOTERM_MF_FAT	GO:0004601~peroxidase activity	5	1.22249	0.0258274	9588, 10935, 2878, 847, 373156	312	23	6200	4.31996	1	0.774476	32.5183	1.45818
GOTERM_BP_FAT	GO:0010035~response to inorganic substance	13	3.17848	0.0270135	229, 6256, 847, 6857, 360, 348, 23467, 9588, 513, 10628, 10935, 7390, 2878	318	133	6549	2.01298	1	0.550329	38.1234	1.45818
GOTERM_BP_FAT	GO:0042542~response to hydrogen peroxide	6	1.46699	0.038433	9588, 23467, 10628, 10935, 2878, 847	318	39	6549	3.16836	1	0.615238	49.6903	1.45818
SP_PIR_KEYWORDS	peroxidase	4	0.977995	0.0387394	9588, 10935, 2878, 847	407	16	8445	5.18735	1	0.696599	43.2315	1.45818
GOTERM_BP_FAT	GO:0000302~response to reactive oxygen species	7	1.71149	0.0415874	9588, 23467, 10628, 10935, 2878, 847, 348	318	53	6549	2.72001	1	0.622773	52.5061	1.45818
GOTERM_BP_FAT	GO:0034599~cellular response to oxidative stress	5	1.22249	0.0440705	9588, 10935, 2878, 2034, 847	318	28	6549	3.67756	1	0.637505	54.6175	1.45818
GOTERM_BP_FAT	GO:0042743~hydrogen peroxide metabolic process	4	0.977995	0.046141	9588, 10935, 2878, 847	318	17	6549	4.84573	1	0.641035	56.3099	1.45818
GOTERM_MF_FAT	GO:0004602~glutathione peroxidase activity	3	0.733496	0.0714955	9588, 2878, 373156	312	9	6200	6.62393	1	0.910419	67.2084	1.45818
GOTERM_BP_FAT	GO:0034614~cellular response to reactive oxygen species	4	0.977995	0.0876631	9588, 10935, 2878, 847	318	22	6549	3.74443	1	0.731383	79.9752	1.45818
INTERPRO	IPR012335:Thioredoxin fold	6	1.46699	0.230589	9588, 10935, 1937, 2941, 2878, 7296	381	67	7752	1.82207	1	0.999999	98.2207	1.45818
SP_PIR_KEYWORDS	Redox-active center	3	0.733496	0.475737	9588, 10935, 7296	407	33	8445	1.88631	1	0.972266	99.9904	1.45818
GOTERM_BP_FAT	GO:0045454~cell redox homeostasis	3	0.733496	0.683052	9588, 10935, 7296	318	48	6549	1.28715	1	0.998086	100	1.45818
GOTERM_BP_FAT	GO:0009755~hormone-mediated signaling	7	1.18044	0.0265058	2791, 434, 2782, 112, 55970, 2778, 2783	497	31	6549	2.97547	1	0.721513	37.6435	1.44971
GOTERM_CC_FAT	GO:0019897~extrinsic to plasma membrane	6	1.0118	0.0302829	2791, 2782, 55970, 2778, 5879, 1499	465	24	6172	3.31828	0.999998	0.315834	35.1905	1.44971
GOTERM_CC_FAT	GO:0005834~heterotrimeric G-protein complex	4	0.674536	0.0557599	2791, 2782, 55970, 2778	465	12	6172	4.42437	1	0.409839	55.4797	1.44971
GOTERM_BP_FAT	GO:0031329~regulation of cellular catabolic process	7	1.71149	0.0103561	3458, 3481, 5571, 3553, 11319, 6880, 348	318	39	6549	3.69642	1	0.40762	16.6796	1.44751
GOTERM_BP_FAT	GO:0051048~negative regulation of secretion	6	1.46699	0.0200203	134, 3481, 9370, 10468, 3553, 1906	318	33	6549	3.74443	1	0.504933	29.8471	1.44751
GOTERM_BP_FAT	GO:0009894~regulation of catabolic process	8	1.95599	0.0228821	134, 3458, 3481, 5571, 3553, 11319, 6880, 348	318	59	6549	2.79245	1	0.537324	33.3527	1.44751
GOTERM_BP_FAT	GO:0030162~regulation of proteolysis	6	1.46699	0.0314506	3458, 3481, 5270, 3553, 6880, 348	318	37	6549	3.33962	1	0.564016	42.8875	1.44751
GOTERM_BP_FAT	GO:0048585~negative regulation of response to stimulus	8	1.95599	0.0365904	134, 3481, 7538, 5167, 9370, 3553, 8841, 348	318	65	6549	2.53469	1	0.600658	47.9734	1.44751
GOTERM_BP_FAT	GO:0050995~negative regulation of lipid catabolic process	3	0.733496	0.0417323	134, 3481, 3553	318	7	6549	8.82615	1	0.620527	52.6319	1.44751
GOTERM_BP_FAT	GO:0045833~negative regulation of lipid metabolic process	4	0.977995	0.046141	134, 3481, 3553, 348	318	17	6549	4.84573	1	0.641035	56.3099	1.44751
GOTERM_BP_FAT	GO:0009895~negative regulation of catabolic process	4	0.977995	0.0695957	134, 3481, 3553, 6880	318	20	6549	4.11887	1	0.681615	71.7608	1.44751
GOTERM_BP_FAT	GO:0050994~regulation of lipid catabolic process	3	0.733496	0.128253	134, 3481, 3553	318	13	6549	4.75254	1	0.808998	90.9818	1.44751
GOTERM_BP_FAT	GO:0051046~regulation of secretion	13	3.17848	0.00663192	134, 3596, 5588, 136, 9370, 6857, 1906, 3458, 3481, 43, 183, 10468, 3553	318	110	6549	2.43388	1	0.34632	11.0092	1.43187
GOTERM_BP_FAT	GO:0046888~negative regulation of hormone secretion	5	1.22249	0.00776533	134, 9370, 10468, 3553, 1906	318	17	6549	6.05716	1	0.355179	12.7723	1.43187
GOTERM_BP_FAT	GO:0051048~negative regulation of secretion	6	1.46699	0.0200203	134, 3481, 9370, 10468, 3553, 1906	318	33	6549	3.74443	1	0.504933	29.8471	1.43187
GOTERM_BP_FAT	GO:0060341~regulation of cellular localization	14	3.42298	0.0217775	134, 3596, 5588, 136, 9370, 6857, 1906, 3458, 3481, 43, 183, 22916, 10468, 3553	318	144	6549	2.00223	1	0.524593	32.0196	1.43187
GOTERM_BP_FAT	GO:0046883~regulation of hormone secretion	6	1.46699	0.0505532	134, 3458, 9370, 10468, 3553, 1906	318	42	6549	2.94205	1	0.652571	59.7202	1.43187
GOTERM_BP_FAT	GO:0051051~negative regulation of transport	9	2.20049	0.0586904	134, 10550, 3481, 7529, 5167, 9370, 10468, 3553, 1906	318	87	6549	2.13045	1	0.667083	65.3612	1.43187
GOTERM_BP_FAT	GO:0008217~regulation of blood pressure	6	1.46699	0.17161	134, 11188, 183, 9370, 1113, 1906	318	61	6549	2.02567	1	0.859237	96.3123	1.43187
GOTERM_BP_FAT	GO:0051899~membrane depolarization	3	0.733496	0.306853	134, 9370, 1906	318	23	6549	2.68622	1	0.942704	99.8379	1.43187
GOTERM_MF_FAT	GO:0050661~NADP or NADPH binding	5	1.22249	0.0298049	9946, 3417, 7296, 847, 2326	312	24	6200	4.13996	1	0.796017	36.5431	1.41864
SP_PIR_KEYWORDS	nadp	10	2.44499	0.0384805	1728, 9946, 419, 51144, 3417, 7296, 10901, 847, 2326, 22949	407	95	8445	2.18415	1	0.717349	43.012	1.41864
GOTERM_MF_FAT	GO:0050662~coenzyme binding	12	2.93399	0.0483678	1728, 4200, 54920, 2110, 9946, 3417, 4190, 7296, 847, 1622, 2326, 3945	312	125	6200	1.90769	1	0.863552	52.5354	1.41864
KEGG_PATHWAY	hsa04530:Tight junction	14	2.36088	0.0157103	1499, 2771, 10627, 9218, 387, 4627, 4628, 71, 22800, 2036, 2035, 81, 7082, 998	219	87	2795	2.05374	0.904017	0.253939	17.193	1.39301
KEGG_PATHWAY	hsa04520:Adherens junction	9	1.51771	0.0502326	387, 4088, 71, 81, 4233, 7082, 5879, 998, 1499	219	53	2795	2.16723	0.999513	0.470402	45.883	1.39301
KEGG_PATHWAY	hsa04670:Leukocyte transendothelial migration	11	1.85497	0.0839082	7430, 2771, 4478, 10627, 387, 6300, 71, 81, 5879, 998, 1499	219	79	2795	1.77706	0.999998	0.555435	64.7999	1.39301
GOTERM_MF_FAT	GO:0003746~translation elongation factor activity	5	0.84317	0.0256508	60678, 1933, 1938, 1915, 80237	456	16	6200	4.2489	1	0.870141	32.4565	1.37618
GOTERM_MF_FAT	GO:0008135~translation factor activity, nucleic acid binding	10	1.68634	0.0503636	60678, 1933, 1939, 1938, 1975, 26523, 1915, 80237, 3646, 10987	456	66	6200	2.06007	1	0.912461	54.1753	1.37618
SP_PIR_KEYWORDS	elongation factor	4	0.674536	0.0575772	1933, 1938, 1915, 80237	592	13	8445	4.38929	1	0.557347	57.229	1.37618
GOTERM_BP_FAT	GO:0051353~positive regulation of oxidoreductase activity	6	1.46699	0.000240204	3458, 3481, 183, 3553, 1906, 348	318	13	6549	9.50508	0.433292	0.132359	0.420215	1.37316
GOTERM_BP_FAT	GO:0051341~regulation of oxidoreductase activity	7	1.71149	0.000473325	3458, 3481, 183, 3553, 2717, 1906, 348	318	22	6549	6.55274	0.673461	0.17017	0.826445	1.37316
GOTERM_BP_FAT	GO:0045834~positive regulation of lipid metabolic process	7	1.71149	0.0022627	3458, 3481, 183, 10891, 9370, 3553, 348	318	29	6549	4.97105	0.995276	0.284442	3.89293	1.37316
GOTERM_BP_FAT	GO:0050731~positive regulation of peptidyl-tyrosine phosphorylation	6	1.46699	0.0135237	3458, 3481, 183, 100133941, 9370, 2690	318	30	6549	4.11887	1	0.455192	21.2326	1.37316
GOTERM_BP_FAT	GO:0045940~positive regulation of steroid metabolic process	3	0.733496	0.0538948	3458, 183, 348	318	8	6549	7.72288	1	0.664257	62.1342	1.37316
GOTERM_BP_FAT	GO:0050730~regulation of peptidyl-tyrosine phosphorylation	6	1.46699	0.0597452	3458, 3481, 183, 100133941, 9370, 2690	318	44	6549	2.80832	1	0.668218	66.0354	1.37316
GOTERM_BP_FAT	GO:0046889~positive regulation of lipid biosynthetic process	3	0.733496	0.0812928	3458, 3481, 183	318	10	6549	6.1783	1	0.714279	77.3776	1.37316
GOTERM_BP_FAT	GO:0051969~regulation of transmission of nerve impulse	8	1.95599	0.0960839	134, 3458, 11188, 183, 43, 1906, 348, 3908	318	81	6549	2.03401	1	0.746518	82.9793	1.37316
GOTERM_BP_FAT	GO:0031644~regulation of neurological system process	8	1.95599	0.116349	134, 3458, 11188, 183, 43, 1906, 348, 3908	318	85	6549	1.93829	1	0.787144	88.5615	1.37316
GOTERM_BP_FAT	GO:0046890~regulation of lipid biosynthetic process	4	0.977995	0.163363	3458, 3481, 183, 348	318	29	6549	2.8406	1	0.850333	95.613	1.37316
GOTERM_BP_FAT	GO:0043408~regulation of MAPKKK cascade	6	1.46699	0.18817	3481, 183, 100133941, 3553, 8841, 1906	318	63	6549	1.96137	1	0.87499	97.4116	1.37316
GOTERM_BP_FAT	GO:0001817~regulation of cytokine production	8	1.95599	0.202469	3458, 3481, 183, 5588, 136, 100133941, 9370, 3553	318	99	6549	1.66419	1	0.88528	98.1044	1.37316
GOTERM_BP_FAT	GO:0010740~positive regulation of protein kinase cascade	8	1.95599	0.306274	3458, 3481, 10206, 183, 9370, 2690, 3553, 847	318	113	6549	1.45801	1	0.942872	99.8355	1.37316
GOTERM_BP_FAT	GO:0043410~positive regulation of MAPKKK cascade	3	0.733496	0.360824	3481, 183, 3553	318	26	6549	2.37627	1	0.958305	99.9608	1.37316
GOTERM_BP_FAT	GO:0019218~regulation of steroid metabolic process	3	0.733496	0.360824	3458, 183, 348	318	26	6549	2.37627	1	0.958305	99.9608	1.37316
GOTERM_BP_FAT	GO:0051353~positive regulation of oxidoreductase activity	6	1.46699	0.000240204	3458, 3481, 183, 3553, 1906, 348	318	13	6549	9.50508	0.433292	0.132359	0.420215	1.36357
GOTERM_BP_FAT	GO:0051341~regulation of oxidoreductase activity	7	1.71149	0.000473325	3458, 3481, 183, 3553, 2717, 1906, 348	318	22	6549	6.55274	0.673461	0.17017	0.826445	1.36357
GOTERM_BP_FAT	GO:0045834~positive regulation of lipid metabolic process	7	1.71149	0.0022627	3458, 3481, 183, 10891, 9370, 3553, 348	318	29	6549	4.97105	0.995276	0.284442	3.89293	1.36357
GOTERM_BP_FAT	GO:0032770~positive regulation of monooxygenase activity	4	0.977995	0.00339924	3458, 3481, 3553, 348	318	7	6549	11.7682	0.999681	0.275287	5.79398	1.36357
GOTERM_BP_FAT	GO:0032768~regulation of monooxygenase activity	5	1.22249	0.00366374	3458, 3481, 3553, 2717, 348	318	14	6549	7.35512	0.99983	0.274845	6.23129	1.36357
GOTERM_BP_FAT	GO:0045429~positive regulation of nitric oxide biosynthetic process	5	1.22249	0.00961009	3458, 3481, 3553, 5806, 1906	318	18	6549	5.72065	1	0.391199	15.5717	1.36357
GOTERM_BP_FAT	GO:0031329~regulation of cellular catabolic process	7	1.71149	0.0103561	3458, 3481, 5571, 3553, 11319, 6880, 348	318	39	6549	3.69642	1	0.40762	16.6796	1.36357
GOTERM_BP_FAT	GO:0009894~regulation of catabolic process	8	1.95599	0.0228821	134, 3458, 3481, 5571, 3553, 11319, 6880, 348	318	59	6549	2.79245	1	0.537324	33.3527	1.36357
GOTERM_BP_FAT	GO:0030162~regulation of proteolysis	6	1.46699	0.0314506	3458, 3481, 5270, 3553, 6880, 348	318	37	6549	3.33962	1	0.564016	42.8875	1.36357
GOTERM_BP_FAT	GO:0051222~positive regulation of protein transport	6	1.46699	0.0348334	3458, 3481, 3596, 43, 5588, 3553	318	38	6549	3.25174	1	0.590019	46.2849	1.36357
GOTERM_BP_FAT	GO:0045833~negative regulation of lipid metabolic process	4	0.977995	0.046141	134, 3481, 3553, 348	318	17	6549	4.84573	1	0.641035	56.3099	1.36357
GOTERM_BP_FAT	GO:0043086~negative regulation of catalytic activity	15	3.66748	0.05113	134, 1476, 1901, 5170, 2717, 348, 2781, 1728, 64798, 150, 3481, 10935, 10197, 9184, 3553	318	179	6549	1.72578	1	0.653695	60.147	1.36357
GOTERM_BP_FAT	GO:0051044~positive regulation of membrane protein ectodomain proteolysis	3	0.733496	0.0671253	3458, 3553, 348	318	9	6549	6.86478	1	0.677881	70.4173	1.36357
GOTERM_BP_FAT	GO:0050999~regulation of nitric-oxide synthase activity	3	0.733496	0.0671253	3481, 2717, 348	318	9	6549	6.86478	1	0.677881	70.4173	1.36357
GOTERM_BP_FAT	GO:0031331~positive regulation of cellular catabolic process	4	0.977995	0.0784	3458, 3481, 3553, 348	318	21	6549	3.92273	1	0.712118	76.0959	1.36357
GOTERM_BP_FAT	GO:0044092~negative regulation of molecular function	16	3.91198	0.103211	134, 1476, 1901, 5170, 2717, 847, 348, 2781, 3481, 1728, 64798, 150, 10935, 10197, 9184, 3553	318	217	6549	1.51848	1	0.760852	85.1845	1.36357
GOTERM_BP_FAT	GO:0051043~regulation of membrane protein ectodomain proteolysis	3	0.733496	0.128253	3458, 3553, 348	318	13	6549	4.75254	1	0.808998	90.9818	1.36357
GOTERM_BP_FAT	GO:0033673~negative regulation of kinase activity	6	1.46699	0.140351	3481, 64798, 10935, 5170, 3553, 348	318	57	6549	2.16783	1	0.828149	92.9412	1.36357
GOTERM_BP_FAT	GO:0051348~negative regulation of transferase activity	6	1.46699	0.147917	3481, 64798, 10935, 5170, 3553, 348	318	58	6549	2.13045	1	0.836439	93.9545	1.36357
GOTERM_BP_FAT	GO:0046890~regulation of lipid biosynthetic process	4	0.977995	0.163363	3458, 3481, 183, 348	318	29	6549	2.8406	1	0.850333	95.613	1.36357
GOTERM_BP_FAT	GO:0002697~regulation of immune effector process	6	1.46699	0.17161	3458, 3481, 3596, 136, 100133941, 3553	318	61	6549	2.02567	1	0.859237	96.3123	1.36357
GOTERM_BP_FAT	GO:0009896~positive regulation of catabolic process	4	0.977995	0.18774	3458, 3481, 3553, 348	318	31	6549	2.65733	1	0.876527	97.3874	1.36357
GOTERM_BP_FAT	GO:0045862~positive regulation of proteolysis	3	0.733496	0.21567	3458, 3553, 348	318	18	6549	3.43239	1	0.893889	98.5852	1.36357
GOTERM_BP_FAT	GO:0006469~negative regulation of protein kinase activity	5	1.22249	0.264443	3481, 64798, 5170, 3553, 348	318	54	6549	1.90688	1	0.92659	99.5409	1.36357
GOTERM_BP_FAT	GO:0042176~regulation of protein catabolic process	4	0.977995	0.265293	3458, 3553, 6880, 348	318	37	6549	2.22642	1	0.925934	99.5501	1.36357
GOTERM_BP_FAT	GO:0045732~positive regulation of protein catabolic process	3	0.733496	0.270366	3458, 3553, 348	318	21	6549	2.94205	1	0.928811	99.6015	1.36357
GOTERM_BP_FAT	GO:0050865~regulation of cell activation	7	1.71149	0.372555	3458, 3596, 5588, 136, 100133941, 3553, 348	318	102	6549	1.41334	1	0.962347	99.9717	1.36357
KEGG_PATHWAY	hsa04940:Type I diabetes mellitus	3	0.733496	0.450114	3458, 3481, 3553	157	27	2795	1.97806	1	0.947679	99.9195	1.36357
GOTERM_CC_FAT	GO:0044420~extracellular matrix part	16	2.69815	0.000580991	1307, 1280, 1281, 4237, 30008, 302, 1295, 3339, 3371, 7148, 8076, 7422, 1277, 7373, 1278, 7078	465	78	6172	2.72269	0.222025	0.0247935	0.816329	1.32354
UP_SEQ_FEATURE	propeptide:N-terminal propeptide	4	0.674536	0.00305602	1280, 1281, 1277, 1278	591	5	8439	11.4234	0.995695	0.93439	5.0583	1.32354
GOTERM_CC_FAT	GO:0005581~collagen	8	1.34907	0.00306405	1307, 1280, 1281, 1295, 1277, 7373, 1278, 7148	465	27	6172	3.93278	0.734383	0.0750193	4.2359	1.32354
PIR_SUPERFAMILY	PIRSF002255:collagen alpha 1(I) chain	4	0.674536	0.00431277	1280, 1281, 1277, 1278	296	5	3739	10.1054	0.753492	0.753492	5.67593	1.32354
GOTERM_CC_FAT	GO:0005583~fibrillar collagen	5	0.84317	0.00679435	1280, 1281, 1277, 1278, 7148	465	11	6172	6.03324	0.947407	0.115485	9.16776	1.32354
SP_PIR_KEYWORDS	trimer	6	1.0118	0.00842258	1307, 1280, 1281, 1277, 7373, 1278	592	19	8445	4.5048	0.982896	0.237557	11.4089	1.32354
GOTERM_BP_FAT	GO:0030199~collagen fibril organization	6	1.0118	0.00914116	1280, 1281, 302, 1277, 7373, 1278	497	18	6549	4.39235	1	0.43531	14.9095	1.32354
UP_SEQ_FEATURE	region of interest:Nonhelical region (C-terminal)	3	0.505902	0.0139603	1280, 1281, 1277	591	3	8439	14.2792	1	0.984559	21.2132	1.32354
SP_PIR_KEYWORDS	skin	3	0.505902	0.0139872	1281, 1277, 1278	592	3	8445	14.2652	0.998858	0.287351	18.2691	1.32354
GOTERM_MF_FAT	GO:0005201~extracellular matrix structural constituent	10	1.68634	0.0156484	1280, 2006, 1281, 30008, 2199, 1277, 7373, 1278, 7148, 8076	456	54	6200	2.51787	0.999986	0.751886	21.1932	1.32354
SP_PIR_KEYWORDS	hydroxylysine	6	1.0118	0.0193369	1307, 1280, 1281, 1277, 7373, 1278	592	23	8445	3.72136	0.999917	0.32385	24.3955	1.32354
UP_SEQ_FEATURE	glycosylation site:O-linked (Gal...)	4	0.674536	0.0207752	1280, 1281, 1277, 7373	591	9	8439	6.34631	1	0.995197	29.9557	1.32354
SP_PIR_KEYWORDS	triple helix	6	1.0118	0.0230594	1307, 1280, 1281, 1277, 7373, 1278	592	24	8445	3.5663	0.999987	0.361644	28.4035	1.32354
UP_SEQ_FEATURE	domain:Fibrillar collagen NC1	4	0.674536	0.0281643	1280, 1281, 1277, 1278	591	10	8439	5.71168	1	0.996483	38.3995	1.32354
SP_PIR_KEYWORDS	Ehlers-Danlos syndrome	4	0.674536	0.0282372	1281, 1277, 1278, 7148	592	10	8445	5.70608	0.999999	0.388631	33.6503	1.32354
KEGG_PATHWAY	hsa04512:ECM-receptor interaction	10	1.68634	0.0301019	1280, 1281, 6383, 3371, 3339, 1277, 1278, 961, 3691, 7148	219	57	2795	2.23905	0.989149	0.337164	30.5206	1.32354
INTERPRO	IPR000885:Fibrillar collagen, C-terminal	4	0.674536	0.0302503	1280, 1281, 1277, 1278	558	10	7752	5.55699	1	0.982391	38.643	1.32354
GOTERM_MF_FAT	GO:0048407~platelet-derived growth factor binding	4	0.674536	0.0319426	1280, 1281, 1277, 1278	456	10	6200	5.4386	1	0.899258	38.7513	1.32354
SP_PIR_KEYWORDS	hydroxyproline	6	1.0118	0.0368809	1307, 1280, 1281, 1277, 7373, 1278	592	27	8445	3.17005	1	0.441817	41.6198	1.32354
SMART	SM00038:COLFI	4	0.674536	0.0372257	1280, 1281, 1277, 1278	321	10	4108	5.119	0.999744	0.873501	38.2574	1.32354
UP_SEQ_FEATURE	domain:VWFC	4	0.674536	0.0465287	1280, 1281, 1842, 1277	591	12	8439	4.75973	1	0.999552	55.4268	1.32354
SP_PIR_KEYWORDS	hydroxylation	8	1.34907	0.0576957	1307, 1280, 2006, 1281, 1295, 1277, 7373, 1278	592	50	8445	2.28243	1	0.547972	57.306	1.32354
UP_SEQ_FEATURE	propeptide:C-terminal propeptide	3	0.505902	0.0810267	1281, 1277, 1278	591	7	8439	6.11965	1	0.999635	76.1413	1.32354
INTERPRO	IPR008160:Collagen triple helix repeat	7	1.18044	0.118239	1307, 1280, 1281, 1295, 1277, 7373, 1278	558	47	7752	2.06909	1	0.996835	86.4799	1.32354
SP_PIR_KEYWORDS	pyroglutamic acid	5	0.84317	0.128455	1280, 1281, 1277, 6347, 1278	592	28	8445	2.54736	1	0.686579	86.0418	1.32354
INTERPRO	IPR001007:von Willebrand factor, type C	4	0.674536	0.134848	1280, 1281, 1842, 1277	558	18	7752	3.08722	1	0.997151	90.0079	1.32354
SMART	SM00214:VWC	4	0.674536	0.160495	1280, 1281, 1842, 1277	321	18	4108	2.84389	1	0.946798	89.1786	1.32354
SP_PIR_KEYWORDS	collagen	7	1.18044	0.163712	1307, 1280, 1281, 1295, 1277, 7373, 1278	592	53	8445	1.88408	1	0.733662	92.2735	1.32354
SP_PIR_KEYWORDS	dwarfism	4	0.674536	0.253185	1280, 1277, 2317, 1278	592	25	8445	2.28243	1	0.84623	98.4719	1.32354
UP_SEQ_FEATURE	region of interest:Triple-helical region	3	0.505902	0.282651	1280, 1281, 1277	591	15	8439	2.85584	1	0.999963	99.6425	1.32354
GOTERM_BP_FAT	GO:0032963~collagen metabolic process	3	0.505902	0.372803	1281, 1277, 7148	497	17	6549	2.32536	1	0.992874	99.9726	1.32354
GOTERM_BP_FAT	GO:0044259~multicellular organismal macromolecule metabolic process	3	0.505902	0.400502	1281, 1277, 7148	497	18	6549	2.19618	1	0.994216	99.9876	1.32354
GOTERM_BP_FAT	GO:0043588~skin development	3	0.505902	0.400502	1281, 1277, 1278	497	18	6549	2.19618	1	0.994216	99.9876	1.32354
GOTERM_BP_FAT	GO:0044236~multicellular organismal metabolic process	3	0.505902	0.528963	1281, 1277, 7148	497	23	6549	1.71875	1	0.997296	99.9998	1.32354
GOTERM_BP_FAT	GO:0007398~ectoderm development	7	1.18044	0.619938	5493, 1281, 2319, 1382, 1277, 1278, 1499	497	84	6549	1.09809	1	0.998608	100	1.32354
GOTERM_BP_FAT	GO:0008544~epidermis development	6	1.0118	0.735026	5493, 1281, 2319, 1382, 1277, 1278	497	80	6549	0.98828	1	0.999544	100	1.32354
GOTERM_MF_FAT	GO:0019838~growth factor binding	5	0.84317	0.802738	1280, 1281, 1277, 1278, 8425	456	74	6200	0.918682	1	0.999918	100	1.32354
SP_PIR_KEYWORDS	GTP binding	11	1.85497	0.000888628	2771, 2791, 2782, 1938, 347733, 22800, 1915, 2778, 2783, 5879, 998	592	45	8445	3.48705	0.347941	0.052049	1.26518	1.30642
GOTERM_MF_FAT	GO:0003924~GTPase activity	19	3.20405	0.00636138	64121, 60678, 7846, 1938, 347733, 1915, 2778, 2783, 10376, 2771, 2791, 2782, 387, 84790, 51762, 29984, 22800, 5879, 998	456	130	6200	1.98718	0.989022	0.528566	9.18703	1.30642
SP_PIR_KEYWORDS	gtp-binding	20	3.37268	0.0445713	64121, 60678, 7846, 1938, 347733, 1915, 2778, 2746, 10376, 2771, 387, 8801, 55341, 84790, 51762, 29984, 22800, 402, 5879, 998	592	179	8445	1.59388	1	0.485512	47.9524	1.30642
UP_SEQ_FEATURE	nucleotide phosphate-binding region:GTP	18	3.03541	0.054449	64121, 60678, 7846, 1938, 347733, 1915, 2778, 10376, 2771, 387, 55341, 51762, 84790, 29984, 22800, 402, 5879, 998	591	160	8439	1.60641	1	0.999532	61.3067	1.30642
GOTERM_MF_FAT	GO:0005525~GTP binding	20	3.37268	0.161404	64121, 60678, 7846, 1938, 347733, 1915, 2778, 2746, 10376, 2771, 387, 8801, 55341, 84790, 51762, 29984, 22800, 402, 5879, 998	456	203	6200	1.33956	1	0.968475	92.9921	1.30642
GOTERM_MF_FAT	GO:0032561~guanyl ribonucleotide binding	20	3.37268	0.171865	64121, 60678, 7846, 1938, 347733, 1915, 2778, 2746, 10376, 2771, 387, 8801, 55341, 84790, 51762, 29984, 22800, 402, 5879, 998	456	205	6200	1.32649	1	0.967242	94.2021	1.30642
GOTERM_MF_FAT	GO:0019001~guanyl nucleotide binding	20	3.37268	0.171865	64121, 60678, 7846, 1938, 347733, 1915, 2778, 2746, 10376, 2771, 387, 8801, 55341, 84790, 51762, 29984, 22800, 402, 5879, 998	456	205	6200	1.32649	1	0.967242	94.2021	1.30642
INTERPRO	IPR005225:Small GTP-binding protein	8	1.34907	0.540842	387, 1938, 51762, 29984, 22800, 402, 5879, 998	558	96	7752	1.15771	1	0.999996	99.9996	1.30642
GOTERM_BP_FAT	GO:0006790~sulfur metabolic process	9	2.20049	0.0162218	6414, 5167, 23463, 22928, 2878, 3417, 2690, 373156, 4257	318	68	6549	2.72572	1	0.486547	24.9248	1.30552
KEGG_PATHWAY	hsa00480:Glutathione metabolism	6	1.46699	0.0521653	2941, 2878, 3417, 290, 373156, 4257	157	37	2795	2.8869	0.99964	0.677848	47.1805	1.30552
GOTERM_BP_FAT	GO:0006749~glutathione metabolic process	4	0.977995	0.0695957	2878, 3417, 373156, 4257	318	20	6549	4.11887	1	0.681615	71.7608	1.30552
GOTERM_BP_FAT	GO:0006518~peptide metabolic process	5	1.22249	0.10183	5066, 2878, 3417, 373156, 4257	318	37	6549	2.78302	1	0.757886	84.7795	1.30552
GOTERM_BP_FAT	GO:0009060~aerobic respiration	8	1.95599	0.00045203	1352, 8803, 1431, 3417, 4190, 847, 6834, 7385	318	30	6549	5.49182	0.656594	0.192465	0.789402	1.28669
SP_PIR_KEYWORDS	tricarboxylic acid cycle	4	0.977995	0.0603242	8803, 1431, 3417, 4190	407	19	8445	4.36829	1	0.699437	59.0017	1.28669
GOTERM_BP_FAT	GO:0006732~coenzyme metabolic process	10	2.44499	0.0608298	10588, 8803, 1431, 2878, 3417, 229, 4190, 373156, 3945, 4257	318	103	6549	1.99945	1	0.669508	66.7156	1.28669
GOTERM_BP_FAT	GO:0046356~acetyl-CoA catabolic process	4	0.977995	0.0784	8803, 1431, 3417, 4190	318	21	6549	3.92273	1	0.712118	76.0959	1.28669
GOTERM_BP_FAT	GO:0006099~tricarboxylic acid cycle	4	0.977995	0.0784	8803, 1431, 3417, 4190	318	21	6549	3.92273	1	0.712118	76.0959	1.28669
GOTERM_BP_FAT	GO:0009109~coenzyme catabolic process	4	0.977995	0.0973623	8803, 1431, 3417, 4190	318	23	6549	3.58162	1	0.747382	83.3963	1.28669
GOTERM_BP_FAT	GO:0006084~acetyl-CoA metabolic process	4	0.977995	0.117974	8803, 1431, 3417, 4190	318	25	6549	3.29509	1	0.788542	88.9248	1.28669
GOTERM_BP_FAT	GO:0051187~cofactor catabolic process	4	0.977995	0.128838	8803, 1431, 3417, 4190	318	26	6549	3.16836	1	0.808933	91.0874	1.28669
KEGG_PATHWAY	hsa00020:Citrate cycle (TCA cycle)	4	0.977995	0.174255	8803, 1431, 3417, 4190	157	26	2795	2.73885	1	0.923933	89.7834	1.28669
Annotation Cluster 1	Enrichment Score: 6.180984707361391
Category	Term	Count	%	PValue	Genes	List Total	Pop Hits	Pop Total	Fold Enrichment	Bonferroni	Benjamini	FDR

## Sheet: Adipogenic BMSC 2 vs 0dd
Category	Term	Count	%	PValue	Genes	List Total	Pop Hits	Pop Total	Fold Enrichment	Bonferroni	Benjamini	FDR	Enrichment score
GOTERM_CC_FAT	GO:0005856~cytoskeleton	77	15.7787	1.18509e-06	7846, 800, 801, 3005, 57584, 7791, 10544, 8841, 10398, 80700, 10487, 55605, 81, 9590, 1756, 55125, 23022, 64780, 9610, 91624, 3611, 10376, 5493, 399687, 10627, 10625, 10096, 57127, 70, 7171, 84333, 71, 402, 51474, 5216, 5311, 5756, 5108, 822, 10174, 347733, 6804, 2316, 6790, 11034, 9218, 2274, 9322, 6902, 84790, 3796, 9168, 4131, 653888, 1265, 85444, 6173, 6525, 7461, 27241, 5902, 9371, 90410, 74…	387	714	6172	1.71992	0.000464449	0.000464449	0.0016481	5.80099
GOTERM_CC_FAT	GO:0043232~intracellular non-membrane-bounded organelle	130	26.6393	1.82656e-06	6160, 3148, 128312, 800, 801, 64397, 3005, 6871, 5371, 1105, 10544, 10609, 6167, 51082, 55379, 6210, 10487, 10155, 23137, 64745, 3710, 6218, 6152, 22984, 399687, 10627, 10096, 10625, 84333, 7171, 402, 5216, 9801, 822, 5756, 10174, 347733, 6804, 2316, 54888, 6187, 23293, 54475, 11034, 9218, 2274, 84790, 9168, 3796, 85444, 1265, 6173, 10412, 23522, 6171, 292, 9371, 7431, 6203, 7320, 7430, 64426, 10…	387	1437	6172	1.44278	0.000715756	0.000357942	0.00254018	5.80099
GOTERM_CC_FAT	GO:0043228~non-membrane-bounded organelle	130	26.6393	1.82656e-06	6160, 3148, 128312, 800, 801, 64397, 3005, 6871, 5371, 1105, 10544, 10609, 6167, 51082, 55379, 6210, 10487, 10155, 23137, 64745, 3710, 6218, 6152, 22984, 399687, 10627, 10096, 10625, 84333, 7171, 402, 5216, 9801, 822, 5756, 10174, 347733, 6804, 2316, 54888, 6187, 23293, 54475, 11034, 9218, 2274, 84790, 9168, 3796, 85444, 1265, 6173, 10412, 23522, 6171, 292, 9371, 7431, 6203, 7320, 7430, 64426, 10…	387	1437	6172	1.44278	0.000715756	0.000357942	0.00254018	5.80099
SP_PIR_KEYWORDS	cytoskeleton	47	9.63115	1.10511e-06	5756, 5108, 10174, 51673, 800, 801, 2316, 57584, 7791, 80700, 6790, 6902, 9322, 3796, 9168, 9590, 653888, 85444, 1756, 55125, 23022, 64780, 9610, 91624, 6525, 7461, 27241, 90410, 4478, 5493, 7430, 9181, 10602, 399687, 10625, 10096, 9662, 7813, 7094, 4771, 70, 7171, 2036, 71, 402, 51474, 5216	487	381	8445	2.13916	0.000508221	0.000254143	0.00157273	5.55947
GOTERM_CC_FAT	GO:0005856~cytoskeleton	77	15.7787	1.18509e-06	7846, 800, 801, 3005, 57584, 7791, 10544, 8841, 10398, 80700, 10487, 55605, 81, 9590, 1756, 55125, 23022, 64780, 9610, 91624, 3611, 10376, 5493, 399687, 10627, 10625, 10096, 57127, 70, 7171, 84333, 71, 402, 51474, 5216, 5311, 5756, 5108, 822, 10174, 347733, 6804, 2316, 6790, 11034, 9218, 2274, 9322, 6902, 84790, 3796, 9168, 4131, 653888, 1265, 85444, 6173, 6525, 7461, 27241, 5902, 9371, 90410, 74…	387	714	6172	1.71992	0.000464449	0.000464449	0.0016481	5.55947
GOTERM_MF_FAT	GO:0008092~cytoskeletal protein binding	42	8.60656	1.60113e-05	824, 5311, 5756, 822, 10174, 51673, 800, 801, 6804, 2316, 11034, 10487, 9168, 81, 4131, 653888, 1265, 1756, 26056, 23022, 1264, 91624, 302, 6525, 7461, 4478, 7430, 9181, 10602, 5979, 10096, 6383, 4627, 57127, 6385, 7094, 4771, 7171, 70, 2036, 51474, 5216	390	331	6200	2.0172	0.0107654	0.00539724	0.0240305	5.55947
GOTERM_CC_FAT	GO:0005856~cytoskeleton	77	15.7787	1.18509e-06	7846, 800, 801, 3005, 57584, 7791, 10544, 8841, 10398, 80700, 10487, 55605, 81, 9590, 1756, 55125, 23022, 64780, 9610, 91624, 3611, 10376, 5493, 399687, 10627, 10625, 10096, 57127, 70, 7171, 84333, 71, 402, 51474, 5216, 5311, 5756, 5108, 822, 10174, 347733, 6804, 2316, 6790, 11034, 9218, 2274, 9322, 6902, 84790, 3796, 9168, 4131, 653888, 1265, 85444, 6173, 6525, 7461, 27241, 5902, 9371, 90410, 74…	387	714	6172	1.71992	0.000464449	0.000464449	0.0016481	4.11903
GOTERM_CC_FAT	GO:0044430~cytoskeletal part	52	10.6557	6.03575e-05	7846, 800, 801, 7791, 10544, 8841, 10398, 80700, 10487, 55605, 81, 55125, 23022, 64780, 3611, 10376, 10627, 399687, 10096, 7171, 84333, 70, 402, 51474, 5311, 5108, 822, 347733, 6804, 6790, 11034, 9218, 6902, 84790, 3796, 4131, 653888, 85444, 5902, 27241, 7461, 9371, 90410, 7431, 7430, 9181, 4627, 9662, 991, 7534, 7813, 9516	387	472	6172	1.75702	0.0233831	0.00785593	0.0839067	4.11903
GOTERM_CC_FAT	GO:0015630~microtubule cytoskeleton	32	6.55738	0.00614348	5311, 5108, 7846, 347733, 801, 10544, 8841, 6790, 80700, 9218, 6902, 84790, 55605, 3796, 4131, 85444, 55125, 10376, 27241, 7461, 5902, 90410, 9371, 7430, 9181, 4627, 9662, 991, 7813, 84333, 9516, 402	387	311	6172	1.64098	0.910693	0.11939	8.21316	4.11903
GOTERM_MF_FAT	GO:0008092~cytoskeletal protein binding	42	8.60656	1.60113e-05	824, 5311, 5756, 822, 10174, 51673, 800, 801, 6804, 2316, 11034, 10487, 9168, 81, 4131, 653888, 1265, 1756, 26056, 23022, 1264, 91624, 302, 6525, 7461, 4478, 7430, 9181, 10602, 5979, 10096, 6383, 4627, 57127, 6385, 7094, 4771, 7171, 70, 2036, 51474, 5216	390	331	6200	2.0172	0.0107654	0.00539724	0.0240305	3.38137
GOTERM_BP_FAT	GO:0007010~cytoskeleton organization	37	7.58197	3.98913e-05	5108, 51673, 800, 2316, 8841, 7148, 6790, 11034, 10487, 9322, 9168, 81, 4131, 1265, 1756, 23022, 64780, 1264, 11065, 857, 10376, 5902, 7320, 7430, 9181, 5979, 4627, 9662, 7094, 4771, 70, 2036, 71, 5879, 51474, 1164, 5216	418	282	6549	2.05566	0.0881052	0.0450682	0.0697238	3.38137
GOTERM_CC_FAT	GO:0015629~actin cytoskeleton	26	5.32787	0.000111525	5311, 822, 5756, 800, 6804, 2316, 7791, 10398, 11034, 10487, 81, 653888, 23022, 6525, 3611, 7430, 10602, 10627, 399687, 10096, 4627, 7171, 70, 71, 51474, 5216	387	179	6172	2.31652	0.0427784	0.00870596	0.154987	3.38137
SP_PIR_KEYWORDS	actin-binding	20	4.09836	0.00140296	1756, 23022, 5756, 822, 1264, 91624, 800, 2316, 11034, 10096, 4627, 10487, 7171, 2036, 9168, 81, 51474, 5216, 653888, 1265	487	155	8445	2.23753	0.475764	0.0570201	1.97819	3.38137
GOTERM_BP_FAT	GO:0030036~actin cytoskeleton organization	21	4.30328	0.00185046	1264, 800, 2316, 7148, 11034, 7430, 9181, 4627, 10487, 4771, 7094, 9322, 70, 9168, 71, 2036, 81, 51474, 5879, 5216, 1265	418	155	6549	2.12269	0.986188	0.348333	3.18649	3.38137
GOTERM_MF_FAT	GO:0003779~actin binding	25	5.12295	0.00226793	822, 5756, 800, 2316, 11034, 10487, 9168, 81, 4131, 653888, 1265, 1756, 23022, 91624, 1264, 6525, 7430, 4478, 10096, 4627, 7094, 7171, 2036, 51474, 5216	390	206	6200	1.9293	0.784514	0.400476	3.35065	3.38137
GOTERM_BP_FAT	GO:0030029~actin filament-based process	21	4.30328	0.00510212	1264, 800, 2316, 7148, 11034, 7430, 9181, 4627, 10487, 4771, 7094, 9322, 70, 9168, 71, 2036, 81, 51474, 5879, 5216, 1265	418	169	6549	1.94684	0.999993	0.545437	8.5552	3.38137
GOTERM_BP_FAT	GO:0006414~translational elongation	21	4.30328	2.7793e-07	6173, 6146, 60678, 6171, 6122, 6160, 6124, 6133, 1938, 6218, 1915, 7407, 6152, 6230, 6167, 6187, 6203, 6210, 6227, 6139, 6129	418	86	6549	3.82578	0.000642369	0.000642369	0.000485937	3.13658
SP_PIR_KEYWORDS	protein biosynthesis	25	5.12295	4.82367e-06	6146, 60678, 6122, 6160, 10209, 1938, 1915, 6167, 6187, 10480, 6210, 79048, 1974, 1975, 6139, 6133, 3735, 6218, 7407, 6230, 6152, 6203, 6227, 6129, 3646	487	151	8445	2.871	0.00221644	0.000739358	0.0068646	3.13658
SP_PIR_KEYWORDS	ribosome	15	3.07377	1.75878e-05	6146, 6122, 6160, 6133, 6124, 6218, 6152, 6230, 6167, 6187, 6203, 6227, 6210, 6139, 6129	487	66	8445	3.94111	0.00805783	0.00161679	0.0250272	3.13658
KEGG_PATHWAY	hsa03010:Ribosome	17	3.48361	1.97509e-05	6173, 6146, 6171, 6122, 6160, 6124, 6133, 6218, 6152, 6230, 6167, 6187, 6203, 6227, 6210, 6139, 6129	184	76	2795	3.39781	0.00280073	0.00280073	0.0233596	3.13658
GOTERM_BP_FAT	GO:0006412~translation	33	6.7623	5.90594e-05	9801, 6146, 60678, 6122, 6160, 6124, 1939, 1938, 10209, 8761, 1915, 6167, 10480, 6187, 6210, 79048, 1974, 1975, 6139, 6173, 64745, 6171, 6133, 3735, 6218, 7407, 6230, 6152, 10987, 6203, 6227, 6129, 3646	418	243	6549	2.12768	0.127637	0.0444961	0.10321	3.13658
GOTERM_CC_FAT	GO:0022626~cytosolic ribosome	14	2.86885	0.000330258	6146, 6171, 6122, 6160, 6124, 6218, 6152, 6230, 6167, 6187, 6203, 6227, 6210, 6129	387	70	6172	3.18966	0.12145	0.0183275	0.458313	3.13658
SP_PIR_KEYWORDS	ribonucleoprotein	26	5.32787	0.000413037	9801, 6146, 6122, 6160, 6124, 26065, 6167, 6187, 6210, 58517, 6139, 6173, 64745, 10412, 6171, 6133, 6218, 10492, 6152, 6230, 6203, 6227, 55323, 9961, 3181, 6129	487	210	8445	2.14696	0.173071	0.0234746	0.58621	3.13658
GOTERM_CC_FAT	GO:0044445~cytosolic part	18	3.68852	0.000587862	6146, 6171, 6122, 6160, 6124, 6218, 6152, 6230, 6167, 6187, 10575, 6203, 10576, 6227, 6210, 908, 5214, 6129	387	113	6172	2.54044	0.205871	0.0227873	0.814449	3.13658
SP_PIR_KEYWORDS	ribosomal protein	19	3.89344	0.00116402	6173, 64745, 9801, 6146, 6171, 6122, 6160, 6124, 6133, 6218, 6152, 6230, 6167, 6187, 6203, 6210, 6227, 6139, 6129	487	141	8445	2.33671	0.414778	0.0521664	1.64389	3.13658
GOTERM_CC_FAT	GO:0022625~cytosolic large ribosomal subunit	8	1.63934	0.00251237	6146, 6171, 6122, 6160, 6124, 6152, 6167, 6129	387	31	6172	4.1157	0.626967	0.0636251	3.43788	3.13658
GOTERM_CC_FAT	GO:0033279~ribosomal subunit	15	3.07377	0.00420261	6146, 6171, 6122, 6160, 6124, 6218, 6152, 6230, 6167, 6187, 6203, 6227, 6210, 6139, 6129	387	102	6172	2.34534	0.808122	0.0925451	5.68869	3.13658
GOTERM_MF_FAT	GO:0003735~structural constituent of ribosome	17	3.48361	0.00517645	6173, 9801, 6146, 6171, 6122, 6160, 6124, 6133, 6218, 6152, 6167, 6187, 6203, 6227, 6210, 6139, 6129	390	126	6200	2.14489	0.970054	0.584009	7.49442	3.13658
GOTERM_CC_FAT	GO:0005840~ribosome	19	3.89344	0.0113123	6173, 64745, 9801, 6146, 6171, 6122, 6160, 6124, 6133, 6218, 6152, 6230, 6167, 6187, 6203, 6210, 6227, 6139, 6129	387	161	6172	1.8821	0.988434	0.169578	14.6336	3.13658
GOTERM_CC_FAT	GO:0030529~ribonucleoprotein complex	35	7.17213	0.0130145	9801, 6146, 6122, 6160, 6124, 1938, 8761, 6167, 6187, 23293, 6210, 58517, 81, 6139, 4904, 23524, 6173, 64745, 10412, 6171, 6133, 6218, 10492, 6152, 6230, 6203, 6227, 10625, 1655, 55323, 9961, 3181, 6129, 26986, 9416	387	368	6172	1.51682	0.994114	0.185684	16.655	3.13658
GOTERM_CC_FAT	GO:0015934~large ribosomal subunit	9	1.84426	0.0144958	6146, 6171, 6122, 6160, 6124, 6152, 6139, 6167, 6129	387	52	6172	2.76029	0.996733	0.191033	18.3778	3.13658
GOTERM_CC_FAT	GO:0022627~cytosolic small ribosomal subunit	6	1.22951	0.0711877	6203, 6210, 6227, 6218, 6230, 6187	387	36	6172	2.65805	1	0.482075	64.1926	3.13658
GOTERM_CC_FAT	GO:0015935~small ribosomal subunit	6	1.22951	0.223598	6203, 6210, 6227, 6218, 6230, 6187	387	52	6172	1.84019	1	0.747893	97.039	3.13658
GOTERM_CC_FAT	GO:0030055~cell-substrate junction	15	3.07377	6.0879e-05	1756, 91624, 10174, 5243, 7791, 3611, 857, 2274, 10096, 55679, 6385, 3678, 4026, 7094, 51474	387	68	6172	3.51801	0.0235828	0.00594856	0.0846315	2.92081
GOTERM_CC_FAT	GO:0016323~basolateral plasma membrane	20	4.09836	0.000142896	1756, 91624, 10174, 5243, 7791, 857, 3611, 6513, 4478, 2274, 10096, 55679, 3678, 6385, 57127, 4026, 7094, 7018, 51474, 4233	387	120	6172	2.65805	0.0544791	0.0092931	0.198543	2.92081
GOTERM_CC_FAT	GO:0005924~cell-substrate adherens junction	13	2.66393	0.000437282	91624, 10174, 5243, 7791, 3611, 857, 2274, 55679, 6385, 3678, 4026, 7094, 51474	387	63	6172	3.29092	0.157559	0.0212035	0.606416	2.92081
GOTERM_CC_FAT	GO:0070161~anchoring junction	17	3.48361	0.000733909	91624, 10174, 5243, 7791, 857, 3611, 9414, 5493, 2274, 4627, 55679, 6385, 3678, 4026, 7094, 4771, 51474	387	105	6172	2.58211	0.250087	0.0258241	1.01583	2.92081
GOTERM_CC_FAT	GO:0005912~adherens junction	16	3.27869	0.000817578	91624, 10174, 5243, 7791, 3611, 857, 9414, 2274, 4627, 55679, 6385, 3678, 4026, 7094, 4771, 51474	387	96	6172	2.65805	0.274302	0.0263647	1.13103	2.92081
GOTERM_CC_FAT	GO:0005925~focal adhesion	12	2.45902	0.00105241	10174, 5243, 2274, 55679, 3678, 6385, 7094, 4026, 7791, 857, 3611, 51474	387	60	6172	3.18966	0.33818	0.0312522	1.45369	2.92081
GOTERM_CC_FAT	GO:0030054~cell junction	27	5.53279	0.00796165	50855, 10174, 7791, 57584, 9414, 6513, 51421, 9218, 2274, 3678, 1265, 1756, 91624, 5243, 857, 3611, 5493, 9181, 3060, 10096, 4627, 55679, 6385, 4771, 7094, 4026, 51474	387	253	6172	1.70199	0.956433	0.138614	10.521	2.92081
SP_PIR_KEYWORDS	cell junction	14	2.86885	0.224875	50855, 91624, 10174, 6804, 7791, 57584, 3611, 9414, 5493, 9181, 3060, 55679, 4026, 51474	487	178	8445	1.36389	1	0.858144	97.3357	2.92081
GOTERM_BP_FAT	GO:0030334~regulation of cell migration	17	4.43864	2.29274e-05	134, 3572, 1901, 3488, 10395, 1906, 3908, 6387, 10370, 7168, 11188, 183, 5270, 7049, 2185, 102, 5295	288	111	6549	3.48264	0.0511062	0.0173341	0.040031	2.53117
GOTERM_BP_FAT	GO:0040012~regulation of locomotion	17	4.43864	8.26443e-05	134, 3572, 1901, 3488, 10395, 1906, 3908, 6387, 10370, 7168, 11188, 183, 5270, 7049, 2185, 102, 5295	288	123	6549	3.14287	0.172295	0.0461745	0.144226	2.53117
GOTERM_BP_FAT	GO:0051270~regulation of cell motion	17	4.43864	9.11991e-05	134, 3572, 1901, 3488, 10395, 1906, 3908, 6387, 10370, 7168, 11188, 183, 5270, 7049, 2185, 102, 5295	288	124	6549	3.11752	0.188339	0.0408757	0.159144	2.53117
GOTERM_BP_FAT	GO:0030336~negative regulation of cell migration	7	1.82768	0.00431018	134, 10370, 11188, 7168, 7049, 3488, 10395	288	36	6549	4.42159	0.999949	0.280669	7.26576	2.53117
GOTERM_BP_FAT	GO:0040013~negative regulation of locomotion	7	1.82768	0.00646889	134, 10370, 11188, 7168, 7049, 3488, 10395	288	39	6549	4.08146	1	0.323458	10.7148	2.53117
GOTERM_BP_FAT	GO:0051271~negative regulation of cell motion	7	1.82768	0.00828717	134, 10370, 11188, 7168, 7049, 3488, 10395	288	41	6549	3.88237	1	0.321976	13.5258	2.53117
GOTERM_BP_FAT	GO:0030335~positive regulation of cell migration	8	2.08877	0.0165833	6387, 183, 3572, 1901, 2185, 102, 5295, 1906	288	61	6549	2.98224	1	0.439938	25.3251	2.53117
GOTERM_BP_FAT	GO:0040017~positive regulation of locomotion	8	2.08877	0.0211426	6387, 183, 3572, 1901, 2185, 102, 5295, 1906	288	64	6549	2.84245	1	0.433639	31.1457	2.53117
GOTERM_BP_FAT	GO:0051272~positive regulation of cell motion	8	2.08877	0.0211426	6387, 183, 3572, 1901, 2185, 102, 5295, 1906	288	64	6549	2.84245	1	0.433639	31.1457	2.53117
GOTERM_BP_FAT	GO:0032101~regulation of response to external stimulus	8	2.08877	0.164807	134, 6387, 183, 3572, 9370, 1901, 102, 1906	288	103	6549	1.76618	1	0.8307	95.6933	2.53117
GOTERM_CC_FAT	GO:0015630~microtubule cytoskeleton	32	6.55738	0.00614348	5311, 5108, 7846, 347733, 801, 10544, 8841, 6790, 80700, 9218, 6902, 84790, 55605, 3796, 4131, 85444, 55125, 10376, 27241, 7461, 5902, 90410, 9371, 7430, 9181, 4627, 9662, 991, 7813, 84333, 9516, 402	387	311	6172	1.64098	0.910693	0.11939	8.21316	2.0897
GOTERM_CC_FAT	GO:0005815~microtubule organizing center	18	3.68852	0.00658378	5311, 55125, 5108, 801, 10544, 27241, 5902, 6790, 80700, 90410, 7430, 9662, 7813, 84333, 9516, 3796, 402, 85444	387	141	6172	2.03596	0.924933	0.121438	8.77705	2.0897
GOTERM_CC_FAT	GO:0005813~centrosome	16	3.27869	0.0133047	55125, 5108, 801, 10544, 27241, 5902, 6790, 80700, 90410, 9662, 7813, 84333, 9516, 3796, 402, 85444	387	128	6172	1.99354	0.994755	0.182856	16.9951	2.0897
GOTERM_CC_FAT	GO:0042470~melanosome	13	2.66393	0.00170895	6184, 822, 10130, 302, 2923, 4673, 7037, 3326, 5034, 6513, 10575, 7534, 5879	387	73	6172	2.84011	0.488537	0.0467628	2.35061	2.02067
GOTERM_CC_FAT	GO:0048770~pigment granule	13	2.66393	0.00170895	6184, 822, 10130, 302, 2923, 4673, 7037, 3326, 5034, 6513, 10575, 7534, 5879	387	73	6172	2.84011	0.488537	0.0467628	2.35061	2.02067
GOTERM_CC_FAT	GO:0031982~vesicle	42	8.60656	0.00558475	10130, 6184, 822, 23677, 6804, 928, 57584, 310, 6513, 10652, 8301, 29082, 7422, 9218, 9798, 7018, 81, 130340, 23390, 6717, 5154, 2923, 22862, 302, 3273, 7037, 4673, 2778, 857, 5034, 3326, 79109, 3329, 10575, 163, 3060, 6696, 57127, 7534, 5879, 7057, 5297	387	439	6172	1.52581	0.888681	0.11482	7.49293	2.02067
GOTERM_CC_FAT	GO:0031410~cytoplasmic vesicle	37	7.58197	0.0271115	10130, 6184, 822, 23677, 6804, 928, 57584, 6513, 10652, 8301, 29082, 7422, 9798, 7018, 81, 130340, 23390, 5154, 2923, 22862, 302, 3273, 7037, 4673, 857, 5034, 3326, 79109, 3329, 10575, 163, 3060, 57127, 7534, 5879, 7057, 5297	387	416	6172	1.41848	0.999979	0.293592	31.7673	2.02067
GOTERM_CC_FAT	GO:0016023~cytoplasmic membrane-bounded vesicle	32	6.55738	0.0398187	10130, 6184, 822, 23677, 6804, 928, 6513, 8301, 29082, 7422, 9798, 7018, 81, 130340, 5154, 2923, 22862, 302, 3273, 7037, 4673, 5034, 3326, 79109, 3329, 10575, 163, 3060, 7534, 5879, 7057, 5297	387	359	6172	1.42158	1	0.357539	43.1689	2.02067
GOTERM_CC_FAT	GO:0031988~membrane-bounded vesicle	33	6.7623	0.0426827	10130, 6184, 822, 23677, 6804, 928, 6513, 8301, 29082, 7422, 9798, 7018, 81, 130340, 5154, 2923, 22862, 302, 3273, 7037, 4673, 5034, 3326, 79109, 3329, 10575, 163, 3060, 6696, 7534, 5879, 7057, 5297	387	375	6172	1.40345	1	0.370066	45.4815	2.02067
KEGG_PATHWAY	hsa04540:Gap junction	11	2.2541	0.000831052	2771, 5154, 112, 5605, 7846, 5331, 3710, 347733, 84790, 2778, 10376	184	48	2795	3.48109	0.111356	0.0385886	0.978587	1.99906
KEGG_PATHWAY	hsa05130:Pathogenic Escherichia coli infection	9	1.84426	0.00178976	7430, 9181, 7846, 347733, 7534, 84790, 71, 10376, 653888	184	36	2795	3.79755	0.224598	0.0616135	2.0966	1.99906
UP_SEQ_FEATURE	site:Involved in polymerization	3	0.614754	0.00955066	7846, 84790, 10376	487	3	8439	17.3285	1	0.948949	14.7927	1.99906
INTERPRO	IPR002452:Alpha tubulin	3	0.614754	0.0101698	7846, 84790, 10376	462	3	7752	16.7792	0.999926	0.957945	14.7864	1.99906
INTERPRO	IPR000217:Tubulin	4	0.819672	0.0134044	7846, 347733, 84790, 10376	462	9	7752	7.45743	0.999996	0.956613	19.0424	1.99906
INTERPRO	IPR018316:Tubulin/FtsZ, 2-layer sandwich domain	4	0.819672	0.0134044	7846, 347733, 84790, 10376	462	9	7752	7.45743	0.999996	0.956613	19.0424	1.99906
INTERPRO	IPR017975:Tubulin, conserved site	4	0.819672	0.0134044	7846, 347733, 84790, 10376	462	9	7752	7.45743	0.999996	0.956613	19.0424	1.99906
INTERPRO	IPR003008:Tubulin/FtsZ, GTPase domain	4	0.819672	0.0183159	7846, 347733, 84790, 10376	462	10	7752	6.71169	1	0.914219	25.1262	1.99906
PIR_SUPERFAMILY	PIRSF002306:tubulin	4	0.819672	0.0193536	7846, 347733, 84790, 10376	256	9	3739	6.49132	0.996335	0.996335	22.848	1.99906
GOTERM_BP_FAT	GO:0051258~protein polymerization	6	1.22951	0.0221079	7846, 347733, 84790, 857, 5879, 10376	418	26	6549	3.61557	1	0.752648	32.3535	1.99906
GOTERM_BP_FAT	GO:0007018~microtubule-based movement	8	1.63934	0.0375525	7846, 347733, 84790, 3796, 55605, 10376, 3895, 9371	418	50	6549	2.50679	1	0.799907	48.7892	1.99906
GOTERM_BP_FAT	GO:0042981~regulation of apoptosis	37	9.66057	0.00149613	134, 6659, 7124, 847, 8841, 9093, 10395, 1843, 4615, 1051, 3458, 1728, 10197, 3553, 1508, 23705, 694, 6135, 7832, 6648, 2308, 3303, 11214, 8874, 9445, 9370, 6256, 836, 3981, 835, 79156, 10370, 10628, 183, 8451, 2138, 3065	288	493	6549	1.70662	0.967474	0.290057	2.5808	1.99473
GOTERM_BP_FAT	GO:0043067~regulation of programmed cell death	37	9.66057	0.00166471	134, 6659, 7124, 847, 8841, 9093, 10395, 1843, 4615, 1051, 3458, 1728, 10197, 3553, 1508, 23705, 694, 6135, 7832, 6648, 2308, 3303, 11214, 8874, 9445, 9370, 6256, 836, 3981, 835, 79156, 10370, 10628, 183, 8451, 2138, 3065	288	496	6549	1.6963	0.977897	0.272157	2.86763	1.99473
GOTERM_BP_FAT	GO:0010941~regulation of cell death	37	9.66057	0.00185953	134, 6659, 7124, 847, 8841, 9093, 10395, 1843, 4615, 1051, 3458, 1728, 10197, 3553, 1508, 23705, 694, 6135, 7832, 6648, 2308, 3303, 11214, 8874, 9445, 9370, 6256, 836, 3981, 835, 79156, 10370, 10628, 183, 8451, 2138, 3065	288	499	6549	1.6861	0.985857	0.247161	3.1981	1.99473
GOTERM_BP_FAT	GO:0043065~positive regulation of apoptosis	23	6.00522	0.00253967	134, 23705, 6135, 6659, 11214, 9445, 8874, 7124, 9370, 6256, 9093, 10395, 836, 835, 1843, 79156, 1051, 1728, 3458, 10628, 183, 8451, 3553	288	263	6549	1.98863	0.997027	0.232381	4.34357	1.99473
GOTERM_BP_FAT	GO:0043068~positive regulation of programmed cell death	23	6.00522	0.00278831	134, 23705, 6135, 6659, 11214, 9445, 8874, 7124, 9370, 6256, 9093, 10395, 836, 835, 1843, 79156, 1051, 1728, 3458, 10628, 183, 8451, 3553	288	265	6549	1.97362	0.998319	0.242524	4.75912	1.99473
GOTERM_BP_FAT	GO:0010942~positive regulation of cell death	23	6.00522	0.00307759	134, 23705, 6135, 6659, 11214, 9445, 8874, 7124, 9370, 6256, 9093, 10395, 836, 835, 1843, 79156, 1051, 1728, 3458, 10628, 183, 8451, 3553	288	267	6549	1.95884	0.999135	0.237571	5.24045	1.99473
GOTERM_BP_FAT	GO:0043066~negative regulation of apoptosis	20	5.22193	0.00674254	134, 6648, 7832, 2308, 3303, 6659, 7124, 9093, 8841, 847, 836, 835, 3981, 1051, 10370, 4615, 183, 3065, 2138, 3553	288	234	6549	1.94355	1	0.320895	11.1433	1.99473
GOTERM_BP_FAT	GO:0043069~negative regulation of programmed cell death	20	5.22193	0.00737199	134, 6648, 7832, 2308, 3303, 6659, 7124, 9093, 8841, 847, 836, 835, 3981, 1051, 10370, 4615, 183, 3065, 2138, 3553	288	236	6549	1.92708	1	0.313544	12.1216	1.99473
GOTERM_BP_FAT	GO:0060548~negative regulation of cell death	20	5.22193	0.00773395	134, 6648, 7832, 2308, 3303, 6659, 7124, 9093, 8841, 847, 836, 835, 3981, 1051, 10370, 4615, 183, 3065, 2138, 3553	288	237	6549	1.91895	1	0.314741	12.6795	1.99473
GOTERM_BP_FAT	GO:0006916~anti-apoptosis	11	2.87206	0.0865625	10370, 1051, 4615, 6648, 2308, 3303, 3065, 7124, 3553, 8841, 835	288	140	6549	1.78668	1	0.700127	79.4257	1.99473
GOTERM_BP_FAT	GO:0006917~induction of apoptosis	13	3.39426	0.135999	134, 23705, 6135, 9445, 8874, 11214, 7124, 836, 10395, 835, 79156, 1051, 8451	288	192	6549	1.53966	1	0.798165	92.2137	1.99473
GOTERM_BP_FAT	GO:0012502~induction of programmed cell death	13	3.39426	0.139673	134, 23705, 6135, 9445, 8874, 11214, 7124, 836, 10395, 835, 79156, 1051, 8451	288	193	6549	1.53168	1	0.799808	92.7721	1.99473
GOTERM_BP_FAT	GO:0009628~response to abiotic stimulus	13	3.39426	0.183515	7832, 6648, 7124, 5170, 847, 836, 3981, 1843, 10628, 183, 2138, 2185, 3553	288	204	6549	1.44909	1	0.849442	97.1004	1.99473
GOTERM_CC_FAT	GO:0005576~extracellular region	55	14.3603	0.00306246	5066, 9510, 7124, 11010, 146433, 23467, 6414, 43, 59342, 10715, 5222, 5445, 1282, 1284, 123, 2263, 3488, 2717, 7482, 1906, 9210, 84681, 5270, 4023, 219348, 114902, 113177, 51104, 5660, 7474, 6247, 3908, 729238, 3458, 51449, 146223, 2878, 7049, 83716, 3553, 1462, 1508, 7873, 3572, 92370, 1363, 9370, 2920, 80195, 6387, 118429, 6038, 183, 6035, 9622	280	831	6172	1.45891	0.644288	0.644288	4.08548	1.97823
SP_PIR_KEYWORDS	Secreted	45	11.7493	0.0102232	5066, 4023, 219348, 114902, 9510, 7124, 113177, 51104, 146433, 7474, 6247, 3908, 729238, 3458, 6414, 43, 59342, 2878, 7049, 83716, 3553, 1462, 10715, 7873, 5222, 1282, 3572, 92370, 1284, 1363, 9370, 2263, 2920, 3488, 80195, 7482, 1906, 9210, 6387, 118429, 6038, 183, 5270, 6035, 9622	379	690	8445	1.45319	0.986781	0.660924	13.4454	1.97823
UP_SEQ_FEATURE	signal peptide	77	20.1044	0.0117049	5066, 941, 4854, 9510, 11010, 146433, 8321, 6414, 8322, 10618, 43, 59342, 51635, 10715, 5222, 5445, 23705, 1282, 6648, 1284, 2263, 3488, 2717, 7482, 1906, 51092, 9210, 26001, 1512, 5270, 3597, 219348, 4023, 114902, 214, 125931, 1075, 113177, 51104, 5660, 7474, 6247, 3908, 729238, 3458, 51449, 2878, 419, 83716, 7049, 1462, 9528, 102, 1508, 128434, 7873, 9993, 3572, 92370, 1363, 4868, 9370, 2920, 8…	378	1330	8439	1.29252	0.999998	0.987375	17.1869	1.97823
SP_PIR_KEYWORDS	signal	77	20.1044	0.0119276	5066, 941, 4854, 9510, 11010, 146433, 8321, 6414, 8322, 10618, 43, 59342, 51635, 10715, 5222, 5445, 23705, 1282, 6648, 1284, 2263, 3488, 2717, 7482, 1906, 51092, 9210, 26001, 1512, 5270, 3597, 219348, 4023, 114902, 214, 125931, 1075, 113177, 51104, 5660, 7474, 6247, 3908, 729238, 3458, 51449, 2878, 419, 83716, 7049, 1462, 9528, 102, 1508, 128434, 7873, 9993, 3572, 92370, 1363, 4868, 9370, 2920, 8…	379	1330	8445	1.29003	0.993602	0.569131	15.5164	1.97823
GOTERM_CC_FAT	GO:0005615~extracellular space	26	6.78851	0.0133182	4023, 7124, 146433, 5660, 7474, 6247, 23467, 729238, 3458, 51449, 146223, 6414, 2878, 7049, 3553, 10715, 3572, 9370, 2920, 3488, 7482, 1906, 9210, 6387, 183, 5270	280	347	6172	1.65163	0.989093	0.895566	16.6684	1.97823
GOTERM_CC_FAT	GO:0044421~extracellular region part	33	8.61619	0.0232064	4023, 9510, 7124, 146433, 5660, 7474, 3908, 6247, 23467, 729238, 3458, 6414, 51449, 146223, 43, 2878, 7049, 83716, 3553, 1462, 10715, 1282, 3572, 1284, 9370, 2920, 3488, 7482, 1906, 9210, 6387, 183, 5270	280	494	6172	1.4725	0.999634	0.86168	27.3359	1.97823
GOTERM_BP_FAT	GO:0051493~regulation of cytoskeleton organization	17	3.48361	0.000251015	822, 91624, 5154, 10174, 857, 3611, 5902, 11034, 9181, 64223, 10096, 4771, 9168, 51474, 5879, 4131, 653888	418	94	6549	2.83348	0.440337	0.135069	0.437973	1.92243
GOTERM_BP_FAT	GO:0032956~regulation of actin cytoskeleton organization	12	2.45902	0.00122405	11034, 822, 64223, 5154, 10174, 10096, 4771, 9168, 3611, 51474, 5879, 653888	418	60	6549	3.13349	0.94109	0.376219	2.1187	1.92243
GOTERM_BP_FAT	GO:0010638~positive regulation of organelle organization	11	2.2541	0.00161328	11034, 64223, 10174, 7334, 10096, 4771, 857, 5371, 4131, 5879, 5902	418	53	6549	3.25174	0.976077	0.413319	2.7835	1.92243
GOTERM_BP_FAT	GO:0032970~regulation of actin filament-based process	12	2.45902	0.00161835	11034, 822, 64223, 5154, 10174, 10096, 4771, 9168, 3611, 51474, 5879, 653888	418	62	6549	3.03241	0.976356	0.373798	2.79212	1.92243
GOTERM_BP_FAT	GO:0051495~positive regulation of cytoskeleton organization	8	1.63934	0.00184751	11034, 64223, 10174, 10096, 4771, 857, 4131, 5879	418	29	6549	4.32206	0.986093	0.378142	3.18149	1.92243
GOTERM_BP_FAT	GO:0033043~regulation of organelle organization	20	4.09836	0.00199285	822, 91624, 5154, 10174, 857, 3611, 5371, 5902, 11034, 9181, 64223, 7334, 10096, 4771, 9168, 51474, 23113, 5879, 4131, 653888	418	145	6549	2.16103	0.990069	0.342479	3.42769	1.92243
GOTERM_BP_FAT	GO:0032535~regulation of cellular component size	22	4.5082	0.00633212	64121, 822, 57142, 2014, 4878, 3611, 10493, 5371, 3624, 11034, 51330, 10371, 64223, 79960, 10096, 6696, 1655, 9168, 51474, 5879, 4131, 653888	418	184	6549	1.87328	1	0.600643	10.5118	1.92243
GOTERM_BP_FAT	GO:0051130~positive regulation of cellular component organization	15	3.07377	0.0103994	10174, 857, 5371, 3611, 5902, 51330, 11034, 64223, 10096, 7334, 4771, 23327, 81, 5879, 4131	418	111	6549	2.11722	1	0.650358	16.7047	1.92243
GOTERM_BP_FAT	GO:0008064~regulation of actin polymerization or depolymerization	8	1.63934	0.0156457	11034, 822, 64223, 10096, 9168, 51474, 5879, 653888	418	42	6549	2.98428	1	0.728041	24.0971	1.92243
GOTERM_BP_FAT	GO:0030832~regulation of actin filament length	8	1.63934	0.017698	11034, 822, 64223, 10096, 9168, 51474, 5879, 653888	418	43	6549	2.91488	1	0.735985	26.8169	1.92243
GOTERM_BP_FAT	GO:0032273~positive regulation of protein polymerization	5	1.02459	0.0198626	64223, 10096, 857, 4131, 5879	418	17	6549	4.60808	1	0.744428	29.5859	1.92243
GOTERM_BP_FAT	GO:0032271~regulation of protein polymerization	8	1.63934	0.0249785	822, 64223, 10096, 9168, 857, 4131, 5879, 653888	418	46	6549	2.72478	1	0.759836	35.7428	1.92243
GOTERM_BP_FAT	GO:0031334~positive regulation of protein complex assembly	5	1.02459	0.0547741	64223, 10096, 857, 4131, 5879	418	23	6549	3.40597	1	0.856848	62.6526	1.92243
GOTERM_BP_FAT	GO:0044087~regulation of cellular component biogenesis	11	2.2541	0.0746849	822, 64223, 10174, 10096, 4771, 9168, 857, 4131, 5879, 653888, 7057	418	94	6549	1.83343	1	0.911534	74.2604	1.92243
GOTERM_BP_FAT	GO:0043254~regulation of protein complex assembly	8	1.63934	0.079215	822, 64223, 10096, 9168, 857, 4131, 5879, 653888	418	59	6549	2.1244	1	0.913381	76.3769	1.92243
GOTERM_BP_FAT	GO:0030833~regulation of actin filament polymerization	6	1.22951	0.083191	822, 64223, 10096, 9168, 5879, 653888	418	37	6549	2.54067	1	0.913613	78.0983	1.92243
GOTERM_BP_FAT	GO:0030838~positive regulation of actin filament polymerization	3	0.614754	0.108191	64223, 10096, 5879	418	9	6549	5.22249	1	0.940173	86.4935	1.92243
GOTERM_BP_FAT	GO:0030834~regulation of actin filament depolymerization	3	0.614754	0.319528	11034, 822, 51474	418	18	6549	2.61124	1	0.990065	99.8807	1.92243
GOTERM_BP_FAT	GO:0045185~maintenance of protein location	8	1.63934	0.00672018	1756, 7430, 2923, 7094, 2316, 9168, 857, 5371	418	36	6549	3.48166	1	0.600296	11.1209	1.91304
GOTERM_BP_FAT	GO:0051235~maintenance of location	9	1.84426	0.00883951	1756, 7430, 6717, 2923, 7094, 2316, 9168, 857, 5371	418	47	6549	3.00015	1	0.623755	14.3789	1.91304
GOTERM_BP_FAT	GO:0051651~maintenance of location in cell	8	1.63934	0.00910523	1756, 7430, 6717, 2923, 7094, 2316, 857, 5371	418	38	6549	3.29841	1	0.617589	14.7794	1.91304
GOTERM_BP_FAT	GO:0032507~maintenance of protein location in cell	7	1.43443	0.0141482	1756, 7430, 2923, 7094, 2316, 857, 5371	418	32	6549	3.42726	1	0.718348	22.0526	1.91304
GOTERM_BP_FAT	GO:0007016~cytoskeletal anchoring at plasma membrane	3	0.614754	0.0355633	1756, 7430, 7094	418	5	6549	9.40048	1	0.800112	46.9068	1.91304
GOTERM_BP_FAT	GO:0001701~in utero embryonic development	12	3.13316	0.00691879	1050, 10370, 1051, 7168, 23463, 57534, 7049, 7763, 2627, 102, 1906, 3981	288	107	6549	2.55023	1	0.308867	11.4183	1.84474
GOTERM_BP_FAT	GO:0043009~chordate embryonic development	15	3.91645	0.0201006	3205, 57534, 7763, 2627, 1906, 10395, 3981, 1050, 1051, 10370, 7168, 23463, 2138, 7049, 102	288	174	6549	1.96031	1	0.432532	29.8545	1.84474
GOTERM_BP_FAT	GO:0009792~embryonic development ending in birth or egg hatching	15	3.91645	0.0210162	3205, 57534, 7763, 2627, 1906, 10395, 3981, 1050, 1051, 10370, 7168, 23463, 2138, 7049, 102	288	175	6549	1.94911	1	0.435455	30.9902	1.84474
UP_SEQ_FEATURE	domain:EF-hand 3	10	2.04918	0.0022516	824, 6717, 10627, 826, 801, 29957, 553115, 5954, 10398, 11261	487	51	8439	3.39775	0.969618	0.969618	3.69037	1.73439
SP_PIR_KEYWORDS	calcium binding	12	2.45902	0.00253735	824, 6717, 6273, 10627, 302, 826, 801, 6277, 5954, 307, 310, 7057	487	72	8445	2.89014	0.689218	0.0859749	3.55104	1.73439
INTERPRO	IPR018247:EF-HAND 1	16	3.27869	0.00411881	5311, 824, 6717, 6273, 826, 801, 6277, 5371, 10398, 10627, 4947, 29957, 553115, 5954, 81, 11261	462	118	7752	2.27515	0.978472	0.978472	6.25643	1.73439
INTERPRO	IPR011992:EF-Hand type	16	3.27869	0.0065566	5311, 824, 1756, 6717, 6273, 826, 5331, 801, 6277, 10398, 10627, 29957, 553115, 5954, 81, 11261	462	124	7752	2.16506	0.997797	0.953059	9.78478	1.73439
SP_PIR_KEYWORDS	EF hand	8	1.63934	0.00817349	824, 6717, 6273, 10627, 826, 801, 6277, 5954	487	41	8445	3.38358	0.977069	0.222509	11.0236	1.73439
UP_SEQ_FEATURE	domain:EF-hand 2	13	2.66393	0.00877075	824, 6717, 6273, 826, 6277, 801, 10398, 10627, 29957, 553115, 5954, 81, 11261	487	96	8439	2.34657	0.999999	0.989449	13.6665	1.73439
UP_SEQ_FEATURE	domain:EF-hand 4	7	1.43443	0.00890135	6717, 826, 801, 29957, 553115, 5954, 11261	487	32	8439	3.79062	0.999999	0.968718	13.8561	1.73439
INTERPRO	IPR018249:EF-HAND 2	14	2.86885	0.0152086	5311, 824, 6717, 6273, 826, 801, 6277, 10398, 10627, 29957, 553115, 5954, 81, 11261	462	112	7752	2.0974	0.999999	0.942186	21.3291	1.73439
INTERPRO	IPR002048:Calcium-binding EF-hand	11	2.2541	0.0180464	824, 6717, 10627, 826, 801, 29957, 553115, 5954, 81, 10398, 11261	462	79	7752	2.33635	1	0.940557	24.8038	1.73439
UP_SEQ_FEATURE	calcium-binding region:1	10	2.04918	0.0183663	824, 6717, 826, 801, 6277, 29957, 553115, 5954, 81, 11261	487	70	8439	2.47551	1	0.983504	26.5982	1.73439
SMART	SM00054:EFh	11	2.2541	0.0208475	824, 6717, 10627, 826, 801, 29957, 553115, 5954, 81, 10398, 11261	252	79	4108	2.26984	0.985817	0.985817	23.2406	1.73439
COG_ONTOLOGY	Signal transduction mechanisms / Cytoskeleton / Cell division and chromosome partitioning / General function prediction only	6	1.22951	0.0219384	824, 10627, 29957, 553115, 5954, 10398	56	27	883	3.50397	0.386159	0.386159	15.9375	1.73439
UP_SEQ_FEATURE	domain:EF-hand 1	12	2.45902	0.0232079	824, 6717, 6273, 10627, 801, 6277, 29957, 553115, 5954, 81, 10398, 11261	487	97	8439	2.14374	1	0.973738	32.4093	1.73439
INTERPRO	IPR018248:EF hand	10	2.04918	0.0282383	6717, 10627, 801, 6277, 29957, 553115, 5954, 81, 10398, 11261	462	73	7752	2.29852	1	0.911236	36.1344	1.73439
UP_SEQ_FEATURE	calcium-binding region:2	9	1.84426	0.0348128	824, 6717, 826, 801, 6277, 29957, 553115, 81, 11261	487	66	8439	2.36298	1	0.974304	44.6266	1.73439
SP_PIR_KEYWORDS	calcium	29	5.94262	0.0686479	5311, 824, 5331, 826, 801, 310, 10398, 50487, 3678, 29957, 81, 1756, 56975, 6717, 6273, 4312, 302, 955, 3710, 6277, 307, 57048, 5979, 10627, 7171, 553115, 5954, 7057, 11261	487	363	8445	1.38536	1	0.596964	63.655	1.73439
PIR_SUPERFAMILY	PIRSF002350:calmodulin	4	0.819672	0.0775117	10627, 801, 10398, 11261	256	15	3739	3.89479	1	0.990256	65.7283	1.73439
UP_SEQ_FEATURE	calcium-binding region:3	4	0.819672	0.0926725	826, 801, 29957, 5954	487	19	8439	3.64811	1	0.997594	80.2553	1.73439
GOTERM_MF_FAT	GO:0005509~calcium ion binding	29	5.94262	0.435923	5311, 824, 5331, 826, 801, 310, 10398, 50487, 3678, 29957, 81, 1756, 56975, 6717, 6273, 4312, 302, 955, 3710, 6277, 307, 57048, 5979, 10627, 7171, 553115, 5954, 7057, 11261	390	428	6200	1.07716	1	0.996031	99.9815	1.73439
GOTERM_BP_FAT	GO:0043488~regulation of mRNA stability	5	1.02459	0.0159738	7422, 26135, 10492, 26986, 4904	418	16	6549	4.89608	1	0.72301	24.5381	1.66851
GOTERM_BP_FAT	GO:0043487~regulation of RNA stability	5	1.02459	0.0159738	7422, 26135, 10492, 26986, 4904	418	16	6549	4.89608	1	0.72301	24.5381	1.66851
GOTERM_BP_FAT	GO:0043489~RNA stabilization	4	0.819672	0.0288124	7422, 10492, 26986, 4904	418	11	6549	5.69726	1	0.792355	40.0201	1.66851
GOTERM_BP_FAT	GO:0048255~mRNA stabilization	4	0.819672	0.0288124	7422, 10492, 26986, 4904	418	11	6549	5.69726	1	0.792355	40.0201	1.66851
GOTERM_BP_FAT	GO:0007507~heart development	14	3.65535	0.0076789	6648, 6659, 9510, 57534, 3398, 2627, 6256, 1906, 836, 10395, 1499, 10370, 7168, 7049	288	139	6549	2.29032	1	0.318471	12.5948	1.66295
GOTERM_BP_FAT	GO:0003007~heart morphogenesis	6	1.56658	0.0265189	7168, 9510, 57534, 7049, 6256, 10395	288	39	6549	3.4984	1	0.462676	37.4596	1.66295
GOTERM_BP_FAT	GO:0048729~tissue morphogenesis	9	2.34987	0.0503853	7168, 183, 2926, 57534, 2138, 7049, 6256, 10395, 1499	288	93	6549	2.2006	1	0.591848	59.4579	1.66295
GOTERM_BP_FAT	GO:0010033~response to organic substance	35	9.13838	0.0065158	2052, 5577, 1075, 7124, 55186, 217, 59345, 9093, 23175, 1499, 1843, 4615, 3458, 23405, 7049, 3553, 102, 7873, 7832, 3572, 2308, 3303, 123, 9370, 3157, 3398, 5170, 6256, 2752, 836, 10628, 53, 2185, 5295, 9604	288	501	6549	1.58859	1	0.318536	10.7884	1.64419
GOTERM_BP_FAT	GO:0009725~response to hormone stimulus	19	4.96084	0.0395775	7832, 2308, 5577, 7124, 55186, 9370, 5170, 217, 59345, 6256, 23175, 1499, 1843, 10628, 7049, 2185, 3553, 5295, 9604	288	263	6549	1.64278	1	0.534008	50.599	1.64419
GOTERM_BP_FAT	GO:0009719~response to endogenous stimulus	20	5.22193	0.0452903	7832, 2308, 5577, 7124, 55186, 9370, 3157, 5170, 217, 59345, 6256, 23175, 1499, 1843, 10628, 7049, 2185, 3553, 5295, 9604	288	286	6549	1.59018	1	0.568988	55.4868	1.64419
GOTERM_BP_FAT	GO:0007017~microtubule-based process	21	4.30328	0.000670692	5108, 11065, 7846, 347733, 51673, 857, 8841, 10376, 5902, 9371, 6790, 3895, 7320, 5979, 4627, 9662, 84790, 55605, 3796, 4131, 1164	418	143	6549	2.30082	0.787998	0.266723	1.16619	1.62691
GOTERM_BP_FAT	GO:0007018~microtubule-based movement	8	1.63934	0.0375525	7846, 347733, 84790, 3796, 55605, 10376, 3895, 9371	418	50	6549	2.50679	1	0.799907	48.7892	1.62691
SP_PIR_KEYWORDS	microtubule	12	2.45902	0.0921297	9181, 7846, 51673, 347733, 6902, 84790, 3796, 55605, 4131, 10376, 7461, 9371	487	122	8445	1.70566	1	0.635953	74.7294	1.62691
GOTERM_CC_FAT	GO:0005874~microtubule	14	2.86885	0.133907	7846, 347733, 801, 8841, 7461, 10376, 9371, 9181, 9218, 6902, 84790, 3796, 55605, 4131	387	148	6172	1.50862	1	0.641073	86.4572	1.62691
GOTERM_CC_FAT	GO:0042641~actomyosin	7	1.43443	0.00295049	4627, 6804, 70, 7791, 3611, 81, 51474	387	24	6172	4.65159	0.68598	0.0698354	4.02603	1.59286
GOTERM_CC_FAT	GO:0001725~stress fiber	5	1.02459	0.0386242	4627, 7791, 3611, 81, 51474	387	21	6172	3.79722	1	0.356715	42.1778	1.59286
GOTERM_CC_FAT	GO:0032432~actin filament bundle	5	1.02459	0.0518359	4627, 7791, 3611, 81, 51474	387	23	6172	3.46703	1	0.406448	52.3001	1.59286
GOTERM_MF_FAT	GO:0051015~actin filament binding	6	1.22951	0.071976	7430, 91624, 4627, 2316, 81, 51474	390	36	6200	2.64957	1	0.948714	67.412	1.59286
UP_SEQ_FEATURE	disulfide bond	63	16.4491	0.00818311	5066, 11227, 941, 4854, 9510, 7124, 150, 8321, 8322, 43, 10715, 5222, 5445, 23705, 30815, 1282, 1284, 931, 2263, 3488, 2717, 1906, 9588, 5028, 9210, 1512, 6752, 134, 3597, 4023, 114902, 214, 125931, 1075, 5354, 5660, 6247, 3908, 3356, 729238, 419, 83716, 1462, 102, 1508, 128434, 7873, 9993, 3572, 4868, 9370, 2920, 140809, 9374, 23621, 6387, 118429, 6038, 6035, 53, 9622, 8702, 5819	378	1031	8439	1.36421	0.999894	0.989712	12.3316	1.58242
UP_SEQ_FEATURE	signal peptide	77	20.1044	0.0117049	5066, 941, 4854, 9510, 11010, 146433, 8321, 6414, 8322, 10618, 43, 59342, 51635, 10715, 5222, 5445, 23705, 1282, 6648, 1284, 2263, 3488, 2717, 7482, 1906, 51092, 9210, 26001, 1512, 5270, 3597, 219348, 4023, 114902, 214, 125931, 1075, 113177, 51104, 5660, 7474, 6247, 3908, 729238, 3458, 51449, 2878, 419, 83716, 7049, 1462, 9528, 102, 1508, 128434, 7873, 9993, 3572, 92370, 1363, 4868, 9370, 2920, 8…	378	1330	8439	1.29252	0.999998	0.987375	17.1869	1.58242
SP_PIR_KEYWORDS	signal	77	20.1044	0.0119276	5066, 941, 4854, 9510, 11010, 146433, 8321, 6414, 8322, 10618, 43, 59342, 51635, 10715, 5222, 5445, 23705, 1282, 6648, 1284, 2263, 3488, 2717, 7482, 1906, 51092, 9210, 26001, 1512, 5270, 3597, 219348, 4023, 114902, 214, 125931, 1075, 113177, 51104, 5660, 7474, 6247, 3908, 729238, 3458, 51449, 2878, 419, 83716, 7049, 1462, 9528, 102, 1508, 128434, 7873, 9993, 3572, 92370, 1363, 4868, 9370, 2920, 8…	379	1330	8445	1.29003	0.993602	0.569131	15.5164	1.58242
SP_PIR_KEYWORDS	disulfide bond	64	16.7102	0.0146771	5066, 11227, 941, 4854, 9510, 7124, 150, 8321, 8322, 43, 10715, 5222, 5445, 23705, 30815, 1282, 1284, 931, 2263, 3488, 2717, 1906, 9588, 5028, 9210, 1512, 6752, 134, 3597, 4023, 114902, 214, 125931, 1075, 5354, 5660, 6247, 3908, 3356, 729238, 419, 83716, 1462, 102, 1508, 128434, 7873, 9993, 3572, 4868, 9370, 2920, 140809, 9374, 23621, 6387, 118429, 6038, 183, 6035, 53, 9622, 8702, 5819	379	1079	8445	1.32166	0.99802	0.589042	18.7606	1.58242
UP_SEQ_FEATURE	glycosylation site:N-linked (GlcNAc...)	81	21.1488	0.130167	5066, 114569, 11227, 4854, 941, 9510, 146433, 4071, 23467, 150, 8321, 6414, 8322, 10618, 43, 59342, 10715, 5445, 23705, 1282, 30815, 1284, 9445, 2263, 1901, 55754, 2717, 7482, 51092, 5028, 9210, 26001, 1512, 5270, 57153, 6752, 134, 3597, 4023, 114902, 214, 125931, 1075, 93377, 23731, 113177, 5660, 8613, 7474, 3908, 3356, 729238, 3458, 6337, 51449, 419, 83716, 7049, 9528, 1462, 102, 1508, 9993, 35…	378	1592	8439	1.1359	1	0.999985	89.2862	1.58242
SP_PIR_KEYWORDS	glycoprotein	85	22.1932	0.146716	5066, 114569, 11227, 4854, 941, 9510, 7124, 146433, 4071, 23467, 8321, 150, 6414, 8322, 10618, 43, 59342, 10715, 5445, 23705, 1282, 30815, 1284, 9445, 2263, 1901, 55754, 3488, 2717, 7482, 51092, 5028, 9210, 26001, 1512, 5270, 57153, 6752, 134, 3597, 4023, 114902, 214, 125931, 1075, 93377, 23731, 113177, 5660, 8613, 7474, 3908, 3356, 729238, 3458, 6337, 51449, 419, 83716, 7049, 9528, 1462, 102, 15…	379	1687	8445	1.1227	1	0.907967	89.2419	1.58242
GOTERM_BP_FAT	GO:0008219~cell death	29	7.5718	0.0179001	1434, 7124, 5354, 2627, 9093, 30011, 54739, 10395, 1499, 3356, 3458, 6908, 10197, 3553, 8879, 23705, 84287, 6648, 11214, 9445, 54541, 836, 3981, 835, 79156, 1831, 11188, 1639, 2185	288	423	6549	1.55898	1	0.427914	27.0522	1.53535
GOTERM_BP_FAT	GO:0016265~death	29	7.5718	0.0187369	1434, 7124, 5354, 2627, 9093, 30011, 54739, 10395, 1499, 3356, 3458, 6908, 10197, 3553, 8879, 23705, 84287, 6648, 11214, 9445, 54541, 836, 3981, 835, 79156, 1831, 11188, 1639, 2185	288	425	6549	1.55164	1	0.429952	28.13	1.53535
GOTERM_BP_FAT	GO:0006915~apoptosis	25	6.52742	0.0250028	1434, 7124, 2627, 9093, 30011, 54739, 10395, 1499, 3458, 10197, 3553, 8879, 23705, 84287, 6648, 11214, 9445, 54541, 836, 3981, 835, 79156, 1831, 11188, 2185	288	359	6549	1.58354	1	0.46007	35.7366	1.53535
GOTERM_BP_FAT	GO:0012501~programmed cell death	25	6.52742	0.0293137	1434, 7124, 2627, 9093, 30011, 54739, 10395, 1499, 3458, 10197, 3553, 8879, 23705, 84287, 6648, 11214, 9445, 54541, 836, 3981, 835, 79156, 1831, 11188, 2185	288	365	6549	1.55751	1	0.480321	40.5221	1.53535
SP_PIR_KEYWORDS	Apoptosis	15	3.91645	0.0856342	23705, 84287, 54541, 9093, 30011, 54739, 836, 835, 1499, 79156, 1831, 84681, 11188, 10197, 8879	379	209	8445	1.59921	1	0.862437	71.5775	1.53535
GOTERM_BP_FAT	GO:0042542~response to hydrogen peroxide	8	2.08877	0.00132522	9588, 1843, 23467, 10628, 6648, 2878, 2185, 847	288	39	6549	4.66453	0.951882	0.351727	2.28918	1.47536
GOTERM_BP_FAT	GO:0000302~response to reactive oxygen species	9	2.34987	0.00195837	9588, 1843, 23467, 10628, 7168, 6648, 2878, 2185, 847	288	53	6549	3.86144	0.988725	0.231897	3.36536	1.47536
GOTERM_BP_FAT	GO:0006979~response to oxidative stress	12	3.13316	0.00600937	9588, 1843, 23467, 10628, 1728, 6414, 7168, 6648, 2878, 2185, 140809, 847	288	105	6549	2.59881	0.999999	0.311147	9.99092	1.47536
GOTERM_BP_FAT	GO:0006800~oxygen and reactive oxygen species metabolic process	7	1.82768	0.00828717	9588, 6648, 183, 51167, 2878, 2185, 847	288	41	6549	3.88237	1	0.321976	13.5258	1.47536
GOTERM_BP_FAT	GO:0010035~response to inorganic substance	13	3.39426	0.0134025	825, 6648, 6256, 847, 6857, 1499, 23467, 9588, 1843, 10628, 7168, 2878, 2185	288	133	6549	2.22267	1	0.402223	20.993	1.47536
GOTERM_BP_FAT	GO:0034614~cellular response to reactive oxygen species	5	1.30548	0.0141428	9588, 7168, 6648, 2878, 847	288	22	6549	5.16809	1	0.408825	22.022	1.47536
GOTERM_MF_FAT	GO:0016209~antioxidant activity	6	1.56658	0.0221826	9588, 6648, 2878, 140809, 847, 373156	291	35	6200	3.65243	0.999999	0.898161	28.2608	1.47536
GOTERM_BP_FAT	GO:0034599~cellular response to oxidative stress	5	1.30548	0.0322601	9588, 7168, 6648, 2878, 847	288	28	6549	4.06064	1	0.497585	43.5973	1.47536
GOTERM_BP_FAT	GO:0042743~hydrogen peroxide metabolic process	4	1.04439	0.035897	9588, 6648, 2878, 847	288	17	6549	5.35049	1	0.519875	47.1866	1.47536
GOTERM_MF_FAT	GO:0004602~glutathione peroxidase activity	3	0.78329	0.0631487	9588, 2878, 373156	291	9	6200	7.10195	1	0.973305	61.9323	1.47536
GOTERM_BP_FAT	GO:0042744~hydrogen peroxide catabolic process	3	0.78329	0.0810837	9588, 2878, 847	288	11	6549	6.2017	1	0.683879	77.1609	1.47536
GOTERM_MF_FAT	GO:0004601~peroxidase activity	4	1.04439	0.0899456	9588, 2878, 847, 373156	291	23	6200	3.70536	1	0.951728	75.2285	1.47536
GOTERM_MF_FAT	GO:0016684~oxidoreductase activity, acting on peroxide as acceptor	4	1.04439	0.0899456	9588, 2878, 847, 373156	291	23	6200	3.70536	1	0.951728	75.2285	1.47536
GOTERM_BP_FAT	GO:0070301~cellular response to hydrogen peroxide	3	0.78329	0.0945711	9588, 2878, 847	288	12	6549	5.6849	1	0.72313	82.3584	1.47536
SP_PIR_KEYWORDS	peroxidase	3	0.78329	0.158945	9588, 2878, 847	379	16	8445	4.17794	1	0.911888	91.2171	1.47536
GOTERM_BP_FAT	GO:0051262~protein tetramerization	3	0.78329	0.365149	6648, 2878, 847	288	29	6549	2.35237	1	0.955926	99.9642	1.47536
GOTERM_BP_FAT	GO:0051259~protein oligomerization	6	1.56658	0.579875	6648, 2878, 9370, 847, 6857, 1499	288	116	6549	1.17619	1	0.9919	100	1.47536
GOTERM_BP_FAT	GO:0070587~regulation of cell-cell adhesion involved in gastrulation	3	0.78329	0.00557565	7124, 9370, 3553	288	3	6549	22.7396	0.999997	0.306156	9.30258	1.4607
GOTERM_BP_FAT	GO:0010470~regulation of gastrulation	3	0.78329	0.00557565	7124, 9370, 3553	288	3	6549	22.7396	0.999997	0.306156	9.30258	1.4607
GOTERM_BP_FAT	GO:0034114~regulation of heterotypic cell-cell adhesion	3	0.78329	0.00557565	7124, 9370, 3553	288	3	6549	22.7396	0.999997	0.306156	9.30258	1.4607
GOTERM_BP_FAT	GO:0001934~positive regulation of protein amino acid phosphorylation	8	2.08877	0.00962947	3458, 183, 941, 3572, 7124, 9370, 3553, 146433	288	55	6549	3.30758	1	0.34672	15.5471	1.4607
GOTERM_BP_FAT	GO:0045995~regulation of embryonic development	4	1.04439	0.0105731	7124, 9370, 3553, 3908	288	11	6549	8.26894	1	0.368001	16.9413	1.4607
GOTERM_BP_FAT	GO:0051048~negative regulation of secretion	6	1.56658	0.013515	134, 7124, 9370, 3553, 1906, 5715	288	33	6549	4.13447	1	0.399732	21.1501	1.4607
GOTERM_BP_FAT	GO:0042327~positive regulation of phosphorylation	8	2.08877	0.0152321	3458, 183, 941, 3572, 7124, 9370, 3553, 146433	288	60	6549	3.03194	1	0.427332	23.513	1.4607
GOTERM_BP_FAT	GO:0022407~regulation of cell-cell adhesion	4	1.04439	0.0305268	10370, 7124, 9370, 3553	288	16	6549	5.6849	1	0.487874	41.8068	1.4607
GOTERM_BP_FAT	GO:0045834~positive regulation of lipid metabolic process	5	1.30548	0.0361742	3458, 183, 7124, 9370, 3553	288	29	6549	3.92062	1	0.519559	47.4512	1.4607
GOTERM_BP_FAT	GO:0019221~cytokine-mediated signaling pathway	6	1.56658	0.0493974	1050, 3572, 7124, 9370, 3553, 3716	288	46	6549	2.96603	1	0.592825	58.7151	1.4607
GOTERM_BP_FAT	GO:0030155~regulation of cell adhesion	9	2.34987	0.0503853	10370, 7168, 7124, 9370, 1901, 3553, 102, 5295, 3908	288	93	6549	2.2006	1	0.591848	59.4579	1.4607
GOTERM_BP_FAT	GO:0010827~regulation of glucose transport	4	1.04439	0.0772389	7124, 9370, 3553, 5295	288	23	6549	3.95471	1	0.680936	75.4334	1.4607
GOTERM_BP_FAT	GO:0043122~regulation of I-kappaB kinase/NF-kappaB cascade	7	1.82768	0.12042	57153, 4615, 10206, 7124, 9370, 3553, 9093	288	77	6549	2.06723	1	0.781532	89.3619	1.4607
GOTERM_BP_FAT	GO:0019216~regulation of lipid metabolic process	7	1.82768	0.12042	134, 3458, 183, 51719, 7124, 9370, 3553	288	77	6549	2.06723	1	0.781532	89.3619	1.4607
GOTERM_BP_FAT	GO:0043123~positive regulation of I-kappaB kinase/NF-kappaB cascade	6	1.56658	0.199372	57153, 4615, 10206, 7124, 9370, 3553	288	71	6549	1.92165	1	0.865068	97.9413	1.4607
GOTERM_BP_FAT	GO:0051384~response to glucocorticoid stimulus	5	1.30548	0.229455	1843, 7124, 9370, 3553, 6256	288	56	6549	2.03032	1	0.890171	98.9453	1.4607
GOTERM_BP_FAT	GO:0031960~response to corticosteroid stimulus	5	1.30548	0.287862	1843, 7124, 9370, 3553, 6256	288	62	6549	1.83384	1	0.925562	99.7337	1.4607
GOTERM_MF_FAT	GO:0005543~phospholipid binding	12	3.13316	0.0192897	27071, 11188, 58488, 55784, 59338, 54877, 8411, 54899, 285590, 5295, 6857, 9892	291	116	6200	2.20405	0.999993	0.948967	25.0533	1.44355
GOTERM_MF_FAT	GO:0035091~phosphoinositide binding	8	2.08877	0.0335039	11188, 54877, 8411, 54899, 285590, 5295, 6857, 9892	291	66	6200	2.58253	1	0.948928	39.6227	1.44355
GOTERM_MF_FAT	GO:0008289~lipid binding	19	4.96084	0.0722672	27071, 4023, 58488, 216, 11214, 55784, 59338, 54877, 1901, 6256, 5660, 285590, 54899, 6857, 9892, 11188, 8411, 1622, 5295	291	266	6200	1.52185	1	0.952899	67.0644	1.44355
GOTERM_BP_FAT	GO:0034097~response to cytokine stimulus	7	1.82768	0.0230863	4615, 3572, 9370, 9093, 102, 836, 1499	288	51	6549	3.12112	1	0.444152	33.4946	1.4179
GOTERM_BP_FAT	GO:0001960~negative regulation of cytokine-mediated signaling pathway	3	0.78329	0.0255375	3572, 9370, 9093	288	6	6549	11.3698	1	0.460197	36.3493	1.4179
GOTERM_BP_FAT	GO:0001959~regulation of cytokine-mediated signaling pathway	3	0.78329	0.0945711	3572, 9370, 9093	288	12	6549	5.6849	1	0.72313	82.3584	1.4179
UP_SEQ_FEATURE	cross-link:Glycyl lysine isopeptide (Lys-Gly) (interchain with G-Cter in ubiquitin)	14	2.86885	0.0258828	128312, 801, 10492, 2778, 8841, 10376, 3895, 58517, 5111, 402, 81, 8334, 4904, 5216	487	124	8439	1.95645	1	0.975156	35.4315	1.3952
SP_PIR_KEYWORDS	isopeptide bond	20	4.09836	0.033244	128312, 4205, 801, 10492, 2778, 5371, 8841, 10376, 3895, 7334, 3659, 58517, 3068, 8334, 5111, 402, 81, 81605, 5216, 4904	487	210	8445	1.65151	1	0.437862	38.1931	1.3952
SP_PIR_KEYWORDS	ubl conjugation	30	6.14754	0.0758024	4205, 128312, 801, 8861, 2034, 5371, 8841, 6790, 3895, 10014, 7334, 1154, 3659, 58517, 81, 5111, 23113, 3105, 4904, 595, 11065, 10492, 2778, 10376, 991, 7813, 402, 8334, 3068, 5216	487	383	8445	1.35829	1	0.59608	67.4327	1.3952
GOTERM_BP_FAT	GO:0045449~regulation of transcription	70	18.2768	0.00147143	687, 6594, 2145, 941, 4854, 23512, 6659, 7124, 59348, 847, 8841, 93624, 1050, 1051, 4615, 8321, 6830, 1052, 4212, 9044, 6925, 54623, 7832, 6648, 3205, 84181, 1901, 3398, 6256, 9686, 9210, 10370, 10628, 4601, 84858, 5451, 79595, 9604, 57658, 9987, 2627, 7799, 9093, 2078, 5715, 1499, 3458, 6908, 64375, 55629, 23326, 79027, 7049, 3553, 81606, 57157, 694, 51586, 2308, 10847, 1017, 148156, 51742, 2695…	288	1123	6549	1.41743	0.96558	0.312261	2.53871	1.37819
GOTERM_BP_FAT	GO:0010604~positive regulation of macromolecule metabolic process	37	9.66057	0.00212977	134, 6594, 57658, 941, 6659, 7124, 2627, 146433, 9093, 10395, 5715, 1499, 6500, 1050, 1051, 3458, 6908, 10197, 4212, 23326, 3553, 6925, 3572, 2308, 9370, 1017, 1901, 10533, 6256, 9210, 10370, 183, 2138, 3065, 5451, 2185, 9604	288	503	6549	1.67269	0.992389	0.216439	3.65478	1.37819
GOTERM_BP_FAT	GO:0051173~positive regulation of nitrogen compound metabolic process	28	7.3107	0.00590074	6594, 57658, 941, 6659, 7124, 2627, 5715, 1499, 1050, 1051, 3458, 6908, 4212, 23326, 3553, 6925, 6648, 2308, 1017, 1901, 6256, 1906, 9210, 10370, 3065, 2138, 5451, 9604	288	370	6549	1.72083	0.999999	0.313491	9.81899	1.37819
GOTERM_BP_FAT	GO:0031328~positive regulation of cellular biosynthetic process	29	7.5718	0.00681397	6594, 57658, 941, 6659, 7124, 2627, 5715, 1499, 1050, 1051, 3458, 6908, 4212, 23326, 3553, 6925, 6648, 2308, 1017, 1901, 6256, 1906, 9210, 10370, 183, 3065, 5451, 2185, 9604	288	392	6549	1.68227	1	0.31097	11.2548	1.37819
GOTERM_BP_FAT	GO:0009891~positive regulation of biosynthetic process	29	7.5718	0.00774799	6594, 57658, 941, 6659, 7124, 2627, 5715, 1499, 1050, 1051, 3458, 6908, 4212, 23326, 3553, 6925, 6648, 2308, 1017, 1901, 6256, 1906, 9210, 10370, 183, 3065, 5451, 2185, 9604	288	396	6549	1.66527	1	0.30979	12.7011	1.37819
GOTERM_BP_FAT	GO:0045941~positive regulation of transcription	24	6.26632	0.0125642	6594, 57658, 941, 2308, 6659, 7124, 1017, 1901, 2627, 6256, 5715, 1499, 9210, 1050, 1051, 10370, 3458, 6908, 4212, 23326, 3065, 5451, 6925, 9604	288	320	6549	1.70547	1	0.392725	19.8124	1.37819
GOTERM_BP_FAT	GO:0010628~positive regulation of gene expression	24	6.26632	0.0172619	6594, 57658, 941, 2308, 6659, 7124, 1017, 1901, 2627, 6256, 5715, 1499, 9210, 1050, 1051, 10370, 3458, 6908, 4212, 23326, 3065, 5451, 6925, 9604	288	329	6549	1.65881	1	0.443387	26.2199	1.37819
GOTERM_BP_FAT	GO:0006350~transcription	52	13.577	0.0177633	687, 6594, 2145, 4854, 23512, 6659, 59348, 8841, 93624, 1050, 1051, 6830, 1052, 6925, 54623, 7832, 3205, 84181, 6256, 9686, 10370, 10628, 10914, 4601, 84858, 5451, 79595, 9604, 57658, 9987, 2627, 7799, 2078, 1499, 6908, 64375, 23326, 55629, 79027, 81606, 57157, 51586, 2308, 10849, 10847, 148156, 51742, 26959, 2138, 3065, 8848, 23660	288	874	6549	1.35293	1	0.42979	26.8745	1.37819
GOTERM_BP_FAT	GO:0010557~positive regulation of macromolecule biosynthetic process	26	6.78851	0.0190652	6594, 57658, 941, 6659, 7124, 2627, 5715, 1499, 1050, 1051, 3458, 6908, 23326, 4212, 3553, 6925, 2308, 1017, 1901, 6256, 9210, 10370, 3065, 5451, 2185, 9604	288	369	6549	1.60225	1	0.431439	28.5488	1.37819
GOTERM_BP_FAT	GO:0045935~positive regulation of nucleobase, nucleoside, nucleotide and nucleic acid metabolic process	25	6.52742	0.020465	6594, 57658, 941, 6659, 7124, 2627, 5715, 1499, 1050, 1051, 3458, 6908, 23326, 4212, 6925, 2308, 1017, 1901, 6256, 9210, 10370, 3065, 2138, 5451, 9604	288	353	6549	1.61045	1	0.434473	30.3086	1.37819
SP_PIR_KEYWORDS	transcription regulation	50	13.0548	0.0217266	687, 6594, 2145, 4854, 23512, 6659, 59348, 8841, 23175, 93624, 1050, 1051, 6830, 1052, 6925, 54623, 3205, 7832, 84181, 6256, 9686, 10370, 10628, 4601, 84858, 5451, 79595, 9604, 9987, 2627, 7799, 2078, 1499, 6908, 64375, 23326, 55629, 79027, 81606, 57157, 51586, 2308, 10847, 148156, 51742, 26959, 2138, 3065, 8848, 23660	379	823	8445	1.35373	0.999904	0.685246	26.5573	1.37819
SP_PIR_KEYWORDS	Transcription	51	13.3159	0.0267626	687, 6594, 2145, 4854, 23512, 6659, 59348, 8841, 23175, 93624, 1050, 1051, 6830, 1052, 6925, 54623, 3205, 7832, 84181, 6256, 9686, 10370, 10628, 4601, 84858, 5451, 79595, 9604, 9987, 2627, 7799, 2078, 1499, 6908, 64375, 23326, 55629, 79027, 81606, 57157, 51586, 2308, 10849, 10847, 148156, 51742, 26959, 2138, 3065, 8848, 23660	379	852	8445	1.3338	0.999989	0.64592	31.6951	1.37819
GOTERM_MF_FAT	GO:0008134~transcription factor binding	22	5.74413	0.0696175	694, 57658, 10847, 5994, 2627, 6256, 9093, 8841, 5715, 1499, 1050, 10370, 23463, 4601, 6908, 2878, 4212, 23326, 3065, 79595, 6925, 9604	291	319	6200	1.46937	1	0.974628	65.6439	1.37819
GOTERM_MF_FAT	GO:0016563~transcription activator activity	18	4.69974	0.0721059	57658, 3205, 941, 2308, 10847, 5994, 2627, 6256, 5715, 1499, 1051, 10370, 23463, 23326, 3065, 5451, 79595, 9604	291	248	6200	1.54639	1	0.970323	66.9796	1.37819
GOTERM_MF_FAT	GO:0030528~transcription regulator activity	42	10.9661	0.0869306	687, 6594, 57658, 941, 6659, 5994, 59348, 2627, 7799, 8841, 2078, 5715, 1499, 1050, 1051, 6830, 23463, 1052, 6908, 64375, 4212, 23326, 6925, 9044, 677, 694, 51586, 3205, 2308, 10847, 26959, 3398, 6256, 1831, 10370, 4601, 3065, 5451, 8848, 23660, 79595, 9604	291	710	6200	1.26035	1	0.961941	73.9852	1.37819
GOTERM_BP_FAT	GO:0045893~positive regulation of transcription, DNA-dependent	18	4.69974	0.087823	6594, 57658, 2308, 6659, 7124, 1901, 2627, 6256, 1499, 1050, 1051, 10370, 3458, 4212, 3065, 5451, 6925, 9604	288	272	6549	1.50483	1	0.703497	79.9159	1.37819
GOTERM_MF_FAT	GO:0003700~transcription factor activity	26	6.78851	0.0933842	687, 6659, 5994, 7799, 2627, 2078, 1499, 1050, 1051, 6830, 6908, 1052, 64375, 4212, 6925, 9044, 677, 3205, 2308, 6256, 10370, 1831, 3065, 5451, 8848, 23660	291	406	6200	1.36441	1	0.949964	76.5787	1.37819
GOTERM_BP_FAT	GO:0051254~positive regulation of RNA metabolic process	18	4.69974	0.0947289	6594, 57658, 2308, 6659, 7124, 1901, 2627, 6256, 1499, 1050, 1051, 10370, 3458, 4212, 3065, 5451, 6925, 9604	288	275	6549	1.48841	1	0.72175	82.412	1.37819
GOTERM_MF_FAT	GO:0003712~transcription cofactor activity	16	4.17755	0.108005	694, 57658, 10847, 5994, 6256, 8841, 5715, 1499, 10370, 23463, 4601, 4212, 23326, 79595, 6925, 9604	291	226	6200	1.50838	1	0.958175	81.5893	1.37819
GOTERM_MF_FAT	GO:0003713~transcription coactivator activity	11	2.87206	0.11916	10370, 57658, 23463, 10847, 23326, 5994, 6256, 79595, 5715, 1499, 9604	291	140	6200	1.67403	1	0.96563	84.7191	1.37819
GOTERM_BP_FAT	GO:0051252~regulation of RNA metabolic process	40	10.4439	0.126579	687, 6594, 57658, 23512, 6659, 7124, 59348, 2627, 7799, 8841, 2078, 1499, 1050, 1051, 6830, 3458, 1052, 6908, 4212, 79027, 6925, 677, 51586, 3205, 6648, 84181, 2308, 6625, 10847, 148156, 3398, 1901, 6256, 1831, 10370, 3065, 5451, 8848, 23660, 9604	288	741	6549	1.22751	1	0.785739	90.5904	1.37819
GOTERM_BP_FAT	GO:0006357~regulation of transcription from RNA polymerase II promoter	23	6.00522	0.131042	687, 57658, 6648, 51586, 23512, 2308, 10847, 7124, 1901, 3398, 2627, 6256, 8841, 1499, 1050, 1051, 10370, 6830, 4212, 3065, 5451, 6925, 9604	288	390	6549	1.34105	1	0.791472	91.3956	1.37819
GOTERM_BP_FAT	GO:0006355~regulation of transcription, DNA-dependent	38	9.92167	0.152219	687, 6594, 57658, 23512, 6659, 7124, 59348, 2627, 7799, 8841, 2078, 1499, 1050, 1051, 6830, 3458, 1052, 6908, 4212, 79027, 6925, 51586, 3205, 6648, 84181, 2308, 10847, 148156, 3398, 1901, 6256, 1831, 10370, 3065, 5451, 8848, 23660, 9604	288	712	6549	1.21363	1	0.820464	94.4075	1.37819
GOTERM_BP_FAT	GO:0045944~positive regulation of transcription from RNA polymerase II promoter	13	3.39426	0.158838	57658, 2308, 7124, 1901, 2627, 6256, 1499, 1050, 1051, 10370, 3065, 4212, 5451	288	198	6549	1.493	1	0.826424	95.123	1.37819
SP_PIR_KEYWORDS	dna-binding	35	9.13838	0.280786	687, 6659, 9987, 5994, 59348, 2627, 7799, 2078, 1050, 1051, 1052, 55506, 6908, 64375, 4212, 79027, 57157, 6925, 9044, 677, 8349, 3205, 84181, 2308, 10847, 51742, 148156, 5980, 26959, 6256, 10473, 4601, 5451, 10146, 23660	379	684	8445	1.14018	1	0.947783	99.0259	1.37819
GOTERM_MF_FAT	GO:0003677~DNA binding	48	12.5326	0.293772	687, 2145, 6594, 9987, 6659, 5994, 59348, 2627, 7799, 8841, 2078, 93624, 1499, 1050, 1051, 6830, 1052, 6908, 55506, 64375, 4212, 79027, 57157, 6925, 9044, 677, 8349, 3205, 84181, 2308, 54469, 10847, 148156, 51742, 26959, 7763, 5980, 6256, 3981, 10473, 1831, 10370, 4601, 3065, 10146, 5451, 8848, 23660	291	927	6200	1.10322	1	0.995072	99.4199	1.37819
SP_PIR_KEYWORDS	nucleus	97	25.3264	0.499415	687, 2145, 84271, 23512, 140890, 59348, 43, 339287, 51637, 4212, 9044, 54623, 677, 3205, 10473, 79156, 10914, 7175, 197370, 4601, 10146, 5451, 151126, 79595, 1434, 9987, 8106, 2627, 7799, 9887, 54739, 2078, 23326, 9978, 79027, 81606, 57157, 123036, 51586, 2308, 79576, 59338, 22916, 58525, 9184, 2188, 8848, 6594, 4854, 6659, 5994, 8841, 23175, 93624, 1050, 1051, 6830, 1052, 55506, 55813, 10197, 69…	379	2135	8445	1.01236	1	0.976125	99.994	1.37819
KEGG_PATHWAY	hsa04270:Vascular smooth muscle contraction	10	2.04918	0.0105386	10267, 112, 5605, 50487, 800, 5331, 3710, 801, 2778, 10398	184	57	2795	2.66495	0.777854	0.259836	11.7781	1.36896
KEGG_PATHWAY	hsa04912:GnRH signaling pathway	9	1.84426	0.0223903	112, 5605, 50487, 5331, 6300, 3710, 468, 801, 2778	184	54	2795	2.5317	0.959867	0.414873	23.4978	1.36896
KEGG_PATHWAY	hsa04730:Long-term depression	6	1.22951	0.0904597	2771, 5605, 50487, 5331, 3710, 2778	184	37	2795	2.46328	0.999999	0.739821	67.4215	1.36896
KEGG_PATHWAY	hsa04916:Melanogenesis	7	1.43443	0.156629	2771, 434, 112, 5605, 5331, 801, 2778	184	56	2795	1.89878	1	0.779496	86.6671	1.36896
SP_PIR_KEYWORDS	gtp-binding	19	3.89344	0.0145992	64121, 60678, 22931, 7846, 1938, 347733, 1915, 2778, 26284, 2746, 10376, 2771, 8801, 4600, 55341, 79363, 84790, 402, 5879	487	179	8445	1.84065	0.998847	0.286988	18.8849	1.35579
UP_SEQ_FEATURE	nucleotide phosphate-binding region:GTP	17	3.48361	0.0216933	64121, 60678, 22931, 7846, 1938, 347733, 1915, 2778, 26284, 10376, 2771, 4600, 55341, 79363, 84790, 402, 5879	487	160	8439	1.84116	1	0.977113	30.6397	1.35579
GOTERM_MF_FAT	GO:0003924~GTPase activity	15	3.07377	0.0325178	64121, 60678, 22931, 7846, 1938, 347733, 1915, 2778, 2783, 10376, 2771, 2782, 4600, 84790, 5879	390	130	6200	1.83432	1	0.89298	39.1167	1.35579
GOTERM_MF_FAT	GO:0005525~GTP binding	19	3.89344	0.0851515	64121, 60678, 22931, 7846, 1938, 347733, 1915, 2778, 26284, 2746, 10376, 2771, 8801, 4600, 55341, 79363, 84790, 402, 5879	390	203	6200	1.48794	1	0.943008	73.7068	1.35579
GOTERM_MF_FAT	GO:0019001~guanyl nucleotide binding	19	3.89344	0.091439	64121, 60678, 22931, 7846, 1938, 347733, 1915, 2778, 26284, 2746, 10376, 2771, 8801, 4600, 55341, 79363, 84790, 402, 5879	390	205	6200	1.47342	1	0.9403	76.2924	1.35579
GOTERM_MF_FAT	GO:0032561~guanyl ribonucleotide binding	19	3.89344	0.091439	64121, 60678, 22931, 7846, 1938, 347733, 1915, 2778, 26284, 2746, 10376, 2771, 8801, 4600, 55341, 79363, 84790, 402, 5879	390	205	6200	1.47342	1	0.9403	76.2924	1.35579
GOTERM_BP_FAT	GO:0060341~regulation of cellular localization	16	4.17755	0.00151301	134, 23705, 7124, 9370, 11163, 5715, 6857, 1906, 3356, 3458, 43, 183, 4601, 22916, 51762, 3553	288	144	6549	2.52662	0.968708	0.27017	2.60955	1.34919
GOTERM_BP_FAT	GO:0051353~positive regulation of oxidoreductase activity	5	1.30548	0.00188624	3458, 183, 7124, 3553, 1906	288	13	6549	8.74599	0.986697	0.236611	3.24334	1.34919
GOTERM_BP_FAT	GO:0046883~regulation of hormone secretion	8	2.08877	0.00207743	134, 3458, 7124, 9370, 51762, 3553, 1906, 5715	288	42	6549	4.33135	0.991418	0.232287	3.56648	1.34919
GOTERM_BP_FAT	GO:0051046~regulation of secretion	13	3.39426	0.00299673	134, 23705, 9370, 7124, 5715, 6857, 1906, 3356, 3458, 43, 183, 51762, 3553	288	110	6549	2.68741	0.998958	0.240179	5.10615	1.34919
GOTERM_BP_FAT	GO:0051050~positive regulation of transport	14	3.65535	0.00334297	134, 23705, 57534, 9370, 7124, 5715, 1906, 5028, 3458, 43, 22916, 51762, 3553, 5295	288	126	6549	2.52662	0.999529	0.239384	5.67999	1.34919
GOTERM_BP_FAT	GO:0051051~negative regulation of transport	11	2.87206	0.00449758	134, 3356, 10550, 4601, 7124, 9370, 3553, 11252, 54899, 1906, 5715	288	87	6549	2.87512	0.999967	0.275521	7.57007	1.34919
GOTERM_BP_FAT	GO:0046888~negative regulation of hormone secretion	5	1.30548	0.0054657	134, 9370, 3553, 1906, 5715	288	17	6549	6.68811	0.999996	0.308449	9.1273	1.34919
GOTERM_BP_FAT	GO:0051969~regulation of transmission of nerve impulse	10	2.61097	0.00859317	134, 3356, 3458, 11188, 183, 43, 7124, 54899, 1906, 3908	288	81	6549	2.80736	1	0.326268	13.9906	1.34919
GOTERM_BP_FAT	GO:0031644~regulation of neurological system process	10	2.61097	0.0116538	134, 3356, 3458, 11188, 183, 43, 7124, 54899, 1906, 3908	288	85	6549	2.67525	1	0.38593	18.5115	1.34919
GOTERM_BP_FAT	GO:0051048~negative regulation of secretion	6	1.56658	0.013515	134, 7124, 9370, 3553, 1906, 5715	288	33	6549	4.13447	1	0.399732	21.1501	1.34919
GOTERM_BP_FAT	GO:0050804~regulation of synaptic transmission	9	2.34987	0.0175352	134, 3356, 11188, 183, 43, 7124, 54899, 1906, 3908	288	76	6549	2.69285	1	0.434526	26.5774	1.34919
GOTERM_BP_FAT	GO:0051047~positive regulation of secretion	8	2.08877	0.0180172	134, 23705, 3458, 43, 7124, 51762, 1906, 5715	288	62	6549	2.93414	1	0.42573	27.2039	1.34919
GOTERM_BP_FAT	GO:0002791~regulation of peptide secretion	5	1.30548	0.0322601	134, 3458, 7124, 3553, 5715	288	28	6549	4.06064	1	0.497585	43.5973	1.34919
GOTERM_BP_FAT	GO:0050995~negative regulation of lipid catabolic process	3	0.78329	0.0347301	134, 7124, 3553	288	7	6549	9.74554	1	0.514269	46.0592	1.34919
GOTERM_BP_FAT	GO:0031645~negative regulation of neurological system process	4	1.04439	0.035897	134, 3356, 3458, 43	288	17	6549	5.35049	1	0.519875	47.1866	1.34919
GOTERM_BP_FAT	GO:0070201~regulation of establishment of protein localization	8	2.08877	0.0424597	23705, 3458, 43, 4601, 7124, 5170, 3553, 5295	288	74	6549	2.45833	1	0.55384	53.125	1.34919
GOTERM_BP_FAT	GO:0050715~positive regulation of cytokine secretion	3	0.78329	0.0561997	23705, 3458, 7124	288	9	6549	7.57986	1	0.61939	63.5812	1.34919
GOTERM_BP_FAT	GO:0044057~regulation of system process	14	3.65535	0.0640989	134, 6752, 3572, 7124, 54899, 1906, 3908, 3356, 3458, 7168, 11188, 43, 183, 3553	288	186	6549	1.71158	1	0.643381	68.5528	1.34919
GOTERM_BP_FAT	GO:0032880~regulation of protein localization	8	2.08877	0.0743332	23705, 3458, 43, 4601, 7124, 5170, 3553, 5295	288	84	6549	2.16567	1	0.675559	74.0468	1.34919
GOTERM_BP_FAT	GO:0050707~regulation of cytokine secretion	3	0.78329	0.0810837	23705, 3458, 7124	288	11	6549	6.2017	1	0.683879	77.1609	1.34919
GOTERM_BP_FAT	GO:0051222~positive regulation of protein transport	5	1.30548	0.0830884	23705, 3458, 43, 7124, 3553	288	38	6549	2.99205	1	0.690991	78.0156	1.34919
GOTERM_BP_FAT	GO:0050714~positive regulation of protein secretion	4	1.04439	0.0855323	23705, 3458, 43, 7124	288	24	6549	3.78993	1	0.699827	79.0167	1.34919
GOTERM_BP_FAT	GO:0050994~regulation of lipid catabolic process	3	0.78329	0.108643	134, 7124, 3553	288	13	6549	5.2476	1	0.762585	86.5804	1.34919
GOTERM_BP_FAT	GO:0019216~regulation of lipid metabolic process	7	1.82768	0.12042	134, 3458, 183, 51719, 7124, 9370, 3553	288	77	6549	2.06723	1	0.781532	89.3619	1.34919
GOTERM_BP_FAT	GO:0050805~negative regulation of synaptic transmission	3	0.78329	0.123223	134, 3356, 43	288	14	6549	4.87277	1	0.779521	89.9386	1.34919
GOTERM_BP_FAT	GO:0002697~regulation of immune effector process	6	1.56658	0.127767	3597, 23705, 3458, 7124, 3553, 5819	288	61	6549	2.23668	1	0.785773	90.8113	1.34919
GOTERM_BP_FAT	GO:0051970~negative regulation of transmission of nerve impulse	3	0.78329	0.153627	134, 3356, 43	288	16	6549	4.26367	1	0.820763	94.5676	1.34919
GOTERM_BP_FAT	GO:0045833~negative regulation of lipid metabolic process	3	0.78329	0.169325	134, 7124, 3553	288	17	6549	4.01287	1	0.835726	96.0825	1.34919
GOTERM_BP_FAT	GO:0050708~regulation of protein secretion	4	1.04439	0.174248	23705, 3458, 43, 7124	288	33	6549	2.75631	1	0.842505	96.4688	1.34919
GOTERM_BP_FAT	GO:0051223~regulation of protein transport	6	1.56658	0.184055	23705, 3458, 43, 4601, 7124, 3553	288	69	6549	1.97736	1	0.849209	97.1338	1.34919
GOTERM_BP_FAT	GO:0051240~positive regulation of multicellular organismal process	10	2.61097	0.205851	3356, 4615, 3458, 7168, 183, 3572, 7124, 3553, 1906, 3908	288	149	6549	1.52615	1	0.869462	98.2137	1.34919
GOTERM_BP_FAT	GO:0009895~negative regulation of catabolic process	3	0.78329	0.217733	134, 7124, 3553	288	20	6549	3.41094	1	0.879986	98.6271	1.34919
GOTERM_BP_FAT	GO:0009894~regulation of catabolic process	5	1.30548	0.258325	134, 3458, 8408, 7124, 3553	288	59	6549	1.92708	1	0.909204	99.4586	1.34919
GOTERM_BP_FAT	GO:0051241~negative regulation of multicellular organismal process	7	1.82768	0.273849	134, 3356, 3458, 43, 7124, 9370, 1906	288	100	6549	1.59177	1	0.917818	99.6258	1.34919
GOTERM_BP_FAT	GO:0046887~positive regulation of hormone secretion	3	0.78329	0.283653	51762, 1906, 5715	288	24	6549	2.84245	1	0.922793	99.7049	1.34919
GOTERM_BP_FAT	GO:0048585~negative regulation of response to stimulus	4	1.04439	0.547472	134, 9370, 3553, 8841	288	65	6549	1.39936	1	0.989156	99.9999	1.34919
KEGG_PATHWAY	hsa04660:T cell receptor signaling pathway	3	0.78329	0.863608	3458, 7124, 5295	135	71	2795	0.874804	1	0.995421	100	1.34919
GOTERM_BP_FAT	GO:0008284~positive regulation of cell proliferation	24	6.26632	0.000396409	3597, 3572, 941, 23512, 6659, 7124, 1017, 2263, 1901, 3398, 146433, 9093, 1906, 3981, 3356, 3458, 150, 183, 23463, 3065, 2185, 3553, 102, 4953	288	244	6549	2.23668	0.596333	0.140319	0.690005	1.34322
GOTERM_BP_FAT	GO:0045937~positive regulation of phosphate metabolic process	10	2.61097	0.00137882	134, 3458, 183, 941, 3572, 7124, 9370, 3553, 146433, 10395	288	62	6549	3.66767	0.957444	0.326061	2.38074	1.34322
GOTERM_BP_FAT	GO:0010562~positive regulation of phosphorus metabolic process	10	2.61097	0.00137882	134, 3458, 183, 941, 3572, 7124, 9370, 3553, 146433, 10395	288	62	6549	3.66767	0.957444	0.326061	2.38074	1.34322
GOTERM_BP_FAT	GO:0031401~positive regulation of protein modification process	15	3.91645	0.00168881	134, 941, 3572, 9370, 7124, 10533, 146433, 9093, 5715, 10395, 6500, 3458, 183, 10197, 3553	288	131	6549	2.60377	0.979085	0.257314	2.90857	1.34322
GOTERM_BP_FAT	GO:0031399~regulation of protein modification process	19	4.96084	0.00297362	134, 941, 3572, 5577, 7124, 9370, 10533, 9093, 146433, 10395, 5715, 1906, 6500, 3458, 183, 10197, 9184, 2185, 3553	288	201	6549	2.14951	0.998901	0.247164	5.06772	1.34322
GOTERM_BP_FAT	GO:0032270~positive regulation of cellular protein metabolic process	16	4.17755	0.00423383	134, 941, 3572, 9370, 7124, 10533, 146433, 9093, 5715, 10395, 6500, 3458, 183, 10197, 2185, 3553	288	160	6549	2.27396	0.999939	0.284478	7.14149	1.34322
GOTERM_BP_FAT	GO:0051247~positive regulation of protein metabolic process	16	4.17755	0.00701464	134, 941, 3572, 9370, 7124, 10533, 146433, 9093, 5715, 10395, 6500, 3458, 183, 10197, 2185, 3553	288	169	6549	2.15286	1	0.30653	11.5674	1.34322
GOTERM_BP_FAT	GO:0001934~positive regulation of protein amino acid phosphorylation	8	2.08877	0.00962947	3458, 183, 941, 3572, 7124, 9370, 3553, 146433	288	55	6549	3.30758	1	0.34672	15.5471	1.34322
GOTERM_BP_FAT	GO:0032268~regulation of cellular protein metabolic process	24	6.26632	0.0132769	134, 677, 941, 3572, 5577, 7124, 9370, 10533, 3488, 9093, 146433, 10395, 1906, 5715, 6500, 10289, 3458, 183, 22916, 10197, 9184, 27327, 2185, 3553	288	321	6549	1.70016	1	0.404481	20.8172	1.34322
GOTERM_BP_FAT	GO:0042327~positive regulation of phosphorylation	8	2.08877	0.0152321	3458, 183, 941, 3572, 7124, 9370, 3553, 146433	288	60	6549	3.03194	1	0.427332	23.513	1.34322
GOTERM_BP_FAT	GO:0001932~regulation of protein amino acid phosphorylation	11	2.87206	0.020683	3458, 183, 941, 3572, 5577, 7124, 9370, 3553, 2185, 146433, 1906	288	109	6549	2.29482	1	0.434064	30.5789	1.34322
GOTERM_BP_FAT	GO:0010648~negative regulation of cell communication	13	3.39426	0.021491	134, 3572, 9370, 3488, 54541, 8841, 9093, 10395, 3356, 5997, 43, 183, 3553	288	142	6549	2.08179	1	0.427939	31.5724	1.34322
GOTERM_BP_FAT	GO:0001817~regulation of cytokine production	10	2.61097	0.028898	1051, 4615, 23705, 3458, 183, 941, 3572, 7124, 9370, 3553	288	99	6549	2.29693	1	0.478678	40.0757	1.34322
GOTERM_BP_FAT	GO:0051174~regulation of phosphorus metabolic process	20	5.22193	0.06325	134, 941, 3572, 5577, 7124, 9370, 5170, 9887, 146433, 9093, 10395, 836, 1906, 3356, 3985, 3458, 150, 183, 2185, 3553	288	299	6549	1.52104	1	0.643351	68.0509	1.34322
GOTERM_BP_FAT	GO:0019220~regulation of phosphate metabolic process	20	5.22193	0.06325	134, 941, 3572, 5577, 7124, 9370, 5170, 9887, 146433, 9093, 10395, 836, 1906, 3356, 3985, 3458, 150, 183, 2185, 3553	288	299	6549	1.52104	1	0.643351	68.0509	1.34322
GOTERM_BP_FAT	GO:0044093~positive regulation of molecular function	22	5.74413	0.108949	134, 5577, 7124, 1901, 5170, 9093, 847, 10395, 1906, 5715, 6500, 5028, 3356, 4615, 3458, 150, 7168, 183, 10197, 7049, 2185, 3553	288	360	6549	1.38964	1	0.761742	86.6607	1.34322
GOTERM_BP_FAT	GO:0019216~regulation of lipid metabolic process	7	1.82768	0.12042	134, 3458, 183, 51719, 7124, 9370, 3553	288	77	6549	2.06723	1	0.781532	89.3619	1.34322
GOTERM_BP_FAT	GO:0043406~positive regulation of MAP kinase activity	6	1.56658	0.121367	3356, 150, 7124, 3553, 2185, 1906	288	60	6549	2.27396	1	0.782592	89.5601	1.34322
GOTERM_BP_FAT	GO:0042325~regulation of phosphorylation	18	4.69974	0.127735	134, 941, 3572, 5577, 7124, 9370, 5170, 146433, 9093, 1906, 836, 3356, 3985, 3458, 150, 183, 2185, 3553	288	288	6549	1.42122	1	0.787312	90.8054	1.34322
GOTERM_BP_FAT	GO:0043085~positive regulation of catalytic activity	19	4.96084	0.160973	134, 5577, 7124, 1901, 5170, 9093, 5715, 1906, 10395, 6500, 5028, 3356, 3458, 150, 7168, 183, 10197, 2185, 3553	288	319	6549	1.3544	1	0.826849	95.3347	1.34322
GOTERM_BP_FAT	GO:0007243~protein kinase cascade	13	3.39426	0.22442	134, 3572, 4868, 7124, 3716, 7474, 1906, 3458, 150, 7049, 2185, 3553, 5295	288	213	6549	1.38786	1	0.884864	98.8182	1.34322
GOTERM_BP_FAT	GO:0045860~positive regulation of protein kinase activity	9	2.34987	0.239581	134, 3356, 150, 5577, 7124, 5170, 3553, 2185, 1906	288	135	6549	1.51597	1	0.895886	99.1628	1.34322
GOTERM_BP_FAT	GO:0033674~positive regulation of kinase activity	9	2.34987	0.277004	134, 3356, 150, 5577, 7124, 5170, 3553, 2185, 1906	288	141	6549	1.45146	1	0.91919	99.6532	1.34322
GOTERM_BP_FAT	GO:0043405~regulation of MAP kinase activity	6	1.56658	0.281397	3356, 150, 7124, 3553, 2185, 1906	288	81	6549	1.68441	1	0.921579	99.6882	1.34322
GOTERM_BP_FAT	GO:0051347~positive regulation of transferase activity	9	2.34987	0.309332	134, 3356, 150, 5577, 7124, 5170, 3553, 2185, 1906	288	146	6549	1.40176	1	0.934882	99.844	1.34322
GOTERM_BP_FAT	GO:0000165~MAPKKK cascade	7	1.82768	0.312269	134, 150, 4868, 7124, 3553, 2185, 7474	288	105	6549	1.51597	1	0.93577	99.8552	1.34322
GOTERM_BP_FAT	GO:0032147~activation of protein kinase activity	5	1.30548	0.348069	134, 5577, 5170, 2185, 1906	288	68	6549	1.67203	1	0.951254	99.9431	1.34322
GOTERM_BP_FAT	GO:0050727~regulation of inflammatory response	4	1.04439	0.351971	134, 183, 3572, 9370	288	48	6549	1.89497	1	0.951945	99.9487	1.34322
GOTERM_BP_FAT	GO:0045859~regulation of protein kinase activity	11	2.87206	0.453386	134, 3356, 150, 5577, 7124, 5170, 3553, 2185, 9093, 1906, 836	288	212	6549	1.17988	1	0.975887	99.9974	1.34322
GOTERM_BP_FAT	GO:0043549~regulation of kinase activity	11	2.87206	0.506886	134, 3356, 150, 5577, 7124, 5170, 3553, 2185, 9093, 1906, 836	288	221	6549	1.13183	1	0.984701	99.9996	1.34322
GOTERM_BP_FAT	GO:0051338~regulation of transferase activity	11	2.87206	0.545985	134, 3356, 150, 5577, 7124, 5170, 3553, 2185, 9093, 1906, 836	288	228	6549	1.09709	1	0.989075	99.9999	1.34322
GOTERM_CC_FAT	GO:0000785~chromatin	11	2.87206	0.0197585	10473, 10370, 8349, 57658, 84181, 23512, 55506, 51742, 3065, 3398, 8841	280	105	6172	2.30925	0.9988	0.893728	23.769	1.33853
GOTERM_CC_FAT	GO:0044427~chromosomal part	16	4.17755	0.0508557	8349, 57658, 84181, 23512, 51742, 1017, 3398, 8841, 10473, 5525, 10370, 1639, 7175, 55506, 9184, 3065	280	209	6172	1.68749	1	0.946688	50.8274	1.33853
GOTERM_CC_FAT	GO:0005694~chromosome	17	4.43864	0.0960085	8349, 57658, 84181, 23512, 51742, 1017, 3398, 8841, 3981, 10473, 5525, 10370, 1639, 7175, 55506, 9184, 3065	280	248	6172	1.511	1	0.941258	74.6578	1.33853
GOTERM_BP_FAT	GO:0035295~tube development	12	3.13316	0.017606	1050, 6387, 183, 23405, 57534, 2138, 83716, 2627, 10395, 7474, 1906, 1499	288	122	6549	2.23668	1	0.431335	26.6697	1.32081
GOTERM_BP_FAT	GO:0060429~epithelium development	11	2.87206	0.0244994	10628, 8321, 183, 2926, 57534, 2138, 1901, 2627, 10395, 836, 1499	288	112	6549	2.23335	1	0.460373	35.1548	1.32081
GOTERM_BP_FAT	GO:0035239~tube morphogenesis	8	2.08877	0.0350113	6387, 183, 23405, 57534, 2138, 10395, 1906, 1499	288	71	6549	2.56221	1	0.51403	46.3329	1.32081
GOTERM_BP_FAT	GO:0048729~tissue morphogenesis	9	2.34987	0.0503853	7168, 183, 2926, 57534, 2138, 7049, 6256, 10395, 1499	288	93	6549	2.2006	1	0.591848	59.4579	1.32081
GOTERM_BP_FAT	GO:0002009~morphogenesis of an epithelium	6	1.56658	0.071146	183, 2926, 57534, 2138, 10395, 1499	288	51	6549	2.67525	1	0.663595	72.4413	1.32081
GOTERM_BP_FAT	GO:0060562~epithelial tube morphogenesis	4	1.04439	0.219606	183, 57534, 2138, 10395	288	37	6549	2.45833	1	0.880544	98.6834	1.32081
GOTERM_BP_FAT	GO:0016477~cell migration	14	3.65535	0.0298672	694, 8408, 8874, 7124, 9846, 7763, 8613, 6387, 3458, 7049, 2185, 3553, 8879, 1462	288	166	6549	1.9178	1	0.483529	41.1115	1.30516
GOTERM_BP_FAT	GO:0051674~localization of cell	14	3.65535	0.0382626	694, 8408, 8874, 7124, 9846, 7763, 8613, 6387, 3458, 7049, 2185, 3553, 8879, 1462	288	172	6549	1.8509	1	0.533705	49.4045	1.30516
GOTERM_BP_FAT	GO:0048870~cell motility	14	3.65535	0.0382626	694, 8408, 8874, 7124, 9846, 7763, 8613, 6387, 3458, 7049, 2185, 3553, 8879, 1462	288	172	6549	1.8509	1	0.533705	49.4045	1.30516
GOTERM_BP_FAT	GO:0006928~cell motion	17	4.43864	0.137601	694, 8408, 8874, 214, 9846, 7124, 7763, 8613, 6387, 3458, 150, 7168, 7049, 2185, 3553, 8879, 1462	288	271	6549	1.42647	1	0.799162	92.462	1.30516
Annotation Cluster 1	Enrichment Score: 5.800992855838376
Category	Term	Count	%	PValue	Genes	List Total	Pop Hits	Pop Total	Fold Enrichment	Bonferroni	Benjamini	FDR

## Sheet: Adipogenic BMSC 7 vs 0dd
Category	Term	Count	%	PValue	Genes	List Total	Pop Hits	Pop Total	Fold Enrichment	Bonferroni	Benjamini	FDR	Enrichment score
GOTERM_CC_FAT	GO:0005856~cytoskeleton	74	16.5919	7.96297e-08	805, 26512, 7846, 801, 57584, 7791, 10544, 8841, 10397, 80700, 983, 387, 55605, 81, 9590, 1756, 55125, 832, 23022, 64780, 91624, 5037, 54961, 10092, 399687, 10627, 10097, 10625, 10096, 57127, 70, 71, 51474, 4692, 5216, 5311, 5756, 822, 5108, 10174, 347733, 6804, 5048, 4641, 1809, 1072, 9218, 2274, 4635, 9322, 6902, 84790, 3796, 9168, 6640, 4131, 653888, 1265, 3799, 26052, 27436, 7461, 9371, 90410…	344	714	6172	1.85952	3.08162e-05	3.08162e-05	0.000110534	4.83298
SP_PIR_KEYWORDS	cytoskeleton	45	10.0897	5.47686e-07	5756, 5108, 805, 10174, 51673, 801, 5048, 57584, 7791, 80700, 1072, 387, 6902, 9322, 3796, 9168, 6640, 9590, 653888, 3799, 1756, 55125, 23022, 64780, 832, 91624, 26052, 3691, 7461, 90410, 54961, 10092, 4478, 7430, 9181, 10602, 399687, 10097, 10625, 10096, 7813, 4771, 70, 71, 51474, 5216	445	381	8445	2.24144	0.000248071	0.000124043	0.000777736	4.83298
GOTERM_CC_FAT	GO:0044430~cytoskeletal part	50	11.2108	1.0498e-05	805, 7846, 801, 7791, 10544, 8841, 983, 80700, 55605, 81, 55125, 23022, 832, 64780, 10092, 10627, 399687, 10097, 10096, 70, 4692, 51474, 5311, 5108, 822, 347733, 6804, 5048, 4641, 1072, 9218, 4635, 6902, 84790, 3796, 4131, 653888, 3799, 26052, 27436, 7461, 9371, 90410, 7431, 7430, 9181, 4627, 7534, 7813, 9516, 10749	344	472	6172	1.90062	0.00405449	0.0020293	0.0145712	4.83298
GOTERM_CC_FAT	GO:0043228~non-membrane-bounded organelle	105	23.5426	0.00122238	805, 2004, 128312, 801, 6871, 1105, 10544, 10609, 51082, 55379, 10155, 23137, 3710, 22984, 5037, 10092, 10627, 399687, 10097, 10096, 10625, 4692, 5216, 5756, 822, 10174, 347733, 6804, 5048, 54888, 4641, 1072, 9218, 2274, 4635, 84790, 3796, 9168, 3799, 1265, 55074, 6170, 51111, 26052, 9371, 6203, 7320, 7431, 7430, 9181, 10602, 4627, 7534, 4771, 7813, 10749, 56904, 29899, 6598, 7846, 26512, 57584, …	344	1437	6172	1.31099	0.377087	0.0512352	1.68349	4.83298
GOTERM_CC_FAT	GO:0043232~intracellular non-membrane-bounded organelle	105	23.5426	0.00122238	805, 2004, 128312, 801, 6871, 1105, 10544, 10609, 51082, 55379, 10155, 23137, 3710, 22984, 5037, 10092, 10627, 399687, 10097, 10096, 10625, 4692, 5216, 5756, 822, 10174, 347733, 6804, 5048, 54888, 4641, 1072, 9218, 2274, 4635, 84790, 3796, 9168, 3799, 1265, 55074, 6170, 51111, 26052, 9371, 6203, 7320, 7431, 7430, 9181, 10602, 4627, 7534, 4771, 7813, 10749, 56904, 29899, 6598, 7846, 26512, 57584, …	344	1437	6172	1.31099	0.377087	0.0512352	1.68349	4.83298
GOTERM_MF_FAT	GO:0008092~cytoskeletal protein binding	45	10.0897	2.95951e-08	824, 5311, 5756, 822, 805, 10174, 51673, 801, 6804, 5048, 4641, 1072, 387, 4635, 11345, 9168, 81, 6640, 4131, 653888, 1265, 3799, 1756, 26056, 23022, 832, 1264, 91624, 302, 7461, 10092, 4478, 7430, 9181, 10602, 10097, 10096, 4627, 57127, 6385, 4771, 7533, 70, 51474, 4692, 5216	344	331	6200	2.45029	1.87927e-05	1.87927e-05	4.40488e-05	4.53908
GOTERM_CC_FAT	GO:0015629~actin cytoskeleton	24	5.38117	0.000128073	5311, 822, 832, 23022, 5756, 6804, 7791, 4641, 1072, 7430, 10092, 10602, 399687, 10627, 10097, 10096, 4627, 4635, 70, 71, 81, 51474, 5216, 653888	344	179	6172	2.40561	0.0483588	0.0123153	0.177631	4.53908
GOTERM_MF_FAT	GO:0003779~actin binding	25	5.60538	0.000388936	822, 5756, 4641, 1072, 4635, 9168, 6640, 81, 4131, 653888, 1265, 1756, 23022, 832, 91624, 1264, 7430, 4478, 10092, 10097, 10096, 4627, 7533, 51474, 5216	344	206	6200	2.18729	0.218877	0.116188	0.577324	4.53908
SP_PIR_KEYWORDS	actin-binding	20	4.4843	0.000473304	1756, 832, 23022, 5756, 822, 1264, 91624, 4641, 1072, 10092, 10097, 10096, 4627, 9168, 6640, 81, 51474, 5216, 653888, 1265	445	155	8445	2.44871	0.193021	0.0351117	0.670016	4.53908
GOTERM_BP_FAT	GO:0051493~regulation of cytoskeleton organization	19	4.26009	3.89691e-06	822, 832, 91624, 5154, 10174, 857, 1072, 10092, 9181, 64223, 387, 10096, 4088, 4771, 9168, 51474, 5879, 4131, 653888	371	94	6549	3.56802	0.00880314	0.00880314	0.00679853	3.99919
GOTERM_BP_FAT	GO:0032956~regulation of actin cytoskeleton organization	15	3.36323	4.22587e-06	832, 822, 5154, 10174, 1072, 10092, 64223, 387, 10096, 4088, 4771, 9168, 51474, 5879, 653888	371	60	6549	4.41307	0.0095427	0.00478279	0.00737241	3.99919
GOTERM_BP_FAT	GO:0032970~regulation of actin filament-based process	15	3.36323	6.38659e-06	832, 822, 5154, 10174, 1072, 10092, 64223, 387, 10096, 4088, 4771, 9168, 51474, 5879, 653888	371	62	6549	4.27072	0.0143867	0.00481876	0.0111418	3.99919
GOTERM_BP_FAT	GO:0033043~regulation of organelle organization	23	5.15695	1.79425e-05	822, 832, 91624, 5154, 10174, 857, 3552, 5037, 1072, 10092, 9181, 64223, 387, 7334, 10096, 4088, 4771, 9168, 51474, 5879, 4131, 998, 653888	371	145	6549	2.80002	0.0398943	0.0101264	0.0312988	3.99919
GOTERM_BP_FAT	GO:0051495~positive regulation of cytoskeleton organization	10	2.24215	1.94046e-05	64223, 10174, 387, 10096, 4088, 4771, 857, 4131, 5879, 1072	371	29	6549	6.087	0.0430743	0.00876725	0.0338489	3.99919
GOTERM_BP_FAT	GO:0010638~positive regulation of organelle organization	13	2.9148	2.863e-05	10174, 3552, 857, 1072, 5037, 64223, 10096, 7334, 387, 4771, 4088, 5879, 4131	371	53	6549	4.32981	0.0628972	0.0107687	0.0499375	3.99919
GOTERM_BP_FAT	GO:0044087~regulation of cellular component biogenesis	17	3.81166	6.18495e-05	832, 822, 10174, 375790, 857, 10092, 64223, 387, 10096, 4088, 4771, 9168, 5879, 4131, 653888, 7057, 998	371	94	6549	3.19244	0.130938	0.0198491	0.107851	3.99919
GOTERM_BP_FAT	GO:0032535~regulation of cellular component size	24	5.38117	0.000251829	64121, 822, 832, 57142, 2014, 10493, 1874, 3624, 1072, 51330, 10092, 10371, 64223, 2273, 10096, 6696, 1655, 4088, 9168, 4131, 51474, 4692, 5879, 653888	371	184	6549	2.30247	0.435306	0.061523	0.438445	3.99919
GOTERM_BP_FAT	GO:0008064~regulation of actin polymerization or depolymerization	10	2.24215	0.000449014	10092, 822, 832, 64223, 10096, 9168, 51474, 5879, 653888, 1072	371	42	6549	4.20293	0.63906	0.0884786	0.780487	3.99919
GOTERM_BP_FAT	GO:0051130~positive regulation of cellular component organization	17	3.81166	0.000455115	10174, 857, 3552, 1072, 5037, 51330, 64223, 387, 10096, 7334, 4088, 4771, 23327, 81, 5879, 4131, 998	371	111	6549	2.7035	0.644024	0.0824739	0.791052	3.99919
GOTERM_BP_FAT	GO:0030832~regulation of actin filament length	10	2.24215	0.000540096	10092, 822, 832, 64223, 10096, 9168, 51474, 5879, 653888, 1072	371	43	6549	4.10518	0.70648	0.0899839	0.938105	3.99919
GOTERM_BP_FAT	GO:0032271~regulation of protein polymerization	10	2.24215	0.000907949	10092, 822, 832, 64223, 10096, 9168, 857, 4131, 5879, 653888	371	46	6549	3.83745	0.872683	0.128383	1.57228	3.99919
GOTERM_BP_FAT	GO:0043254~regulation of protein complex assembly	11	2.46637	0.00153174	10092, 822, 832, 64223, 10096, 9168, 857, 4131, 5879, 998, 653888	371	59	6549	3.29111	0.969136	0.175709	2.63895	3.99919
GOTERM_BP_FAT	GO:0030833~regulation of actin filament polymerization	8	1.79372	0.0040947	10092, 822, 832, 64223, 10096, 9168, 5879, 653888	371	37	6549	3.81671	0.999909	0.291647	6.90828	3.99919
SP_PIR_KEYWORDS	LIM domain	10	2.24215	0.00021979	1397, 64780, 2273, 2274, 55679, 8543, 26468, 4026, 7791, 51474	445	41	8445	4.62867	0.0947788	0.0326472	0.31166	2.90723
INTERPRO	IPR001781:Zinc finger, LIM-type	10	2.24215	0.000338379	1397, 64780, 2273, 2274, 55679, 8543, 26468, 4026, 7791, 51474	422	42	7752	4.37373	0.254042	0.254042	0.523534	2.90723
UP_SEQ_FEATURE	domain:LIM zinc-binding 1	8	1.79372	0.0006044	1397, 2273, 2274, 55679, 8543, 26468, 4026, 7791	445	29	8439	5.23146	0.582311	0.582311	0.994931	2.90723
UP_SEQ_FEATURE	domain:LIM zinc-binding 2	8	1.79372	0.0006044	1397, 2273, 2274, 55679, 8543, 26468, 4026, 7791	445	29	8439	5.23146	0.582311	0.582311	0.994931	2.90723
SMART	SM00132:LIM	10	2.24215	0.000749123	1397, 64780, 2273, 2274, 55679, 8543, 26468, 4026, 7791, 51474	251	42	4108	3.89679	0.136605	0.136605	0.931823	2.90723
UP_SEQ_FEATURE	domain:LIM zinc-binding 3	5	1.12108	0.0128356	2273, 2274, 55679, 4026, 7791	445	18	8439	5.26779	1	0.930396	19.2377	2.90723
GOTERM_CC_FAT	GO:0005925~focal adhesion	9	2.01794	0.0170742	10174, 5243, 2274, 55679, 6385, 4026, 7791, 857, 51474	344	60	6172	2.69128	0.998725	0.234013	21.2627	2.90723
GOTERM_BP_FAT	GO:0007017~microtubule-based process	20	4.4843	0.00039863	5108, 11065, 7846, 347733, 51673, 5048, 857, 27436, 8841, 9371, 3895, 7320, 4627, 84790, 10749, 55605, 3796, 4131, 1164, 3799	371	143	6549	2.46885	0.595326	0.0864958	0.693195	2.84292
GOTERM_CC_FAT	GO:0005874~microtubule	19	4.26009	0.00132063	805, 26052, 7846, 347733, 801, 5048, 27436, 8841, 7461, 9371, 983, 9181, 9218, 6902, 84790, 10749, 3796, 55605, 4131, 3799	344	148	6172	2.30335	0.400358	0.0498564	1.81765	2.84292
GOTERM_BP_FAT	GO:0007018~microtubule-based movement	10	2.24215	0.00169062	7846, 347733, 5048, 84790, 10749, 3796, 55605, 3799, 3895, 9371	371	50	6549	3.53046	0.978491	0.182959	2.90889	2.84292
SP_PIR_KEYWORDS	microtubule	16	3.58744	0.00176792	26052, 7846, 347733, 51673, 5048, 27436, 7461, 9371, 9181, 6902, 84790, 3796, 55605, 10749, 4131, 3799	445	122	8445	2.48886	0.551378	0.0852128	2.48143	2.84292
GOTERM_CC_FAT	GO:0015630~microtubule cytoskeleton	30	6.72646	0.00387748	5311, 5108, 805, 7846, 347733, 801, 5048, 10544, 8841, 983, 80700, 9218, 6902, 84790, 55605, 3796, 4131, 3799, 55125, 26052, 27436, 7461, 90410, 9371, 7430, 9181, 4627, 7813, 10749, 9516, 4692	344	311	6172	1.73073	0.77765	0.109217	5.24995	2.84292
GOTERM_CC_FAT	GO:0048770~pigment granule	14	3.13901	0.000158917	10972, 822, 10130, 302, 4673, 7037, 3326, 5034, 5037, 6513, 10575, 483, 7534, 5879	344	73	6172	3.4409	0.0596526	0.0122258	0.220367	2.70783
GOTERM_CC_FAT	GO:0042470~melanosome	14	3.13901	0.000158917	10972, 822, 10130, 302, 4673, 7037, 3326, 5034, 5037, 6513, 10575, 483, 7534, 5879	344	73	6172	3.4409	0.0596526	0.0122258	0.220367	2.70783
GOTERM_CC_FAT	GO:0031982~vesicle	41	9.19283	0.00112253	10972, 10130, 822, 23677, 6804, 2335, 57584, 310, 22937, 6513, 8301, 29082, 7422, 9218, 483, 9798, 81, 130340, 55681, 23390, 6717, 5154, 22862, 302, 7037, 4673, 2778, 857, 5034, 3326, 79109, 5037, 10575, 163, 3060, 6696, 57127, 7534, 5879, 7057, 5297	344	439	6172	1.67566	0.352517	0.0602061	1.54696	2.70783
GOTERM_CC_FAT	GO:0031410~cytoplasmic vesicle	36	8.07175	0.0081975	10972, 10130, 822, 23677, 6804, 2335, 57584, 22937, 6513, 8301, 29082, 7422, 483, 9798, 81, 130340, 55681, 23390, 5154, 22862, 302, 7037, 4673, 857, 5034, 3326, 79109, 5037, 10575, 163, 3060, 57127, 7534, 5879, 7057, 5297	344	416	6172	1.55266	0.958643	0.162197	10.7973	2.70783
GOTERM_CC_FAT	GO:0016023~cytoplasmic membrane-bounded vesicle	31	6.95067	0.0153288	10972, 10130, 822, 23677, 6804, 2335, 6513, 8301, 29082, 7422, 483, 9798, 81, 130340, 55681, 5154, 22862, 302, 7037, 4673, 5034, 3326, 79109, 5037, 10575, 163, 3060, 7534, 5879, 7057, 5297	344	359	6172	1.5493	0.997467	0.228887	19.2995	2.70783
GOTERM_CC_FAT	GO:0031988~membrane-bounded vesicle	32	7.17489	0.0158962	10972, 10130, 822, 23677, 6804, 2335, 6513, 8301, 29082, 7422, 483, 9798, 81, 130340, 55681, 5154, 22862, 302, 7037, 4673, 5034, 3326, 79109, 5037, 10575, 163, 3060, 6696, 7534, 5879, 7057, 5297	344	375	6172	1.53104	0.997973	0.227703	19.9427	2.70783
GOTERM_BP_FAT	GO:0007010~cytoskeleton organization	31	6.95067	0.000542669	5108, 51673, 5048, 8841, 1072, 387, 9322, 9168, 81, 4131, 1265, 1756, 23022, 64780, 832, 1264, 11065, 857, 7320, 7430, 10092, 9181, 4627, 4771, 70, 71, 5879, 51474, 998, 1164, 5216	371	282	6549	1.9405	0.708189	0.0842163	0.942555	2.57395
GOTERM_BP_FAT	GO:0030036~actin cytoskeleton organization	20	4.4843	0.00109171	832, 1264, 5048, 1072, 7430, 10092, 9181, 387, 4627, 9322, 4771, 70, 9168, 71, 81, 51474, 5879, 5216, 998, 1265	371	155	6549	2.27771	0.916126	0.143501	1.88765	2.57395
GOTERM_BP_FAT	GO:0030029~actin filament-based process	20	4.4843	0.00301178	832, 1264, 5048, 1072, 7430, 10092, 9181, 387, 4627, 9322, 4771, 70, 9168, 71, 81, 51474, 5879, 5216, 998, 1265	371	169	6549	2.08903	0.998934	0.257377	5.12635	2.57395
GOTERM_BP_FAT	GO:0007015~actin filament organization	8	1.79372	0.0283618	7430, 9181, 387, 70, 81, 51474, 5879, 1072	371	53	6549	2.6645	1	0.694854	39.4661	2.57395
GOTERM_BP_FAT	GO:0051495~positive regulation of cytoskeleton organization	10	2.24215	1.94046e-05	64223, 10174, 387, 10096, 4088, 4771, 857, 4131, 5879, 1072	371	29	6549	6.087	0.0430743	0.00876725	0.0338489	2.4434
GOTERM_BP_FAT	GO:0051496~positive regulation of stress fiber formation	4	0.896861	0.00527855	10174, 387, 4088, 4771	371	7	6549	10.087	0.999994	0.329876	8.82015	2.4434
GOTERM_BP_FAT	GO:0032233~positive regulation of actin filament bundle formation	4	0.896861	0.00527855	10174, 387, 4088, 4771	371	7	6549	10.087	0.999994	0.329876	8.82015	2.4434
GOTERM_BP_FAT	GO:0032231~regulation of actin filament bundle formation	4	0.896861	0.0334984	10174, 387, 4088, 4771	371	13	6549	5.43147	1	0.718432	44.813	2.4434
GOTERM_BP_FAT	GO:0051492~regulation of stress fiber formation	4	0.896861	0.0334984	10174, 387, 4088, 4771	371	13	6549	5.43147	1	0.718432	44.813	2.4434
GOTERM_BP_FAT	GO:0010033~response to organic substance	42	11.9658	1.37199e-05	2934, 2052, 18, 217, 59345, 2099, 9093, 23175, 1843, 3481, 3458, 7390, 3417, 7049, 3553, 79602, 2170, 5728, 7832, 5588, 2308, 123, 3397, 9370, 3157, 5170, 3398, 229, 2690, 6256, 2752, 4257, 6880, 716, 2180, 10628, 3977, 53, 2353, 5295, 4609, 9604	271	501	6549	2.0259	0.0284408	0.0284408	0.0237245	2.44172
GOTERM_BP_FAT	GO:0009719~response to endogenous stimulus	27	7.69231	0.000109935	217, 59345, 2099, 23175, 1843, 3481, 7390, 3417, 7049, 3553, 79602, 2170, 5728, 7832, 2308, 5588, 9370, 3157, 229, 5170, 2690, 6256, 4257, 10628, 2353, 5295, 9604	271	286	6549	2.28141	0.206424	0.109171	0.189951	2.44172
GOTERM_BP_FAT	GO:0009725~response to hormone stimulus	24	6.83761	0.000483635	5728, 7832, 2308, 5588, 9370, 229, 5170, 217, 2690, 59345, 6256, 2099, 23175, 1843, 3481, 10628, 3417, 7049, 79602, 3553, 2353, 2170, 5295, 9604	271	263	6549	2.20527	0.638441	0.224566	0.833111	2.44172
GOTERM_BP_FAT	GO:0032870~cellular response to hormone stimulus	12	3.4188	0.0015712	1843, 3481, 2308, 5170, 2690, 217, 79602, 59345, 2353, 6256, 23175, 5295	271	94	6549	3.08503	0.963368	0.376499	2.68273	2.44172
GOTERM_BP_FAT	GO:0032868~response to insulin stimulus	9	2.5641	0.00991147	3481, 5588, 2308, 5170, 2690, 6256, 2170, 23175, 5295	271	73	6549	2.97938	1	0.687693	15.8243	2.44172
GOTERM_BP_FAT	GO:0043434~response to peptide hormone stimulus	11	3.1339	0.0167529	3481, 7832, 5588, 2308, 229, 5170, 2690, 6256, 2170, 23175, 5295	271	112	6549	2.37345	1	0.670542	25.3366	2.44172
GOTERM_BP_FAT	GO:0032869~cellular response to insulin stimulus	7	1.9943	0.0176282	3481, 2308, 5170, 2690, 6256, 23175, 5295	271	51	6549	3.31691	1	0.678068	26.4777	2.44172
BIOCARTA	h_aktPathway:AKT Signaling Pathway	4	1.1396	0.0521258	2308, 5170, 2690, 5295	56	15	941	4.48095	0.999233	0.999233	46.5694	2.44172
KEGG_PATHWAY	hsa04910:Insulin signaling pathway	5	1.4245	0.605058	3481, 5571, 2308, 5170, 5295	133	88	2795	1.19404	1	0.971715	99.9983	2.44172
GOTERM_CC_FAT	GO:0016323~basolateral plasma membrane	19	4.26009	9.6952e-05	1756, 91624, 10174, 5243, 7791, 857, 3691, 4641, 6513, 4478, 2274, 10096, 55679, 6385, 57127, 4026, 51474, 7082, 4233	344	120	6172	2.84079	0.036827	0.0124295	0.134495	2.41099
GOTERM_CC_FAT	GO:0030055~cell-substrate junction	12	2.69058	0.00117036	1756, 91624, 10174, 5243, 2274, 10096, 55679, 6385, 4026, 7791, 857, 51474	344	68	6172	3.16621	0.364405	0.0550745	1.61238	2.41099
GOTERM_CC_FAT	GO:0005912~adherens junction	14	3.13901	0.0023378	91624, 10174, 5243, 7791, 857, 9414, 2274, 4627, 55679, 6385, 4026, 4771, 51474, 7082	344	96	6172	2.61652	0.595777	0.0790452	3.19668	2.41099
GOTERM_CC_FAT	GO:0030054~cell junction	26	5.8296	0.00343775	10174, 7791, 57584, 9414, 6513, 51421, 9218, 1803, 2274, 6640, 7082, 23034, 1265, 1756, 91624, 5243, 857, 9181, 3060, 10096, 55679, 4627, 6385, 4771, 4026, 51474	344	253	6172	1.84383	0.736236	0.105114	4.66771	2.41099
GOTERM_CC_FAT	GO:0070161~anchoring junction	14	3.13901	0.00515422	91624, 10174, 5243, 7791, 857, 9414, 2274, 4627, 55679, 6385, 4026, 4771, 51474, 7082	344	105	6172	2.39225	0.864643	0.124817	6.92185	2.41099
GOTERM_CC_FAT	GO:0005924~cell-substrate adherens junction	10	2.24215	0.00752218	91624, 10174, 5243, 2274, 55679, 6385, 4026, 7791, 857, 51474	344	63	6172	2.84791	0.946179	0.166924	9.95043	2.41099
GOTERM_CC_FAT	GO:0005925~focal adhesion	9	2.01794	0.0170742	10174, 5243, 2274, 55679, 6385, 4026, 7791, 857, 51474	344	60	6172	2.69128	0.998725	0.234013	21.2627	2.41099
SP_PIR_KEYWORDS	cell junction	15	3.36323	0.0853654	91624, 10174, 6804, 7791, 57584, 9414, 9181, 3060, 1803, 55679, 4026, 6640, 51474, 7082, 23034	445	178	8445	1.59923	1	0.59272	71.8357	2.41099
GOTERM_BP_FAT	GO:0009991~response to extracellular stimulus	16	4.5584	0.002228	5728, 136, 11243, 2934, 9370, 229, 2690, 6256, 650, 8614, 360, 1843, 2180, 79602, 3553, 2353	271	159	6549	2.4318	0.99082	0.406187	3.78396	2.00599
GOTERM_BP_FAT	GO:0007584~response to nutrient	12	3.4188	0.0030314	1843, 2180, 5728, 11243, 2934, 9370, 3553, 79602, 6256, 650, 8614, 360	271	102	6549	2.84306	0.998313	0.471902	5.11502	2.00599
GOTERM_BP_FAT	GO:0031667~response to nutrient levels	14	3.9886	0.0062462	5728, 2934, 11243, 9370, 229, 2690, 6256, 650, 8614, 360, 1843, 2180, 79602, 3553	271	144	6549	2.34948	0.999998	0.609845	10.2696	2.00599
GOTERM_BP_FAT	GO:0048545~response to steroid hormone stimulus	13	3.7037	0.0132052	5728, 9370, 229, 2690, 217, 6256, 2099, 1843, 10628, 3417, 3553, 2353, 9604	271	141	6549	2.22808	1	0.703427	20.5381	2.00599
GOTERM_BP_FAT	GO:0033273~response to vitamin	7	1.9943	0.0146522	1843, 11243, 2934, 3553, 6256, 650, 360	271	49	6549	3.45229	1	0.669989	22.5293	2.00599
GOTERM_BP_FAT	GO:0051384~response to glucocorticoid stimulus	7	1.9943	0.0268216	1843, 9370, 229, 2690, 3553, 2353, 6256	271	56	6549	3.02076	1	0.719332	37.5115	2.00599
GOTERM_BP_FAT	GO:0031960~response to corticosteroid stimulus	7	1.9943	0.0414738	1843, 9370, 229, 2690, 3553, 2353, 6256	271	62	6549	2.72843	1	0.70485	51.9317	2.00599
GOTERM_BP_FAT	GO:0051592~response to calcium ion	8	1.79372	0.00348537	595, 805, 3710, 801, 553115, 71, 857, 7057, 5037	371	36	6549	3.92273	0.999637	0.28114	5.90956	1.89106
GOTERM_BP_FAT	GO:0010038~response to metal ion	11	2.46637	0.0165141	595, 805, 3710, 801, 7037, 23327, 553115, 71, 857, 10397, 7057, 5037	371	82	6549	2.36799	1	0.639828	25.2125	1.89106
GOTERM_BP_FAT	GO:0010035~response to inorganic substance	14	3.13901	0.0368745	595, 805, 5154, 3710, 801, 7037, 857, 10397, 8061, 5037, 553115, 23327, 71, 4131, 7057	371	133	6549	1.85814	1	0.730594	48.0814	1.89106
GOTERM_CC_FAT	GO:0000267~cell fraction	49	10.9865	0.0107974	1192, 5331, 22937, 6513, 1580, 55379, 23034, 1756, 56993, 302, 3710, 5034, 8061, 5037, 70, 71, 5214, 5879, 9963, 824, 3995, 10972, 10971, 8987, 10527, 6300, 6804, 5048, 310, 3895, 2771, 9218, 1803, 11345, 60559, 267, 4233, 4131, 2348, 22862, 5243, 51703, 3735, 10492, 81539, 2778, 857, 7534, 51283	344	622	6172	1.41343	0.985024	0.18947	13.9889	1.84198
GOTERM_CC_FAT	GO:0005626~insoluble fraction	39	8.74439	0.0113596	10972, 3995, 824, 8987, 1192, 5331, 6804, 5048, 310, 22937, 6513, 3895, 1580, 2771, 55379, 9218, 1803, 11345, 60559, 267, 4233, 23034, 2348, 1756, 56993, 22862, 5243, 51703, 3710, 10492, 81539, 857, 2778, 5034, 8061, 5037, 51283, 5879, 9963	344	470	6172	1.48879	0.987982	0.189853	14.665	1.84198
GOTERM_CC_FAT	GO:0005624~membrane fraction	36	8.07175	0.0242875	10972, 3995, 8987, 1192, 6804, 5048, 22937, 6513, 3895, 1580, 2771, 55379, 9218, 1803, 11345, 60559, 267, 4233, 23034, 2348, 1756, 56993, 22862, 5243, 51703, 3710, 10492, 81539, 857, 2778, 5034, 8061, 5037, 51283, 5879, 9963	344	449	6172	1.43855	0.999926	0.279719	28.9152	1.84198
GOTERM_BP_FAT	GO:0001666~response to hypoxia	15	3.36323	0.00240062	64714, 824, 5154, 54583, 7037, 6347, 857, 5351, 7320, 7422, 1803, 4088, 81, 7057, 5328	371	106	6549	2.49797	0.995719	0.228711	4.10657	1.83051
GOTERM_BP_FAT	GO:0070482~response to oxygen levels	15	3.36323	0.00369546	64714, 824, 5154, 54583, 7037, 6347, 857, 5351, 7320, 7422, 1803, 4088, 81, 7057, 5328	371	111	6549	2.38544	0.999775	0.285392	6.25504	1.83051
GOTERM_BP_FAT	GO:0032101~regulation of response to external stimulus	8	1.79372	0.36347	5154, 7422, 302, 6696, 4088, 857, 7057, 5328	371	103	6549	1.37105	1	0.981178	99.9622	1.83051
GOTERM_BP_FAT	GO:0007018~microtubule-based movement	10	2.24215	0.00169062	7846, 347733, 5048, 84790, 10749, 3796, 55605, 3799, 3895, 9371	371	50	6549	3.53046	0.978491	0.182959	2.90889	1.8219
SP_PIR_KEYWORDS	motor protein	11	2.46637	0.00217199	399687, 10627, 26052, 4627, 4635, 10749, 3796, 55605, 4641, 3799, 9371	445	66	8445	3.16292	0.626553	0.0856517	3.04049	1.8219
GOTERM_MF_FAT	GO:0003774~motor activity	11	2.46637	0.00784419	399687, 10627, 26052, 4627, 4635, 10749, 3796, 55605, 4641, 3799, 9371	344	75	6200	2.64341	0.993267	0.565452	11.0603	1.8219
UP_SEQ_FEATURE	domain:Kinesin-motor	5	1.12108	0.0155973	10749, 3796, 55605, 3799, 9371	445	19	8439	4.99054	1	0.896688	22.8945	1.8219
INTERPRO	IPR019821:Kinesin, motor region, conserved site	5	1.12108	0.0173412	10749, 3796, 55605, 3799, 9371	422	19	7752	4.83412	1	0.919931	23.7627	1.8219
INTERPRO	IPR001752:Kinesin, motor region	5	1.12108	0.0173412	10749, 3796, 55605, 3799, 9371	422	19	7752	4.83412	1	0.919931	23.7627	1.8219
SMART	SM00129:KISc	5	1.12108	0.0251341	10749, 3796, 55605, 3799, 9371	251	19	4108	4.30698	0.993189	0.917473	27.2398	1.8219
UP_SEQ_FEATURE	region of interest:Globular	3	0.672646	0.0939584	3796, 3799, 9371	445	10	8439	5.68921	1	0.995831	80.4441	1.8219
GOTERM_MF_FAT	GO:0003777~microtubule motor activity	5	1.12108	0.125616	10749, 3796, 55605, 3799, 9371	344	35	6200	2.57475	1	0.930313	86.4386	1.8219
SP_PIR_KEYWORDS	lipid synthesis	10	2.849	0.00116915	84681, 6319, 5571, 84649, 60481, 79071, 51144, 10682, 3157, 91012	350	64	8445	3.77009	0.400234	0.400234	1.6391	1.79197
GOTERM_BP_FAT	GO:0006631~fatty acid metabolic process	14	3.9886	0.00157306	2053, 4023, 60481, 79071, 9370, 2690, 1906, 2180, 6319, 5571, 30, 79602, 1632, 2170	271	123	6549	2.75061	0.963511	0.338896	2.68587	1.79197
KEGG_PATHWAY	hsa01040:Biosynthesis of unsaturated fatty acids	5	1.4245	0.00328755	6319, 30, 60481, 79071, 51144	133	14	2795	7.50537	0.373497	0.144327	3.82016	1.79197
GOTERM_BP_FAT	GO:0006633~fatty acid biosynthetic process	6	1.7094	0.0463791	4023, 6319, 5571, 60481, 79071, 1906	271	48	6549	3.02076	1	0.731277	56.013	1.79197
GOTERM_BP_FAT	GO:0016053~organic acid biosynthetic process	9	2.5641	0.0484444	4023, 6319, 5571, 7390, 60481, 79071, 2752, 10993, 1906	271	98	6549	2.21933	1	0.733368	57.6318	1.79197
GOTERM_BP_FAT	GO:0046394~carboxylic acid biosynthetic process	9	2.5641	0.0484444	4023, 6319, 5571, 7390, 60481, 79071, 2752, 10993, 1906	271	98	6549	2.21933	1	0.733368	57.6318	1.79197
GOTERM_BP_FAT	GO:0008610~lipid biosynthetic process	14	3.9886	0.0711241	4023, 10162, 84649, 60481, 10682, 79071, 3157, 91012, 1906, 6319, 5571, 51144, 150763, 2170	271	201	6549	1.68321	1	0.755989	72.0836	1.79197
SP_PIR_KEYWORDS	Fatty acid biosynthesis	4	1.1396	0.098606	6319, 5571, 60481, 79071	350	27	8445	3.5746	1	0.848967	76.9296	1.79197
SP_PIR_KEYWORDS	GTP binding	10	2.24215	0.000461061	2771, 378, 2791, 2782, 347733, 1915, 2778, 2783, 5879, 998	445	45	8445	4.21723	0.188531	0.0409209	0.652738	1.70553
SP_PIR_KEYWORDS	nucleotide binding	8	1.79372	0.109124	2771, 378, 5243, 1655, 2778, 5879, 998, 3799	445	77	8445	1.97169	1	0.663952	80.6186	1.70553
SP_PIR_KEYWORDS	P-loop	8	1.79372	0.151958	2771, 378, 5243, 1655, 2778, 5879, 998, 3799	445	84	8445	1.80738	1	0.717909	90.373	1.70553
UP_SEQ_FEATURE	domain:EF-hand 3	10	2.24215	0.0012024	824, 6717, 805, 10627, 826, 801, 4635, 29957, 553115, 5954, 11261	445	51	8439	3.71844	0.824006	0.580484	1.97016	1.60458
UP_SEQ_FEATURE	domain:EF-hand 4	7	1.56951	0.00577798	6717, 805, 826, 801, 29957, 553115, 5954, 11261	445	32	8439	4.14838	0.999768	0.876548	9.13893	1.60458
INTERPRO	IPR011992:EF-Hand type	15	3.36323	0.00713801	5311, 824, 1756, 6717, 805, 826, 5331, 801, 6277, 10627, 4635, 29957, 553115, 5954, 81, 11261	422	124	7752	2.22214	0.997978	0.955034	10.5157	1.60458
UP_SEQ_FEATURE	calcium-binding region:1	10	2.24215	0.0106598	824, 6717, 805, 826, 801, 6277, 29957, 553115, 5954, 81, 11261	445	70	8439	2.70915	1	0.954728	16.2428	1.60458
INTERPRO	IPR018247:EF-HAND 1	14	3.13901	0.0113878	5311, 824, 6717, 805, 826, 801, 6277, 27436, 10627, 4947, 29957, 553115, 5954, 81, 11261	422	118	7752	2.17945	0.999951	0.916224	16.2754	1.60458
UP_SEQ_FEATURE	domain:EF-hand 2	12	2.69058	0.0117338	824, 6717, 805, 826, 6277, 801, 10627, 4635, 29957, 553115, 5954, 81, 11261	445	96	8439	2.37051	1	0.941611	17.7339	1.60458
SP_PIR_KEYWORDS	calcium binding	10	2.24215	0.0126705	824, 6717, 805, 10627, 302, 826, 801, 6277, 5954, 310, 7057	445	72	8445	2.63577	0.9969	0.250854	16.5629	1.60458
INTERPRO	IPR018249:EF-HAND 2	13	2.9148	0.0180511	5311, 824, 6717, 805, 826, 801, 6277, 10627, 4635, 29957, 553115, 5954, 81, 11261	422	112	7752	2.13219	1	0.894977	24.6124	1.60458
SP_PIR_KEYWORDS	EF hand	7	1.56951	0.019211	824, 6717, 805, 10627, 826, 801, 6277, 5954	445	41	8445	3.24007	0.999847	0.296361	24.0776	1.60458
UP_SEQ_FEATURE	calcium-binding region:2	9	2.01794	0.0217376	824, 6717, 805, 826, 801, 6277, 29957, 553115, 81, 11261	445	66	8439	2.58601	1	0.912942	30.4748	1.60458
INTERPRO	IPR002048:Calcium-binding EF-hand	10	2.24215	0.0266914	824, 6717, 805, 10627, 826, 801, 29957, 553115, 5954, 81, 11261	422	79	7752	2.32527	1	0.90395	34.2693	1.60458
UP_SEQ_FEATURE	domain:EF-hand 1	11	2.46637	0.0308534	824, 6717, 805, 10627, 801, 6277, 4635, 29957, 553115, 5954, 81, 11261	445	97	8439	2.15056	1	0.951049	40.4479	1.60458
COG_ONTOLOGY	Signal transduction mechanisms / Cytoskeleton / Cell division and chromosome partitioning / General function prediction only	5	1.12108	0.0323094	824, 10627, 29957, 553115, 5954	42	27	883	3.8933	0.481522	0.481522	22.1172	1.60458
INTERPRO	IPR018248:EF hand	9	2.01794	0.0433939	6717, 805, 10627, 801, 6277, 29957, 553115, 5954, 81, 11261	422	73	7752	2.26475	1	0.959302	49.7457	1.60458
SMART	SM00054:EFh	10	2.24215	0.0488104	824, 6717, 805, 10627, 826, 801, 29957, 553115, 5954, 81, 11261	251	79	4108	2.07171	0.999945	0.913883	46.4817	1.60458
PIR_SUPERFAMILY	PIRSF002350:calmodulin	4	0.896861	0.0540912	805, 10627, 801, 4635, 11261	221	15	3739	4.51161	0.999999	0.967738	51.3755	1.60458
UP_SEQ_FEATURE	calcium-binding region:3	4	0.896861	0.0749422	805, 826, 801, 29957, 5954	445	19	8439	3.99243	1	0.993982	72.4279	1.60458
SP_PIR_KEYWORDS	calcium	22	4.93274	0.357343	5311, 824, 1756, 6717, 805, 302, 955, 5331, 826, 3710, 801, 6277, 310, 728113, 10627, 50487, 29957, 553115, 5954, 6640, 81, 7057, 11261	445	363	8445	1.15015	1	0.905236	99.8124	1.60458
GOTERM_MF_FAT	GO:0005509~calcium ion binding	24	5.38117	0.591575	824, 5311, 805, 826, 5331, 801, 728113, 310, 50487, 4635, 29957, 81, 6640, 1756, 6717, 955, 302, 3710, 6277, 54749, 10627, 553115, 5954, 7057, 11261	344	428	6200	1.01065	1	0.998941	99.9998	1.60458
GOTERM_BP_FAT	GO:0010647~positive regulation of cell communication	21	4.70852	0.0120878	1435, 1893, 148022, 10174, 10342, 56940, 6347, 857, 5037, 3956, 64223, 3060, 7422, 9218, 387, 7334, 51246, 9516, 5879, 7057, 23390	371	206	6549	1.79951	1	0.555853	19.1177	1.60425
GOTERM_BP_FAT	GO:0009967~positive regulation of signal transduction	19	4.26009	0.0173039	1435, 1893, 148022, 10174, 10342, 56940, 857, 5037, 64223, 3956, 7422, 9218, 387, 7334, 51246, 9516, 5879, 7057, 23390	371	186	6549	1.80319	1	0.647346	26.2534	1.60425
GOTERM_BP_FAT	GO:0043123~positive regulation of I-kappaB kinase/NF-kappaB cascade	10	2.24215	0.0177474	3956, 1893, 148022, 10342, 9218, 387, 7334, 51246, 9516, 23390	371	71	6549	2.48624	1	0.62879	26.8319	1.60425
GOTERM_BP_FAT	GO:0043122~regulation of I-kappaB kinase/NF-kappaB cascade	10	2.24215	0.0286407	3956, 1893, 148022, 10342, 9218, 387, 7334, 51246, 9516, 23390	371	77	6549	2.29251	1	0.685492	39.7685	1.60425
GOTERM_BP_FAT	GO:0010627~regulation of protein kinase cascade	16	3.58744	0.0416103	1893, 148022, 10174, 10342, 56940, 857, 8841, 5037, 3956, 9218, 387, 7334, 4771, 51246, 9516, 23390	371	163	6549	1.73274	1	0.72833	52.3596	1.60425
GOTERM_BP_FAT	GO:0010740~positive regulation of protein kinase cascade	12	2.69058	0.0535436	3956, 1893, 148022, 10342, 10174, 9218, 387, 7334, 56940, 51246, 9516, 23390	371	113	6549	1.87458	1	0.754133	61.714	1.60425
SP_PIR_KEYWORDS	sh3 domain	13	2.9148	0.0185403	8853, 3275, 10174, 23677, 26751, 9414, 10278, 26578, 9322, 50807, 7082, 7204, 56904	445	116	8445	2.12679	0.999792	0.297587	23.3371	1.59582
INTERPRO	IPR001452:Src homology-3 domain	13	2.9148	0.0204918	8853, 3275, 10174, 23677, 26751, 9414, 10278, 26578, 9322, 50807, 7082, 7204, 56904	422	114	7752	2.09479	1	0.893678	27.4669	1.59582
UP_SEQ_FEATURE	domain:SH3	11	2.46637	0.0254638	8853, 10278, 3275, 26578, 23677, 9322, 26751, 7082, 50807, 9414, 56904	445	94	8439	2.2192	1	0.930082	34.7275	1.59582
SMART	SM00326:SH3	13	2.9148	0.0427677	8853, 3275, 10174, 23677, 26751, 9414, 10278, 26578, 9322, 50807, 7082, 7204, 56904	251	114	4108	1.86636	0.99981	0.942483	42.0759	1.59582
GOTERM_BP_FAT	GO:0010035~response to inorganic substance	14	3.9886	0.00316947	5728, 2934, 18, 229, 6256, 847, 6857, 360, 23467, 1843, 10628, 7390, 2878, 2353	271	133	6549	2.54379	0.998739	0.426692	5.34202	1.58646
GOTERM_BP_FAT	GO:0006979~response to oxidative stress	10	2.849	0.0286596	1843, 23467, 10628, 1728, 6414, 2878, 3417, 2353, 4720, 847	271	105	6549	2.30153	1	0.727767	39.5214	1.58646
GOTERM_BP_FAT	GO:0000302~response to reactive oxygen species	6	1.7094	0.0660099	1843, 23467, 10628, 2878, 2353, 847	271	53	6549	2.73578	1	0.75536	69.3028	1.58646
GOTERM_BP_FAT	GO:0042542~response to hydrogen peroxide	5	1.4245	0.075215	1843, 23467, 10628, 2878, 847	271	39	6549	3.09821	1	0.757706	74.1352	1.58646
GOTERM_BP_FAT	GO:0009743~response to carbohydrate stimulus	6	1.7094	0.0189104	10628, 5728, 5588, 9370, 229, 2752	271	38	6549	3.81569	1	0.672171	28.1198	1.57516
GOTERM_BP_FAT	GO:0034284~response to monosaccharide stimulus	5	1.4245	0.0297999	10628, 5728, 5588, 9370, 2752	271	29	6549	4.16656	1	0.727034	40.7376	1.57516
GOTERM_BP_FAT	GO:0009749~response to glucose stimulus	5	1.4245	0.0297999	10628, 5728, 5588, 9370, 2752	271	29	6549	4.16656	1	0.727034	40.7376	1.57516
GOTERM_BP_FAT	GO:0009746~response to hexose stimulus	5	1.4245	0.0297999	10628, 5728, 5588, 9370, 2752	271	29	6549	4.16656	1	0.727034	40.7376	1.57516
GOTERM_CC_FAT	GO:0005938~cell cortex	12	2.69058	0.0135089	7430, 55770, 832, 29899, 4627, 9322, 5048, 71, 857, 81, 9590, 1072	344	93	6172	2.31508	0.994823	0.212785	17.2044	1.56308
GOTERM_CC_FAT	GO:0030863~cortical cytoskeleton	6	1.34529	0.0265315	7430, 832, 4627, 71, 81, 1072	344	31	6172	3.47262	0.99997	0.293109	31.1512	1.56308
GOTERM_CC_FAT	GO:0044448~cell cortex part	7	1.56951	0.0570663	7430, 55770, 832, 4627, 71, 81, 1072	344	50	6172	2.51186	1	0.459138	55.7642	1.56308
KEGG_PATHWAY	hsa04520:Adherens junction	8	1.79372	0.0221772	387, 4088, 71, 81, 4233, 7082, 5879, 998	152	53	2795	2.77557	0.945822	0.305412	22.9851	1.54341
KEGG_PATHWAY	hsa04670:Leukocyte transendothelial migration	10	2.24215	0.0247201	7430, 2771, 4478, 10627, 387, 6300, 71, 81, 5879, 998	152	79	2795	2.32761	0.961381	0.277762	25.2855	1.54341
KEGG_PATHWAY	hsa04530:Tight junction	10	2.24215	0.0427364	2771, 10627, 9218, 387, 4627, 71, 81, 7082, 9414, 998	152	87	2795	2.11358	0.996579	0.315132	39.8684	1.54341
GOTERM_BP_FAT	GO:0048545~response to steroid hormone stimulus	13	3.7037	0.0132052	5728, 9370, 229, 2690, 217, 6256, 2099, 1843, 10628, 3417, 3553, 2353, 9604	271	141	6549	2.22808	1	0.703427	20.5381	1.53866
GOTERM_BP_FAT	GO:0032355~response to estradiol stimulus	6	1.7094	0.0189104	1843, 10628, 5728, 2690, 3553, 9604	271	38	6549	3.81569	1	0.672171	28.1198	1.53866
GOTERM_BP_FAT	GO:0043627~response to estrogen stimulus	7	1.9943	0.0969528	1843, 10628, 5728, 2690, 3553, 2099, 9604	271	77	6549	2.19691	1	0.800615	82.8582	1.53866
GOTERM_CC_FAT	GO:0005576~extracellular region	54	15.3846	0.00206065	5066, 11010, 146433, 23467, 3481, 6414, 2246, 59342, 5222, 5445, 1282, 1284, 11243, 123, 2263, 56999, 7482, 1906, 84681, 730, 4023, 219348, 2934, 8614, 3908, 3512, 3458, 51449, 1842, 3699, 2878, 222663, 8993, 7049, 3553, 1508, 1307, 813, 7857, 9370, 1113, 2690, 650, 716, 6387, 118429, 6038, 183, 6035, 50509, 3977, 51144, 51248, 710	269	831	6172	1.49096	0.520182	0.520182	2.78872	1.51754
SP_PIR_KEYWORDS	Secreted	43	12.2507	0.00683403	5066, 4023, 219348, 2934, 146433, 8614, 3908, 3481, 3458, 6414, 1842, 3699, 59342, 2878, 222663, 8993, 7049, 3553, 5222, 1307, 813, 7857, 1282, 1284, 11243, 9370, 2263, 1113, 2690, 56999, 650, 7482, 1906, 6387, 118429, 6038, 183, 6035, 3977, 50509, 710, 51248, 730	350	690	8445	1.50366	0.950049	0.776504	9.23345	1.51754
SP_PIR_KEYWORDS	signal	71	20.2279	0.0166056	5066, 4854, 11010, 1394, 146433, 3481, 8321, 6414, 8322, 10618, 147495, 253012, 59342, 51635, 5222, 5445, 5793, 84133, 6782, 1282, 1284, 11243, 2263, 56999, 7482, 1906, 51092, 26001, 730, 219348, 4023, 2934, 214, 125931, 8614, 3908, 3512, 3458, 1842, 51449, 3699, 2878, 419, 222663, 8993, 7049, 9528, 1508, 1368, 128434, 1307, 9993, 813, 7857, 22829, 9370, 1113, 2690, 650, 9374, 6387, 716, 118429, …	350	1330	8445	1.28807	0.999336	0.648437	21.0666	1.51754
UP_SEQ_FEATURE	signal peptide	71	20.2279	0.0168572	5066, 4854, 11010, 1394, 146433, 3481, 8321, 6414, 8322, 10618, 147495, 253012, 59342, 51635, 5222, 5445, 5793, 84133, 6782, 1282, 1284, 11243, 2263, 56999, 7482, 1906, 51092, 26001, 730, 219348, 4023, 2934, 214, 125931, 8614, 3908, 3512, 3458, 1842, 51449, 3699, 2878, 419, 222663, 8993, 7049, 9528, 1508, 1368, 128434, 1307, 9993, 813, 7857, 22829, 9370, 1113, 2690, 650, 9374, 6387, 716, 118429, …	350	1330	8439	1.28715	1	1	23.8587	1.51754
GOTERM_CC_FAT	GO:0044421~extracellular region part	31	8.83191	0.0365037	4023, 2934, 146433, 3908, 23467, 3481, 3458, 51449, 1842, 6414, 2246, 2878, 222663, 7049, 3553, 1307, 7857, 1282, 1284, 11243, 9370, 2690, 56999, 650, 7482, 1906, 6387, 183, 50509, 51144, 710	269	494	6172	1.43982	0.999998	0.889905	39.9432	1.51754
SP_PIR_KEYWORDS	glycoprotein	84	23.9316	0.0423072	5066, 114569, 11227, 4854, 6558, 2099, 1394, 146433, 23467, 150, 3481, 8321, 6414, 8322, 10618, 147495, 253012, 59342, 5445, 5793, 1282, 84649, 1284, 9445, 2263, 1901, 55754, 56999, 7482, 51092, 5028, 26001, 25875, 730, 4609, 134, 4023, 136, 214, 125931, 93377, 8614, 91012, 8613, 3908, 360, 3512, 3458, 1842, 51449, 3699, 64419, 419, 8993, 222663, 7049, 9528, 1508, 1368, 1307, 9993, 813, 22829, 37…	350	1687	8445	1.20142	1	0.820457	45.7034	1.51754
UP_SEQ_FEATURE	glycosylation site:N-linked (GlcNAc...)	79	22.5071	0.0537293	5066, 114569, 11227, 4854, 6558, 1394, 146433, 23467, 150, 8321, 6414, 8322, 10618, 147495, 253012, 59342, 5445, 5793, 1282, 84649, 1284, 9445, 2263, 1901, 55754, 56999, 7482, 51092, 5028, 26001, 25875, 730, 134, 4023, 136, 214, 125931, 93377, 8614, 91012, 8613, 3908, 360, 3512, 3458, 1842, 51449, 3699, 64419, 419, 8993, 222663, 7049, 9528, 1508, 1368, 1307, 9993, 813, 22829, 3736, 30061, 2690, 6…	350	1592	8439	1.19648	1	0.999996	58.7476	1.51754
GOTERM_CC_FAT	GO:0005615~extracellular space	22	6.26781	0.0751941	4023, 7857, 11243, 2934, 9370, 2690, 650, 146433, 7482, 1906, 23467, 6387, 3481, 3458, 51449, 6414, 183, 2246, 2878, 7049, 3553, 710	269	347	6172	1.45468	1	0.954594	65.7621	1.51754
UP_SEQ_FEATURE	disulfide bond	50	14.245	0.164301	5066, 11227, 4854, 1394, 3481, 150, 8321, 8322, 253012, 5445, 5222, 1282, 1284, 11243, 2263, 56999, 1906, 5028, 730, 134, 4023, 136, 2934, 214, 125931, 3908, 3512, 419, 222663, 8993, 1508, 2171, 128434, 1368, 9993, 22829, 9370, 2690, 1113, 650, 9374, 716, 6387, 118429, 57105, 6038, 6035, 3977, 53, 710	350	1031	8439	1.16932	1	0.999932	94.3739	1.51754
SP_PIR_KEYWORDS	disulfide bond	52	14.8148	0.165228	5066, 11227, 4854, 1394, 3481, 150, 8321, 8322, 253012, 5445, 5222, 1282, 1284, 11243, 2263, 56999, 1906, 5028, 730, 134, 4023, 136, 2934, 214, 125931, 8614, 3908, 3512, 419, 222663, 8993, 1508, 2171, 128434, 1368, 9993, 22829, 9370, 1113, 2690, 650, 9374, 716, 6387, 118429, 57105, 6038, 183, 6035, 3977, 53, 710	350	1079	8445	1.16282	1	0.888334	92.2026	1.51754
GOTERM_CC_FAT	GO:0042579~microbody	8	2.2792	0.0253222	2053, 2180, 5824, 30, 3417, 847, 373156, 4257	269	67	6172	2.73961	0.999892	0.897992	29.649	1.49473
GOTERM_CC_FAT	GO:0005777~peroxisome	8	2.2792	0.0253222	2053, 2180, 5824, 30, 3417, 847, 373156, 4257	269	67	6172	2.73961	0.999892	0.897992	29.649	1.49473
GOTERM_CC_FAT	GO:0044439~peroxisomal part	5	1.4245	0.0277534	2180, 5824, 30, 847, 4257	269	27	6172	4.24893	0.999955	0.865203	32.0173	1.49473
GOTERM_CC_FAT	GO:0044438~microbody part	5	1.4245	0.0277534	2180, 5824, 30, 847, 4257	269	27	6172	4.24893	0.999955	0.865203	32.0173	1.49473
SP_PIR_KEYWORDS	peroxisome	7	1.9943	0.031715	2053, 2180, 5824, 30, 3417, 847, 373156	350	58	8445	2.91207	0.999999	0.790888	36.5751	1.49473
GOTERM_CC_FAT	GO:0031903~microbody membrane	4	1.1396	0.0468811	2180, 5824, 847, 4257	269	19	6172	4.83037	1	0.913008	48.2299	1.49473
GOTERM_CC_FAT	GO:0005778~peroxisomal membrane	4	1.1396	0.0468811	2180, 5824, 847, 4257	269	19	6172	4.83037	1	0.913008	48.2299	1.49473
GOTERM_MF_FAT	GO:0003924~GTPase activity	17	3.81166	0.00203876	64121, 5899, 22931, 26052, 7846, 347733, 1915, 2778, 2783, 2791, 378, 2771, 2782, 387, 84790, 5879, 998	344	130	6200	2.35689	0.726358	0.350776	2.99188	1.47331
SP_PIR_KEYWORDS	gtp-binding	18	4.03587	0.012935	64121, 5899, 22931, 26052, 7846, 347733, 1915, 159, 2778, 378, 2771, 8802, 387, 8801, 79363, 84790, 5879, 998	445	179	8445	1.90835	0.997254	0.244856	16.8797	1.47331
UP_SEQ_FEATURE	nucleotide phosphate-binding region:GTP	16	3.58744	0.0210904	64121, 5899, 22931, 26052, 7846, 347733, 1915, 159, 2778, 378, 2771, 387, 79363, 84790, 5879, 998	445	160	8439	1.8964	1	0.923082	29.7101	1.47331
GOTERM_MF_FAT	GO:0005525~GTP binding	18	4.03587	0.0562791	64121, 5899, 22931, 26052, 7846, 347733, 1915, 159, 2778, 378, 2771, 8802, 387, 8801, 79363, 84790, 5879, 998	344	203	6200	1.59812	1	0.913892	57.7744	1.47331
GOTERM_MF_FAT	GO:0032561~guanyl ribonucleotide binding	18	4.03587	0.0606231	64121, 5899, 22931, 26052, 7846, 347733, 1915, 159, 2778, 378, 2771, 8802, 387, 8801, 79363, 84790, 5879, 998	344	205	6200	1.58253	1	0.916424	60.5766	1.47331
GOTERM_MF_FAT	GO:0019001~guanyl nucleotide binding	18	4.03587	0.0606231	64121, 5899, 22931, 26052, 7846, 347733, 1915, 159, 2778, 378, 2771, 8802, 387, 8801, 79363, 84790, 5879, 998	344	205	6200	1.58253	1	0.916424	60.5766	1.47331
INTERPRO	IPR005225:Small GTP-binding protein	7	1.56951	0.422657	378, 22931, 5899, 387, 79363, 5879, 998	422	96	7752	1.33945	1	0.999851	99.9801	1.47331
GOTERM_BP_FAT	GO:0001525~angiogenesis	12	2.69058	0.017586	51330, 57142, 5154, 7422, 2004, 302, 4627, 1490, 8841, 7057, 56913, 5328	371	95	6549	2.22976	1	0.643794	26.6218	1.46521
GOTERM_BP_FAT	GO:0001568~blood vessel development	16	3.58744	0.0379347	57142, 5154, 302, 2004, 857, 10512, 8841, 51330, 7422, 4627, 1490, 55636, 7057, 6926, 56913, 5328	371	161	6549	1.75426	1	0.730095	49.0695	1.46521
GOTERM_BP_FAT	GO:0001944~vasculature development	16	3.58744	0.0435405	57142, 5154, 302, 2004, 857, 10512, 8841, 51330, 7422, 4627, 1490, 55636, 7057, 6926, 56913, 5328	371	164	6549	1.72217	1	0.721571	54.0062	1.46521
GOTERM_BP_FAT	GO:0048514~blood vessel morphogenesis	14	3.13901	0.0474316	57142, 5154, 302, 2004, 857, 10512, 8841, 51330, 7422, 4627, 1490, 7057, 5328, 56913	371	138	6549	1.79081	1	0.735103	57.1637	1.46521
GOTERM_BP_FAT	GO:0032273~positive regulation of protein polymerization	5	1.12108	0.0132628	64223, 10096, 857, 4131, 5879	371	17	6549	5.19185	1	0.568944	20.7797	1.4516
GOTERM_BP_FAT	GO:0031334~positive regulation of protein complex assembly	5	1.12108	0.0378206	64223, 10096, 857, 4131, 5879	371	23	6549	3.83745	1	0.734317	48.9639	1.4516
GOTERM_BP_FAT	GO:0030838~positive regulation of actin filament polymerization	3	0.672646	0.0880741	64223, 10096, 5879	371	9	6549	5.8841	1	0.853277	79.9814	1.4516
GOTERM_BP_FAT	GO:0045777~positive regulation of blood pressure	4	1.1396	0.0179942	134, 2053, 183, 9370	271	14	6549	6.90459	1	0.664133	26.95	1.4296
GOTERM_BP_FAT	GO:0032101~regulation of response to external stimulus	10	2.849	0.0256846	134, 6387, 3481, 7857, 183, 136, 9370, 1901, 710, 1906	271	103	6549	2.34622	1	0.711669	36.2368	1.4296
GOTERM_BP_FAT	GO:0008217~regulation of blood pressure	7	1.9943	0.0387428	134, 2053, 183, 9370, 18, 1113, 1906	271	61	6549	2.77315	1	0.716073	49.5074	1.4296
GOTERM_BP_FAT	GO:0050727~regulation of inflammatory response	6	1.7094	0.0463791	134, 3481, 183, 136, 9370, 710	271	48	6549	3.02076	1	0.731277	56.013	1.4296
GOTERM_BP_FAT	GO:0003013~circulatory system process	10	2.849	0.0564356	134, 2053, 6387, 183, 136, 9370, 18, 1113, 710, 1906	271	119	6549	2.03076	1	0.746562	63.3817	1.4296
GOTERM_BP_FAT	GO:0008015~blood circulation	10	2.849	0.0564356	134, 2053, 6387, 183, 136, 9370, 18, 1113, 710, 1906	271	119	6549	2.03076	1	0.746562	63.3817	1.4296
GOTERM_CC_FAT	GO:0015630~microtubule cytoskeleton	30	6.72646	0.00387748	5311, 5108, 805, 7846, 347733, 801, 5048, 10544, 8841, 983, 80700, 9218, 6902, 84790, 55605, 3796, 4131, 3799, 55125, 26052, 27436, 7461, 90410, 9371, 7430, 9181, 4627, 7813, 10749, 9516, 4692	344	311	6172	1.73073	0.77765	0.109217	5.24995	1.4032
GOTERM_CC_FAT	GO:0005815~microtubule organizing center	13	2.9148	0.0918394	5311, 55125, 5108, 805, 801, 5048, 10544, 80700, 90410, 7430, 7813, 9516, 3796, 4692	344	141	6172	1.65421	1	0.540076	73.7423	1.4032
GOTERM_CC_FAT	GO:0005813~centrosome	11	2.46637	0.173311	55125, 5108, 805, 801, 7813, 5048, 3796, 9516, 10544, 4692, 90410, 80700	344	128	6172	1.54188	1	0.677992	92.8776	1.4032
PIR_SUPERFAMILY	PIRSF002337:Actin	4	0.896861	0.0297717	10097, 10096, 70, 71	221	12	3739	5.63952	0.999427	0.976071	32.4222	1.36961
INTERPRO	IPR004000:Actin/actin-like	4	0.896861	0.0444467	10097, 10096, 70, 71	422	15	7752	4.89858	1	0.939934	50.5966	1.36961
SMART	SM00268:ACTIN	4	0.896861	0.0588215	10097, 10096, 70, 71	251	15	4108	4.36441	0.999993	0.907116	53.1081	1.36961
GOTERM_BP_FAT	GO:0022604~regulation of cell morphogenesis	15	3.36323	0.000223441	57142, 2335, 310, 51330, 7430, 10602, 10371, 7422, 10096, 6696, 387, 4627, 4088, 7533, 4131	371	84	6549	3.15219	0.397726	0.0614137	0.38911	1.33773
GOTERM_BP_FAT	GO:0051129~negative regulation of cellular component organization	14	3.13901	0.00150223	832, 57142, 822, 9181, 10371, 6696, 387, 7533, 9168, 51474, 5879, 4131, 7057, 998	371	90	6549	2.74591	0.966996	0.181805	2.58875	1.33773
GOTERM_BP_FAT	GO:0031344~regulation of cell projection organization	10	2.24215	0.00224682	51330, 10371, 57142, 387, 6696, 10096, 7533, 4131, 5879, 998	371	52	6549	3.39467	0.993926	0.22523	3.84832	1.33773
GOTERM_BP_FAT	GO:0010769~regulation of cell morphogenesis involved in differentiation	9	2.01794	0.00283824	51330, 10371, 57142, 387, 6696, 10096, 4088, 7533, 4131	371	44	6549	3.6107	0.998418	0.254084	4.83784	1.33773
GOTERM_BP_FAT	GO:0031345~negative regulation of cell projection organization	5	1.12108	0.0047668	10371, 57142, 387, 6696, 7533	371	13	6549	6.78934	0.99998	0.321048	7.99826	1.33773
GOTERM_BP_FAT	GO:0010975~regulation of neuron projection development	8	1.79372	0.00478143	51330, 10371, 57142, 387, 6696, 10096, 7533, 4131	371	38	6549	3.71627	0.999981	0.312713	8.02187	1.33773
GOTERM_BP_FAT	GO:0050771~negative regulation of axonogenesis	4	0.896861	0.0210141	10371, 57142, 387, 6696	371	11	6549	6.41901	1	0.641311	30.9631	1.33773
GOTERM_BP_FAT	GO:0030516~regulation of axon extension	4	0.896861	0.0210141	51330, 10371, 57142, 4131	371	11	6549	6.41901	1	0.641311	30.9631	1.33773
GOTERM_BP_FAT	GO:0050770~regulation of axonogenesis	6	1.34529	0.0216567	51330, 10371, 57142, 387, 6696, 4131	371	29	6549	3.6522	1	0.644766	31.7495	1.33773
GOTERM_BP_FAT	GO:0048638~regulation of developmental growth	6	1.34529	0.0282694	51330, 10371, 57142, 375790, 6696, 4131	371	31	6549	3.41657	1	0.70703	39.3656	1.33773
GOTERM_BP_FAT	GO:0031346~positive regulation of cell projection organization	6	1.34529	0.032006	51330, 387, 10096, 4131, 5879, 998	371	32	6549	3.3098	1	0.713783	43.3073	1.33773
GOTERM_BP_FAT	GO:0050768~negative regulation of neurogenesis	5	1.12108	0.032651	10371, 57142, 387, 6696, 7533	371	22	6549	4.01188	1	0.715027	43.9628	1.33773
GOTERM_BP_FAT	GO:0048640~negative regulation of developmental growth	3	0.672646	0.0410367	10371, 57142, 6696	371	6	6549	8.82615	1	0.728127	51.8598	1.33773
GOTERM_BP_FAT	GO:0045596~negative regulation of cell differentiation	12	2.69058	0.0430671	595, 10371, 57142, 387, 6696, 4088, 7533, 857, 8841, 6926, 1827, 3624	371	109	6549	1.94337	1	0.736001	53.6073	1.33773
GOTERM_BP_FAT	GO:0010721~negative regulation of cell development	5	1.12108	0.0434321	10371, 57142, 387, 6696, 7533	371	24	6549	3.67756	1	0.729764	53.9151	1.33773
GOTERM_BP_FAT	GO:0060284~regulation of cell development	12	2.69058	0.0481114	51330, 10371, 57142, 375790, 387, 6696, 10096, 4088, 7533, 8841, 4131, 6926	371	111	6549	1.90836	1	0.736021	57.6939	1.33773
GOTERM_BP_FAT	GO:0008361~regulation of cell size	14	3.13901	0.0497713	64121, 57142, 2014, 1874, 10493, 3624, 51330, 10371, 2273, 6696, 1655, 4088, 4692, 4131	371	139	6549	1.77793	1	0.739969	58.9627	1.33773
GOTERM_BP_FAT	GO:0045664~regulation of neuron differentiation	8	1.79372	0.0774016	51330, 10371, 57142, 387, 6696, 10096, 7533, 4131	371	66	6549	2.13967	1	0.836319	75.4759	1.33773
GOTERM_BP_FAT	GO:0045666~positive regulation of neuron differentiation	3	0.672646	0.164856	387, 10096, 4131	371	13	6549	4.07361	1	0.932067	95.6847	1.33773
GOTERM_BP_FAT	GO:0050772~positive regulation of axonogenesis	3	0.672646	0.206513	51330, 387, 4131	371	15	6549	3.53046	1	0.951872	98.2327	1.33773
GOTERM_BP_FAT	GO:0050767~regulation of neurogenesis	8	1.79372	0.211515	51330, 10371, 57142, 387, 6696, 10096, 7533, 4131	371	86	6549	1.64207	1	0.952469	98.4173	1.33773
GOTERM_BP_FAT	GO:0051960~regulation of nervous system development	9	2.01794	0.233289	51330, 10371, 57142, 375790, 387, 6696, 10096, 7533, 4131	371	104	6549	1.5276	1	0.956688	99.029	1.33773
GOTERM_BP_FAT	GO:0010720~positive regulation of cell development	5	1.12108	0.260747	51330, 387, 10096, 4088, 4131	371	46	6549	1.91873	1	0.962368	99.4861	1.33773
GOTERM_BP_FAT	GO:0050769~positive regulation of neurogenesis	4	0.896861	0.379855	51330, 387, 10096, 4131	371	39	6549	1.81049	1	0.98223	99.976	1.33773
GOTERM_BP_FAT	GO:0030308~negative regulation of cell growth	5	1.12108	0.442224	10371, 57142, 6696, 4088, 3624	371	60	6549	1.47102	1	0.987911	99.9962	1.33773
GOTERM_BP_FAT	GO:0045792~negative regulation of cell size	5	1.12108	0.504821	10371, 57142, 6696, 4088, 3624	371	65	6549	1.35787	1	0.991916	99.9995	1.33773
GOTERM_BP_FAT	GO:0001558~regulation of cell growth	8	1.79372	0.539336	51330, 10371, 57142, 6696, 4088, 1490, 4131, 3624	371	122	6549	1.15753	1	0.994068	99.9999	1.33773
GOTERM_BP_FAT	GO:0045926~negative regulation of growth	5	1.12108	0.597791	10371, 57142, 6696, 4088, 3624	371	73	6549	1.20906	1	0.996247	100	1.33773
GOTERM_BP_FAT	GO:0040008~regulation of growth	12	2.69058	0.683974	51330, 10371, 57142, 1435, 375790, 6696, 4088, 1490, 4692, 4131, 55636, 3624	371	216	6549	0.980683	1	0.998475	100	1.33773
GOTERM_BP_FAT	GO:0007517~muscle organ development	15	3.36323	0.01973	1756, 6717, 4205, 375790, 6300, 3339, 857, 2273, 387, 4635, 70, 6640, 4233, 1827, 4154	371	135	6549	1.96137	1	0.642139	29.3661	1.33008
GOTERM_BP_FAT	GO:0007519~skeletal muscle tissue development	7	1.56951	0.0394174	1756, 375790, 387, 6640, 857, 1827, 4154	371	45	6549	2.74591	1	0.728434	50.4216	1.33008
GOTERM_BP_FAT	GO:0060538~skeletal muscle organ development	7	1.56951	0.0394174	1756, 375790, 387, 6640, 857, 1827, 4154	371	45	6549	2.74591	1	0.728434	50.4216	1.33008
GOTERM_BP_FAT	GO:0014706~striated muscle tissue development	9	2.01794	0.0764018	1756, 375790, 387, 3339, 70, 6640, 857, 1827, 4154	371	79	6549	2.01102	1	0.835255	75.008	1.33008
GOTERM_BP_FAT	GO:0060537~muscle tissue development	9	2.01794	0.095495	1756, 375790, 387, 3339, 70, 6640, 857, 1827, 4154	371	83	6549	1.9141	1	0.871478	82.641	1.33008
GOTERM_BP_FAT	GO:0045449~regulation of transcription	65	18.5185	0.00309599	687, 3087, 4854, 23512, 59348, 2099, 847, 93624, 1050, 10589, 3481, 8321, 6830, 1052, 2959, 2101, 9044, 6925, 54623, 54625, 7832, 5588, 11243, 9208, 3397, 1901, 6258, 3398, 6256, 6880, 9686, 10628, 4601, 9014, 84858, 4791, 5451, 4609, 9604, 9093, 91012, 1024, 3458, 6908, 55629, 7049, 55628, 64332, 3553, 4781, 30827, 694, 23522, 51586, 2308, 148156, 1017, 26959, 650, 10933, 1831, 183, 8848, 2353, …	271	1123	6549	1.39875	0.998528	0.447231	5.22127	1.32179
SP_PIR_KEYWORDS	transcription regulation	48	13.6752	0.0129706	687, 3087, 4854, 23512, 59348, 2099, 23175, 1024, 93624, 1050, 10589, 6830, 1052, 6908, 55629, 55628, 64332, 2959, 2101, 4781, 6925, 54623, 23522, 30827, 54625, 51586, 7832, 2308, 11243, 9208, 148156, 26959, 6258, 6256, 6880, 9686, 10933, 10628, 4601, 9014, 84858, 4791, 5451, 8848, 2353, 11319, 4609, 9604	350	823	8445	1.40726	0.996672	0.759806	16.8431	1.32179
GOTERM_BP_FAT	GO:0006350~transcription	50	14.245	0.0137246	687, 3087, 4854, 23512, 5439, 59348, 2099, 93624, 1050, 10589, 6830, 1052, 2959, 2101, 6925, 54623, 54625, 7832, 11243, 9208, 6258, 6256, 6880, 9686, 10628, 10914, 4601, 84858, 9014, 5451, 4791, 4609, 9604, 1024, 5514, 6908, 55629, 55628, 64332, 4781, 23522, 30827, 51586, 2308, 10849, 148156, 26959, 10933, 8848, 11319	271	874	6549	1.3825	1	0.673001	21.2583	1.32179
SP_PIR_KEYWORDS	Transcription	49	13.9601	0.0155831	687, 3087, 4854, 23512, 5439, 59348, 2099, 23175, 93624, 1050, 10589, 6830, 1052, 2959, 2101, 6925, 54623, 54625, 7832, 11243, 9208, 6258, 6256, 6880, 9686, 10628, 4601, 84858, 9014, 5451, 4791, 4609, 9604, 1024, 6908, 55629, 55628, 64332, 4781, 23522, 30827, 51586, 2308, 10849, 148156, 26959, 10933, 8848, 11319	350	852	8445	1.38768	0.998955	0.746575	19.8992	1.32179
GOTERM_MF_FAT	GO:0030528~transcription regulator activity	41	11.6809	0.0353297	687, 3087, 59348, 2099, 91012, 1050, 10589, 5514, 6830, 23463, 1052, 6908, 2959, 2101, 4781, 6925, 9044, 23522, 30827, 694, 51586, 2308, 11243, 3397, 9208, 3398, 6258, 26959, 650, 6256, 6880, 1831, 4601, 9014, 4791, 5451, 2353, 8848, 11319, 4609, 9604	264	710	6200	1.35617	1	0.92291	40.9924	1.32179
SP_PIR_KEYWORDS	dna-binding	36	10.2564	0.10632	687, 3087, 54617, 59348, 2099, 91012, 1050, 10589, 5514, 1052, 6908, 55628, 2101, 4781, 8971, 6925, 9044, 30827, 2308, 5896, 148156, 9208, 6258, 26959, 6256, 6880, 51747, 5000, 4601, 9014, 4791, 5451, 10146, 2353, 4609, 64282	350	684	8445	1.26992	1	0.859828	79.5674	1.32179
GOTERM_BP_FAT	GO:0006355~regulation of transcription, DNA-dependent	37	10.5413	0.111797	687, 3087, 23512, 59348, 2099, 91012, 1050, 10589, 3481, 6830, 3458, 1052, 6908, 2101, 2959, 4781, 6925, 23522, 30827, 51586, 2308, 3397, 148156, 9208, 3398, 6258, 1901, 650, 6256, 6880, 1831, 4791, 5451, 2353, 8848, 4609, 9604	271	712	6549	1.25582	1	0.801897	87.1303	1.32179
GOTERM_MF_FAT	GO:0003677~DNA binding	47	13.3903	0.138128	687, 3087, 54617, 5439, 59348, 2099, 91012, 93624, 1050, 10589, 5514, 6830, 1052, 6908, 55628, 2959, 2101, 4781, 26994, 8971, 6925, 9044, 23522, 30827, 23649, 2308, 5896, 9208, 148156, 26959, 7763, 6258, 6256, 27301, 6880, 51747, 1831, 5000, 4601, 9014, 4791, 10146, 5451, 2353, 8848, 4609, 64282	264	927	6200	1.19071	1	0.978749	88.6959	1.32179
GOTERM_MF_FAT	GO:0003700~transcription factor activity	23	6.55271	0.139113	687, 3087, 2308, 6258, 6256, 2099, 91012, 1050, 10589, 1831, 6830, 1052, 6908, 9014, 2101, 5451, 4791, 4781, 8848, 2353, 4609, 6925, 9044	264	406	6200	1.33042	1	0.971492	88.884	1.32179
GOTERM_BP_FAT	GO:0051252~regulation of RNA metabolic process	37	10.5413	0.165204	687, 3087, 23512, 59348, 2099, 91012, 1050, 10589, 3481, 6830, 3458, 1052, 6908, 2101, 2959, 4781, 6925, 23522, 30827, 51586, 2308, 3397, 148156, 9208, 3398, 6258, 1901, 650, 6256, 6880, 1831, 4791, 5451, 2353, 8848, 4609, 9604	271	741	6549	1.20667	1	0.853077	95.5963	1.32179
SP_PIR_KEYWORDS	nucleus	95	27.0655	0.252073	687, 1476, 3087, 4854, 84271, 23512, 54617, 5439, 59348, 2099, 23175, 93624, 1050, 10589, 27238, 6830, 1052, 55813, 10197, 23759, 2101, 2959, 8971, 51428, 9044, 6925, 54623, 54625, 23649, 11243, 9208, 3397, 55599, 3398, 6258, 6256, 401541, 6880, 28984, 9686, 7307, 10914, 55198, 7175, 197370, 4601, 9014, 84858, 92609, 4791, 10146, 5451, 4609, 9604, 1434, 6633, 6634, 91012, 54739, 1024, 3985, 5514,…	350	2135	8445	1.07364	1	0.896331	98.3483	1.32179
GOTERM_CC_FAT	GO:0042641~actomyosin	6	1.34529	0.00911298	4627, 6804, 70, 7791, 81, 51474	344	24	6172	4.48547	0.97107	0.170115	11.9334	1.3047
GOTERM_MF_FAT	GO:0051015~actin filament binding	6	1.34529	0.0462878	7430, 91624, 4627, 4635, 81, 51474	344	36	6200	3.00388	1	0.91856	50.6085	1.3047
GOTERM_CC_FAT	GO:0001725~stress fiber	4	0.896861	0.107934	4627, 7791, 81, 51474	344	21	6172	3.4175	1	0.594271	79.5139	1.3047
GOTERM_CC_FAT	GO:0032432~actin filament bundle	4	0.896861	0.132719	4627, 7791, 81, 51474	344	23	6172	3.12032	1	0.632828	86.1453	1.3047
Annotation Cluster 1	Enrichment Score: 4.832975657892023
Category	Term	Count	%	PValue	Genes	List Total	Pop Hits	Pop Total	Fold Enrichment	Bonferroni	Benjamini	FDR

## Sheet: Adipogenic BMSC 21 vs 0dd
Category	Term	Count	%	PValue	Genes	List Total	Pop Hits	Pop Total	Fold Enrichment	Bonferroni	Benjamini	FDR	Enrichment score
GOTERM_CC_FAT	GO:0005856~cytoskeleton	64	15.0235	2.84358e-05	805, 801, 7791, 10544, 8841, 10397, 983, 387, 10487, 9493, 55605, 81, 1756, 55125, 64780, 23022, 9610, 3611, 3856, 5037, 5493, 399687, 10627, 10625, 10096, 57127, 70, 71, 402, 4692, 5216, 5108, 822, 10174, 6804, 4735, 11034, 5204, 9218, 23157, 2274, 4635, 9322, 6902, 84790, 3796, 9168, 653888, 10844, 26052, 3832, 27436, 3831, 9371, 90410, 7431, 7430, 9181, 10602, 83541, 991, 4771, 7534, 7813, 9516	331	714	6172	1.6714	0.0106069	0.0106069	0.0392826	3.9947
GOTERM_CC_FAT	GO:0044430~cytoskeletal part	47	11.0329	3.75329e-05	5108, 822, 805, 801, 6804, 4735, 7791, 10544, 8841, 983, 11034, 9218, 23157, 10487, 4635, 9493, 6902, 84790, 3796, 55605, 81, 653888, 55125, 10844, 23022, 64780, 26052, 3832, 3611, 27436, 3831, 90410, 3856, 9371, 7431, 7430, 9181, 10627, 399687, 83541, 10096, 991, 7813, 7534, 70, 9516, 402, 4692	331	472	6172	1.85675	0.0139765	0.00701284	0.0518467	3.9947
GOTERM_CC_FAT	GO:0043228~non-membrane-bounded organelle	106	24.8826	0.000165158	805, 6160, 2004, 128312, 801, 5371, 1105, 10544, 10609, 6210, 220988, 10487, 23137, 3710, 6218, 22984, 3856, 5037, 399687, 10627, 10096, 10625, 402, 4692, 5216, 9801, 822, 10174, 6804, 6187, 54475, 11034, 9218, 2274, 4635, 84790, 3796, 9168, 6171, 51111, 26052, 3832, 3831, 9371, 6203, 7320, 7431, 64426, 3021, 7430, 9181, 10602, 83541, 991, 4771, 7534, 7813, 56902, 56904, 6122, 6598, 6124, 7791, 1…	331	1437	6172	1.37546	0.0600602	0.0204348	0.227958	3.9947
GOTERM_CC_FAT	GO:0043232~intracellular non-membrane-bounded organelle	106	24.8826	0.000165158	805, 6160, 2004, 128312, 801, 5371, 1105, 10544, 10609, 6210, 220988, 10487, 23137, 3710, 6218, 22984, 3856, 5037, 399687, 10627, 10096, 10625, 402, 4692, 5216, 9801, 822, 10174, 6804, 6187, 54475, 11034, 9218, 2274, 4635, 84790, 3796, 9168, 6171, 51111, 26052, 3832, 3831, 9371, 6203, 7320, 7431, 64426, 3021, 7430, 9181, 10602, 83541, 991, 4771, 7534, 7813, 56902, 56904, 6122, 6598, 6124, 7791, 1…	331	1437	6172	1.37546	0.0600602	0.0204348	0.227958	3.9947
SP_PIR_KEYWORDS	cytoskeleton	36	8.4507	0.000365123	5108, 805, 10174, 51673, 801, 4735, 7791, 23157, 387, 9493, 6902, 9322, 3796, 9168, 653888, 1756, 55125, 10844, 23022, 64780, 9610, 26052, 90410, 5493, 7430, 9181, 10602, 399687, 83541, 10625, 10096, 7813, 4771, 70, 71, 402, 5216	425	381	8445	1.87754	0.152162	0.0271359	0.51708	3.9947
GOTERM_CC_FAT	GO:0031982~vesicle	41	9.62441	0.00052075	10130, 822, 1191, 6804, 2098, 928, 2335, 310, 81562, 7422, 9218, 9798, 7018, 5287, 81, 130340, 23390, 6717, 5154, 2923, 22862, 302, 3273, 7037, 4673, 2778, 857, 5034, 3326, 3831, 5037, 10575, 163, 3060, 6696, 57127, 7534, 84937, 5879, 7057, 5297	331	439	6172	1.74148	0.177439	0.0383132	0.717124	2.55135
GOTERM_CC_FAT	GO:0048770~pigment granule	12	2.8169	0.00155638	10575, 10130, 822, 2923, 302, 4673, 7037, 7534, 3326, 5034, 5879, 5037	331	73	6172	3.06518	0.44239	0.0800559	2.12913	2.55135
GOTERM_CC_FAT	GO:0042470~melanosome	12	2.8169	0.00155638	10575, 10130, 822, 2923, 302, 4673, 7037, 7534, 3326, 5034, 5879, 5037	331	73	6172	3.06518	0.44239	0.0800559	2.12913	2.55135
GOTERM_CC_FAT	GO:0031410~cytoplasmic vesicle	36	8.4507	0.00448884	10130, 822, 1191, 6804, 2098, 928, 2335, 81562, 7422, 9798, 7018, 5287, 81, 130340, 23390, 5154, 2923, 22862, 302, 3273, 7037, 4673, 857, 5034, 3326, 3831, 5037, 10575, 163, 3060, 57127, 7534, 84937, 5879, 7057, 5297	331	416	6172	1.61364	0.814945	0.155246	6.02693	2.55135
GOTERM_CC_FAT	GO:0016023~cytoplasmic membrane-bounded vesicle	31	7.277	0.00918645	10130, 822, 1191, 6804, 2098, 928, 2335, 81562, 7422, 9798, 7018, 5287, 81, 130340, 5154, 2923, 22862, 302, 3273, 7037, 4673, 5034, 3326, 5037, 10575, 163, 3060, 7534, 5879, 7057, 5297	331	359	6172	1.61015	0.968597	0.250541	11.9721	2.55135
GOTERM_CC_FAT	GO:0031988~membrane-bounded vesicle	32	7.51174	0.00945743	10130, 822, 1191, 6804, 2098, 928, 2335, 81562, 7422, 9798, 7018, 5287, 81, 130340, 5154, 2923, 22862, 302, 3273, 7037, 4673, 5034, 3326, 5037, 10575, 163, 3060, 6696, 7534, 5879, 7057, 5297	331	375	6172	1.59117	0.971658	0.239751	12.3041	2.55135
GOTERM_BP_FAT	GO:0009719~response to endogenous stimulus	29	6.7757	0.000395865	217, 59345, 2099, 23175, 1843, 3481, 7390, 3417, 7049, 3553, 79602, 2170, 4131, 5728, 7832, 2308, 5588, 9370, 3157, 4435, 229, 5170, 2690, 6256, 4257, 10628, 894, 2353, 5295	326	286	6549	2.03699	0.585457	0.25437	0.686822	2.31523
GOTERM_BP_FAT	GO:0009725~response to hormone stimulus	26	6.07477	0.00123422	217, 59345, 2099, 23175, 1843, 3481, 3417, 7049, 3553, 79602, 2170, 4131, 5728, 7832, 2308, 5588, 9370, 4435, 229, 5170, 2690, 6256, 10628, 894, 2353, 5295	326	263	6549	1.98598	0.935854	0.367305	2.12671	2.31523
GOTERM_BP_FAT	GO:0010033~response to organic substance	41	9.57944	0.00162852	2934, 2052, 1075, 217, 59345, 2099, 23175, 1843, 3481, 3458, 7390, 3417, 7049, 3553, 79602, 2170, 4131, 7873, 5728, 7832, 5588, 2308, 123, 9370, 3157, 5170, 229, 4435, 2690, 6256, 2752, 4257, 6880, 4170, 2180, 10628, 5837, 894, 2353, 5295, 4609	326	501	6549	1.64401	0.973345	0.404185	2.79709	2.31523
GOTERM_BP_FAT	GO:0032870~cellular response to hormone stimulus	13	3.03738	0.00221482	2308, 5170, 59345, 2690, 217, 6256, 23175, 1843, 3481, 894, 79602, 2353, 5295	326	94	6549	2.77826	0.992782	0.460116	3.78592	2.31523
GOTERM_BP_FAT	GO:0043434~response to peptide hormone stimulus	13	3.03738	0.0092402	7832, 2308, 5588, 5170, 229, 2690, 6256, 23175, 3481, 894, 2170, 5295, 4131	326	112	6549	2.33175	1	0.724828	14.9206	2.31523
GOTERM_BP_FAT	GO:0032868~response to insulin stimulus	10	2.33645	0.00960638	3481, 5588, 2308, 5170, 894, 2690, 6256, 2170, 23175, 5295	326	73	6549	2.75191	1	0.717143	15.4663	2.31523
GOTERM_BP_FAT	GO:0048545~response to steroid hormone stimulus	15	3.50467	0.00991369	5728, 9370, 229, 4435, 2690, 217, 6256, 2099, 1843, 10628, 3417, 894, 3553, 2353, 4131	326	141	6549	2.13712	1	0.688456	15.9217	2.31523
GOTERM_BP_FAT	GO:0032355~response to estradiol stimulus	7	1.63551	0.0102547	1843, 10628, 5728, 894, 2690, 3553, 4131	326	38	6549	3.7006	1	0.664332	16.4244	2.31523
GOTERM_BP_FAT	GO:0032869~cellular response to insulin stimulus	8	1.86916	0.0122514	3481, 2308, 5170, 894, 2690, 6256, 23175, 5295	326	51	6549	3.15121	1	0.666002	19.3111	2.31523
GOTERM_BP_FAT	GO:0043627~response to estrogen stimulus	9	2.1028	0.0361472	1843, 10628, 5728, 894, 4435, 2690, 3553, 2099, 4131	326	77	6549	2.34806	1	0.81838	47.3151	2.31523
SP_PIR_KEYWORDS	GTP binding	9	2.11268	0.00158138	2771, 2791, 2782, 1938, 1915, 2778, 2783, 5879, 998	425	45	8445	3.97412	0.510979	0.0690362	2.22165	2.25083
GOTERM_MF_FAT	GO:0003924~GTPase activity	15	3.52113	0.00936205	64121, 22931, 26052, 1938, 1915, 2778, 2783, 2791, 2771, 2782, 387, 84790, 29984, 5879, 998	333	130	6200	2.1483	0.996955	0.619283	13.0139	2.25083
KEGG_PATHWAY	hsa04062:Chemokine signaling pathway	12	2.8169	0.0119429	2771, 2791, 2782, 387, 5331, 9547, 10850, 6347, 2870, 2783, 5879, 998	155	93	2795	2.32674	0.797692	0.329339	13.1064	2.25083
GOTERM_CC_FAT	GO:0005576~extracellular region	70	16.3551	2.57906e-05	5066, 1291, 9510, 11010, 23467, 3481, 6414, 59342, 5222, 5445, 1282, 1284, 123, 11243, 2263, 56999, 2717, 7482, 1906, 9210, 54757, 84681, 3912, 730, 219348, 4023, 114902, 2934, 113177, 51104, 5660, 6247, 3908, 79411, 10117, 3512, 3458, 1842, 3699, 222663, 8993, 3556, 10468, 83716, 7049, 3553, 1462, 1509, 5806, 1508, 7873, 10516, 813, 92370, 1363, 9370, 2920, 1113, 80195, 2690, 650, 118429, 183, 1…	320	831	6172	1.6247	0.00888398	0.00888398	0.0352073	2.2003
SP_PIR_KEYWORDS	Secreted	58	13.5514	0.000112412	5066, 1291, 9510, 3481, 6414, 59342, 5222, 1282, 1284, 11243, 2263, 56999, 7482, 1906, 9210, 54757, 3912, 730, 4023, 219348, 114902, 2934, 113177, 51104, 6247, 3908, 10117, 79411, 3458, 1842, 3699, 222663, 8993, 3556, 7049, 10468, 83716, 3553, 1462, 5806, 7873, 10516, 813, 92370, 1363, 9370, 2920, 1113, 80195, 2690, 650, 118429, 11167, 183, 6035, 50509, 51248, 9622	426	690	8445	1.66636	0.0507183	0.0507183	0.160008	2.2003
SP_PIR_KEYWORDS	signal	84	19.6262	0.0182602	5066, 1291, 4854, 9510, 11010, 3481, 8321, 6414, 8322, 10618, 59342, 5222, 5445, 5793, 84133, 23705, 1282, 6782, 1284, 11243, 2263, 56999, 2717, 7482, 1906, 9210, 26001, 54757, 1512, 3912, 730, 26018, 219348, 4023, 114902, 2934, 1075, 51104, 113177, 5660, 6247, 3908, 79411, 10117, 3512, 3458, 1842, 3699, 419, 8993, 222663, 3556, 83716, 10468, 7049, 9528, 1462, 1509, 5806, 1508, 1368, 7873, 10516,…	426	1330	8445	1.25204	0.999803	0.881537	23.0886	2.2003
UP_SEQ_FEATURE	signal peptide	84	19.6262	0.0187676	5066, 1291, 4854, 9510, 11010, 3481, 8321, 6414, 8322, 10618, 59342, 5222, 5445, 5793, 84133, 23705, 1282, 6782, 1284, 11243, 2263, 56999, 2717, 7482, 1906, 9210, 26001, 54757, 1512, 3912, 730, 26018, 219348, 4023, 114902, 2934, 1075, 51104, 113177, 5660, 6247, 3908, 79411, 10117, 3512, 3458, 1842, 3699, 419, 8993, 222663, 3556, 83716, 10468, 7049, 9528, 1462, 1509, 5806, 1508, 1368, 7873, 10516,…	426	1330	8439	1.25115	1	1	26.6519	2.2003
UP_SEQ_FEATURE	disulfide bond	66	15.4206	0.0307695	5066, 11227, 4854, 9510, 7296, 150, 3481, 8321, 8322, 5222, 5445, 23705, 1282, 1284, 11243, 2263, 56999, 2717, 1906, 5028, 9210, 1512, 3912, 730, 6752, 26018, 4023, 114902, 2934, 136, 1075, 5660, 6247, 3908, 3356, 3512, 419, 222663, 8993, 3556, 10468, 83716, 1462, 1509, 5806, 2171, 1508, 1368, 7873, 10516, 9993, 22829, 9370, 2920, 1113, 2690, 140809, 650, 9374, 23621, 118429, 57105, 11167, 6035, …	426	1031	8439	1.26814	1	1	40.028	2.2003
SP_PIR_KEYWORDS	glycoprotein	101	23.5981	0.036393	1291, 2099, 23467, 8321, 150, 3481, 8322, 10618, 6414, 59342, 5445, 23705, 1282, 1284, 9445, 1901, 55754, 56999, 7482, 5028, 26001, 1512, 3912, 730, 4609, 6752, 4023, 1075, 93377, 23731, 10117, 3512, 1842, 3699, 419, 83716, 7049, 340348, 1462, 1509, 5806, 1508, 10516, 9993, 813, 3736, 9370, 30061, 1113, 290, 9374, 23621, 118429, 2824, 183, 6383, 9622, 3423, 5066, 114569, 11227, 4854, 9510, 5793, …	426	1687	8445	1.18685	1	0.820292	41.0261	2.2003
SP_PIR_KEYWORDS	disulfide bond	68	15.8879	0.0371367	5066, 11227, 4854, 9510, 7296, 150, 3481, 8321, 8322, 5222, 5445, 23705, 1282, 1284, 11243, 2263, 56999, 2717, 1906, 5028, 9210, 1512, 3912, 730, 6752, 26018, 4023, 114902, 2934, 136, 1075, 5660, 6247, 3908, 3356, 3512, 419, 222663, 8993, 3556, 340348, 10468, 83716, 1462, 1509, 5806, 2171, 1508, 1368, 7873, 10516, 9993, 22829, 9370, 2920, 1113, 2690, 140809, 650, 9374, 23621, 118429, 57105, 183, …	426	1079	8445	1.24933	1	0.796661	41.6712	2.2003
UP_SEQ_FEATURE	glycosylation site:N-linked (GlcNAc...)	94	21.9626	0.060457	5066, 114569, 1291, 11227, 4854, 9510, 23467, 8321, 150, 6414, 8322, 10618, 59342, 5445, 5793, 23705, 1282, 84649, 1284, 9445, 2263, 1901, 55754, 56999, 2717, 7482, 9210, 5028, 26001, 54757, 1512, 25875, 3912, 730, 6752, 26018, 4023, 114902, 136, 1075, 93377, 6535, 23731, 113177, 5660, 3908, 360, 3356, 79411, 10117, 3512, 3458, 1842, 3699, 419, 8993, 222663, 3556, 340348, 83716, 10468, 7049, 9528…	426	1592	8439	1.16968	1	0.999999	63.9489	2.2003
SP_PIR_KEYWORDS	GTP binding	9	2.11268	0.00158138	2771, 2791, 2782, 1938, 1915, 2778, 2783, 5879, 998	425	45	8445	3.97412	0.510979	0.0690362	2.22165	2.08342
SP_PIR_KEYWORDS	nucleotide binding	10	2.34742	0.0145377	2771, 5243, 1938, 9493, 1655, 3832, 2778, 402, 5879, 998	425	77	8445	2.5806	0.998666	0.27036	18.7705	2.08342
SP_PIR_KEYWORDS	P-loop	10	2.34742	0.0244465	2771, 5243, 1938, 9493, 1655, 3832, 2778, 402, 5879, 998	425	84	8445	2.36555	0.999986	0.349669	29.6265	2.08342
GOTERM_BP_FAT	GO:0032956~regulation of actin cytoskeleton organization	12	2.8169	0.000356695	11034, 822, 64223, 5154, 10174, 387, 10096, 4771, 9168, 3611, 5879, 653888	361	60	6549	3.62825	0.54039	0.322055	0.617606	2.07344
GOTERM_BP_FAT	GO:0032970~regulation of actin filament-based process	12	2.8169	0.000479236	11034, 822, 64223, 5154, 10174, 387, 10096, 4771, 9168, 3611, 5879, 653888	361	62	6549	3.51121	0.648135	0.29402	0.828952	2.07344
GOTERM_BP_FAT	GO:0051495~positive regulation of cytoskeleton organization	8	1.87793	0.000778975	11034, 64223, 10174, 387, 10096, 4771, 857, 5879	361	29	6549	5.00449	0.81696	0.287952	1.34412	2.07344
GOTERM_BP_FAT	GO:0051493~regulation of cytoskeleton organization	14	3.28638	0.00175845	822, 5154, 10174, 3611, 857, 11034, 9181, 64223, 10096, 387, 4771, 9168, 5879, 653888	361	94	6549	2.70189	0.978399	0.421815	3.01005	2.07344
GOTERM_BP_FAT	GO:0010638~positive regulation of organelle organization	10	2.34742	0.00213512	11034, 64223, 10174, 387, 10096, 4771, 857, 5371, 5879, 5037	361	53	6549	3.42288	0.990509	0.441319	3.64363	2.07344
GOTERM_BP_FAT	GO:0033043~regulation of organelle organization	18	4.22535	0.00238424	822, 5154, 10174, 857, 3611, 5371, 5037, 11034, 9181, 64223, 387, 10096, 4771, 9168, 23113, 5879, 653888, 998	361	145	6549	2.25202	0.994492	0.438947	4.0605	2.07344
GOTERM_BP_FAT	GO:0044087~regulation of cellular component biogenesis	13	3.05164	0.00509863	822, 10174, 1191, 857, 64223, 10096, 387, 4771, 9168, 5879, 653888, 7057, 998	361	94	6549	2.5089	0.999985	0.604733	8.49399	2.07344
GOTERM_BP_FAT	GO:0051130~positive regulation of cellular component organization	14	3.28638	0.0075549	10174, 857, 5371, 3611, 5037, 51330, 11034, 64223, 10096, 387, 4771, 81, 5879, 998	361	111	6549	2.28809	1	0.643988	12.3388	2.07344
GOTERM_BP_FAT	GO:0043254~regulation of protein complex assembly	9	2.11268	0.0146373	822, 64223, 1191, 10096, 9168, 857, 5879, 998, 653888	361	59	6549	2.76731	1	0.815679	22.5904	2.07344
GOTERM_BP_FAT	GO:0008064~regulation of actin polymerization or depolymerization	7	1.64319	0.0259579	11034, 822, 64223, 10096, 9168, 5879, 653888	361	42	6549	3.02355	1	0.833193	36.6643	2.07344
GOTERM_BP_FAT	GO:0030832~regulation of actin filament length	7	1.64319	0.0288221	11034, 822, 64223, 10096, 9168, 5879, 653888	361	43	6549	2.95323	1	0.838096	39.8217	2.07344
GOTERM_BP_FAT	GO:0032271~regulation of protein polymerization	7	1.64319	0.0386343	822, 64223, 10096, 9168, 857, 5879, 653888	361	46	6549	2.76063	1	0.870507	49.5506	2.07344
GOTERM_BP_FAT	GO:0030833~regulation of actin filament polymerization	6	1.40845	0.050072	822, 64223, 10096, 9168, 5879, 653888	361	37	6549	2.94183	1	0.888616	59.0181	2.07344
GOTERM_BP_FAT	GO:0032273~positive regulation of protein polymerization	4	0.938967	0.0631414	64223, 10096, 857, 5879	361	17	6549	4.26854	1	0.910079	67.781	2.07344
GOTERM_BP_FAT	GO:0030838~positive regulation of actin filament polymerization	3	0.704225	0.0839721	64223, 10096, 5879	361	9	6549	6.04709	1	0.94474	78.1961	2.07344
GOTERM_BP_FAT	GO:0031334~positive regulation of protein complex assembly	4	0.938967	0.129595	64223, 10096, 857, 5879	361	23	6549	3.155	1	0.962648	91.0206	2.07344
SP_PIR_KEYWORDS	protein biosynthesis	21	4.92958	6.21575e-05	6146, 6122, 6160, 1938, 10209, 3735, 57176, 6218, 1915, 7407, 6187, 6203, 6210, 6227, 1974, 79048, 1975, 8890, 6139, 6129, 3646	425	151	8445	2.76346	0.027705	0.00932163	0.0882023	1.99898
GOTERM_BP_FAT	GO:0006414~translational elongation	15	3.52113	0.000216912	6146, 6171, 6122, 6160, 6124, 1938, 6218, 1915, 7407, 6187, 6203, 6227, 6210, 6139, 6129	361	86	6549	3.16418	0.376684	0.376684	0.376005	1.99898
GOTERM_CC_FAT	GO:0044445~cytosolic part	16	3.75587	0.00091949	6146, 6171, 6122, 6160, 6124, 6218, 6187, 6203, 10575, 10576, 6227, 6210, 5204, 5287, 5214, 6129	331	113	6172	2.64022	0.291757	0.055873	1.263	1.99898
SP_PIR_KEYWORDS	ribosome	11	2.58216	0.00154221	6203, 6146, 6210, 6227, 6122, 6160, 6124, 6218, 6139, 6129, 6187	425	66	8445	3.31176	0.502231	0.0835083	2.16718	1.99898
GOTERM_BP_FAT	GO:0006412~translation	26	6.10329	0.00171345	9801, 6146, 6122, 6160, 6124, 1938, 10209, 57176, 1915, 8761, 6187, 6210, 79048, 1974, 1975, 8890, 6139, 6171, 3735, 6218, 7407, 10987, 6203, 6227, 6129, 3646	361	243	6549	1.94104	0.97617	0.46356	2.93409	1.99898
KEGG_PATHWAY	hsa03010:Ribosome	12	2.8169	0.00252576	6203, 6146, 6171, 6210, 6227, 6122, 6160, 6124, 6218, 6139, 6129, 6187	155	76	2795	2.8472	0.285628	0.154795	2.91376	1.99898
GOTERM_CC_FAT	GO:0022626~cytosolic ribosome	11	2.58216	0.00376049	6203, 6146, 6171, 6210, 6227, 6122, 6160, 6124, 6218, 6129, 6187	331	70	6172	2.93017	0.75655	0.145281	5.07249	1.99898
GOTERM_MF_FAT	GO:0005198~structural molecule activity	33	7.74648	0.00411742	9801, 6146, 6122, 6160, 10174, 6124, 2335, 4735, 7148, 6187, 6210, 9218, 4635, 84790, 7373, 6139, 653888, 1756, 6171, 64598, 6218, 857, 3856, 7431, 6203, 5493, 6227, 7980, 71, 80705, 4359, 6129, 7057	333	368	6200	1.6696	0.921257	0.719388	5.93237	1.99898
GOTERM_CC_FAT	GO:0033279~ribosomal subunit	12	2.8169	0.0196966	6203, 6146, 6171, 6210, 6227, 6122, 6160, 6124, 6218, 6139, 6129, 6187	331	102	6172	2.19371	0.999424	0.267162	24.0324	1.99898
GOTERM_CC_FAT	GO:0022625~cytosolic large ribosomal subunit	6	1.40845	0.0228741	6146, 6171, 6122, 6160, 6124, 6129	331	31	6172	3.609	0.99983	0.274856	27.3649	1.99898
SP_PIR_KEYWORDS	ribonucleoprotein	18	4.22535	0.0349296	9801, 6146, 6171, 6122, 6160, 26065, 6124, 26523, 6218, 6187, 6203, 6210, 6227, 220988, 58517, 3181, 6139, 6129	425	210	8445	1.70319	1	0.40453	39.633	1.99898
GOTERM_MF_FAT	GO:0003735~structural constituent of ribosome	13	3.05164	0.0366842	9801, 6146, 6171, 6122, 6160, 6124, 6218, 6187, 6203, 6227, 6210, 6139, 6129	333	126	6200	1.92097	1	0.70231	42.5338	1.99898
SP_PIR_KEYWORDS	ribosomal protein	13	3.05164	0.050787	9801, 6146, 6171, 6122, 6160, 6124, 6218, 6187, 6203, 6227, 6210, 6139, 6129	425	141	8445	1.83204	1	0.499885	52.2849	1.99898
GOTERM_CC_FAT	GO:0015934~large ribosomal subunit	7	1.64319	0.0573822	6146, 6171, 6122, 6160, 6124, 6139, 6129	331	52	6172	2.51011	1	0.469085	55.8028	1.99898
GOTERM_CC_FAT	GO:0030529~ribonucleoprotein complex	27	6.33803	0.0851701	9801, 6146, 6122, 6160, 6124, 1938, 9987, 8761, 6187, 6210, 220988, 58517, 81, 6139, 23524, 6171, 26523, 6218, 6203, 6227, 10625, 1655, 3181, 10450, 6129, 26986, 9416	331	368	6172	1.36809	1	0.523749	70.7693	1.99898
GOTERM_CC_FAT	GO:0022627~cytosolic small ribosomal subunit	5	1.17371	0.12377	6203, 6210, 6227, 6218, 6187	331	36	6172	2.5898	1	0.636209	83.8879	1.99898
GOTERM_CC_FAT	GO:0005840~ribosome	13	3.05164	0.152016	9801, 6146, 6171, 6122, 6160, 6124, 6218, 6187, 6203, 6227, 6210, 6139, 6129	331	161	6172	1.50562	1	0.668522	89.7545	1.99898
GOTERM_CC_FAT	GO:0015935~small ribosomal subunit	5	1.17371	0.301997	6203, 6210, 6227, 6218, 6187	331	52	6172	1.79294	1	0.842277	99.3041	1.99898
SP_PIR_KEYWORDS	gtp-binding	20	4.69484	0.00158104	64121, 22931, 26052, 1938, 1915, 4735, 159, 2778, 26284, 2746, 2771, 23157, 387, 8801, 79363, 84790, 29984, 402, 5879, 998	425	179	8445	2.22018	0.510904	0.0763908	2.22118	1.99704
UP_SEQ_FEATURE	nucleotide phosphate-binding region:GTP	18	4.22535	0.00273085	64121, 22931, 26052, 1938, 1915, 4735, 159, 2778, 26284, 2771, 23157, 387, 79363, 84790, 29984, 402, 5879, 998	425	160	8439	2.23385	0.976332	0.846157	4.39392	1.99704
GOTERM_MF_FAT	GO:0003924~GTPase activity	15	3.52113	0.00936205	64121, 22931, 26052, 1938, 1915, 2778, 2783, 2791, 2771, 2782, 387, 84790, 29984, 5879, 998	333	130	6200	2.1483	0.996955	0.619283	13.0139	1.99704
GOTERM_MF_FAT	GO:0005525~GTP binding	20	4.69484	0.0120208	64121, 22931, 26052, 1938, 1915, 4735, 159, 2778, 26284, 2746, 2771, 23157, 387, 8801, 79363, 84790, 29984, 402, 5879, 998	333	203	6200	1.83435	0.999418	0.605922	16.4108	1.99704
GOTERM_MF_FAT	GO:0032561~guanyl ribonucleotide binding	20	4.69484	0.0132534	64121, 22931, 26052, 1938, 1915, 4735, 159, 2778, 26284, 2746, 2771, 23157, 387, 8801, 79363, 84790, 29984, 402, 5879, 998	333	205	6200	1.81645	0.99973	0.526287	17.9434	1.99704
GOTERM_MF_FAT	GO:0019001~guanyl nucleotide binding	20	4.69484	0.0132534	64121, 22931, 26052, 1938, 1915, 4735, 159, 2778, 26284, 2746, 2771, 23157, 387, 8801, 79363, 84790, 29984, 402, 5879, 998	333	205	6200	1.81645	0.99973	0.526287	17.9434	1.99704
INTERPRO	IPR005225:Small GTP-binding protein	9	2.11268	0.122888	22931, 387, 1938, 79363, 29984, 402, 26284, 5879, 998	402	96	7752	1.80784	1	0.994791	86.8169	1.99704
GOTERM_BP_FAT	GO:0009991~response to extracellular stimulus	20	4.6729	0.000304454	6752, 5728, 136, 11243, 2934, 9370, 229, 2690, 650, 6256, 360, 1843, 2180, 9776, 27327, 79602, 3553, 2353, 1509, 4131	326	159	6549	2.52691	0.491967	0.287235	0.52862	1.96644
GOTERM_BP_FAT	GO:0031667~response to nutrient levels	18	4.20561	0.000722479	6752, 5728, 11243, 2934, 9370, 229, 2690, 650, 6256, 360, 1843, 2180, 9776, 27327, 79602, 3553, 1509, 4131	326	144	6549	2.51112	0.799587	0.274921	1.25014	1.96644
GOTERM_BP_FAT	GO:0007584~response to nutrient	13	3.03738	0.00439561	6752, 5728, 2934, 11243, 9370, 6256, 650, 360, 1843, 2180, 79602, 3553, 4131	326	102	6549	2.56036	0.999944	0.529352	7.38138	1.96644
GOTERM_BP_FAT	GO:0033273~response to vitamin	8	1.86916	0.00988928	1843, 11243, 2934, 3553, 650, 6256, 4131, 360	326	49	6549	3.27983	1	0.70711	15.8856	1.96644
GOTERM_BP_FAT	GO:0033189~response to vitamin A	5	1.16822	0.065209	1843, 650, 6256, 4131, 360	326	31	6549	3.24015	1	0.850184	69.0794	1.96644
GOTERM_BP_FAT	GO:0032526~response to retinoic acid	4	0.934579	0.124681	1843, 650, 6256, 360	326	25	6549	3.21423	1	0.886696	90.1525	1.96644
GOTERM_BP_FAT	GO:0010038~response to metal ion	7	1.63551	0.220949	1843, 10628, 5728, 2934, 229, 6256, 360	326	82	6549	1.71491	1	0.942862	98.7041	1.96644
GOTERM_BP_FAT	GO:0009991~response to extracellular stimulus	20	4.6729	0.000304454	6752, 5728, 136, 11243, 2934, 9370, 229, 2690, 650, 6256, 360, 1843, 2180, 9776, 27327, 79602, 3553, 2353, 1509, 4131	326	159	6549	2.52691	0.491967	0.287235	0.52862	1.95666
GOTERM_BP_FAT	GO:0048545~response to steroid hormone stimulus	15	3.50467	0.00991369	5728, 9370, 229, 4435, 2690, 217, 6256, 2099, 1843, 10628, 3417, 894, 3553, 2353, 4131	326	141	6549	2.13712	1	0.688456	15.9217	1.95666
GOTERM_BP_FAT	GO:0051384~response to glucocorticoid stimulus	7	1.63551	0.05765	1843, 9370, 229, 2690, 3553, 2353, 6256	326	56	6549	2.51112	1	0.83213	64.4262	1.95666
GOTERM_BP_FAT	GO:0031960~response to corticosteroid stimulus	7	1.63551	0.0856653	1843, 9370, 229, 2690, 3553, 2353, 6256	326	62	6549	2.26811	1	0.86083	78.9629	1.95666
SP_PIR_KEYWORDS	heparin-binding	8	1.87793	0.00337944	6146, 7422, 3273, 5270, 1490, 2335, 3068, 7057	425	40	8445	3.97412	0.783485	0.103532	4.69193	1.91619
GOTERM_MF_FAT	GO:0005539~glycosaminoglycan binding	12	2.8169	0.00366517	6146, 7422, 3273, 5270, 1490, 1634, 2335, 6347, 3068, 50859, 7148, 7057	333	81	6200	2.75831	0.895846	0.895846	5.29718	1.91619
GOTERM_MF_FAT	GO:0001871~pattern binding	12	2.8169	0.00636332	6146, 7422, 3273, 5270, 1490, 1634, 2335, 6347, 3068, 50859, 7148, 7057	333	87	6200	2.56809	0.980402	0.625844	9.02826	1.91619
GOTERM_MF_FAT	GO:0030247~polysaccharide binding	12	2.8169	0.00636332	6146, 7422, 3273, 5270, 1490, 1634, 2335, 6347, 3068, 50859, 7148, 7057	333	87	6200	2.56809	0.980402	0.625844	9.02826	1.91619
GOTERM_MF_FAT	GO:0008201~heparin binding	10	2.34742	0.00658613	6146, 7422, 3273, 5270, 1490, 2335, 6347, 3068, 7148, 7057	333	64	6200	2.90916	0.982931	0.55696	9.33015	1.91619
SP_PIR_KEYWORDS	heparin binding	5	1.17371	0.0159931	6146, 7980, 3273, 2335, 3068	425	20	8445	4.96765	0.999316	0.271553	20.457	1.91619
GOTERM_MF_FAT	GO:0030246~carbohydrate binding	16	3.75587	0.0556761	6146, 8987, 3273, 2335, 6347, 7148, 81562, 7422, 5270, 1490, 1634, 3068, 3958, 5214, 50859, 7057	333	179	6200	1.66423	1	0.742629	57.2208	1.91619
GOTERM_CC_FAT	GO:0031012~extracellular matrix	15	3.52113	0.159212	302, 1295, 3339, 2335, 7148, 7980, 7422, 1490, 1634, 7373, 7018, 3958, 50859, 7045, 7057	331	195	6172	1.43435	1	0.674119	90.8926	1.91619
GOTERM_BP_FAT	GO:0007010~cytoskeleton organization	30	7.04225	0.000750686	5108, 51673, 8841, 7148, 11034, 387, 10487, 9493, 9322, 9168, 81, 1756, 23022, 64780, 10844, 1264, 11065, 3832, 857, 3856, 7320, 7430, 9181, 4771, 70, 71, 5879, 998, 1164, 5216	361	282	6549	1.92992	0.805312	0.335745	1.29561	1.81977
GOTERM_BP_FAT	GO:0030036~actin cytoskeleton organization	16	3.75587	0.0228237	1264, 7148, 11034, 7430, 9181, 387, 10487, 9322, 4771, 70, 9168, 71, 81, 5879, 5216, 998	361	155	6549	1.87265	1	0.834164	33.0305	1.81977
GOTERM_BP_FAT	GO:0030029~actin filament-based process	16	3.75587	0.044471	1264, 7148, 11034, 7430, 9181, 387, 10487, 9322, 4771, 70, 9168, 71, 81, 5879, 5216, 998	361	169	6549	1.71752	1	0.884079	54.6132	1.81977
GOTERM_BP_FAT	GO:0007015~actin filament organization	7	1.64319	0.0690248	11034, 7430, 9181, 387, 70, 81, 5879	361	53	6549	2.39602	1	0.922298	71.1197	1.81977
UP_SEQ_FEATURE	domain:LIM zinc-binding 3	5	1.17371	0.0109596	2273, 2274, 55679, 4026, 7791	425	18	8439	5.51569	1	0.91909	16.563	1.79391
UP_SEQ_FEATURE	domain:LIM zinc-binding 2	6	1.40845	0.0136731	1397, 2273, 2274, 55679, 4026, 7791	425	29	8439	4.10824	1	0.905196	20.2458	1.79391
UP_SEQ_FEATURE	domain:LIM zinc-binding 1	6	1.40845	0.0136731	1397, 2273, 2274, 55679, 4026, 7791	425	29	8439	4.10824	1	0.905196	20.2458	1.79391
GOTERM_CC_FAT	GO:0005925~focal adhesion	9	2.11268	0.0137866	10174, 5243, 2274, 55679, 6385, 4026, 7791, 857, 3611	331	60	6172	2.79698	0.994516	0.251152	17.454	1.79391
SP_PIR_KEYWORDS	LIM domain	7	1.64319	0.0156255	1397, 64780, 2273, 2274, 55679, 4026, 7791	425	41	8445	3.39254	0.99919	0.276437	20.0341	1.79391
GOTERM_CC_FAT	GO:0005924~cell-substrate adherens junction	9	2.11268	0.0181811	10174, 5243, 2274, 55679, 6385, 4026, 7791, 857, 3611	331	63	6172	2.66379	0.998973	0.258559	22.3936	1.79391
INTERPRO	IPR001781:Zinc finger, LIM-type	7	1.64319	0.0199412	1397, 64780, 2273, 2274, 55679, 4026, 7791	402	42	7752	3.21393	1	0.87997	26.7483	1.79391
SMART	SM00132:LIM	7	1.64319	0.0278317	1397, 64780, 2273, 2274, 55679, 4026, 7791	231	42	4108	2.96392	0.995179	0.831068	29.567	1.79391
GOTERM_MF_FAT	GO:0030247~polysaccharide binding	12	2.80374	0.00472674	4023, 1842, 11167, 50509, 9510, 8993, 51144, 2263, 7049, 83716, 1462, 5806	320	87	6200	2.67241	0.948244	0.948244	6.79481	1.78096
GOTERM_MF_FAT	GO:0001871~pattern binding	12	2.80374	0.00472674	4023, 1842, 11167, 50509, 9510, 8993, 51144, 2263, 7049, 83716, 1462, 5806	320	87	6200	2.67241	0.948244	0.948244	6.79481	1.78096
GOTERM_MF_FAT	GO:0005539~glycosaminoglycan binding	11	2.57009	0.00819758	4023, 1842, 11167, 50509, 9510, 8993, 51144, 2263, 7049, 83716, 1462	320	81	6200	2.63117	0.994169	0.923641	11.5073	1.78096
GOTERM_MF_FAT	GO:0008201~heparin binding	9	2.1028	0.0160958	4023, 1842, 11167, 50509, 9510, 51144, 2263, 7049, 83716	320	64	6200	2.72461	0.999961	0.965972	21.4155	1.78096
GOTERM_MF_FAT	GO:0030246~carbohydrate binding	17	3.97196	0.0213982	9993, 4023, 56261, 11227, 9510, 2263, 229, 1842, 11167, 5837, 50509, 51144, 8993, 83716, 7049, 1462, 5806	320	179	6200	1.84008	0.999999	0.93305	27.4758	1.78096
SP_PIR_KEYWORDS	heparin-binding	4	0.934579	0.326857	4023, 11167, 9510, 2263	426	40	8445	1.98239	1	0.964274	99.644	1.78096
GOTERM_BP_FAT	GO:0007017~microtubule-based process	17	3.99061	0.00504493	5108, 10844, 11065, 51673, 3832, 857, 27436, 8841, 3831, 9371, 3895, 7320, 9493, 84790, 3796, 55605, 1164	361	143	6549	2.15665	0.999984	0.632813	8.40819	1.69131
SP_PIR_KEYWORDS	motor protein	10	2.34742	0.00540555	399687, 10627, 26052, 9493, 4635, 3832, 3796, 55605, 3831, 9371	425	66	8445	3.0107	0.913701	0.134211	7.40593	1.69131
GOTERM_CC_FAT	GO:0005874~microtubule	16	3.75587	0.0122887	10844, 805, 26052, 801, 3832, 27436, 8841, 3831, 9371, 983, 9181, 9218, 9493, 6902, 84790, 3796, 55605	331	148	6172	2.01584	0.990311	0.251587	15.7047	1.69131
UP_SEQ_FEATURE	domain:Kinesin-motor	5	1.17371	0.0133426	9493, 3832, 3796, 55605, 9371	425	19	8439	5.22539	1	0.927705	19.8057	1.69131
INTERPRO	IPR001752:Kinesin, motor region	5	1.17371	0.0147188	9493, 3832, 3796, 55605, 9371	402	19	7752	5.07463	0.999996	0.875181	20.4786	1.69131
INTERPRO	IPR019821:Kinesin, motor region, conserved site	5	1.17371	0.0147188	9493, 3832, 3796, 55605, 9371	402	19	7752	5.07463	0.999996	0.875181	20.4786	1.69131
GOTERM_MF_FAT	GO:0003774~motor activity	10	2.34742	0.0179815	399687, 10627, 26052, 9493, 4635, 3832, 3796, 55605, 3831, 9371	333	75	6200	2.48248	0.999986	0.549946	23.5823	1.69131
GOTERM_BP_FAT	GO:0007018~microtubule-based movement	8	1.87793	0.0185286	9493, 3832, 84790, 3796, 55605, 3831, 3895, 9371	361	50	6549	2.9026	1	0.816954	27.7308	1.69131
SMART	SM00129:KISc	5	1.17371	0.0190687	9493, 3832, 3796, 55605, 9371	231	19	4108	4.67988	0.973716	0.973716	21.2646	1.69131
SP_PIR_KEYWORDS	microtubule	13	3.05164	0.0192286	10844, 26052, 51673, 3832, 27436, 3831, 9371, 9181, 9493, 6902, 84790, 3796, 55605	425	122	8445	2.11736	0.999846	0.306265	24.0904	1.69131
GOTERM_CC_FAT	GO:0005871~kinesin complex	4	0.938967	0.0355223	9493, 3832, 3831, 9371	331	14	6172	5.32758	0.999999	0.345478	39.3312	1.69131
GOTERM_MF_FAT	GO:0003777~microtubule motor activity	6	1.40845	0.0369764	9493, 3832, 3796, 55605, 3831, 9371	333	35	6200	3.19176	1	0.686659	42.7916	1.69131
GOTERM_CC_FAT	GO:0005875~microtubule associated complex	4	0.938967	0.66283	9493, 3832, 3831, 9371	331	63	6172	1.18391	1	0.967482	100	1.69131
GOTERM_MF_FAT	GO:0070717~poly-purine tract binding	4	0.938967	0.00453195	9987, 6310, 8761, 26986	333	7	6200	10.6392	0.93907	0.6065	6.51107	1.66708
GOTERM_MF_FAT	GO:0008143~poly(A) RNA binding	3	0.704225	0.0371529	9987, 8761, 26986	333	6	6200	9.30931	1	0.670632	42.9469	1.66708
GOTERM_MF_FAT	GO:0003727~single-stranded RNA binding	4	0.938967	0.0592203	9987, 6310, 8761, 26986	333	17	6200	4.38085	1	0.751611	59.5399	1.66708
GOTERM_BP_FAT	GO:0006631~fatty acid metabolic process	15	3.50467	0.0029526	4023, 60481, 79071, 9370, 2690, 1906, 22949, 2180, 6319, 5571, 1375, 79602, 5740, 1632, 2170	326	123	6549	2.44987	0.998607	0.518428	5.01677	1.61364
SP_PIR_KEYWORDS	lipid synthesis	10	2.33645	0.00446105	84681, 6319, 5571, 84649, 60481, 79071, 51144, 10682, 3157, 5740	426	64	8445	3.09749	0.873825	0.644789	6.17027	1.61364
GOTERM_BP_FAT	GO:0006633~fatty acid biosynthetic process	7	1.63551	0.0301887	4023, 6319, 5571, 60481, 79071, 5740, 1906	326	48	6549	2.92964	1	0.802732	41.3492	1.61364
KEGG_PATHWAY	hsa01040:Biosynthesis of unsaturated fatty acids	4	0.934579	0.033245	6319, 60481, 79071, 51144	147	14	2795	5.43246	0.992052	0.619767	32.9954	1.61364
SP_PIR_KEYWORDS	Fatty acid biosynthesis	5	1.16822	0.0443457	6319, 5571, 60481, 79071, 5740	426	27	8445	3.6711	1	0.826244	47.5927	1.61364
GOTERM_BP_FAT	GO:0016053~organic acid biosynthetic process	10	2.33645	0.0534087	4023, 6319, 5571, 7390, 60481, 79071, 5740, 2752, 10993, 1906	326	98	6549	2.04989	1	0.851527	61.534	1.61364
GOTERM_BP_FAT	GO:0046394~carboxylic acid biosynthetic process	10	2.33645	0.0534087	4023, 6319, 5571, 7390, 60481, 79071, 5740, 2752, 10993, 1906	326	98	6549	2.04989	1	0.851527	61.534	1.61364
GOTERM_BP_FAT	GO:0008610~lipid biosynthetic process	16	3.73832	0.0737187	4023, 10162, 84649, 60481, 10682, 79071, 3157, 1906, 6319, 5571, 1375, 55500, 51144, 5740, 150763, 2170	326	201	6549	1.59912	1	0.84611	73.6296	1.61364
GOTERM_CC_FAT	GO:0030055~cell-substrate junction	11	2.58216	0.00302951	1756, 10174, 5243, 2274, 10096, 55679, 6385, 4026, 7791, 857, 3611	331	68	6172	3.01635	0.679473	0.132573	4.10557	1.60229
GOTERM_CC_FAT	GO:0016323~basolateral plasma membrane	14	3.28638	0.0113638	1756, 10174, 5243, 7791, 3611, 857, 10096, 2274, 55679, 6385, 57127, 4026, 7018, 4233	331	120	6172	2.17543	0.986238	0.248528	14.6075	1.60229
GOTERM_CC_FAT	GO:0005925~focal adhesion	9	2.11268	0.0137866	10174, 5243, 2274, 55679, 6385, 4026, 7791, 857, 3611	331	60	6172	2.79698	0.994516	0.251152	17.454	1.60229
GOTERM_CC_FAT	GO:0005924~cell-substrate adherens junction	9	2.11268	0.0181811	10174, 5243, 2274, 55679, 6385, 4026, 7791, 857, 3611	331	63	6172	2.66379	0.998973	0.258559	22.3936	1.60229
GOTERM_CC_FAT	GO:0070161~anchoring junction	12	2.8169	0.0239209	5493, 10174, 5243, 2274, 55679, 6385, 4771, 4026, 7791, 857, 3611, 9414	331	105	6172	2.13103	0.999886	0.27694	28.4327	1.60229
GOTERM_CC_FAT	GO:0005912~adherens junction	11	2.58216	0.031582	10174, 5243, 2274, 55679, 6385, 4771, 4026, 7791, 857, 3611, 9414	331	96	6172	2.13658	0.999994	0.330446	35.8155	1.60229
GOTERM_CC_FAT	GO:0030054~cell junction	20	4.69484	0.0826925	1756, 10174, 5243, 7791, 857, 3611, 9414, 5493, 9181, 3060, 9218, 51421, 2274, 10096, 1803, 55679, 6385, 4026, 4771, 84937	331	253	6172	1.47403	1	0.520791	69.6563	1.60229
SP_PIR_KEYWORDS	cell junction	12	2.8169	0.281829	5493, 9181, 3060, 10174, 1803, 55679, 6804, 4026, 7791, 3611, 84937, 9414	425	178	8445	1.33959	1	0.856769	99.0901	1.60229
INTERPRO	IPR017933:Glutathione S-transferase/chloride channel, C-terminal	5	1.17371	0.00610498	78997, 1192, 9446, 2941, 7407	402	15	7752	6.42786	0.994236	0.92408	9.02912	1.59742
INTERPRO	IPR010987:Glutathione S-transferase, C-terminal-like	5	1.17371	0.00610498	78997, 1192, 9446, 2941, 7407	402	15	7752	6.42786	0.994236	0.92408	9.02912	1.59742
UP_SEQ_FEATURE	domain:GST C-terminal	5	1.17371	0.0109596	78997, 1192, 9446, 2941, 7407	425	18	8439	5.51569	1	0.91909	16.563	1.59742
INTERPRO	IPR004045:Glutathione S-transferase, N-terminal	4	0.938967	0.0326641	78997, 9446, 2941, 7407	402	14	7752	5.50959	1	0.921294	40.1419	1.59742
UP_SEQ_FEATURE	domain:GST N-terminal	3	0.704225	0.136398	78997, 9446, 2941	425	13	8439	4.58226	1	0.99846	91.0148	1.59742
INTERPRO	IPR004046:Glutathione S-transferase, C-terminal	3	0.704225	0.143037	9446, 2941, 7407	402	13	7752	4.45006	1	0.996486	90.7945	1.59742
SP_PIR_KEYWORDS	calcium binding	11	2.58216	0.00299881	824, 6717, 805, 6273, 10627, 302, 826, 801, 6277, 5954, 310, 7057	425	72	8445	3.03578	0.742696	0.0991558	4.17389	1.52138
UP_SEQ_FEATURE	domain:EF-hand 3	9	2.11268	0.00360749	824, 6717, 805, 10627, 826, 801, 4635, 29957, 5954, 11261	425	51	8439	3.50408	0.992899	0.807796	5.76555	1.52138
SP_PIR_KEYWORDS	EF hand	8	1.87793	0.00390315	824, 6717, 805, 6273, 10627, 826, 801, 6277, 5954	425	41	8445	3.87719	0.829271	0.111166	5.40045	1.52138
INTERPRO	IPR011992:EF-Hand type	15	3.52113	0.00468063	824, 1756, 6717, 805, 6273, 826, 5331, 801, 6277, 10627, 4635, 29957, 5954, 81, 50859, 11261	402	124	7752	2.33269	0.980752	0.980752	6.99348	1.52138
INTERPRO	IPR018247:EF-HAND 1	14	3.28638	0.0077381	824, 6717, 805, 6273, 826, 801, 6277, 27436, 5371, 10627, 4947, 29957, 5954, 81, 11261	402	118	7752	2.28788	0.998557	0.805088	11.3118	1.52138
UP_SEQ_FEATURE	domain:EF-hand 2	12	2.8169	0.00847006	824, 6717, 6273, 805, 826, 6277, 801, 10627, 4635, 29957, 5954, 81, 11261	425	96	8439	2.48206	0.999991	0.902605	13.0442	1.52138
UP_SEQ_FEATURE	domain:EF-hand 4	6	1.40845	0.0205081	6717, 805, 826, 801, 29957, 5954, 11261	425	32	8439	3.72309	1	0.941384	28.8576	1.52138
UP_SEQ_FEATURE	domain:EF-hand 1	11	2.58216	0.0233679	824, 6717, 805, 6273, 10627, 801, 6277, 4635, 29957, 5954, 81, 11261	425	97	8439	2.25176	1	0.94728	32.1948	1.52138
UP_SEQ_FEATURE	calcium-binding region:1	9	2.11268	0.0234393	824, 6717, 805, 826, 801, 6277, 29957, 5954, 81, 11261	425	70	8439	2.55297	1	0.933188	32.2762	1.52138
INTERPRO	IPR018249:EF-HAND 2	12	2.8169	0.0297417	824, 6717, 6273, 805, 826, 6277, 801, 10627, 4635, 29957, 5954, 81, 11261	402	112	7752	2.0661	1	0.92131	37.2855	1.52138
UP_SEQ_FEATURE	calcium-binding region:2	8	1.87793	0.0467465	824, 6717, 805, 826, 801, 6277, 29957, 81, 11261	425	66	8439	2.40684	1	0.973777	54.4635	1.52138
INTERPRO	IPR002048:Calcium-binding EF-hand	9	2.11268	0.0506661	824, 6717, 805, 10627, 826, 801, 29957, 5954, 81, 11261	402	79	7752	2.19686	1	0.945993	55.2234	1.52138
PIR_SUPERFAMILY	PIRSF002350:calmodulin	4	0.938967	0.0590788	805, 10627, 801, 4635, 11261	229	15	3739	4.354	1	0.9996	54.8208	1.52138
UP_SEQ_FEATURE	calcium-binding region:3	4	0.938967	0.0671164	805, 826, 801, 29957, 5954	425	19	8439	4.18031	1	0.986743	68.0688	1.52138
SMART	SM00054:EFh	9	2.11268	0.0725821	824, 6717, 805, 10627, 826, 801, 29957, 5954, 81, 11261	231	79	4108	2.02597	0.999999	0.942055	60.7686	1.52138
INTERPRO	IPR018248:EF hand	8	1.87793	0.0822394	6717, 805, 10627, 801, 6277, 29957, 5954, 81, 11261	402	73	7752	2.11327	1	0.981946	73.4509	1.52138
COG_ONTOLOGY	Signal transduction mechanisms / Cytoskeleton / Cell division and chromosome partitioning / General function prediction only	4	0.938967	0.118662	824, 10627, 29957, 5954	41	27	883	3.19061	0.897064	0.897064	60.5875	1.52138
SP_PIR_KEYWORDS	calcium	19	4.46009	0.557675	824, 1756, 6717, 805, 6273, 302, 5331, 3710, 826, 801, 6277, 310, 10627, 50487, 29957, 5954, 81, 50859, 7057, 11261	425	363	8445	1.04006	1	0.971137	99.9991	1.52138
GOTERM_MF_FAT	GO:0005509~calcium ion binding	21	4.92958	0.77299	824, 1756, 6717, 805, 6273, 302, 5331, 826, 3710, 801, 6277, 310, 54749, 10627, 50487, 4635, 29957, 5954, 81, 50859, 7057, 11261	333	428	6200	0.91353	1	0.99991	100	1.52138
GOTERM_BP_FAT	GO:0001666~response to hypoxia	14	3.28638	0.00512497	824, 5154, 54583, 7037, 6347, 5371, 857, 5351, 7320, 7422, 1803, 7018, 81, 7057	361	106	6549	2.39602	0.999986	0.577359	8.53605	1.49199
GOTERM_BP_FAT	GO:0070482~response to oxygen levels	14	3.28638	0.0075549	824, 5154, 54583, 7037, 6347, 5371, 857, 5351, 7320, 7422, 1803, 7018, 81, 7057	361	111	6549	2.28809	1	0.643988	12.3388	1.49199
GOTERM_MF_FAT	GO:0042803~protein homodimerization activity	9	2.11268	0.863191	5154, 7422, 1803, 6277, 5371, 81, 5351, 4692, 6129	333	204	6200	0.82141	1	0.999979	100	1.49199
GOTERM_BP_FAT	GO:0051495~positive regulation of cytoskeleton organization	8	1.87793	0.000778975	11034, 64223, 10174, 387, 10096, 4771, 857, 5879	361	29	6549	5.00449	0.81696	0.287952	1.34412	1.45388
GOTERM_BP_FAT	GO:0032233~positive regulation of actin filament bundle formation	3	0.704225	0.0526573	10174, 387, 4771	361	7	6549	7.77483	1	0.891824	60.9123	1.45388
GOTERM_BP_FAT	GO:0051496~positive regulation of stress fiber formation	3	0.704225	0.0526573	10174, 387, 4771	361	7	6549	7.77483	1	0.891824	60.9123	1.45388
GOTERM_BP_FAT	GO:0032231~regulation of actin filament bundle formation	3	0.704225	0.157786	10174, 387, 4771	361	13	6549	4.18645	1	0.967705	94.9308	1.45388
GOTERM_BP_FAT	GO:0051492~regulation of stress fiber formation	3	0.704225	0.157786	10174, 387, 4771	361	13	6549	4.18645	1	0.967705	94.9308	1.45388
GOTERM_BP_FAT	GO:0009743~response to carbohydrate stimulus	7	1.63551	0.0102547	10628, 5728, 5588, 9370, 229, 2752, 4131	326	38	6549	3.7006	1	0.664332	16.4244	1.45328
GOTERM_BP_FAT	GO:0034284~response to monosaccharide stimulus	5	1.16822	0.0531279	10628, 5728, 5588, 9370, 2752	326	29	6549	3.46361	1	0.854439	61.3349	1.45328
GOTERM_BP_FAT	GO:0009746~response to hexose stimulus	5	1.16822	0.0531279	10628, 5728, 5588, 9370, 2752	326	29	6549	3.46361	1	0.854439	61.3349	1.45328
GOTERM_BP_FAT	GO:0009749~response to glucose stimulus	5	1.16822	0.0531279	10628, 5728, 5588, 9370, 2752	326	29	6549	3.46361	1	0.854439	61.3349	1.45328
GOTERM_BP_FAT	GO:0010608~posttranscriptional regulation of gene expression	16	3.75587	0.0123406	677, 10209, 26135, 26523, 5371, 7320, 84324, 10437, 7422, 1974, 404734, 1975, 8890, 3646, 26986, 7057	361	144	6549	2.0157	1	0.796405	19.3968	1.44827
GOTERM_MF_FAT	GO:0008135~translation factor activity, nucleic acid binding	9	2.11268	0.0236924	1974, 10209, 1938, 1975, 8890, 26523, 1915, 3646, 10987	333	66	6200	2.5389	1	0.602729	29.9111	1.44827
GOTERM_BP_FAT	GO:0006446~regulation of translational initiation	6	1.40845	0.025467	404734, 1974, 10209, 1975, 8890, 3646	361	31	6549	3.51121	1	0.846447	36.1076	1.44827
GOTERM_BP_FAT	GO:0017148~negative regulation of translation	5	1.17371	0.0255426	404734, 8890, 26523, 5371, 3646	361	21	6549	4.31935	1	0.837767	36.1936	1.44827
GOTERM_MF_FAT	GO:0003743~translation initiation factor activity	7	1.64319	0.0257167	1974, 10209, 1975, 8890, 26523, 3646, 10987	333	43	6200	3.03094	1	0.610949	32.0346	1.44827
GOTERM_BP_FAT	GO:0006417~regulation of translation	11	2.58216	0.0269684	677, 84324, 404734, 1974, 10209, 1975, 8890, 26523, 5371, 3646, 7057	361	91	6549	2.1929	1	0.835556	37.7956	1.44827
SP_PIR_KEYWORDS	Initiation factor	6	1.40845	0.0325405	1974, 10209, 1975, 8890, 26523, 3646	425	36	8445	3.31176	1	0.402869	37.4764	1.44827
GOTERM_BP_FAT	GO:0045947~negative regulation of translational initiation	3	0.704225	0.0839721	404734, 8890, 3646	361	9	6549	6.04709	1	0.94474	78.1961	1.44827
GOTERM_BP_FAT	GO:0006413~translational initiation	4	0.938967	0.256319	10209, 8890, 6218, 3646	361	32	6549	2.26766	1	0.985266	99.4158	1.44827
GOTERM_CC_FAT	GO:0015630~microtubule cytoskeleton	28	6.57277	0.00814663	5108, 805, 801, 4735, 10544, 8841, 983, 9218, 9493, 6902, 84790, 55605, 3796, 55125, 10844, 26052, 3832, 27436, 3831, 90410, 9371, 7430, 9181, 83541, 991, 7813, 9516, 402, 4692	331	311	6172	1.67879	0.953463	0.243357	10.687	1.43997
GOTERM_CC_FAT	GO:0005815~microtubule organizing center	13	3.05164	0.0735456	55125, 5108, 10844, 805, 801, 10544, 90410, 7430, 83541, 7813, 9516, 3796, 402, 4692	331	141	6172	1.71918	1	0.520266	65.1977	1.43997
GOTERM_CC_FAT	GO:0005813~centrosome	12	2.8169	0.0799007	55125, 5108, 10844, 805, 801, 10544, 90410, 83541, 7813, 9516, 3796, 402, 4692	331	128	6172	1.74811	1	0.52456	68.3551	1.43997
INTERPRO	IPR018159:Spectrin/alpha-actinin	5	1.17371	0.0176647	1756, 5493, 23263, 81, 7204	402	20	7752	4.8209	1	0.882791	24.0743	1.407
SMART	SM00150:SPEC	5	1.17371	0.0228152	1756, 5493, 23263, 81, 7204	231	20	4108	4.44589	0.987247	0.887072	24.9185	1.407
UP_SEQ_FEATURE	repeat:Spectrin 4	4	0.938967	0.0433028	1756, 5493, 81, 7204	425	16	8439	4.96412	1	0.9717	51.6838	1.407
INTERPRO	IPR002017:Spectrin repeat	4	0.938967	0.0465711	1756, 23263, 81, 7204	402	16	7752	4.8209	1	0.954447	52.1438	1.407
UP_SEQ_FEATURE	repeat:Spectrin 3	4	0.938967	0.0506814	1756, 5493, 81, 7204	425	17	8439	4.67211	1	0.971565	57.4557	1.407
UP_SEQ_FEATURE	repeat:Spectrin 1	4	0.938967	0.0586258	1756, 5493, 81, 7204	425	18	8439	4.41255	1	0.980522	62.943	1.407
UP_SEQ_FEATURE	repeat:Spectrin 2	4	0.938967	0.0586258	1756, 5493, 81, 7204	425	18	8439	4.41255	1	0.980522	62.943	1.407
GOTERM_CC_FAT	GO:0044448~cell cortex part	8	1.87793	0.0161063	11034, 7430, 55770, 23157, 10487, 4735, 71, 81	331	50	6172	2.98344	0.997732	0.251703	20.0967	1.36981
GOTERM_CC_FAT	GO:0005938~cell cortex	10	2.34742	0.0595588	11034, 7430, 55770, 23157, 10487, 9322, 4735, 71, 857, 81	331	93	6172	2.005	1	0.472522	57.1922	1.36981
GOTERM_CC_FAT	GO:0030863~cortical cytoskeleton	5	1.17371	0.0810253	11034, 7430, 10487, 71, 81	331	31	6172	3.0075	1	0.5214	68.8853	1.36981
SP_PIR_KEYWORDS	Aspartyl protease	3	0.700935	0.0228317	5222, 1509, 23621	426	5	8445	11.8944	0.999977	0.882195	28.0357	1.36899
INTERPRO	IPR009007:Peptidase aspartic, catalytic	3	0.700935	0.0234852	5222, 1509, 23621	397	5	7752	11.7159	1	0.999936	30.62	1.36899
INTERPRO	IPR001461:Peptidase A1	3	0.700935	0.0234852	5222, 1509, 23621	397	5	7752	11.7159	1	0.999936	30.62	1.36899
INTERPRO	IPR001969:Peptidase aspartic, active site	3	0.700935	0.0594048	5222, 1509, 23621	397	8	7752	7.32242	1	0.999953	61.0177	1.36899
GOTERM_MF_FAT	GO:0004190~aspartic-type endopeptidase activity	3	0.700935	0.0903763	5222, 1509, 23621	320	10	6200	5.8125	1	0.997316	75.5079	1.36899
GOTERM_MF_FAT	GO:0070001~aspartic-type peptidase activity	3	0.700935	0.0903763	5222, 1509, 23621	320	10	6200	5.8125	1	0.997316	75.5079	1.36899
SP_PIR_KEYWORDS	redox-active disulfide	5	1.17371	0.000373184	10130, 2923, 7295, 5034, 2745	425	8	8445	12.4191	0.155247	0.0238134	0.528467	1.32127
UP_SEQ_FEATURE	site:Contributes to redox potential value	4	0.938967	0.00378751	10130, 2923, 7295, 5034	425	7	8439	11.3466	0.994456	0.727124	6.04491	1.32127
SP_PIR_KEYWORDS	Redox-active center	7	1.64319	0.00539031	10130, 2923, 280636, 7295, 9352, 5034, 2745	425	33	8445	4.21497	0.913101	0.141603	7.38579	1.32127
INTERPRO	IPR012335:Thioredoxin fold	10	2.34742	0.00720837	10130, 78997, 2923, 1192, 7295, 9446, 2941, 9352, 5034, 2745	402	67	7752	2.87815	0.997738	0.868727	10.5773	1.32127
INTERPRO	IPR006662:Thioredoxin-like subdomain	4	0.938967	0.00913484	10130, 2923, 7295, 5034	402	9	7752	8.57048	0.999559	0.786768	13.2215	1.32127
UP_SEQ_FEATURE	site:Lowers pKa of C-terminal Cys of second active site	3	0.704225	0.0141232	10130, 2923, 5034	425	4	8439	14.8924	1	0.88509	20.8418	1.32127
UP_SEQ_FEATURE	site:Lowers pKa of C-terminal Cys of first active site	3	0.704225	0.0141232	10130, 2923, 5034	425	4	8439	14.8924	1	0.88509	20.8418	1.32127
INTERPRO	IPR017937:Thioredoxin, conserved site	5	1.17371	0.0147188	10130, 2923, 7295, 9352, 5034	402	19	7752	5.07463	0.999996	0.875181	20.4786	1.32127
INTERPRO	IPR013766:Thioredoxin domain	5	1.17371	0.0209524	10130, 2923, 7295, 9352, 5034	402	21	7752	4.59133	1	0.862075	27.9076	1.32127
INTERPRO	IPR005788:Disulphide isomerase	3	0.704225	0.0348544	10130, 2923, 5034	402	6	7752	9.64179	1	0.917028	42.2023	1.32127
GOTERM_BP_FAT	GO:0045454~cell redox homeostasis	7	1.64319	0.0462282	10130, 2923, 280636, 7295, 9352, 5034, 2745	361	48	6549	2.6456	1	0.878127	56.041	1.32127
PIR_SUPERFAMILY	PIRSF001487:protein disulfide-isomerase	3	0.704225	0.0471763	10130, 2923, 5034	229	6	3739	8.16376	0.999996	0.999996	46.7685	1.32127
GOTERM_MF_FAT	GO:0016864~intramolecular oxidoreductase activity, transposing S-S bonds	3	0.704225	0.0646133	10130, 2923, 5034	333	8	6200	6.98198	1	0.769958	62.8449	1.32127
GOTERM_MF_FAT	GO:0003756~protein disulfide isomerase activity	3	0.704225	0.0646133	10130, 2923, 5034	333	8	6200	6.98198	1	0.769958	62.8449	1.32127
UP_SEQ_FEATURE	domain:Thioredoxin 1	3	0.704225	0.0717336	10130, 2923, 5034	425	9	8439	6.61882	1	0.988093	70.5688	1.32127
UP_SEQ_FEATURE	domain:Thioredoxin 2	3	0.704225	0.0717336	10130, 2923, 5034	425	9	8439	6.61882	1	0.988093	70.5688	1.32127
GOTERM_MF_FAT	GO:0016862~intramolecular oxidoreductase activity, interconverting keto- and enol-groups	3	0.704225	0.0802063	10130, 2923, 5034	333	9	6200	6.20621	1	0.820343	71.0396	1.32127
INTERPRO	IPR017936:Thioredoxin-like	4	0.938967	0.174309	10130, 2923, 7295, 5034	402	28	7752	2.7548	1	0.998793	94.8172	1.32127
UP_SEQ_FEATURE	short sequence motif:Prevents secretion from ER	4	0.938967	0.381685	10130, 2923, 5954, 5034	425	44	8439	1.80513	1	0.99999	99.9629	1.32127
GOTERM_MF_FAT	GO:0016860~intramolecular oxidoreductase activity	3	0.704225	0.446898	10130, 2923, 5034	333	28	6200	1.99485	1	0.996023	99.9846	1.32127
INTERPRO	IPR000886:Endoplasmic reticulum, targeting sequence	3	0.704225	0.515201	10130, 5954, 5034	402	33	7752	1.75305	1	0.999987	99.9986	1.32127
UP_SEQ_FEATURE	active site:Nucleophile	6	1.40845	0.629956	8659, 10130, 2923, 7295, 10404, 5034	425	107	8439	1.11345	1	1	100	1.32127
GOTERM_CC_FAT	GO:0005788~endoplasmic reticulum lumen	4	0.938967	0.65209	10130, 2923, 5954, 5034	331	62	6172	1.203	1	0.966089	100	1.32127
SP_PIR_KEYWORDS	Isomerase	4	0.938967	0.765801	10130, 2923, 10450, 5034	425	79	8445	1.00611	1	0.995968	100	1.32127
Annotation Cluster 1	Enrichment Score: 3.994696743419896
Category	Term	Count	%	PValue	Genes	List Total	Pop Hits	Pop Total	Fold Enrichment	Bonferroni	Benjamini	FDR

## Sheet: Osteogenic ASC 2 vs 0dd
Category	Term	Count	%	PValue	Genes	List Total	Pop Hits	Pop Total	Fold Enrichment	Bonferroni	Benjamini	FDR	Enrichment score
SP_PIR_KEYWORDS	glycoprotein	69	33.9901	2.70176e-06	5066, 5167, 8884, 4854, 684, 9510, 7124, 2099, 146433, 65010, 4071, 8321, 6414, 8322, 50487, 59342, 79583, 2202, 2191, 5445, 3596, 9358, 1282, 1284, 22883, 1901, 55754, 2717, 252839, 3685, 4121, 25875, 7076, 57153, 26018, 3597, 55118, 4023, 125931, 1075, 114908, 23731, 55117, 3356, 1842, 64419, 7049, 10468, 83716, 5797, 1462, 51299, 4881, 10516, 92370, 3736, 2488, 290, 6857, 8611, 2824, 183, 4811…	203	1687	8445	1.70152	0.00091548	0.00091548	0.00367754	3.79537
UP_SEQ_FEATURE	glycosylation site:N-linked (GlcNAc...)	65	32.0197	7.01094e-06	5066, 5167, 4854, 8884, 684, 9510, 146433, 65010, 4071, 8321, 6414, 8322, 50487, 59342, 79583, 2202, 2191, 5445, 3596, 9358, 1282, 1284, 22883, 55754, 1901, 2717, 252839, 3685, 4121, 25875, 7076, 57153, 26018, 3597, 4023, 125931, 1075, 114908, 23731, 55117, 3356, 1842, 64419, 7049, 10468, 83716, 5797, 1462, 4881, 10516, 92370, 3736, 2488, 290, 6857, 8611, 2824, 183, 4811, 3977, 6483, 1634, 53, 71…	203	1592	8439	1.69733	0.00533508	0.00533508	0.0106943	3.79537
SP_PIR_KEYWORDS	Secreted	33	16.2562	0.000197914	5066, 55118, 4023, 4852, 2934, 9510, 7124, 146433, 6247, 1842, 6414, 50487, 59342, 83716, 10468, 7049, 1462, 2202, 10516, 3596, 9358, 1282, 92370, 1284, 2488, 4811, 183, 6038, 3977, 6483, 1634, 7076, 710	203	690	8445	1.98961	0.0648977	0.0329931	0.269061	3.79537
SP_PIR_KEYWORDS	signal	52	25.6158	0.000283978	5066, 4854, 4852, 9510, 146433, 65010, 8321, 8322, 6414, 50487, 59342, 2202, 5445, 9358, 3596, 1282, 1284, 22883, 2717, 252839, 113791, 3685, 7076, 3597, 26018, 4023, 55118, 2934, 1075, 125931, 114908, 6247, 1842, 7049, 10468, 83716, 5797, 1462, 51299, 4881, 10516, 92370, 2488, 4811, 6038, 183, 3977, 1634, 53, 710, 5955, 3423	203	1330	8445	1.6265	0.0917923	0.0315845	0.385855	3.79537
UP_SEQ_FEATURE	signal peptide	52	25.6158	0.000288974	5066, 4854, 4852, 9510, 146433, 65010, 8321, 8322, 6414, 50487, 59342, 2202, 5445, 9358, 3596, 1282, 1284, 22883, 2717, 252839, 113791, 3685, 7076, 3597, 26018, 4023, 55118, 2934, 1075, 125931, 114908, 6247, 1842, 7049, 10468, 83716, 5797, 1462, 51299, 4881, 10516, 92370, 2488, 4811, 6038, 183, 3977, 1634, 53, 710, 5955, 3423	203	1330	8439	1.62535	0.197897	0.104398	0.439909	3.79537
UP_SEQ_FEATURE	disulfide bond	43	21.1823	0.000325688	5066, 26018, 3597, 55118, 4023, 5167, 4854, 2934, 9510, 125931, 1075, 7124, 6247, 65010, 3356, 8321, 8322, 50487, 10468, 83716, 5797, 1462, 2202, 2191, 4881, 5445, 10516, 3596, 1282, 1284, 2717, 2488, 113791, 3685, 4811, 6038, 4121, 3977, 6483, 1634, 7076, 53, 710	203	1031	8439	1.73382	0.220062	0.0795078	0.49567	3.79537
SP_PIR_KEYWORDS	disulfide bond	44	21.6749	0.000431708	5066, 26018, 3597, 55118, 4023, 5167, 4854, 2934, 9510, 125931, 1075, 7124, 6247, 65010, 3356, 8321, 8322, 50487, 10468, 83716, 5797, 1462, 2202, 2191, 4881, 5445, 10516, 3596, 1282, 1284, 2717, 2488, 113791, 3685, 4811, 6038, 183, 4121, 3977, 6483, 1634, 7076, 53, 710	203	1079	8445	1.69643	0.136171	0.0359336	0.586037	3.79537
GOTERM_CC_FAT	GO:0044421~extracellular region part	26	12.8079	0.000467356	4023, 55118, 5167, 4852, 2934, 9510, 7124, 146433, 6247, 1842, 6414, 50487, 83716, 7049, 1462, 2202, 10516, 3596, 1282, 1284, 183, 4811, 51144, 7076, 1634, 710	155	494	6172	2.09576	0.106127	0.106127	0.601563	3.79537
GOTERM_CC_FAT	GO:0005576~extracellular region	37	18.2266	0.000502684	5066, 55118, 4023, 5167, 4852, 2934, 9510, 7124, 146433, 6247, 1842, 6414, 50487, 59342, 7049, 83716, 10468, 1462, 2202, 5445, 10516, 3596, 9358, 1282, 92370, 1284, 2717, 2488, 4811, 6038, 183, 3977, 6483, 51144, 1634, 7076, 710	155	831	6172	1.77294	0.113678	0.0585531	0.646901	3.79537
GOTERM_CC_FAT	GO:0031012~extracellular matrix	14	6.89655	0.00109477	10516, 4023, 55118, 1282, 1284, 9510, 1842, 4811, 51144, 1634, 83716, 7076, 1462, 2202	155	195	6172	2.85883	0.231173	0.0839001	1.4039	3.79537
GOTERM_BP_FAT	GO:0030198~extracellular matrix organization	8	3.94089	0.000945594	10516, 1842, 183, 4811, 1284, 51144, 1634, 83716	163	64	6549	5.02224	0.802961	0.418097	1.58487	2.92383
GOTERM_CC_FAT	GO:0031012~extracellular matrix	14	6.89655	0.00109477	10516, 4023, 55118, 1282, 1284, 9510, 1842, 4811, 51144, 1634, 83716, 7076, 1462, 2202	155	195	6172	2.85883	0.231173	0.0839001	1.4039	2.92383
GOTERM_BP_FAT	GO:0043062~extracellular structure organization	9	4.4335	0.0016349	10516, 1842, 183, 4811, 1284, 51144, 1634, 83716, 4131	163	90	6549	4.01779	0.93976	0.330582	2.72527	2.92383
GOTERM_BP_FAT	GO:0007017~microtubule-based process	13	7.02703	0.000213055	5108, 11065, 7846, 347733, 3832, 27436, 10376, 3895, 5979, 57787, 4627, 84790, 55605	164	143	6549	3.63027	0.238872	0.238872	0.346674	2.35934
KEGG_PATHWAY	hsa05130:Pathogenic Escherichia coli infection	7	3.78378	0.000250185	7430, 9181, 7846, 347733, 84790, 71, 10376	73	36	2795	7.44482	0.0244671	0.0244671	0.276814	2.35934
GOTERM_CC_FAT	GO:0043228~non-membrane-bounded organelle	52	28.1081	0.000400043	3725, 3148, 128312, 6124, 7846, 6161, 10544, 1105, 4928, 6210, 220988, 55605, 8971, 3151, 29895, 55125, 23022, 2670, 22984, 10376, 8727, 10625, 7171, 71, 3181, 3646, 5108, 822, 347733, 2317, 1809, 6337, 2274, 57787, 6902, 84790, 6173, 55075, 6133, 1017, 3832, 27436, 3159, 10987, 3021, 64426, 7430, 9181, 83541, 4627, 8334, 55636	143	1437	6172	1.56184	0.102402	0.0353704	0.524706	2.35934
GOTERM_CC_FAT	GO:0043232~intracellular non-membrane-bounded organelle	52	28.1081	0.000400043	3725, 3148, 128312, 6124, 7846, 6161, 10544, 1105, 4928, 6210, 220988, 55605, 8971, 3151, 29895, 55125, 23022, 2670, 22984, 10376, 8727, 10625, 7171, 71, 3181, 3646, 5108, 822, 347733, 2317, 1809, 6337, 2274, 57787, 6902, 84790, 6173, 55075, 6133, 1017, 3832, 27436, 3159, 10987, 3021, 64426, 7430, 9181, 83541, 4627, 8334, 55636	143	1437	6172	1.56184	0.102402	0.0353704	0.524706	2.35934
INTERPRO	IPR000217:Tubulin	4	2.16216	0.000817174	7846, 347733, 84790, 10376	173	9	7752	19.9152	0.311186	0.311186	1.15527	2.35934
INTERPRO	IPR017975:Tubulin, conserved site	4	2.16216	0.000817174	7846, 347733, 84790, 10376	173	9	7752	19.9152	0.311186	0.311186	1.15527	2.35934
INTERPRO	IPR018316:Tubulin/FtsZ, 2-layer sandwich domain	4	2.16216	0.000817174	7846, 347733, 84790, 10376	173	9	7752	19.9152	0.311186	0.311186	1.15527	2.35934
GOTERM_MF_FAT	GO:0003924~GTPase activity	11	5.94595	0.000918321	64121, 2771, 2782, 7846, 347733, 84790, 29984, 22800, 1915, 2783, 10376	147	130	6200	3.56881	0.300501	0.300501	1.26816	2.35934
INTERPRO	IPR003008:Tubulin/FtsZ, GTPase domain	4	2.16216	0.00114841	7846, 347733, 84790, 10376	173	10	7752	17.9237	0.407839	0.23048	1.62	2.35934
KEGG_PATHWAY	hsa04540:Gap junction	7	3.78378	0.00123432	2771, 5605, 7846, 5331, 347733, 84790, 10376	73	48	2795	5.58362	0.115094	0.0593054	1.35895	2.35934
GOTERM_BP_FAT	GO:0007018~microtubule-based movement	7	3.78378	0.00139171	7846, 347733, 3832, 84790, 55605, 10376, 3895	164	50	6549	5.59061	0.832038	0.30009	2.24423	2.35934
UP_SEQ_FEATURE	site:Involved in polymerization	3	1.62162	0.0013982	7846, 84790, 10376	185	3	8439	45.6162	0.620776	0.620776	2.08516	2.35934
PIR_SUPERFAMILY	PIRSF002306:tubulin	4	2.16216	0.00142788	7846, 347733, 84790, 10376	102	9	3739	16.2919	0.155162	0.155162	1.62199	2.35934
INTERPRO	IPR002452:Alpha tubulin	3	1.62162	0.00144703	7846, 84790, 10376	173	3	7752	44.8092	0.483315	0.197567	2.03723	2.35934
GOTERM_CC_FAT	GO:0005856~cytoskeleton	30	16.2162	0.00145375	822, 5108, 7846, 347733, 2317, 10544, 1809, 6337, 2274, 57787, 6902, 84790, 55605, 29895, 6173, 55125, 23022, 55075, 2670, 3832, 27436, 10376, 7430, 9181, 8727, 83541, 10625, 4627, 7171, 71	143	714	6172	1.81348	0.324834	0.0935318	1.89462	2.35934
GOTERM_CC_FAT	GO:0044430~cytoskeletal part	22	11.8919	0.0024373	55125, 822, 23022, 5108, 7846, 347733, 2670, 3832, 27436, 10544, 10376, 7430, 9181, 6337, 83541, 4627, 57787, 6902, 84790, 7171, 55605, 29895	143	472	6172	2.01173	0.482567	0.123462	3.15759	2.35934
SP_PIR_KEYWORDS	GTP binding	6	3.24324	0.00280353	2771, 2782, 347733, 22800, 1915, 2783	185	45	8445	6.08649	0.582355	0.1961	3.70196	2.35934
GOTERM_CC_FAT	GO:0015630~microtubule cytoskeleton	16	8.64865	0.0050028	55125, 5108, 7846, 347733, 3832, 27436, 10544, 10376, 7430, 9181, 83541, 4627, 57787, 6902, 84790, 55605	143	311	6172	2.22049	0.741832	0.155718	6.38154	2.35934
SP_PIR_KEYWORDS	microtubule	9	4.86486	0.00507888	9181, 7846, 347733, 6902, 3832, 84790, 55605, 27436, 10376	185	122	8445	3.36752	0.794756	0.23197	6.61278	2.35934
GOTERM_CC_FAT	GO:0005874~microtubule	10	5.40541	0.00684292	9181, 7846, 347733, 57787, 6902, 3832, 84790, 55605, 27436, 10376	143	148	6172	2.91627	0.843381	0.186161	8.63256	2.35934
UP_SEQ_FEATURE	nucleotide phosphate-binding region:GTP	9	4.86486	0.0236143	64121, 2771, 7846, 347733, 84790, 29984, 22800, 1915, 10376	185	160	8439	2.56591	1	0.999747	30.2258	2.35934
GOTERM_BP_FAT	GO:0043623~cellular protein complex assembly	8	4.32432	0.0241705	56993, 4928, 3320, 7846, 347733, 6902, 84790, 10376	164	115	6549	2.77794	1	0.858989	32.8856	2.35934
GOTERM_BP_FAT	GO:0051258~protein polymerization	4	2.16216	0.0258674	7846, 347733, 84790, 10376	164	26	6549	6.14353	1	0.845124	34.7627	2.35934
SP_PIR_KEYWORDS	gtp-binding	9	4.86486	0.0417181	64121, 2771, 7846, 347733, 84790, 29984, 22800, 1915, 10376	185	179	8445	2.29518	0.999998	0.668588	43.5925	2.35934
GOTERM_MF_FAT	GO:0005525~GTP binding	9	4.86486	0.105397	64121, 2771, 7846, 347733, 84790, 29984, 22800, 1915, 10376	147	203	6200	1.86991	1	0.995553	78.7148	2.35934
GOTERM_MF_FAT	GO:0019001~guanyl nucleotide binding	9	4.86486	0.109877	64121, 2771, 7846, 347733, 84790, 29984, 22800, 1915, 10376	147	205	6200	1.85167	1	0.989196	80.1488	2.35934
GOTERM_MF_FAT	GO:0032561~guanyl ribonucleotide binding	9	4.86486	0.109877	64121, 2771, 7846, 347733, 84790, 29984, 22800, 1915, 10376	147	205	6200	1.85167	1	0.989196	80.1488	2.35934
GOTERM_BP_FAT	GO:0006461~protein complex assembly	11	5.94595	0.339231	56993, 4928, 822, 3320, 7846, 347733, 6902, 84790, 3159, 10376, 64756	164	340	6549	1.29195	1	0.990496	99.8833	2.35934
GOTERM_BP_FAT	GO:0070271~protein complex biogenesis	11	5.94595	0.339231	56993, 4928, 822, 3320, 7846, 347733, 6902, 84790, 3159, 10376, 64756	164	340	6549	1.29195	1	0.990496	99.8833	2.35934
GOTERM_CC_FAT	GO:0031012~extracellular matrix	14	6.89655	0.00109477	10516, 4023, 55118, 1282, 1284, 9510, 1842, 4811, 51144, 1634, 83716, 7076, 1462, 2202	155	195	6172	2.85883	0.231173	0.0839001	1.4039	2.2916
GOTERM_MF_FAT	GO:0030247~polysaccharide binding	9	4.4335	0.00178026	4023, 1842, 5167, 9510, 51144, 1634, 7049, 83716, 1462	162	87	6200	3.95913	0.569503	0.569503	2.51377	2.2916
GOTERM_MF_FAT	GO:0001871~pattern binding	9	4.4335	0.00178026	4023, 1842, 5167, 9510, 51144, 1634, 7049, 83716, 1462	162	87	6200	3.95913	0.569503	0.569503	2.51377	2.2916
GOTERM_MF_FAT	GO:0005539~glycosaminoglycan binding	8	3.94089	0.00485155	4023, 1842, 9510, 51144, 1634, 7049, 83716, 1462	162	81	6200	3.77991	0.899778	0.683422	6.71283	2.2916
GOTERM_MF_FAT	GO:0008201~heparin binding	6	2.95567	0.024715	4023, 1842, 9510, 51144, 7049, 83716	162	64	6200	3.58796	0.999993	0.948143	30.0622	2.2916
GOTERM_MF_FAT	GO:0030246~carbohydrate binding	10	4.92611	0.0427856	4023, 56261, 1842, 5167, 9510, 51144, 1634, 7049, 83716, 1462	162	179	6200	2.13808	1	0.947908	46.4622	2.2916
GOTERM_BP_FAT	GO:0007017~microtubule-based process	13	7.02703	0.000213055	5108, 11065, 7846, 347733, 3832, 27436, 10376, 3895, 5979, 57787, 4627, 84790, 55605	164	143	6549	3.63027	0.238872	0.238872	0.346674	2.1309
GOTERM_BP_FAT	GO:0000226~microtubule cytoskeleton organization	7	3.78378	0.0395607	5979, 5108, 11065, 4627, 57787, 3832, 10376	164	101	6549	2.76763	1	0.873597	48.2044	2.1309
GOTERM_BP_FAT	GO:0007010~cytoskeleton organization	13	7.02703	0.0480341	5108, 23022, 1264, 11065, 3832, 2317, 10376, 7430, 5979, 9181, 57787, 4627, 71	164	282	6549	1.84088	1	0.894821	55.1699	2.1309
GOTERM_CC_FAT	GO:0000785~chromatin	11	5.94595	0.000135237	3725, 3021, 64426, 128312, 8334, 1105, 3159, 8971, 3151, 3646, 55636	143	105	6172	4.52161	0.0358577	0.0180925	0.177665	2.09369
GOTERM_BP_FAT	GO:0006333~chromatin assembly or disassembly	8	4.32432	0.000732922	3021, 3148, 128312, 8334, 1105, 3159, 8971, 55636	164	61	6549	5.23711	0.609066	0.374753	1.18785	2.09369
GOTERM_BP_FAT	GO:0006325~chromatin organization	15	8.10811	0.0008406	11107, 3148, 128312, 3159, 1105, 2648, 3021, 64426, 6830, 79960, 8334, 8971, 3151, 10765, 55636	164	214	6549	2.79904	0.659473	0.301687	1.36124	2.09369
SP_PIR_KEYWORDS	chromosomal protein	7	3.78378	0.00259271	3021, 3148, 128312, 8334, 3159, 8971, 3151	185	64	8445	4.99282	0.553975	0.235954	3.42805	2.09369
GOTERM_BP_FAT	GO:0034728~nucleosome organization	6	3.24324	0.00260845	3021, 3148, 128312, 8334, 3159, 8971	164	39	6549	6.14353	0.964768	0.379959	4.1675	2.09369
GOTERM_CC_FAT	GO:0044427~chromosomal part	13	7.02703	0.00300063	3725, 128312, 1017, 3159, 1105, 4928, 64426, 3021, 8334, 8971, 3646, 3151, 55636	143	209	6172	2.68465	0.555759	0.126486	3.87416	2.09369
GOTERM_CC_FAT	GO:0005694~chromosome	14	7.56757	0.00445342	3725, 3148, 128312, 1017, 3159, 1105, 3021, 4928, 64426, 8334, 8971, 3646, 3151, 55636	143	248	6172	2.4365	0.70034	0.158154	5.69962	2.09369
GOTERM_BP_FAT	GO:0051276~chromosome organization	15	8.10811	0.00714768	11107, 3148, 128312, 3159, 1105, 2648, 3021, 64426, 6830, 79960, 8334, 8971, 3151, 10765, 55636	164	270	6549	2.2185	0.999898	0.68293	11.0336	2.09369
GOTERM_BP_FAT	GO:0006334~nucleosome assembly	5	2.7027	0.00772499	3021, 3148, 128312, 8334, 8971	164	32	6549	6.23952	0.999952	0.668389	11.873	2.09369
GOTERM_CC_FAT	GO:0000786~nucleosome	4	2.16216	0.0088185	3021, 128312, 8334, 8971	143	19	6172	9.08649	0.908513	0.212708	10.9935	2.09369
GOTERM_BP_FAT	GO:0031497~chromatin assembly	5	2.7027	0.00958728	3021, 3148, 128312, 8334, 8971	164	34	6549	5.87249	0.999996	0.674329	14.5303	2.09369
GOTERM_BP_FAT	GO:0065004~protein-DNA complex assembly	5	2.7027	0.0117194	3021, 3148, 128312, 8334, 8971	164	36	6549	5.54624	1	0.715902	17.4802	2.09369
GOTERM_CC_FAT	GO:0032993~protein-DNA complex	4	2.16216	0.0307624	3021, 128312, 8334, 8971	143	30	6172	5.75478	0.999783	0.477403	33.6894	2.09369
INTERPRO	IPR007125:Histone core	3	1.62162	0.0325163	3021, 128312, 8334	173	13	7752	10.3406	1	0.976913	37.4911	2.09369
GOTERM_BP_FAT	GO:0006323~DNA packaging	5	2.7027	0.0329103	3021, 3148, 128312, 8334, 8971	164	49	6549	4.07479	1	0.857515	42.0389	2.09369
SP_PIR_KEYWORDS	nucleosome core	3	1.62162	0.0411579	3021, 128312, 8334	185	15	8445	9.12973	0.999998	0.695252	43.1479	2.09369
SP_PIR_KEYWORDS	dna-binding	21	11.3514	0.107574	3725, 23089, 3148, 11107, 7753, 128312, 10865, 4899, 3159, 1105, 7508, 3021, 84324, 7071, 7913, 8334, 65056, 8971, 3151, 55636, 6925	185	684	8445	1.40149	1	0.785391	78.3296	2.09369
KEGG_PATHWAY	hsa05322:Systemic lupus erythematosus	3	1.62162	0.342799	3021, 128312, 8334	73	47	2795	2.44389	1	0.822987	99.0441	2.09369
GOTERM_BP_FAT	GO:0009712~catechol metabolic process	4	1.97044	0.00543169	4128, 2034, 6817, 4881	163	15	6549	10.7141	0.999913	0.646216	8.78711	1.91744
GOTERM_BP_FAT	GO:0006584~catecholamine metabolic process	4	1.97044	0.00543169	4128, 2034, 6817, 4881	163	15	6549	10.7141	0.999913	0.646216	8.78711	1.91744
GOTERM_BP_FAT	GO:0018958~phenol metabolic process	4	1.97044	0.00543169	4128, 2034, 6817, 4881	163	15	6549	10.7141	0.999913	0.646216	8.78711	1.91744
GOTERM_BP_FAT	GO:0034311~diol metabolic process	4	1.97044	0.00543169	4128, 2034, 6817, 4881	163	15	6549	10.7141	0.999913	0.646216	8.78711	1.91744
GOTERM_BP_FAT	GO:0006576~biogenic amine metabolic process	5	2.46305	0.0366641	223, 4128, 2034, 6817, 4881	163	51	6549	3.93901	1	0.823315	46.7822	1.91744
GOTERM_BP_FAT	GO:0006575~cellular amino acid derivative metabolic process	6	2.95567	0.0980283	223, 4128, 23463, 2034, 6817, 4881	163	99	6549	2.43503	1	0.893793	82.4874	1.91744
UCSC_TFBS	CDC5	97	47.7833	0.00425003	22978, 687, 2099, 5019, 8322, 1974, 85464, 79583, 2202, 57162, 5445, 65244, 9358, 1282, 1284, 22883, 1901, 55754, 3716, 2326, 113791, 92017, 4121, 4601, 27327, 84335, 84937, 9644, 3597, 55118, 58488, 283450, 23731, 9887, 728113, 55117, 1843, 2791, 81563, 1842, 7049, 84909, 1462, 10516, 2308, 115557, 1831, 523, 2824, 183, 4811, 9184, 1635, 1634, 4300, 8848, 5955, 7918, 3423, 5066, 6659, 10395, 803…	200	3279	8425	1.24615	0.527444	0.0231527	5.0922	1.85921
UCSC_TFBS	NKX3A	101	49.7537	0.00486899	22978, 687, 5167, 8884, 84935, 2099, 5019, 8321, 8322, 6867, 1974, 85464, 79583, 2202, 1827, 57162, 5445, 65244, 10140, 9358, 22883, 1901, 55754, 3716, 2326, 3685, 92017, 4836, 4121, 4601, 9644, 3597, 55118, 1075, 283450, 23731, 9887, 54739, 55117, 1843, 2791, 81563, 1842, 83716, 7049, 79027, 84909, 1462, 2308, 3736, 1831, 2180, 523, 2824, 9184, 6483, 4300, 5066, 6659, 9510, 847, 10395, 4071, 803…	200	3457	8425	1.23073	0.576429	0.0242451	5.81361	1.85921
UCSC_TFBS	HNF1	116	57.1429	0.0161727	22978, 687, 5167, 2099, 23710, 5019, 8321, 8322, 6867, 23463, 1974, 85464, 5740, 2202, 1827, 57162, 5445, 65244, 9358, 1282, 1284, 22883, 55754, 3716, 2326, 3685, 4836, 92017, 4121, 4601, 27327, 7076, 9644, 3597, 55118, 58488, 1075, 283450, 54928, 23731, 9887, 55117, 2791, 1842, 81563, 7049, 79027, 84909, 1462, 10516, 694, 6273, 2308, 3736, 115557, 1831, 2824, 183, 9184, 1635, 4300, 1634, 2185, 8…	200	4217	8425	1.15876	0.943282	0.0467021	18.1336	1.85921
UCSC_TFBS	POU3F2	120	59.1133	0.0232493	5167, 116138, 7538, 8884, 84935, 2099, 5019, 54499, 8321, 8322, 6867, 1974, 85464, 79583, 2202, 57162, 5445, 65244, 10140, 9358, 8408, 1282, 1284, 22883, 1901, 55754, 2752, 3716, 3685, 4836, 92017, 4121, 4601, 27327, 84937, 9644, 3597, 55118, 4023, 1075, 283450, 54928, 23731, 9887, 55117, 1843, 2791, 1842, 81563, 64419, 7049, 79027, 84909, 1462, 10516, 694, 2308, 3736, 115557, 1831, 2180, 523, 28…	200	4432	8425	1.14057	0.98408	0.0599233	25.0738	1.85921
UCSC_TFBS	CART1	94	46.3054	0.065001	5066, 22978, 84935, 6659, 2099, 847, 10395, 389524, 5019, 6867, 80315, 85464, 2202, 1827, 2191, 5445, 57162, 65244, 22848, 23216, 9358, 1282, 1284, 60481, 57623, 55754, 2717, 3716, 2326, 22949, 3685, 4836, 92017, 4121, 4601, 51719, 27327, 7076, 9644, 80777, 9604, 10048, 26018, 3597, 55118, 57658, 4128, 2034, 9846, 283450, 9887, 23731, 6247, 3356, 1842, 81563, 25809, 64419, 79027, 10468, 7049, 849…	200	3475	8425	1.1395	0.999993	0.128505	56.1654	1.85921
GOTERM_BP_FAT	GO:0007160~cell-matrix adhesion	8	3.94089	0.000575835	10516, 3685, 9358, 1842, 183, 4811, 2185, 10395	163	59	6549	5.44785	0.628049	0.390122	0.967967	1.69523
GOTERM_BP_FAT	GO:0031589~cell-substrate adhesion	8	3.94089	0.00124423	10516, 3685, 9358, 1842, 183, 4811, 2185, 10395	163	67	6549	4.79736	0.882072	0.413991	2.08048	1.69523
GOTERM_BP_FAT	GO:0007155~cell adhesion	16	7.88177	0.0290393	10516, 9358, 22883, 7124, 1901, 10395, 6247, 65010, 3685, 1842, 4811, 388, 183, 2185, 5797, 1462	163	355	6549	1.81084	1	0.804505	39.2038	1.69523
GOTERM_BP_FAT	GO:0022610~biological adhesion	16	7.88177	0.0296776	10516, 9358, 22883, 7124, 1901, 10395, 6247, 65010, 3685, 1842, 4811, 388, 183, 2185, 5797, 1462	163	356	6549	1.80575	1	0.791437	39.8752	1.69523
SP_PIR_KEYWORDS	cell adhesion	7	3.44828	0.315414	10516, 3685, 388, 4811, 22883, 5797, 6247	203	193	8445	1.50884	1	0.959705	99.4247	1.69523
UP_SEQ_FEATURE	short sequence motif:Cell attachment site	3	1.47783	0.346034	10516, 1842, 4811	203	51	8439	2.44538	1	0.999877	99.8464	1.69523
GOTERM_BP_FAT	GO:0021700~developmental maturation	6	2.95567	0.0120414	1050, 2034, 7076, 1028, 2185, 4131	163	56	6549	4.30478	1	0.705819	18.5006	1.65974
GOTERM_BP_FAT	GO:0048469~cell maturation	5	2.46305	0.0210531	1050, 2034, 7076, 1028, 2185	163	43	6549	4.67185	1	0.78178	30.1846	1.65974
GOTERM_BP_FAT	GO:0030099~myeloid cell differentiation	5	2.46305	0.0413796	1050, 2034, 7124, 7049, 7076	163	53	6549	3.79037	1	0.822295	51.0142	1.65974
GOTERM_BP_FAT	GO:0016477~cell migration	10	4.92611	0.0215364	8611, 694, 6273, 8408, 9846, 7124, 7049, 2185, 7145, 1462	163	166	6549	2.42036	1	0.775814	30.7644	1.56755
GOTERM_BP_FAT	GO:0048870~cell motility	10	4.92611	0.0263977	8611, 694, 6273, 8408, 9846, 7124, 7049, 2185, 7145, 1462	163	172	6549	2.33593	1	0.794832	36.3495	1.56755
GOTERM_BP_FAT	GO:0051674~localization of cell	10	4.92611	0.0263977	8611, 694, 6273, 8408, 9846, 7124, 7049, 2185, 7145, 1462	163	172	6549	2.33593	1	0.794832	36.3495	1.56755
GOTERM_BP_FAT	GO:0006928~cell motion	13	6.40394	0.0357681	694, 3596, 8408, 6273, 4852, 7124, 9846, 7145, 8611, 7049, 2185, 5797, 1462	163	271	6549	1.92735	1	0.823987	45.9401	1.56755
GOTERM_BP_FAT	GO:0034621~cellular macromolecular complex subunit organization	15	8.10811	0.00136714	56993, 3148, 7846, 128312, 347733, 3159, 10376, 3021, 4928, 3320, 6902, 84790, 8334, 8971, 4154	164	225	6549	2.6622	0.826661	0.354756	2.20503	1.49084
GOTERM_BP_FAT	GO:0034622~cellular macromolecular complex assembly	14	7.56757	0.00143021	56993, 3148, 7846, 128312, 347733, 10376, 4928, 3021, 3320, 6902, 84790, 8334, 8971, 4154	164	201	6549	2.7814	0.840132	0.263295	2.30563	1.49084
GOTERM_BP_FAT	GO:0043623~cellular protein complex assembly	8	4.32432	0.0241705	56993, 4928, 3320, 7846, 347733, 6902, 84790, 10376	164	115	6549	2.77794	1	0.858989	32.8856	1.49084
GOTERM_BP_FAT	GO:0065003~macromolecular complex assembly	17	9.18919	0.0681823	56993, 822, 3148, 7846, 128312, 347733, 3159, 10376, 64756, 3021, 4928, 3320, 6902, 84790, 8334, 8971, 4154	164	430	6549	1.57874	1	0.918961	68.366	1.49084
GOTERM_BP_FAT	GO:0043933~macromolecular complex subunit organization	17	9.18919	0.0988403	56993, 822, 3148, 7846, 128312, 347733, 3159, 10376, 64756, 3021, 4928, 3320, 6902, 84790, 8334, 8971, 4154	164	454	6549	1.49529	1	0.958173	81.6618	1.49084
GOTERM_BP_FAT	GO:0006461~protein complex assembly	11	5.94595	0.339231	56993, 4928, 822, 3320, 7846, 347733, 6902, 84790, 3159, 10376, 64756	164	340	6549	1.29195	1	0.990496	99.8833	1.49084
GOTERM_BP_FAT	GO:0070271~protein complex biogenesis	11	5.94595	0.339231	56993, 4928, 822, 3320, 7846, 347733, 6902, 84790, 3159, 10376, 64756	164	340	6549	1.29195	1	0.990496	99.8833	1.49084
KEGG_PATHWAY	hsa04540:Gap junction	7	3.78378	0.00123432	2771, 5605, 7846, 5331, 347733, 84790, 10376	73	48	2795	5.58362	0.115094	0.0593054	1.35895	1.4257
KEGG_PATHWAY	hsa04916:Melanogenesis	4	2.16216	0.173588	2771, 434, 5605, 5331	73	56	2795	2.73483	1	0.692635	87.9031	1.4257
KEGG_PATHWAY	hsa04730:Long-term depression	3	1.62162	0.246571	2771, 5605, 5331	73	37	2795	3.10441	1	0.771269	95.6566	1.4257
GOTERM_BP_FAT	GO:0019079~viral genome replication	3	1.62162	0.0242998	7913, 4986, 6347	164	10	6549	11.9799	1	0.843339	33.0304	1.41323
GOTERM_BP_FAT	GO:0016032~viral reproduction	5	2.7027	0.0268304	7913, 55075, 4986, 6347, 3159	164	46	6549	4.34054	1	0.84017	35.8058	1.41323
GOTERM_BP_FAT	GO:0019058~viral infectious cycle	4	2.16216	0.0375935	7913, 4986, 6347, 3159	164	30	6549	5.32439	1	0.870651	46.4479	1.41323
GOTERM_BP_FAT	GO:0022415~viral reproductive process	4	2.16216	0.0907231	7913, 4986, 6347, 3159	164	43	6549	3.71469	1	0.948772	78.776	1.41323
UP_SEQ_FEATURE	domain:EGF-like 6; calcium-binding	4	1.97044	0.00497076	10516, 65010, 4854, 2202	203	15	8439	11.0857	0.977677	0.532534	7.31983	1.38943
UP_SEQ_FEATURE	domain:EGF-like 4; calcium-binding	4	1.97044	0.00845652	10516, 65010, 4854, 2202	203	18	8439	9.2381	0.998466	0.660391	12.1508	1.38943
INTERPRO	IPR018097:EGF-like calcium-binding, conserved site	6	2.95567	0.00909425	10516, 55118, 4854, 4811, 1462, 2202	190	53	7752	4.61887	0.988418	0.988418	12.2879	1.38943
INTERPRO	IPR000152:EGF-type aspartate/asparagine hydroxylation conserved site	6	2.95567	0.00909425	10516, 65010, 4854, 4811, 1462, 2202	190	53	7752	4.61887	0.988418	0.988418	12.2879	1.38943
UP_SEQ_FEATURE	domain:EGF-like 5; calcium-binding	4	1.97044	0.0148801	10516, 65010, 4811, 2202	203	22	8439	7.55844	0.999989	0.804875	20.4428	1.38943
UP_SEQ_FEATURE	domain:EGF-like 3; calcium-binding	4	1.97044	0.016816	10516, 65010, 4811, 2202	203	23	8439	7.22981	0.999998	0.801599	22.7946	1.38943
INTERPRO	IPR013091:EGF calcium-binding	5	2.46305	0.0201398	10516, 55118, 4854, 4811, 2202	190	43	7752	4.74419	0.999951	0.993017	25.3217	1.38943
SP_PIR_KEYWORDS	egf-like domain	8	3.94089	0.0210293	10516, 65010, 55118, 9358, 4854, 4811, 1462, 2202	203	116	8445	2.86903	0.999257	0.593683	25.1213	1.38943
INTERPRO	IPR001881:EGF-like calcium-binding	5	2.46305	0.0445232	10516, 4854, 4811, 1462, 2202	190	55	7752	3.70909	1	0.999394	47.9842	1.38943
UP_SEQ_FEATURE	domain:EGF-like 2; calcium-binding	4	1.97044	0.0469612	10516, 65010, 1462, 2202	203	34	8439	4.89076	1	0.953034	51.9889	1.38943
SMART	SM00179:EGF_CA	5	2.46305	0.0493637	10516, 4854, 4811, 1462, 2202	105	55	4108	3.55671	0.998024	0.998024	44.2182	1.38943
INTERPRO	IPR013032:EGF-like region, conserved site	8	3.94089	0.0638111	10516, 65010, 55118, 9358, 4854, 4811, 1462, 2202	190	145	7752	2.25103	1	0.999679	61.1822	1.38943
INTERPRO	IPR000742:EGF-like, type 3	6	2.95567	0.0848351	10516, 65010, 4854, 4811, 1462, 2202	190	96	7752	2.55	1	0.999825	71.9799	1.38943
GOTERM_MF_FAT	GO:0005509~calcium ion binding	17	8.37438	0.0883009	10516, 55118, 6273, 4854, 2934, 22883, 728113, 6857, 65010, 3685, 4811, 4121, 50487, 1462, 2202, 5955, 3423	162	428	6200	1.52013	1	0.987382	73.3093	1.38943
INTERPRO	IPR006209:EGF	4	1.97044	0.217265	65010, 4854, 4811, 1462	190	66	7752	2.47273	1	0.999981	97.0267	1.38943
INTERPRO	IPR006210:EGF-like	5	2.46305	0.232208	65010, 9358, 4854, 4811, 1462	190	101	7752	2.0198	1	0.999978	97.7452	1.38943
SMART	SM00181:EGF	5	2.46305	0.252126	65010, 9358, 4854, 4811, 1462	105	101	4108	1.93682	1	0.999868	96.4912	1.38943
UP_SEQ_FEATURE	domain:EGF-like 1	3	1.47783	0.422906	4854, 4811, 1462	203	60	8439	2.07857	1	0.999964	99.9772	1.38943
SP_PIR_KEYWORDS	GTP binding	6	3.24324	0.00280353	2771, 2782, 347733, 22800, 1915, 2783	185	45	8445	6.08649	0.582355	0.1961	3.70196	1.30231
SP_PIR_KEYWORDS	signal transduction	4	2.16216	0.00762499	2771, 2782, 5605, 2783	185	19	8445	9.61024	0.907492	0.288276	9.7733	1.30231
KEGG_PATHWAY	hsa04062:Chemokine signaling pathway	7	3.78378	0.0308534	2771, 2782, 5331, 9547, 10850, 6347, 2783	73	93	2795	2.88187	0.955068	0.644489	29.3327	1.30231
SP_PIR_KEYWORDS	heterotrimer	3	1.62162	0.0820601	2771, 2782, 2783	185	22	8445	6.22482	1	0.753777	68.3511	1.30231
SP_PIR_KEYWORDS	transducer	5	2.7027	0.452843	2771, 2782, 4986, 5331, 2783	185	158	8445	1.44458	1	0.956092	99.9697	1.30231
GOTERM_BP_FAT	GO:0007186~G-protein coupled receptor protein signaling pathway	7	3.78378	0.626302	2771, 3060, 2782, 4986, 10850, 6347, 2783	164	258	6549	1.08345	1	0.998496	100	1.30231
Annotation Cluster 1	Enrichment Score: 2.359337470466067
Category	Term	Count	%	PValue	Genes	List Total	Pop Hits	Pop Total	Fold Enrichment	Bonferroni	Benjamini	FDR

## Sheet: Osteogenic ASC 7 vs 0dd
Category	Term	Count	%	PValue	Genes	List Total	Pop Hits	Pop Total	Fold Enrichment	Bonferroni	Benjamini	FDR	Enrichment score
GOTERM_BP_FAT	GO:0006414~translational elongation	31	9.84127	5.75669e-21	6146, 6122, 1933, 6160, 6124, 6142, 1938, 6125, 6161, 1915, 6167, 6209, 6187, 9045, 6210, 6139, 6173, 6137, 6171, 6170, 23521, 6133, 6218, 6154, 6232, 6152, 6175, 6203, 6227, 6224, 6129	267	86	6549	8.84152	1.06614e-17	1.06614e-17	9.80874e-18	13.4856
[truncated: 159 more rows]

## Sheet: Osteogenic ASC 21 vs 0dd
Category	Term	Count	%	PValue	Genes	List Total	Pop Hits	Pop Total	Fold Enrichment	Bonferroni	Benjamini	FDR	Enrichment score
[truncated: 165 more rows]

[truncated: 3 more sheets: Osteogenic BMSC 2 vs 0dd, Osteogenic BMSC 7 vs 0dd, Osteogenic BMSC 21 vs 0dd]
