# Supplementary material for: Transcription Adaptation during In Vitro Adipogenesis and Osteogenesis of Porcine Mesenchymal Stem Cells: Dynamics of Pathways, Biological Processes, Up-Stream Regulators, and Gene Networks
Source: PLoS One. 2015 Sep 23;10(9):e0137644. doi: 10.1371/journal.pone.0137644 (PMC4580618; doi:10.1371/journal.pone.0137644)
Supplement: S5 File — The Excel file contains 4 sheets encompassing the most enriched KEGG pathways as estimated by DAVID for each of the two differentiations in each mesenchymal stem cell. (XLSX) [file pone.0137644.s020.xlsx]

## Sheet: Adipogenic in ASC
Day vs. 0dd	Term	Count	%	PValue	Genes	List Total	Pop Hits	Pop Total	Fold Enrichment	Bonferroni	Benjamini	FDR
2	hsa05130:Pathogenic Escherichia coli infection	12	2.63158	2.19651e-06	7430, 10971, 10092, 9181, 387, 7846, 347733, 7534, 84790, 71, 998, 1499	158	36	2795	5.89662	0.00028331	0.00028331	0.00255439	Down-regulated
2	hsa04530:Tight junction	15	3.28947	0.000261796	260425, 10398, 1499, 2771, 10627, 9218, 387, 4627, 4628, 71, 2036, 2035, 81, 7082, 998	158	87	2795	3.04998	0.033212	0.0167462	0.304031	Up-regulated
2	hsa04510:Focal adhesion	18	3.94737	0.00147403	595, 824, 1281, 2316, 2335, 2317, 857, 3611, 10398, 7148, 1499, 10627, 387, 7094, 71, 81, 4233, 998	158	138	2795	2.30737	0.17328	0.0464586	1.70085
2	hsa05416:Viral myocarditis	9	1.97368	0.00114547	595, 1756, 941, 942, 4627, 4628, 71, 857, 3105	158	39	2795	4.08228	0.13744	0.0480887	1.32404
2	hsa04540:Gap junction	9	1.97368	0.00456255	2771, 5605, 7846, 5331, 347733, 84790, 2778, 7082, 983	158	48	2795	3.31685	0.445626	0.111289	5.17921
2	hsa04270:Vascular smooth muscle contraction	9	1.97368	0.0130054	805, 10267, 5605, 387, 50487, 800, 5331, 801, 2778, 10398	158	57	2795	2.79314	0.815241	0.21435	14.1216
2	hsa04810:Regulation of actin cytoskeleton	15	3.28947	0.0127262	5605, 2335, 10398, 4478, 10092, 7430, 10627, 387, 4627, 55970, 4628, 71, 81, 998, 5216	158	130	2795	2.04114	0.808375	0.240708	13.8387
2	hsa04062:Chemokine signaling pathway	11	2.41228	0.0335353	2771, 2791, 81669, 2782, 387, 5331, 55970, 10850, 2870, 2783, 998	158	93	2795	2.09235	0.987726	0.35598	32.7455
2	hsa04670:Leukocyte transendothelial migration	10	2.19298	0.0308976	7430, 2771, 4478, 10627, 387, 71, 81, 10398, 998, 1499	158	79	2795	2.23922	0.982554	0.362277	30.5797
2	hsa04912:GnRH signaling pathway	8	1.75439	0.0294298	805, 5605, 50487, 5606, 5331, 468, 801, 2778, 998	158	54	2795	2.62072	0.978793	0.382255	29.3471
2	hsa00250:Alanine, aspartate and glutamate metabolism	4	0.877193	0.0662133	8659, 2673, 18, 2746	158	17	2795	4.16232	0.999855	0.521191	54.9187
2	hsa04520:Adherens junction	7	1.53509	0.0738792	387, 71, 81, 4233, 7082, 998, 1499	158	53	2795	2.3364	0.99995	0.533082	59.0398
2	hsa04612:Antigen processing and presentation	6	1.31579	0.0644979	10437, 2923, 5641, 1520, 567, 3105	158	39	2795	2.72152	0.999816	0.542455	53.9461
2	hsa04512:ECM-receptor interaction	8	3.00752	0.00627174	1282, 375790, 1284, 50509, 3678, 6385, 63923, 3912	111	57	2795	3.53406	0.566892	0.566892	7.09242
2	hsa05200:Pathways in cancer	14	5.26316	0.0542247	3725, 1282, 2308, 1284, 2034, 2263, 3716, 1050, 8321, 8322, 3320, 3912, 4792, 4609	111	204	2795	1.72805	0.999398	0.91555	47.8933
2	hsa04060:Cytokine-cytokine receptor interaction	9	3.38346	0.0521548	958, 3458, 3572, 6374, 3977, 2920, 3556, 2690, 3552	111	105	2795	2.1583	0.999194	0.971618	46.5441
7	hsa05130:Pathogenic Escherichia coli infection	10	2.29885	7.06633e-05	7430, 10971, 10092, 9181, 387, 347733, 8440, 84790, 71, 998	149	36	2795	5.21066	0.00935452	0.00935452	0.0825939
7	hsa03320:PPAR signaling pathway	9	3.15789	0.000958995	2180, 4023, 6319, 30, 9370, 6256, 2170, 1622, 2171	124	48	2795	4.22631	0.126531	0.0654046	1.12707
7	hsa01040:Biosynthesis of unsaturated fatty acids	5	1.75439	0.00253621	6319, 30, 60481, 79071, 51144	124	14	2795	8.05012	0.300969	0.112506	2.95546
7	hsa00561:Glycerolipid metabolism	7	2.45614	0.000888697	8611, 4023, 223, 84649, 217, 2717, 8613	124	27	2795	5.84379	0.117822	0.117822	1.04485
7	hsa04920:Adipocytokine signaling pathway	8	2.80702	0.00495382	2180, 5571, 10891, 5588, 9370, 79602, 6256, 4792	124	49	2795	3.68005	0.503526	0.16059	5.69807
7	hsa04540:Gap junction	9	2.06897	0.00316459	2771, 5605, 5331, 3710, 347733, 84790, 2778, 7082, 983	149	48	2795	3.5172	0.343976	0.190047	3.63832
7	hsa04530:Tight junction	12	2.75862	0.00541771	2771, 10627, 9218, 387, 4628, 260425, 2036, 22800, 71, 81, 7082, 998	149	87	2795	2.58736	0.51447	0.214031	6.1545
7	hsa04270:Vascular smooth muscle contraction	9	2.06897	0.00925321	5605, 387, 50487, 800, 5331, 3710, 801, 4659, 2778	149	57	2795	2.96185	0.709574	0.219079	10.3
7	hsa04810:Regulation of actin cytoskeleton	15	3.44828	0.00769117	5605, 3691, 7430, 4478, 10092, 10627, 387, 4659, 55970, 4628, 71, 22800, 81, 5879, 998	149	130	2795	2.16443	0.641877	0.226415	8.63235
7	hsa04510:Focal adhesion	15	3.44828	0.0128183	595, 824, 1291, 2317, 7791, 3691, 10627, 7422, 387, 4659, 71, 81, 4233, 5879, 998	149	138	2795	2.03896	0.82019	0.248719	14.0024
7	hsa05416:Viral myocarditis	7	1.6092	0.0152362	595, 941, 942, 4628, 71, 5879, 3105	149	39	2795	3.36689	0.870232	0.253019	16.4332
7	hsa04912:GnRH signaling pathway	8	1.83908	0.0220709	5605, 50487, 6300, 5331, 3710, 801, 2778, 998	149	54	2795	2.77902	0.94861	0.256831	22.9689
7	hsa04360:Axon guidance	10	2.29885	0.0219897	2771, 5998, 1949, 387, 10725, 8440, 10512, 4233, 5879, 998	149	79	2795	2.37448	0.948039	0.280058	22.894
7	hsa04670:Leukocyte transendothelial migration	10	2.29885	0.0219897	7430, 2771, 4478, 10627, 387, 6300, 71, 81, 5879, 998	149	79	2795	2.37448	0.948039	0.280058	22.894
7	hsa04520:Adherens junction	8	1.83908	0.0200738	387, 4088, 71, 81, 4233, 7082, 5879, 998	149	53	2795	2.83145	0.932591	0.286178	21.1093
7	hsa04370:VEGF signaling pathway	7	1.6092	0.0323112	7422, 5605, 50487, 6300, 10725, 5879, 998	149	46	2795	2.85454	0.987328	0.327749	31.89
7	hsa04070:Phosphatidylinositol signaling system	6	1.37931	0.0431238	3628, 5331, 3710, 801, 3633, 5297	149	37	2795	3.0419	0.997157	0.386495	40.2758
7	hsa04730:Long-term depression	6	1.37931	0.0431238	2771, 5605, 50487, 5331, 3710, 2778	149	37	2795	3.0419	0.997157	0.386495	40.2758
7	hsa04062:Chemokine signaling pathway	10	2.29885	0.0549542	2771, 2791, 2782, 387, 5331, 55970, 6347, 2783, 5879, 998	149	93	2795	2.01703	0.999456	0.439128	48.3612
7	hsa04350:TGF-beta signaling pathway	7	1.6092	0.0729669	387, 4088, 1874, 3625, 4086, 6500, 3624	149	56	2795	2.3448	0.999958	0.513139	58.7664
7	hsa00620:Pyruvate metabolism	5	1.75439	0.0403633	223, 4200, 4190, 217, 3945	124	30	2795	3.75672	0.997	0.516236	38.5368
7	hsa04114:Oocyte meiosis	8	1.83908	0.0789401	10971, 6300, 3710, 801, 991, 7533, 983, 6500	149	71	2795	2.11362	0.999982	0.517661	61.7681
7	hsa04310:Wnt signaling pathway	9	2.06897	0.0866381	595, 387, 5331, 4088, 10725, 6423, 8061, 5879, 6500	149	87	2795	1.94052	0.999994	0.529192	65.3418
7	hsa04512:ECM-receptor interaction	7	2.45614	0.0371854	1282, 375790, 6696, 1284, 50509, 3678, 2335	124	57	2795	2.76811	0.995219	0.533875	36.0887
7	hsa00071:Fatty acid metabolism	5	1.75439	0.0322494	2180, 223, 30, 217, 1632	124	28	2795	4.02506	0.990168	0.537149	32.1088
7	hsa04940:Type I diabetes mellitus	5	1.75439	0.0285877	3458, 3481, 356, 3553, 3329	124	27	2795	4.17413	0.983254	0.558652	29.0113
7	hsa00280:Valine, leucine and isoleucine degradation	5	1.75439	0.0545201	5019, 223, 30, 217, 3028	124	33	2795	3.4152	0.999631	0.584517	48.4341
7	hsa00380:Tryptophan metabolism	4	1.40351	0.0695954	223, 4128, 217, 847	124	22	2795	4.09824	0.999962	0.638363	57.3521
7	hsa00640:Propanoate metabolism	4	1.40351	0.0695954	223, 8803, 217, 3945	124	22	2795	4.09824	0.999962	0.638363	57.3521
7	hsa00480:Glutathione metabolism	5	1.75439	0.077046	2878, 3417, 290, 373156, 4257	124	37	2795	3.04599	0.999988	0.642174	61.2166
7	hsa00982:Drug metabolism	4	1.40351	0.085902	4128, 373156, 2326, 4257	124	24	2795	3.75672	0.999997	0.651931	65.3918
21	hsa05130:Pathogenic Escherichia coli infection	15	2.52951	1.65924e-07	10971, 7846, 347733, 10376, 1499, 10092, 7430, 9181, 387, 7534, 84790, 71, 10109, 653888, 998	219	36	2795	5.31773	2.45564e-05	2.45564e-05	0.00019768
21	hsa03320:PPAR signaling pathway	13	3.17848	7.2531e-06	4023, 9370, 6258, 5170, 6256, 2180, 6319, 30, 1375, 1622, 2170, 2171, 2182	157	48	2795	4.82152	0.00107289	0.00107289	0.00864095
21	hsa04510:Focal adhesion	26	4.38449	3.82497e-05	824, 2316, 2317, 7791, 7148, 1499, 7422, 387, 4659, 81, 4233, 595, 1280, 1281, 3371, 857, 3691, 3611, 10627, 1277, 7094, 71, 1278, 5879, 998, 896	219	138	2795	2.40454	0.00564507	0.00282653	0.0455609
21	hsa04540:Gap junction	12	2.02361	0.000861187	2771, 112, 5605, 7846, 5331, 3710, 347733, 84790, 2778, 7082, 10376, 983	219	48	2795	3.19064	0.119716	0.0416129	1.0212
21	hsa03010:Ribosome	15	2.52951	0.00177647	6173, 6122, 6133, 6142, 6124, 6125, 6161, 6154, 6152, 6203, 6210, 6224, 6139, 6129, 200916	219	76	2795	2.51893	0.231374	0.0636704	2.09607
21	hsa04920:Adipocytokine signaling pathway	10	2.44499	0.00124675	2180, 5571, 1375, 10891, 5588, 9370, 6258, 79602, 6256, 2182	157	49	2795	3.63317	0.168591	0.0881838	1.4753
21	hsa04810:Regulation of actin cytoskeleton	20	3.37268	0.00485943	5605, 8874, 3691, 7430, 4478, 10092, 10627, 387, 4627, 55970, 4659, 4628, 71, 22800, 81, 10109, 5879, 5216, 998, 653888	219	130	2795	1.96347	0.51371	0.134277	5.63841
21	hsa04062:Chemokine signaling pathway	15	2.52951	0.0116195	112, 5331, 10850, 6347, 2870, 2783, 2791, 2771, 81669, 2782, 387, 55970, 4793, 5879, 998	219	93	2795	2.05848	0.822671	0.218943	12.9984
21	hsa04270:Vascular smooth muscle contraction	11	1.85497	0.0112375	805, 10267, 112, 5605, 387, 50487, 800, 5331, 3710, 801, 4659, 2778	219	57	2795	2.46295	0.812236	0.24328	12.597
21	hsa04530:Tight junction	14	2.36088	0.0157103	1499, 2771, 10627, 9218, 387, 4627, 4628, 71, 22800, 2036, 2035, 81, 7082, 998	219	87	2795	2.05374	0.904017	0.253939	17.193
21	hsa04912:GnRH signaling pathway	10	1.68634	0.0218023	805, 112, 5605, 50487, 5606, 5331, 6300, 3710, 801, 2778, 998	219	54	2795	2.36344	0.961705	0.304061	23.097
21	hsa04512:ECM-receptor interaction	10	1.68634	0.0301019	1280, 1281, 6383, 3371, 3339, 1277, 1278, 961, 3691, 7148	219	57	2795	2.23905	0.989149	0.337164	30.5206
21	hsa05416:Viral myocarditis	8	1.34907	0.0285279	595, 942, 4627, 4628, 71, 857, 5879, 3105	219	39	2795	2.61796	0.986206	0.348419	29.1654
21	hsa04520:Adherens junction	9	1.51771	0.0502326	387, 4088, 71, 81, 4233, 7082, 5879, 998, 1499	219	53	2795	2.16723	0.999513	0.470402	45.883
21	hsa00071:Fatty acid metabolism	6	1.46699	0.0175636	2180, 223, 30, 1375, 1632, 2182	157	28	2795	3.81483	0.92738	0.480885	19.0316
21	hsa04110:Cell cycle	12	2.02361	0.0632137	595, 10971, 4174, 890, 991, 4088, 7534, 7533, 4171, 983, 6500, 896	219	85	2795	1.80177	0.999936	0.524513	54.0667
21	hsa00561:Glycerolipid metabolism	6	1.46699	0.0150898	4023, 223, 84649, 2717, 8613, 11343	157	27	2795	3.95612	0.894633	0.527682	16.5689
21	hsa04742:Taste transduction	4	0.674536	0.0747212	2782, 112, 3710, 2778	219	13	2795	3.92694	0.99999	0.535246	60.3563
21	hsa04310:Wnt signaling pathway	12	2.02361	0.0724205	595, 4040, 387, 5331, 4088, 10725, 6423, 8061, 5879, 6500, 1499, 896	219	87	2795	1.76035	0.999985	0.548295	59.1658
21	hsa04670:Leukocyte transendothelial migration	11	1.85497	0.0839082	7430, 2771, 4478, 10627, 387, 6300, 71, 81, 5879, 998, 1499	219	79	2795	1.77706	0.999998	0.555435	64.7999
21	hsa04360:Axon guidance	11	1.85497	0.0839082	2771, 5998, 387, 10725, 29984, 10512, 4233, 5364, 5879, 998, 64218	219	79	2795	1.77706	0.999998	0.555435	64.7999
21	hsa04114:Oocyte meiosis	10	1.68634	0.0974205	10971, 805, 112, 6300, 3710, 801, 991, 7534, 7533, 983, 6500	219	71	2795	1.79754	1	0.590304	70.5112
21	hsa00982:Drug metabolism	5	1.22249	0.0414027	4128, 2941, 373156, 2326, 4257	157	24	2795	3.70886	0.998085	0.647608	39.5752
21	hsa00480:Glutathione metabolism	6	1.46699	0.0521653	2941, 2878, 3417, 290, 373156, 4257	157	37	2795	2.8869	0.99964	0.677848	47.1805
21	hsa01040:Biosynthesis of unsaturated fatty acids	4	0.977995	0.0394128	6319, 30, 60481, 51144	157	14	2795	5.08644	0.997397	0.695849	38.0638

## Sheet: Adipogenic in BMSC
Day vs. 0dd	Term	Count	%	PValue	Genes	List Total	Pop Hits	Pop Total	Fold Enrichment	Bonferroni	Benjamini	FDR
2	hsa03010:Ribosome	17	3.48361	1.97509e-05	6173, 6146, 6171, 6122, 6160, 6124, 6133, 6218, 6152, 6230, 6167, 6187, 6203, 6227, 6210, 6139, 6129	184	76	2795	3.39781	0.00280073	0.00280073	0.0233596
2	hsa04510:Focal adhesion	23	4.71311	5.79723e-05	595, 824, 1280, 5154, 2316, 3371, 7791, 857, 3611, 10398, 7148, 10627, 7422, 6696, 3678, 1277, 7094, 71, 1278, 81, 4233, 5879, 7057	184	138	2795	2.5317	0.00819851	0.00410769	0.0685501
2	hsa04540:Gap junction	11	2.2541	0.000831052	2771, 5154, 112, 5605, 7846, 5331, 3710, 347733, 84790, 2778, 10376	184	48	2795	3.48109	0.111356	0.0385886	0.978587
2	hsa05130:Pathogenic Escherichia coli infection	9	1.84426	0.00178976	7430, 9181, 7846, 347733, 7534, 84790, 71, 10376, 653888	184	36	2795	3.79755	0.224598	0.0616135	2.0966
2	hsa04512:ECM-receptor interaction	10	2.04918	0.0105386	1280, 6696, 6383, 3678, 6385, 3371, 1277, 1278, 7148, 7057	184	57	2795	2.66495	0.777854	0.259836	11.7781
2	hsa04270:Vascular smooth muscle contraction	10	2.04918	0.0105386	10267, 112, 5605, 50487, 800, 5331, 3710, 801, 2778, 10398	184	57	2795	2.66495	0.777854	0.259836	11.7781
2	hsa04912:GnRH signaling pathway	9	1.84426	0.0223903	112, 5605, 50487, 5331, 6300, 3710, 468, 801, 2778	184	54	2795	2.5317	0.959867	0.414873	23.4978
2	hsa04140:Regulation of autophagy	5	1.30548	0.00914426	3458, 8408, 25989, 10533, 23710	135	18	2795	5.75103	0.738469	0.488599	10.3437
2	hsa05416:Viral myocarditis	7	1.43443	0.0387782	595, 1756, 4627, 71, 857, 5879, 3105	184	39	2795	2.72645	0.996361	0.551705	37.3629
2	hsa04742:Taste transduction	4	0.819672	0.0485113	2782, 112, 3710, 2778	184	13	2795	4.67391	0.999142	0.58632	44.467
2	hsa04150:mTOR signaling pathway	6	1.56658	0.0267553	8408, 51719, 25989, 5170, 54541, 5295	135	36	2795	3.45062	0.980927	0.628376	27.5548
2	hsa05200:Pathways in cancer	19	4.96084	0.00741995	1282, 2308, 1284, 2263, 1017, 6256, 3716, 7482, 7474, 836, 1499, 3908, 1050, 8321, 8322, 7175, 3065, 9978, 5295	135	204	2795	1.92829	0.662892	0.662892	8.4716
2	hsa05332:Graft-versus-host disease	4	1.04439	0.044748	3458, 941, 7124, 3553	135	17	2795	4.87146	0.998749	0.671751	41.9655
2	hsa04940:Type I diabetes mellitus	5	1.30548	0.0376044	3458, 941, 1363, 7124, 3553	135	27	2795	3.83402	0.996288	0.673468	36.5919
2	hsa00561:Glycerolipid metabolism	5	1.30548	0.0376044	4023, 223, 217, 2717, 8613	135	27	2795	3.83402	0.996288	0.673468	36.5919
2	hsa05217:Basal cell carcinoma	5	1.30548	0.0376044	8321, 8322, 7482, 7474, 1499	135	27	2795	3.83402	0.996288	0.673468	36.5919
2	hsa04310:Wnt signaling pathway	9	2.34987	0.0543978	5525, 8321, 8322, 23500, 9978, 7482, 7474, 1499, 6500	135	87	2795	2.14176	0.999716	0.688579	48.563
2	hsa03450:Non-homologous end-joining	3	0.614754	0.091959	2237, 27434, 79840	184	8	2795	5.69633	0.999999	0.712141	68.0511
2	hsa03320:PPAR signaling pathway	7	1.82768	0.0253646	4023, 6319, 9370, 5170, 6256, 1622, 2182	135	48	2795	3.01929	0.976506	0.713591	26.3147
2	hsa04810:Regulation of actin cytoskeleton	14	2.86885	0.0794956	5154, 5605, 50649, 10398, 4478, 7430, 10627, 4627, 3678, 71, 81, 5879, 653888, 5216	184	130	2795	1.63587	0.999992	0.72935	62.4608
2	hsa04720:Long-term potentiation	6	1.22951	0.0904597	5605, 5331, 3710, 468, 801, 11261	184	37	2795	2.46328	0.999999	0.739821	67.4215
2	hsa04730:Long-term depression	6	1.22951	0.0904597	2771, 5605, 50487, 5331, 3710, 2778	184	37	2795	2.46328	0.999999	0.739821	67.4215
2	hsa04210:Apoptosis	6	1.56658	0.0718441	4615, 5577, 7124, 3553, 5295, 836	135	47	2795	2.64303	0.999981	0.743503	58.7761
2	hsa00380:Tryptophan metabolism	4	1.04439	0.0852969	223, 4128, 217, 847	135	22	2795	3.76431	0.999998	0.764561	65.3436
7	hsa05130:Pathogenic Escherichia coli infection	12	2.69058	1.48469e-06	7430, 10971, 10092, 9181, 387, 7846, 347733, 7534, 84790, 71, 998, 653888	152	36	2795	6.12939	0.000192992	0.000192992	0.00172898
7	hsa04540:Gap junction	11	2.46637	0.000173963	2771, 5154, 5605, 7846, 5331, 3710, 347733, 84790, 2778, 7082, 983	152	48	2795	4.21395	0.0223632	0.00751068	0.2024
7	hsa03320:PPAR signaling pathway	11	3.1339	5.53049e-05	2180, 4023, 6319, 30, 9370, 5170, 6258, 6256, 2170, 1622, 2171	133	48	2795	4.81595	0.00782275	0.00782275	0.065397
7	hsa04810:Regulation of actin cytoskeleton	19	4.26009	0.000151196	5154, 5605, 2335, 3691, 1072, 54961, 7430, 4478, 10092, 10627, 387, 4627, 4659, 71, 81, 5879, 5216, 998, 653888	152	130	2795	2.6875	0.0194651	0.00978037	0.175934
7	hsa04510:Focal adhesion	18	4.03587	0.000947165	595, 824, 5154, 2335, 7791, 857, 3691, 10627, 7422, 387, 6696, 4659, 71, 81, 4233, 5879, 998, 7057	152	138	2795	2.39846	0.115904	0.030328	1.09748
7	hsa05200:Pathways in cancer	21	5.98291	0.00110823	5728, 1282, 1284, 2308, 1017, 2263, 6258, 650, 6256, 7482, 3908, 1050, 8321, 8322, 2246, 7175, 9978, 4791, 2353, 5295, 4609	133	204	2795	2.16331	0.145685	0.0757084	1.30301
7	hsa01040:Biosynthesis of unsaturated fatty acids	5	1.4245	0.00328755	6319, 30, 60481, 79071, 51144	133	14	2795	7.50537	0.373497	0.144327	3.82016
7	hsa05222:Small cell lung cancer	9	2.5641	0.00578325	5728, 1282, 1284, 1017, 6258, 6256, 5295, 4609, 3908	133	59	2795	3.20568	0.561154	0.186087	6.63046
7	hsa04144:Endocytosis	14	3.13901	0.0113425	8853, 26056, 64744, 26052, 7037, 29082, 163, 55616, 23327, 50807, 4233, 3105, 998, 56904	152	120	2795	2.14529	0.773033	0.256651	12.4398
7	hsa04360:Axon guidance	10	2.24215	0.0247201	2771, 10371, 387, 10512, 4233, 5879, 998, 64218, 1072, 11261	152	79	2795	2.32761	0.961381	0.277762	25.2855
7	hsa04670:Leukocyte transendothelial migration	10	2.24215	0.0247201	7430, 2771, 4478, 10627, 387, 6300, 71, 81, 5879, 998	152	79	2795	2.32761	0.961381	0.277762	25.2855
7	hsa04912:GnRH signaling pathway	8	1.79372	0.0243616	805, 5605, 50487, 6300, 5331, 3710, 801, 2778, 998	152	54	2795	2.72417	0.95949	0.2997	24.965
7	hsa04520:Adherens junction	8	1.79372	0.0221772	387, 4088, 71, 81, 4233, 7082, 5879, 998	152	53	2795	2.77557	0.945822	0.305412	22.9851
7	hsa05416:Viral myocarditis	7	1.56951	0.0166988	595, 1756, 4627, 71, 857, 5879, 3105	152	39	2795	3.30044	0.887991	0.305708	17.8076
7	hsa04530:Tight junction	10	2.24215	0.0427364	2771, 10627, 9218, 387, 4627, 71, 81, 7082, 9414, 998	152	87	2795	2.11358	0.996579	0.315132	39.8684
7	hsa04666:Fc gamma R-mediated phagocytosis	9	2.01794	0.0202442	8853, 10092, 26052, 55616, 50807, 5879, 998, 653888, 1072	152	64	2795	2.58583	0.929964	0.316016	21.1933
7	hsa04512:ECM-receptor interaction	8	1.79372	0.0317933	375790, 6696, 6385, 3339, 2335, 961, 3691, 7057	152	57	2795	2.58079	0.985008	0.317397	31.3577
7	hsa04270:Vascular smooth muscle contraction	8	1.79372	0.0317933	805, 5605, 387, 50487, 5331, 3710, 801, 4659, 2778	152	57	2795	2.58079	0.985008	0.317397	31.3577
7	hsa04110:Cell cycle	10	2.24215	0.0375836	595, 4616, 10971, 890, 4088, 7534, 7533, 5111, 1874, 983	152	85	2795	2.16331	0.993126	0.318242	35.9891
7	hsa04720:Long-term potentiation	6	1.34529	0.0463917	805, 5605, 5331, 3710, 801, 4659, 11261	152	37	2795	2.98186	0.99792	0.320199	42.4886
7	hsa04730:Long-term depression	6	1.34529	0.0463917	2771, 5605, 50487, 5331, 3710, 2778	152	37	2795	2.98186	0.99792	0.320199	42.4886
7	hsa04370:VEGF signaling pathway	7	1.56951	0.035194	7422, 5605, 50487, 6300, 5879, 998, 11261	152	46	2795	2.7982	0.990512	0.321682	34.1136
7	hsa04722:Neurotrophin signaling pathway	9	2.01794	0.0500873	10971, 805, 5605, 387, 6300, 801, 7534, 7533, 5879, 998	152	76	2795	2.17755	0.998744	0.324934	45.0312
7	hsa05211:Renal cell carcinoma	7	1.56951	0.0422298	7422, 5605, 54583, 4233, 5879, 998, 6513	152	48	2795	2.68161	0.996336	0.330119	39.4967
7	hsa04114:Oocyte meiosis	8	1.79372	0.0858383	10971, 805, 6300, 3710, 801, 7534, 7533, 983, 11261	152	71	2795	2.07191	0.999991	0.477002	64.8363
7	hsa04310:Wnt signaling pathway	9	2.01794	0.0947642	595, 387, 5331, 1454, 4088, 6423, 8061, 5879, 11261	152	87	2795	1.90222	0.999998	0.49399	68.6333
7	hsa04920:Adipocytokine signaling pathway	7	1.9943	0.0260385	2180, 5571, 5588, 9370, 6258, 79602, 6256	133	49	2795	3.00215	0.976399	0.527299	26.8073
7	hsa00280:Valine, leucine and isoleucine degradation	5	1.4245	0.0673837	5019, 30, 18, 3157, 217	133	33	2795	3.1841	0.99995	0.710113	56.1836
7	hsa05215:Prostate cancer	7	1.9943	0.0654775	3481, 5728, 2308, 1017, 2263, 5170, 5295	133	61	2795	2.41156	0.999933	0.746842	55.1125
7	hsa05216:Thyroid cancer	4	1.1396	0.0915462	7175, 6258, 6256, 4609	133	23	2795	3.65479	0.999999	0.780158	67.8788
7	hsa00650:Butanoate metabolism	4	1.1396	0.0652142	5019, 18, 3157, 217	133	20	2795	4.20301	0.999931	0.7973	54.9627
21	hsa04510:Focal adhesion	19	4.46009	0.000418621	595, 824, 5154, 2335, 7791, 857, 3611, 7148, 10627, 7422, 387, 6696, 5501, 71, 81, 4233, 5879, 998, 7057	155	138	2795	2.4827	0.0541661	0.0541661	0.488391
21	hsa03320:PPAR signaling pathway	10	2.33645	0.00065899	2180, 4023, 6319, 1375, 9370, 5170, 6256, 2170, 1622, 2171	147	48	2795	3.96117	0.0899599	0.0899599	0.777651
21	hsa04140:Regulation of autophagy	6	1.40187	0.00178977	3458, 3481, 8408, 25989, 10533, 23710	147	18	2795	6.33787	0.225987	0.12022	2.09915
21	hsa05130:Pathogenic Escherichia coli infection	8	1.87793	0.00289938	7430, 9181, 387, 7534, 84790, 71, 998, 653888	155	36	2795	4.00717	0.320351	0.120785	3.33812
21	hsa03010:Ribosome	12	2.8169	0.00252576	6203, 6146, 6171, 6210, 6227, 6122, 6160, 6124, 6218, 6139, 6129, 6187	155	76	2795	2.8472	0.285628	0.154795	2.91376
21	hsa04540:Gap junction	8	1.87793	0.0146818	2771, 5154, 5605, 5331, 3710, 84790, 2778, 983	155	48	2795	3.00538	0.860146	0.325263	15.8815
21	hsa04062:Chemokine signaling pathway	12	2.8169	0.0119429	2771, 2791, 2782, 387, 5331, 9547, 10850, 6347, 2870, 2783, 5879, 998	155	93	2795	2.32674	0.797692	0.329339	13.1064
21	hsa05416:Viral myocarditis	7	1.64319	0.0182571	595, 1756, 942, 71, 857, 5879, 3105	155	39	2795	3.23656	0.913761	0.335312	19.382
21	hsa04360:Axon guidance	10	2.34742	0.0276862	2771, 10371, 387, 29984, 10512, 4233, 5879, 998, 64218, 11261	155	79	2795	2.28256	0.976108	0.339601	27.9849
21	hsa04912:GnRH signaling pathway	8	1.87793	0.0268129	805, 5605, 50487, 6300, 5331, 3710, 801, 2778, 998	155	54	2795	2.67145	0.973078	0.36355	27.225
21	hsa04370:VEGF signaling pathway	7	1.64319	0.0382407	7422, 5605, 50487, 6300, 5879, 998, 11261	155	46	2795	2.74404	0.994405	0.375896	36.6132
21	hsa04810:Regulation of actin cytoskeleton	14	3.28638	0.0245407	5154, 5605, 50649, 2335, 7430, 10627, 387, 5501, 71, 81, 5879, 5216, 653888, 998	155	130	2795	1.94194	0.963287	0.376302	25.2132
21	hsa04270:Vascular smooth muscle contraction	8	1.87793	0.0348984	805, 5605, 387, 50487, 5501, 5331, 3710, 801, 2778	155	57	2795	2.53084	0.991124	0.376522	33.9891
21	hsa05222:Small cell lung cancer	9	2.1028	0.0104977	5728, 1282, 1284, 1017, 3912, 6256, 5295, 4609, 3908	147	59	2795	2.90038	0.778893	0.395308	11.7486
21	hsa04730:Long-term depression	6	1.40845	0.0498066	2771, 5605, 50487, 5331, 3710, 2778	155	37	2795	2.92415	0.998881	0.432347	44.9749
21	hsa04720:Long-term potentiation	6	1.40845	0.0498066	805, 5605, 5501, 5331, 3710, 801, 11261	155	37	2795	2.92415	0.998881	0.432347	44.9749
21	hsa05200:Pathways in cancer	19	4.43925	0.0174841	5728, 1282, 2308, 1284, 1017, 2263, 6256, 650, 3716, 7482, 3908, 1050, 8321, 8322, 3065, 3912, 2353, 5295, 4609	147	204	2795	1.77088	0.919728	0.467719	18.8518
21	hsa04612:Antigen processing and presentation	6	1.40845	0.0602933	10437, 2923, 1520, 567, 3326, 3105	155	39	2795	2.77419	0.999744	0.470714	51.6713
21	hsa04670:Leukocyte transendothelial migration	9	2.11268	0.0664735	7430, 2771, 10627, 387, 6300, 71, 81, 5879, 998	155	79	2795	2.05431	0.999894	0.479761	55.2599
21	hsa04114:Oocyte meiosis	8	1.87793	0.0930765	805, 5501, 6300, 3710, 801, 991, 7534, 983, 11261	155	71	2795	2.0318	0.999998	0.579474	68.0932
21	hsa01040:Biosynthesis of unsaturated fatty acids	4	0.934579	0.033245	6319, 60481, 79071, 51144	147	14	2795	5.43246	0.992052	0.619767	32.9954
21	hsa04920:Adipocytokine signaling pathway	7	1.63551	0.0400615	2180, 5571, 1375, 5588, 9370, 79602, 6256	147	49	2795	2.71623	0.997111	0.622601	38.3815
21	hsa04512:ECM-receptor interaction	7	1.63551	0.0741885	1291, 1282, 6383, 1284, 50509, 3912, 3908	147	57	2795	2.335	0.999984	0.792936	59.8643
21	hsa05215:Prostate cancer	7	1.63551	0.0960162	3481, 5728, 2308, 1017, 2263, 5170, 5295	147	61	2795	2.18189	0.999999	0.835422	69.7437

## Sheet: Osteogenic in ASC
Day vs. 0dd	Term	Count	%	PValue	Genes	List Total	Pop Hits	Pop Total	Fold Enrichment	Bonferroni	Benjamini	FDR
2	hsa05130:Pathogenic Escherichia coli infection	7	3.78378	0.000250185	7430, 9181, 7846, 347733, 84790, 71, 10376	73	36	2795	7.44482	0.0244671	0.0244671	0.276814
2	hsa04540:Gap junction	7	3.78378	0.00123432	2771, 5605, 7846, 5331, 347733, 84790, 10376	73	48	2795	5.58362	0.115094	0.0593054	1.35895
2	hsa04062:Chemokine signaling pathway	7	3.78378	0.0308534	2771, 2782, 5331, 9547, 10850, 6347, 2783	73	93	2795	2.88187	0.955068	0.644489	29.3327
2	hsa05215:Prostate cancer	5	2.7027	0.0702702	595, 5605, 3320, 1017, 7184	73	61	2795	3.13833	0.999263	0.699471	55.3886
2	hsa04510:Focal adhesion	8	4.32432	0.0621389	3725, 595, 7422, 2317, 71, 3691, 4233, 29895	73	138	2795	2.21958	0.998255	0.719235	50.8706
2	hsa04621:NOD-like receptor signaling pathway	4	2.16216	0.0515032	3320, 6300, 6347, 7184	73	33	2795	4.64093	0.994672	0.72983	44.3333
2	hsa04630:Jak-STAT signaling pathway	6	2.95567	0.086426	3597, 3596, 3977, 3716, 5295, 896	79	85	2795	2.49739	0.999994	0.90968	65.2476
2	hsa05200:Pathways in cancer	11	5.41872	0.0545589	1050, 3685, 8321, 8322, 1282, 2308, 1284, 2034, 6256, 3716, 5295	79	204	2795	1.90773	0.999425	0.916863	48.1081
2	hsa00561:Glycerolipid metabolism	4	1.97044	0.0378035	8611, 4023, 223, 2717	79	27	2795	5.24144	0.994056	0.922902	36.2754
2	hsa05222:Small cell lung cancer	5	2.46305	0.0804938	3685, 1282, 1284, 6256, 5295	79	59	2795	2.99828	0.999986	0.938597	62.5154
2	hsa04664:Fc epsilon RI signaling pathway	5	2.46305	0.0327445	3596, 50487, 9846, 7124, 5295	79	44	2795	4.02043	0.988061	0.988061	32.2458
7	hsa03010:Ribosome	28	8.88889	4.37502e-18	6146, 6122, 6160, 6124, 6142, 6125, 6161, 6167, 6209, 6187, 9045, 6210, 6139, 6173, 6137, 6171, 6170, 23521, 6133, 6218, 6154, 6232, 6152, 6175, 6203, 6227, 6224, 6129	133	76	2795	7.74238	5.20628e-16	5.20628e-16	5.01462e-15
7	hsa04810:Regulation of actin cytoskeleton	12	5.12821	0.00214721	3685, 3688, 4638, 10788, 2934, 3678, 8874, 55845, 85464, 2335, 5295, 29895	89	130	2795	2.89888	0.219011	0.0790948	2.41874
7	hsa04512:ECM-receptor interaction	8	3.4188	0.00177283	3685, 3688, 1281, 1282, 1284, 3678, 63923, 2335	89	57	2795	4.40765	0.184584	0.0969959	2.0009
7	hsa04510:Focal adhesion	13	5.55556	0.00104872	1281, 1282, 1284, 2335, 63923, 3685, 3688, 4638, 3678, 894, 5295, 29895, 896	89	138	2795	2.95839	0.113671	0.113671	1.18809
7	hsa05222:Small cell lung cancer	6	2.5641	0.0363632	3685, 3688, 1282, 1284, 2335, 5295	89	59	2795	3.19368	0.985873	0.655246	34.4217
7	hsa00900:Terpenoid backbone biosynthesis	3	0.952381	0.0921082	79947, 3156, 3157	133	11	2795	5.73137	0.99999	0.996816	66.9638
7	hsa00100:Steroid biosynthesis	3	0.952381	0.0921082	6307, 2222, 6713	133	11	2795	5.73137	0.99999	0.996816	66.9638
21	hsa03010:Ribosome	17	6.09319	1.11626e-08	6173, 6146, 6137, 6122, 6133, 6124, 23521, 6125, 6161, 6154, 6232, 6167, 6209, 6203, 6210, 6224, 6129	108	76	2795	5.78886	1.23905e-06	1.23905e-06	1.26328e-05
21	hsa00100:Steroid biosynthesis	4	1.43369	0.0071915	1718, 6307, 2222, 6713	108	11	2795	9.41077	0.551184	0.330062	7.84342
21	hsa04115:p53 signaling pathway	6	2.77778	0.0103615	1017, 894, 51246, 6241, 27244, 896	87	44	2795	4.38088	0.654371	0.412098	10.9558
21	hsa05416:Viral myocarditis	6	2.15054	0.0152723	941, 942, 4627, 4628, 71, 3105	108	39	2795	3.98148	0.818827	0.434154	15.9847
21	hsa00330:Arginine and proline metabolism	5	2.31481	0.0414277	223, 4128, 2752, 1152, 79814	87	43	2795	3.73563	0.986642	0.57816	37.5852
21	hsa00561:Glycerolipid metabolism	5	2.31481	0.00853821	8611, 4023, 132158, 223, 84649	87	27	2795	5.94934	0.582987	0.582987	9.11092
21	hsa00480:Glutathione metabolism	5	2.31481	0.0254638	9446, 2878, 6241, 290, 373156	87	37	2795	4.34141	0.92799	0.583964	24.9758
21	hsa00982:Drug metabolism	4	1.85185	0.0357094	4128, 9446, 373156, 2326	87	24	2795	5.35441	0.975498	0.604358	33.3093
21	hsa04610:Complement and coagulation cascades	5	2.31481	0.0546207	716, 5627, 710, 3075, 730	87	47	2795	3.41771	0.99675	0.615139	46.5147
21	hsa05130:Pathogenic Escherichia coli infection	5	1.79211	0.0466692	9181, 8440, 71, 10109, 653888	108	36	2795	3.59439	0.995034	0.734533	41.7765
21	hsa04512:ECM-receptor interaction	5	2.31481	0.0963091	1281, 1282, 6696, 1284, 2335	87	57	2795	2.81811	0.999967	0.771363	67.6384

## Sheet: Osteogenic in BMSC
Day vs. 0dd	Term	Count	%	PValue	Genes	List Total	Pop Hits	Pop Total	Fold Enrichment	Bonferroni	Benjamini	FDR
2	hsa00330:Arginine and proline metabolism	6	2.76498	0.00528264	223, 4128, 4843, 217, 2752, 1152	76	43	2795	5.13158	0.46474	0.268386	5.88161
2	hsa00380:Tryptophan metabolism	4	1.84332	0.0198094	223, 4128, 217, 847	76	22	2795	6.6866	0.905671	0.376367	20.4657
2	hsa05222:Small cell lung cancer	6	2.76498	0.0197113	1282, 1284, 4843, 1017, 6256, 5295	76	59	2795	3.73996	0.904551	0.444169	20.3746
2	hsa00650:Butanoate metabolism	4	1.84332	0.0152367	5019, 223, 18, 217	76	20	2795	7.35526	0.836635	0.453337	16.1145
2	hsa00561:Glycerolipid metabolism	5	2.30415	0.00525569	4023, 223, 84649, 217, 2717	76	27	2795	6.81043	0.463027	0.463027	5.85243
2	hsa04510:Focal adhesion	11	4.80349	0.00627943	824, 595, 7422, 6696, 5501, 3371, 7791, 71, 3611, 4233, 7057	83	138	2795	2.68422	0.51539	0.51539	6.92395
2	hsa00340:Histidine metabolism	3	1.38249	0.0668936	223, 4128, 217	76	16	2795	6.89556	0.999717	0.524179	54.7227
2	hsa05200:Pathways in cancer	11	5.06912	0.0434443	8321, 8322, 1282, 2308, 1284, 4843, 3065, 1017, 6256, 3716, 5295	76	204	2795	1.98304	0.994706	0.527034	39.8493
2	hsa00250:Alanine, aspartate and glutamate metabolism	3	1.38249	0.074529	2673, 18, 2752	76	17	2795	6.48994	0.999893	0.533089	58.7862
2	hsa05219:Bladder cancer	5	2.18341	0.0132417	595, 4312, 7422, 5605, 7057	83	32	2795	5.26167	0.784105	0.535355	14.0875
2	hsa05130:Pathogenic Escherichia coli infection	5	2.18341	0.0198549	7430, 7846, 84790, 71, 10376	83	36	2795	4.67704	0.900369	0.536413	20.4225
2	hsa04142:Lysosome	7	3.22581	0.0384309	1075, 53, 2717, 9374, 5660, 1508, 3423	76	94	2795	2.73866	0.990189	0.537317	36.1409
2	hsa04140:Regulation of autophagy	3	1.38249	0.0824285	3458, 25989, 10533	76	18	2795	6.12939	0.999961	0.541979	62.6374
2	hsa04512:ECM-receptor interaction	5	2.30415	0.0648439	1281, 1282, 1284, 50509, 1277	76	57	2795	3.22599	0.999633	0.546651	53.5713
2	hsa00410:beta-Alanine metabolism	3	1.38249	0.0595423	223, 18, 217	76	15	2795	7.35526	0.999285	0.552855	50.4681
2	hsa00280:Valine, leucine and isoleucine degradation	4	1.84332	0.0569444	5019, 223, 18, 217	76	33	2795	4.45774	0.999011	0.578861	48.8795
2	hsa05211:Renal cell carcinoma	5	2.18341	0.0503984	7422, 5605, 54583, 4233, 6513	83	48	2795	3.50778	0.997386	0.773892	44.5146
2	hsa04540:Gap junction	5	2.18341	0.0503984	5605, 7846, 5331, 84790, 10376	83	48	2795	3.50778	0.997386	0.773892	44.5146
2	hsa04720:Long-term potentiation	4	1.74672	0.0926907	5605, 5501, 5331, 468	83	37	2795	3.64051	0.999986	0.845007	66.9783
2	hsa04512:ECM-receptor interaction	5	2.18341	0.0841394	6696, 6383, 6385, 3371, 7057	83	57	2795	2.95392	0.999959	0.867543	63.2544
7	hsa03010:Ribosome	24	8.21918	2.33071e-15	6173, 6146, 6137, 6171, 6170, 6160, 6124, 6133, 6125, 6161, 6218, 6154, 6152, 6230, 6167, 6209, 6187, 6203, 6210, 6227, 6224, 6223, 6139, 6129	113	76	2795	7.8109	2.96096e-13	2.96096e-13	2.70894e-12
7	hsa04512:ECM-receptor interaction	10	2.34192	0.0016748	1280, 1281, 1282, 1284, 50509, 7059, 1277, 1278, 3691, 3908	140	57	2795	3.50251	0.203847	0.203847	1.94846
7	hsa04510:Focal adhesion	14	3.27869	0.0177916	1280, 1281, 1282, 1284, 3691, 3908, 4638, 50509, 7059, 1277, 894, 1278, 5295, 29895	140	138	2795	2.02536	0.912964	0.704982	19.0012
7	hsa00640:Propanoate metabolism	4	1.36986	0.0554156	223, 8802, 8801, 3945	113	22	2795	4.49718	0.999283	0.910493	48.3743
7	hsa04510:Focal adhesion	11	3.76712	0.0471502	824, 595, 7422, 6696, 3371, 4659, 7791, 71, 3611, 4233, 88	113	138	2795	1.97159	0.997832	0.953436	42.8857
7	hsa05222:Small cell lung cancer	7	1.63934	0.0702228	1282, 1284, 4843, 1017, 6256, 5295, 3908	140	59	2795	2.36864	0.99995	0.963144	57.4598
21	hsa03010:Ribosome	20	7.11744	3.03187e-11	6173, 6146, 6171, 6170, 6122, 6160, 6124, 6133, 6125, 6218, 6154, 6152, 6167, 6187, 6203, 6210, 6227, 6224, 6139, 6129	112	76	2795	6.5672	3.57761e-09	3.57761e-09	3.46979e-08
21	hsa05130:Pathogenic Escherichia coli infection	6	2.13523	0.0127183	9181, 347733, 7534, 84790, 71, 10376	112	36	2795	4.15923	0.779174	0.530079	13.6262
21	hsa04142:Lysosome	8	2.73038	0.0213164	1512, 1075, 53, 9374, 5660, 1508, 3423, 411	85	94	2795	2.7985	0.936582	0.601215	22.1379
21	hsa04140:Regulation of autophagy	4	1.36519	0.0154216	3458, 8408, 25989, 23710	85	18	2795	7.30719	0.863215	0.630155	16.514
21	hsa05222:Small cell lung cancer	7	2.38908	0.00775211	1282, 1284, 4843, 1017, 6256, 5295, 3908	85	59	2795	3.9013	0.630697	0.630697	8.64148
21	hsa05200:Pathways in cancer	12	4.09556	0.039346	8321, 1282, 5899, 2308, 1284, 4843, 3065, 1017, 6256, 3716, 5295, 3908	85	204	2795	1.93426	0.994131	0.723214	37.26
21	hsa05322:Systemic lupus erythematosus	5	1.70648	0.0508442	716, 3458, 715, 55506, 730	85	47	2795	3.49812	0.998743	0.73707	45.4477
21	hsa04650:Natural killer cell mediated cytotoxicity	5	1.70648	0.0993444	3458, 6452, 7305, 2185, 5295	85	59	2795	2.78664	0.999998	0.852404	70.3329
21	hsa00250:Alanine, aspartate and glutamate metabolism	3	1.02389	0.090698	2673, 18, 2752	85	17	2795	5.80277	0.999995	0.868445	66.8515
21	hsa00100:Steroid biosynthesis	3	1.06762	0.0680354	6307, 6713, 10682	112	11	2795	6.80601	0.999755	0.937428	55.3527
21	hsa00900:Terpenoid backbone biosynthesis	3	1.06762	0.0680354	79947, 3156, 3157	112	11	2795	6.80601	0.999755	0.937428	55.3527
21	hsa04260:Cardiac muscle contraction	5	1.77936	0.0948532	7168, 7171, 9167, 70, 27089	112	44	2795	2.83584	0.999992	0.94713	68.0349
