# Supplementary material for: Transcription Adaptation during In Vitro Adipogenesis and Osteogenesis of Porcine Mesenchymal Stem Cells: Dynamics of Pathways, Biological Processes, Up-Stream Regulators, and Gene Networks
Source: PLoS One. 2015 Sep 23;10(9):e0137644. doi: 10.1371/journal.pone.0137644 (PMC4580618; doi:10.1371/journal.pone.0137644)
Supplement: S6 File — The most relevant up-stream regulators of DEG in each MSC type during adipogenic and osteogenic differentiation were uncovered using Ingenuity Pathway Analysis. Red and green shade denote up-stream regulator deemed to be activated and inhibited, respectively. (XLSX) [file pone.0137644.s021.xlsx]

## Sheet: Sheet1
Upstream regulators	Adipogenesis						Osteogenesis
	ASC			BMSC			ASC			BMSC			Adipo/Osteo	ASC/BMSC
	2	7	21	2	7	21	2	7	21	2	7	21
MYCN	1.81456	2.02911	1.6025	-0.298286	2.64707	0.463557	-0.243562	-4.08185	-2.00442	0.568375	-4.05153	-2.92593	20.9974	2.71308
SREBF1	2.11144	1.43526	2.14289	2.96622	2.69107	2.69107	1.75596	-1.62741	-1.3575	0	2.35714	0	12.9098	-6.24486
IGF1R	1.61722	1.7435	1.50423	0.822906	2.91263	1.73111	0	-0.516348	-1.12324	0	-0.287065	-0.300506	12.5587	-1.65372
IRS1	2.08579	0.862318	0.790908	2.27908	2.8403	2.6738	1.5546	-1.6249	-1.32397	-0.120386	0.285066	0.250244	12.5115	-5.86335
PPARGC1A	0	3.47882	3.74676	1.12282	2.79135	2.84078	0	0	0	1.77619	0	0	12.2043	-1.30556
SREBF2	1.95083	0.439702	0	0	2.58613	2.58613	0	-2.39451	-1.86689	0	2.20043	-2.18282	11.8066	-7.06074
bardoxolone	1.93733	1.93733	2.42536	2.62068	1.73205	2.2	0	0	0	1.49137	0	0	11.3614	-1.74409
ciprofibrate	2.84105	3.6502	3.05057	0	2.38348	1.47915	2.41176	0	0	0	0	0	10.9927	8.09096
MTOR	0.32323	0	0	-0.652753	0	0	-2.2188	-2.4327	-2.4327	-1.66448	-2.53837	0	10.9575	-1.90537
RBL2	0	1.85045	2.69119	2.3122	2.10188	1.89119	0	0	0	0	0	0	10.8469	-1.76362
MYC	-0.563964	0.950761	0.372871	-1.15468	0.532163	-1.00303	-1.67937	-2.18955	-0.377637	-1.36613	-3.4361	-2.60915	10.7921	5.55004
Insulin	1.81655	1.73333	-0.730759	0.935382	1.01311	1.37455	-0.455526	0	-1.11846	-1.0809	-0.500441	-1.38157	10.6791	0.885013
rosiglitazone	1.60372	1.30843	3.10824	1.46085	2.22327	2.60241	1.36425	0	-0.394294	0.749725	0	0	10.5872	-0.045903
MAPK1	2.23934	1.55693	1.41196	2.31255	1.70147	1.77651	0.957353	0	-0.0403896	-0.499631	0	0	10.5814	0.834288
NUPR1	0.748455	0	0	0	-1.97566	0	-0.688247	-3.12772	0	-2.5	-2.64575	-2.68328	10.4178	6.73718
clofibrate	0	1.04999	0	0	0.454251	-0.205105	-1.9868	0	-0.491479	-2.23607	-2.23607	-1.90641	10.156	4.70112
SATB1	-0.782881	-0.590624	-1.17838	0	0	0	-2.22801	-2.41659	-1.83238	-1.77666	-2.42272	-1.99803	10.1225	-2.83146
ATF4	-0.35945	0	0	0.410974	0	0.135471	-2.56659	-2.17766	-2.56943	-1.9793	0.0397709	-0.592756	10.033	-5.68729
HNF4A	2.29089	2.92745	3.19062	2.46	3.14383	3.15912	0	0	2.1974	2.82594	0	2.3221	9.82647	-3.30464
bufalin	1.91237	2	2.2188	0	2.23607	1.38675	0	0	0	0	0	0	9.75399	2.50835
pirfenidone	2.18275	1.09545	2.18275	2	2.40098	2.2	2	-0.211341	0.132891	0.593732	0	0	9.54665	0.187786
AHR	-0.145919	0.518216	0.49867	0.200563	0.467778	-0.211833	-2.28639	-1.55233	0	-1.20427	-1.71797	-1.22508	9.31352	0.723052
cobalt chloride	2.59772	0	1.08845	-0.836753	-1.09667	-0.163144	0.0166968	-1.2815	-1.11176	-2.55727	-1.66032	-1.08912	9.27287	8.71287
sulindac	1.98248	1.38675	1.66448	0.896258	1.66448	1.66448	0	0	0	0	0	0	9.25893	0.808494
rottlerin	-0.673717	0	0.472887	0	0.881039	0	-1.02565	-2.14905	-2.14905	-1.29313	-1.04595	-0.78697	9.12999	-3.27956
RHO	-0.707107	-1.88982	0	-0.707107	-1	-0.333333	-2.82843	-2.44949	-2.23607	-2	-1.66667	-2.44949	8.99277	-1.95432
GW501516	0	2.19977	2.78592	1.80038	1.03923	1.88792	0	0	0.720637	-9.42055e-17	0	0	8.99258	0.978799
CCL5	0.866921	0	0	0.536455	0.35132	0.244203	-0.548387	-2.2188	-2.2188	-1.91237	0	0	8.89725	-3.33868
MAPK12	0	1.88562	1.88562	1.88624	1.88562	1.88562	0.580381	0	0	0	0	0	8.84833	-1.30586
CEBPA	1.40574	3.15316	2.79615	1.99198	1.55	2.35066	2.86228	0	0.854101	0.706225	0	0	8.82509	4.47256
linsidomine	1.63299	1.13389	2.44949	1.06448	2.44949	2.64575	0	0	1.92154	0.817624	0	0	8.63694	0.160569
KLF15	0	1.90657	2.1229	0	2.1183	2.72668	0	0	0.334855	0	0	0	8.53959	-0.48065
NFkB (complex)	3.40839	1.19151	0	0.387864	0.131449	1.4598	0	-0.644146	-1.11851	-0.191953	0	0	8.53361	1.05008
SP3	0.978523	0.804722	1.90051	1.45359	0.504453	0.863792	0.957518	0	0	-0.471405	-1.97566	-0.471405	8.46654	4.73791
5-O-mycolyl-beta-araf-(1->2)-5-O-mycolyl-alpha-araf-(1->1')-glycerol	2.7196	0	0	0	0	0.632456	0.377964	-1.88982	-0.816497	-1.63299	0	-1.13389	8.4473	2.52568
mono-(2-ethylhexyl)phthalate	0	2.39335	3.21813	0	2.63036	2.63245	0	0	0	2.4327	0	0	8.44159	-2.08403
Growth hormone	2.05812	1.67257	0	0.806452	1.44647	2.37233	-0.930433	0.351146	0.813011	-0.780678	0.563711	0	8.33918	-0.443873
C5	0.52276	-0.267402	0	0	0	0	-1.06531	-0.81275	0	-2.18275	-1.36726	-2.58595	8.26939	4.51326
MAPK9	1.71549	1.91196	1.76156	0.967953	1.32222	1.7261	-0.675763	0	0	0	1.33793	0.486202	8.25691	-1.12717
CSF3	1.33007	0	0	-1.08949	0	0	-0.94299	-2.4327	-2.44949	-2.18275	0	0	8.24851	-1.22287
PPARD	0	1.82849	1.66818	0.710572	1.25556	1.13532	-2.18267	0	0.552656	0	0	0	8.22814	-1.2348
telmisartan	0	1.96116	1.96116	0.993683	2.20128	2.20128	1.10334	0	0	0	0	0	8.21523	-0.370581
mir-133	2.23607	0	2	0	2.23607	1.63299	0	0	0	0	0	0	8.10513	0.367007
MAP3K8	2.87508	0	1.58013	2.54901	1.72328	2.15946	0.865681	0	0	0	0.333333	1.63299	8.05496	-3.07719
AGER	2.18401	1.75048	1.62673	0.642589	1.79077	1.47576	1.10934	0.270364	0.576297	0.0444994	-0.478636	-0.0724761	8.02094	4.11471
KRAS	-0.288321	0.195275	0.463967	-0.338262	-0.563884	0.0530372	-1.2027	-1.12291	0.429004	-2.32644	-2.58007	-1.67442	7.99934	5.90435
Pka	2.20128	1.91265	0	0	0	1.96931	0	0	-1.91005	0	0	0	7.99329	0.234573
thyroid hormone	2.34765	1.15857	2.09147	1.84211	1.41146	1.41146	0	0.727607	0	1.56134	0	0	7.97376	0.0989302
potassium chloride	2.57948	1.9796	0	0	1.98041	1.42062	0	0	0	0	0	0	7.96012	1.15806
1-(carboxymethylthio)tetradecane	0	1.96865	1.96865	0.958315	1.96865	1.96865	0	0	0.882498	0	0	0	7.95041	-0.0758173
HIF1A	0.660245	0.29804	0.165822	-2.675	-1.46588	-0.612389	-1.81598	-1.50915	-1.03989	-2.96191	-2.27047	-1.9173	7.88555	8.66203
estrogen receptor	1	1.27098	1.57512	1.68043	2.31714	1.31507	-0.0773823	-0.717958	1.62736	0.268507	0	0.23355	7.82467	-1.13658
benzo(a)pyrene	-0.198595	0.484983	0.181462	0.620651	0	0.273087	-1.98248	-2.44949	0	0	0	-2	7.79356	-2.85786
PPARGC1B	0	0.403992	1.35553	0	0	0	0	-2.37577	-2.18093	0	0	-1.36717	7.6834	-1.43001
TLR7	1.41802	0.207479	0	2.10109	0	0	0	-1.98136	-1.95451	0	0	0	7.66246	-4.41147
pirinixic acid	0.203542	1.57538	0.487817	-1.33953	-0.519471	-0.203361	-1.00074	-0.997303	0.216473	-2.31712	-2.00928	-1.29938	7.61173	8.17331
ALDH1A2	1.13389	0.377964	1.88982	2.12132	2.44949	1.66448	0	0.447214	0.447214	1.38675	-0.239046	0	7.59484	-3.08689
bromobenzene	1.88982	2.11058	1.66667	0	0.377964	-0.377964	0	0	0	0	-1.88982	0	7.55689	7.55689
dextran sulfate	1.82996	2.1988	0	1.30778	0	2.198	0	0	0	0	0	0	7.53454	0.52298
BNIP3L	2	0	2.12132	1.88982	1.41421	1.88982	1.63299	-1.41421	0	0	0	1.63299	7.46341	-2.48675
BMP4	0	0	-2.16173	-1.36577	-0.401553	0	-0.884918	-2.42261	-2.39551	-2.20945	-1.2165	-2.23819	7.43813	-0.433293
fenofibrate	0	2.4636	2.52127	0.577656	1.67168	1.78145	0	0	0	1.64361	0	0	7.37205	-0.689526
IL1	2.85351	0	0	0.060481	0	0	-0.319562	-2.29559	-1.67956	-0.364304	0.201324	0	7.37168	-1.3387
PSEN2	2.35907	0	1.93793	0	1.88982	1.93793	0	0	-0.0319275	0.820303	0	0	7.33637	-0.382982
butyric acid	0.309312	0.422059	0.743612	1.3243	1.97053	0.945177	0.22468	-1.61239	-0.32886	0.859696	-0.506664	-0.156492	7.23502	-4.67814
TREM1	1.95664	1.89819	1.51849	0.856973	0.685994	1.4368	0	0	0	-6.03089e-17	0	1.17295	7.18014	1.22061
MTORC1	1	0.447214	0	-0.185695	0.2	1	0	0	-2.2	-1.09109	0	-1.4	7.15261	0.723998
D-glucose	1.31991	1.34795	0.0901514	-0.185625	1.22934	0.675756	-0.142399	-1.08068	-0.698372	-0.711385	-0.000927744	0	7.11125	-0.170594
Ige	2.41512	2.41771	1.35168	0.992815	1.02899	1.97553	0	0	1.9799	1.09109	0	0	7.11085	3.07598
SYK	1.63299	0.852803	0.777029	0.953583	1.2376	0.956183	0.0588235	0	-1.06749	-0.152499	0.640184	-0.152499	7.08367	-1.22839
PPARA	-0.425128	2.22792	2.24065	-0.594212	1.60978	1.68587	0.313474	0	1.34416	-0.974461	0	-1.01015	7.07185	4.98425
ADCYAP1	1.55097	0.799671	3.22256	0	2.86396	1.86452	0.803852	0.474957	1.51036	0.214967	0.261938	0	7.0356	3.15699
mir-27	1.95283	1.95283	1.02565	0	1.02565	1.02565	0	0	0	0	0	0	6.9826	2.88002
FLI1	0	0	0	-1.01234	-1.91005	0	-1.94145	0	-0.931266	-2.33223	-2.41391	-2.21321	6.90968	7.00902
carrageenan	1.98248	1.09109	0	1.96089	0	1.97246	0.102041	0	0	0	0	0	6.90488	-0.75774
cycloheximide	-0.630171	-1.68931	-1.3249	-0.435214	-0.833756	-0.07517	-2.33021	-3.29155	-2.65389	-1.86228	-1.23035	-0.456396	6.83617	-7.02686
TO-901317	2.1881	1.54855	1.00993	0	0.958419	0.965539	1.57973	0.132703	-0.415788	0.136239	-0.235061	-1.35214	6.82486	5.57023
FBN1	1.43208	0	1.43208	1.69775	0	0	0	-0.152499	0	0.390567	-1.43208	-1.06749	6.82341	3.12291
HAND2	0	0	-0.227038	0	0	0	0	0	0	-2.21321	-2.61861	-2.21565	6.82043	6.82043
CEBPB	0.798189	3.06725	2.50648	1.93709	1.70345	1.762	1.6216	0	2.01494	1.32886	0	0	6.80906	3.27706
D-galactosamine	2.4004	0	0	2.16679	1.94066	2.16594	0	0	0	1.96502	0	0	6.70877	-5.83802
BMP7	0	0.789755	0.966647	1.57552	1.32777	1.46627	0	0	0	0	-0.559112	0	6.68508	-2.05405
androgen	1.89737	2.11058	2.52982	1.41421	1.62964	0.923381	1.2376	0.956183	1.63299	0	0	0	6.67823	6.3973
panobinostat	1.34164	0	2.44949	2.23607	0	0.640184	0	0	0	0	0	0	6.66738	0.914878
Y 27632	1.94895	2.78144	2.82843	2.78144	2.55629	2.55629	2.18643	0	2.18643	2.18643	0	2.23607	6.65747	-0.38483
MEF2C	0	0	0.718543	0	0	0	0	0	0	-1.75096	-2.40166	-1.75096	6.62213	6.62213
CD40LG	1.13174	-1.10642	-0.975742	0.446856	-0.984212	0.0726442	-0.850896	-2.67617	-2.55772	-0.993737	-0.453591	-0.472612	6.58959	-4.65056
camptothecin	3.54475	2.25887	1.30534	0.152156	-4.39236e-17	0.28997	0	0	1.378	-1.38675	1.0401	0	6.51974	8.39148
TBX5	0	0	0.396526	0	0	0	-1.34164	0	0	-1.35168	-2.05517	-1.35168	6.49668	3.8134
cerivastatin	-0.124269	-1.12213	0.0454911	0.930353	1.15591	1.27971	0.598482	-1.34523	-0.511885	-0.823005	-0.4496	-1.79678	6.49308	-2.75613
GATA4	1.44949	0	0.563316	1.20359	0	0.147097	0	0	0	-1.25752	-1.8544	0	6.47541	3.77404
ramipril	-0.377964	-1.34164	0.816497	0.816497	0.447214	0	-0.447214	-1.34164	-0.816497	-0.816497	-1.63299	-1	6.41544	-1.32268
RARG	2.21321	0	0	0	1.98248	2.21321	0	0	0	0	0	0	6.4089	-1.98248
NEUROG1	0.333333	0	0	0	2.33333	1.66667	0	-1.13389	-1.26491	0.333333	0	0	6.3988	-6.3988
Cxcl12	0	0	0	0	0	0	0	0	-1.97021	-2.14098	0	-2.20807	6.31926	2.37884
oleic acid	-0.435895	2.43935	2.63582	0	2.24474	2.6419	0	0.928477	2.27833	0	0	0	6.3191	2.95945
HOXA9	0	1.97685	2.17258	2.92515	2.6295	2.4327	0.896258	1.66448	0.128037	1.38675	0.896258	0.896258	6.26875	-4.32841
mir-193	0	2.23607	2.23607	0	1.63299	0.156174	0	0	0	0	0	0	6.2613	2.68297
GAPDH	0.377964	0	0.377964	0.377964	0	0.377964	-1	-0.447214	-1.13389	0	-1.34164	-0.816497	6.2511	-0.42297
CD40	0.173439	-1.24562	0	-1.0012	-0.398979	-1.03324	-2.09363	-2.43147	-3.05083	-0.790324	-1.37441	0	6.23506	-4.04995
MIF	0.410886	0	0	0.579779	0.34497	0.969394	-1.42958	0	0	-1.05076	-1.14161	-0.29228	6.21926	-0.42819
GATA1	0	0	0	0	0	0	-0.467606	-1.91005	0	0	-1.86944	-1.95083	6.19793	1.44262
HDAC2	0	0	2.2188	1.91237	2	2	0	0	0	0	0	1.98248	6.14869	-5.67605
CR1L	0	0	0	0	0	0	0	-2	-1	-0.557086	-2.12132	-0.447214	6.12562	0.12562
ADIPOQ	1.20019	-0.153884	0	0	0.583269	0.583269	0.530835	-2.39668	-1.60221	-0.438211	0	0	6.11911	-3.15008
acetaminophen	0.5608	0.697982	-0.86957	-0.0466873	-1.09246	-0.103448	-1.33199	-0.83205	-0.301511	-1.82951	-1.26566	-1.39113	6.09846	3.65256
TLR3	1.93962	0.243049	0	1.05479	0.405763	0.601218	0.375839	-1.02828	-2.18469	0.203237	0.78028	0	6.09806	-3.69975
clozapine	0	0	0	0	0	0	0	-1.94145	-2.16777	0	0	-1.94145	6.05068	-2.16777
carbamylcholine	2.19046	0.966282	0.616766	0.950382	1.63001	0.939613	0.34641	0	0	0.911322	0	0	6.03578	-0.311415
POMC	1.99023	1.78292	2.22774	0	0	0	0	0	0	0	0	0	6.00089	6.00089
isobutylmethylxanthine	1.85929	1.98187	1.88463	1.28868	1.44287	1.76525	2.15632	0	0	0.923381	0	1.1767	5.96618	1.28522
PPARG	-0.56091	1.75998	1.76655	-0.795679	1.15795	1.02014	1.24267	0	-0.13002	-0.79486	0	-1.8949	5.92514	5.38561
CDKN2A	1.45859	0.753589	1.84713	0.422846	1.49884	1.14672	0.0912666	-1.0429	-0.221458	0.5165	0.740268	1.14484	5.89919	-2.5838
gemfibrozil	0	0.842424	0.298557	-1.35583	0.298557	-0.0396214	0	0	0	-2.21717	-1.98086	-1.64954	5.89165	8.08544
SCAP	0	-0.263158	0	0	0	0	0	-2.19531	-1.97712	0	0	-1.96396	5.87323	-2.47163
medroxyprogesterone acetate	1.20759	-0.231028	1.24275	0.315959	1.27947	0.925698	0.172921	-0.252574	-1.06081	0.0294289	0	0	5.85147	-1.47171
troglitazone	0.458387	0.627737	1.64502	0.375717	0.278248	0.228938	-0.267036	0	-0.85069	-1.11914	0	0	5.85091	1.84965
candesartan	2.15555	0.475191	2.4004	0	0	0	0	-0.817624	0	0	0	0	5.84876	4.21352
FOXO4	1.6636	0.816497	0	-0.198517	-0.61017	-0.92582	-1.1767	-1.47959	-1.41421	-0.392232	-0.821995	0.2	5.83032	1.15833
bezafibrate	0	1.34641	1.89292	0.401864	0.823686	1.3362	0	0	0	0	0	0	5.80108	0.677583
D-fructose	0	0	1.98248	1.66448	1.06749	1.06749	0	0	0	0	0	0	5.78194	-1.81698
RELA	2.49856	-0.150797	-1.00559	-0.18734	-0.782536	-0.282242	0	-2.28677	0	-1.90138	-1.48075	0	5.75895	3.68965
ATP7B	0	-0.377964	0	0	2	2.23607	0	-1.88982	-1.41421	0	2.23607	-0.816497	5.74257	-9.33764
wortmannin	0.348025	1.59651	2.97539	1.88087	1.63701	0.0848108	1.00721	0.433619	0.831485	0.952421	-0.442194	0	5.74007	3.07933
resveratrol	0	1.45986	2.11391	0.488753	1.3857	1.49489	0	0	1.21114	0	0	0	5.73197	1.41556
BGN	0	1.09109	0.928477	1.15404	1.4	1.09109	0	0	0	0	0	0	5.66469	-1.62556
HRAS	-0.69174	-0.848368	-1.26675	-1.52673	-2.34671	-1.67848	-2.67697	-1.232	-0.756619	-3.22375	-3.51293	-2.6134	5.65691	7.42956
FN1	2.21255	0.356079	-0.165758	0.240183	-0.884902	0.640979	0	-0.818776	-0.868946	-0.902781	-0.412924	-0.25315	5.65571	2.28774
F7	1.01865	0.0452216	-0.19803	-0.920575	0.0425243	0.739014	-1.52753	-1.45521	-1.76282	0	0	0	5.47236	-3.74068
Ifn gamma	0.685367	0.448111	-0.0865485	1.096	0.985844	0.766154	0	-1.17833	-0.80829	0	0	0.431124	5.45042	-4.21881
tributyrin	0.426401	-0.562544	0.426401	0.436852	0.0824786	-0.282216	0	-1.66448	-1.38675	-1.25357	-0.569803	0	5.40197	-1.17472
cyclic AMP	0	2.02431	1.77806	2.48168	0	1.1939	0	0	0	0	0	2.08495	5.393	-1.95817
let-7a-5p (and other miRNAs w/seed GAGGUAG)	0	0	2.31658	2.38056	2.06203	1.76617	0	0	0	1.2585	0	1.98014	5.28669	-7.13083
IL1A	2.63155	-0.0450305	0	0.1998	-1.25358	0.228465	0	-1.64596	-1.84831	0	0	0	5.25548	-0.082438
deferoxamine	1.09531	-0.176227	0	-2.04186	-1.50659	-1.15915	-0.695401	-2.35625	-1.76699	-1.97863	-1.34188	-0.879224	5.22985	5.00777
CREB1	1.23509	0.677199	0	0	0.853165	1.72287	0	0	-1.09109	0	0.410187	0	5.16923	-2.16502
RET	0.624695	0	0.197661	-0.447071	-0.414515	0	-1.95083	-1.32453	-1.10782	-0.784987	0	0	5.12895	-1.91426
miR-1 (and other miRNAs w/seed GGAAUGU)	0.361696	0.122281	1.40368	1.72528	3.01596	1.18805	0.0283327	-0.396444	0.00521495	1.85579	0.282014	0.917448	5.12459	-7.45979
arsenic	1.9868	1.9868	0	0	1.13137	0	0	0	0	0	0	0	5.10497	2.84223
FGF4	0	0	-1.1094	0.650945	0.650945	0.650945	0	0	-1.9799	0	0	-2.21321	5.03654	-2.82892
EPO	0	0.762571	0	0	0	2.0767	-1.95083	0.322045	-0.531564	0	0	0	4.99963	-3.47448
FGF1	0.355788	0.467337	0	-1.32819	-0.188154	-1.14066	-1.06232	0	0	-2.01049	-1.74186	-2.00832	4.98911	8.17848
TNC	0.6	-0.447214	-0.174078	-1.31579	0.112509	-0.377964	0	0	-1.06749	-2.2188	-2.2188	-1.06878	4.97134	5.99885
peptidoglycan	1.36352	0	0	1.20601	0	0	0	-2.40008	0	0	0	0	4.96961	-2.24256
N-acetylsphingosine	1.75096	0	1.11772	0.687621	0	0.727607	0	0	0	-0.862777	0	0.207514	4.93917	2.10871
ACVRL1	0	1.1094	1.1094	1.98248	2.38992	0	0	0.130189	0.762493	0.762493	0	0	4.93603	-2.02342
okadaic acid	0.259854	0.489455	-1.20226	-0.672409	-0.753934	-0.292776	-1.26857	0	0.101122	-2.39112	-1.33297	-2.20043	4.9199	6.02324
NRIP1	2	0.25351	0.661976	0	0	0	0	0	-2	0	0	0	4.91549	0.915486
ARNT	0	0	0	-1.446	-1.446	-0.314347	0	0	-1.96865	-1.96865	-2.20723	-1.96865	4.90684	7.38223
reactive oxygen species	0.396059	1.6283	2.41404	0.818801	0	0	0.588191	0	0	-0.218218	0	0	4.88723	4.42601
DETA-NONOate	1.71936	2.59542	2.39511	2.32616	1.7931	2.20737	2.11399	0	0	1.51647	2.18601	2.38956	4.83049	-3.5948
miR-16-5p (and other miRNAs w/seed AGCAGCA)	1.70091	2.08972	2.23971	0	2.02733	2.33508	1.96764	-0.244463	-0.277191	1.80189	2.32422	0	4.82065	-1.01219
KIAA1524	-0.4159	1.84111	2.20825	2.78861	2.20723	3.1205	1.29036	0.842484	0.576018	1.42266	1.09317	1.71808	4.80703	-6.00794
THBS4	0	0	0	-0.316228	0	0	0	0	0	-1.97566	-1.18322	-1.96116	4.80381	5.43626
PDGF BB	2.32147	-0.136467	-0.759419	-0.361932	-1.27849	-0.422597	-0.2663	-1.28423	-0.955976	-1.45141	-0.438613	-1.00184	4.76094	3.87396
NOD2	0	0	-0.551075	-0.0834655	-0.463699	-0.117086	0	0	0	-1.9799	-1.9799	-1.9799	4.72437	6.05287
CAV1	0	1.1767	0.596948	0.410187	1.18689	1.1319	0	0	0	0.369406	0.128363	-0.712677	4.71753	-0.740424
ERK	1.63582	0.644554	-1.73453	0.100647	-1.453	0.106724	-0.686114	-0.695764	-0.8412	-1.34291	-0.169259	-1.67362	4.70908	2.75419
RORA	0	2.13459	2.12132	0	0	0	0	0	-0.447214	0	0	0	4.70313	3.8087
1,2-dithiol-3-thione	-0.33585	0	0.796435	0	0	-0.269919	-2.53329	-1.98279	0.0623177	0	0	0	4.64443	-3.72326
tacrolimus	1.45964	0.211341	0.834675	0.0378777	0	0	0	0	-1.25471	-0.557086	-0.27735	0	4.63268	2.0475
salmonella minnesota R595 lipopolysaccharides	2.25593	1.08365	-1.34857	0.779074	0.790462	1.43773	0.955543	0	0	-0.314347	0.38829	-0.647059	4.61585	0.512405
INSR	-0.518476	1.91005	2.27146	-1.46059	1.15655	1.4627	-0.727607	0.787562	2.13767	0	-0.896258	-1.06749	4.58781	6.66574
SQSTM1	2.125	1.09528	0.743128	0.621154	0	0	0	0	0	0	0	0	4.58457	3.34226
silibinin	1.02147	1.24081	1.85272	1.40986	1.32893	1.50766	2.19543	0	0.69192	0.912431	0	0	4.56166	1.84346
L-triiodothyronine	0	1.77706	2.38163	1.01395	0.583221	0.555734	0	0	1.80978	0	0	0	4.50182	3.81557
miR-124-3p (and other miRNAs w/seed AAGGCAC)	0	0	2.18854	0	1.74673	0	-0.22723	0	0	-0.327561	0	0	4.49006	0.542145
GSK3B	0	2.13081	2.59968	1.37505	1.29193	0.840891	1.96171	0	0	0	0	1.79276	4.4839	1.39156
CREM	0.0868197	-0.305094	0	-0.842484	0	0	-1.8155	-1.95962	0	0	-0.574415	-1.19452	4.4833	-1.38198
4-phenylbutyric acid	0	0	0	-1.93793	0	0	0	-2.23607	-2.23607	-1.91404	0	0	4.44825	-0.62017
glucocorticoid	1.92062	2.71824	3.0914	1.97981	2.63336	2.229	1.38013	2.42258	1.63139	0.945921	1.54804	2.20776	4.43661	1.62047
TAF4	0	0	0	2.21565	2.21565	2.21565	0	0	0	2.21565	0	0	4.43129	-8.86259
TSC1	2.21321	0	2.21321	0	0	0	0	0	0	0	0	0	4.42642	4.42642
ESRRA	0	0	0	0	2.41471	2.00952	0	0	0	0	0	0	4.42423	-4.42423
pioglitazone	0	1.365	0	0.386436	1.34082	1.47954	0	0	0	0.151866	0	0	4.41993	-1.99366
vinblastine	-0.137361	0	0	0.970143	0	-0.137361	0	-1.98248	-1.73205	0	0	0	4.40995	-4.68467
tetrachlorodibenzodioxin	0.154289	0.516057	-0.3341	0.777918	3.60414e-05	-0.491122	0	-1.64146	0	-1.08512	-1.05456	0	4.40422	0.547636
bortezomib	1.01552	2.54987	2.14831	-0.374176	0	0.787232	0	1.87455	0	-0.479039	0.283784	0.0488556	4.39861	7.3216
TLR4	1.85135	0.851467	-0.403196	0.598389	0.642458	1.05963	0.0810217	-0.985621	-0.725498	0.551054	1.26483	0.0222279	4.39208	-3.46906
CSF1	1.90478	0.46636	0	-0.172728	0.0569005	1.21055	-0.859754	0	0	0	0	0	4.32561	0.416672
IRAK4	0.414214	0.421825	0	2.18792	0	1.28698	0	0	0	0	0	0	4.31094	-2.63886
TLR9	1.98699	0.605778	0	1.24944	1.24426	1.48744	0.992835	0	-1.94874	1.15082	1.28717	0.8068	4.28502	-5.58907
USF1	1.7837	1.98086	0	0	1.02895	0	0	0	0.520967	0	0	0	4.27254	3.25658
P38 MAPK	1.16974	0.694471	-0.204184	0.957062	0.921288	0.643056	-0.369376	0.123223	-0.963234	0.388138	0	0.737744	4.26494	-3.19665
PAF1	1.88982	0.522233	0.928477	0.522233	-0.447214	0.377964	0	-0.447214	0	0	0	0	4.24073	2.44033
glutamine	0.479022	0.893507	1.40028	1.81327	0.660127	1.2027	1.2637	0	0	0.945611	0	0	4.23959	-0.585194
nitric oxide	1.27426	0.988166	-0.605716	-0.785499	-0.706237	-0.497211	-0.420693	-1.0423	-1.5445	-1.56003	0	0	4.23529	2.19819
WT1	0.295516	-0.243681	0	-0.258606	0.184601	0.184601	-1.2464	-1.04407	-0.648298	-0.327166	0	-0.764672	4.19304	-1.9057
homocysteine	0.921635	-0.290688	-0.88695	0	-0.912011	-0.549122	-0.718642	0	-1.03832	-1.00032	-1.47071	-1.67037	4.18123	3.58957
PP2/AG1879 tyrosine kinase inhibitor	0.707107	0.507933	1.7021	1.64317	1.0973	1.91005	1.98248	0	0.152106	1.25357	0	0	4.1795	-0.85235
etoposide	1.16465	0	0	2.31445	0.684388	0.382069	0	-0.0950382	0.73646	-0.269255	0	0	4.17339	-1.30559
FMR1	0	0	0	2.20043	1.96396	0	0	0	0	0	0	0	4.16439	-4.16439
DOCK8	0.632456	0.333333	0	1.66667	0.707107	2.33333	0	0	-0.377964	0	1.88982	0	4.16104	-6.0091
STAT4	1.33413	0	0	-0.789472	0	0	-1.06311	0	0	-1.72637	-0.247228	-0.577447	4.15881	3.61154
NFKB1	1.08644	-1.06276	-0.243548	-0.735546	-0.137965	-0.513053	0	-2.15541	-1.21168	-1.53238	-0.858022	0	4.15106	0.190011
GNRH	1.99595	1.32721	0	0	1.12333	0	0	0	0	0	0.30054	0	4.14594	1.89929
atorvastatin	0	-0.490751	0.426892	1.12405	1.12107	1.12107	0	0	0	-0.140438	0.194999	-0.88684	4.13462	-2.59778
IL17A	2.79668	0	0	0	0	2.07838	0.581906	0	0	0.165133	0	0	4.12803	1.13507
ABCB4	0	0	0	1.90133	0.816497	1.34164	0.132453	0	0	0.381314	-0.490261	0	4.03596	-3.81807
miR-296-5p (miRNAs w/seed GGGCCCC)	0	0	2.42536	2.80365	2.21321	2.21321	0	0	0	2.15666	1.25357	2.21321	4.032	-10.4282
W7	0	2	2	0	0	0	0	0	0	0	0	0	4	4
tosedostat	0	0	0	0	0	0	-2	0	-2	0	0	0	4	-4
miR-29b-3p (and other miRNAs w/seed AGCACCA)	-0.655269	0	0.530564	-0.965046	0	-1.47083	0	0	0	-2.5021	-2.26958	-1.77221	3.98332	8.85506
NR1I2	0	0	0	1.15088	0	1.43889	0.05547	0	-1.98248	0.544781	0	0	3.972	-5.06157
mitoxantrone	0	0	1.95283	1.95283	0	0	0	0	0	0	-0.0628695	0	3.96854	0.0628695
ELANE	0	0	0	1.98248	0	1.98248	0	0	0	0	0	0	3.96496	-3.96496
MST1	0	0	0	0	1.98248	1.98248	0	0	0	0	0	0	3.96496	-3.96496
GnRH-A	1.85695	0.518321	0	0	0.557086	0	-1.02565	0	0	0	0	0	3.95801	0.792543
SAT1	0	1.97438	1.97438	0	0	0	0	0	0	0	0	0	3.94877	3.94877
NPR1	0	0	0	0	0	0	0	-1.96865	-1.96865	0	0	0	3.9373	-3.9373
EPAS1	1.18958	0	0	-0.367112	-1.23713	-0.935377	-1.13084	0	-0.486579	-1.51723	-2.14969	0	3.9343	5.7787
ICAM1	0.781533	0.539875	-0.133923	0.860815	0.998213	0.88073	0	0	0	0	0	0	3.92724	-1.55227
mir-1	0.239046	-0.478091	0.646997	1.60074	1.60074	0.307794	0	-0.128037	-0.128037	0	0	0.27735	3.89594	-3.63474
methamphetamine	0.930964	1.9799	0	0	0.0130168	0	-0.969346	0	0	0	0	0	3.89323	1.9285
MALP-2s	1.21854	0	-0.2	1.47409	0	1.4	0	0	0	0	0	0	3.89263	-1.85554
cigarette smoke	2.1522	0.528838	0	1.83577	0	0	0.910281	0	-0.218218	0.507978	-0.570499	0	3.88726	1.59985
S-adenosylmethionine	0	0	1.94066	0	0	0	0	0	0	0	-1.94477	0	3.88543	3.88543
SPDEF	0	0.707107	1.58526	1.11688	0	0	0	-1.13389	0.447214	0.213201	0	0	3.88272	0.275604
IgG	-0.362143	-0.46246	-0.266898	-0.561934	-0.207711	-1.38574	-0.43425	-0.705064	-1.3606	-0.346348	-2.39916	-1.88205	3.88059	3.19152
CLDN7	0	-0.480384	-0.909718	-0.548282	-0.909718	0	-0.933257	-1.03479	-1.67748	-1.93733	-1.12724	0	3.862	-0.513063
hemin	-0.0923514	0	0.239983	0	0.600284	0.600284	0	0	0	-0.713714	-0.712677	-1.08197	3.85656	1.45542
NFE2L2	-0.175292	1.80518	0.942274	0	0	0.00504933	-0.625593	-1.05011	1.20147	-0.317904	-0.46695	0	3.83629	2.87774
vanadate	0	0	0	1.06749	0	0	-0.492366	0	0	0	-1.13137	-1.13137	3.8226	0.702886
imatinib	0	-1.54303	1.2004	1.43109	0.429537	0.0141762	0	0	-2.39205	0.128037	0	0	3.79619	-4.73752
Ap1	2.15744	0.264767	0	0	-0.74185	0.0396115	-0.392061	0	-0.553373	-0.779751	-0.34303	0	3.78818	3.30179
mir-34	0	1.95432	1.44878	0	1.44878	0	1.18792	0	0	0	-0.122185	0	3.78615	3.26443
p70 S6k	0	-0.762493	-0.27735	-1.1094	-0.27735	-0.27735	0	-1.38675	-1.43208	0	-2	-1.66448	3.77936	1.46991
EIF2AK3	1.57914	0.737481	0	0	-0.415831	1.24947	-0.625768	0	0	0	0	0	3.77603	0.85722
linoleic acid	0.152106	1.76679	1.61661	1.07777	1.94684	2.37374	0	2.21321	2.15286	0	0	0.797395	3.77039	1.70583
tretinoin	0.275895	-0.222701	0.941446	2.06416	0.671333	1.08274	0.630791	-1.45817	-1.89905	0.270634	2.6317	0.876934	3.76004	-9.32929
Laminin	0	-1.08713	-0.29905	0.341882	0.643536	0.636613	0	-1.96396	-1.94477	0.390567	0	0	3.75402	-7.3075
LIPE	0	2.13767	1.76505	0.307794	1.29399	0.923381	1.34164	0	1.34164	0	0	0	3.7446	4.06083
fatty acid	0	0	0	1.78537	1.93415	2.15758	0	0	0	0	2.16594	0	3.71117	-8.04304
SMAD7	0.178359	-1.11623	0.0649533	0.452359	0.0859074	-0.898075	-1.31164	-0.149071	0.842989	-0.917145	-2.1367	-1.23625	3.67509	3.15926
SMARCB1	1.11772	0	1.8281	0	0	2.36598	0	0	0	0	1.64996	0	3.66184	-1.07013
Collagen type IV	0	0	0	0	-1.34164	0	0	-1	-2	-2	0	0	3.65836	0.341641
PTPRJ	1.26491	0	-0.377964	1.41421	0.377964	1.41421	0	0	0	0	0.447214	0	3.64612	-2.76666
NR4A3	0	0	2.20089	0	0.888635	0.0306426	0	0	0	-0.510491	0	0	3.63066	1.79211
poly rI:rC-RNA	2.01064	0.368436	0	0	-0.468883	0	-0.013017	0	-1.70238	0	0	0	3.6256	1.13256
LCK	1.92154	0	0	0	1.92154	1.92154	0	0	0	0	2.16606	0	3.59856	-4.08759
STUB1	0	0	0	0	1.67126	1.91485	0	0	0	0	0	0	3.58611	-3.58611
EGR1	0.610883	0.140028	-0.270864	-0.842599	-0.711412	-0.686054	0	-0.776413	-0.286171	-1.13255	-0.533862	-2.58799	3.55696	5.91192
Pam3-Cys-Ser-Lys4	1.10954	0.152984	0	1.29307	0	1.23273	0	0	0	0.244739	0	0	3.54359	-1.50802
THPO	1.06878	0	0	0	1.06878	1.40414	0	0	0	0	0	0	3.5417	-1.40414
N-acetylmuramyl-L-alanyl-D-isoglutamine	0.42902	0	0	1.61394	0	0	1.12855	-1.446	-1.15404	0	0	0	3.51444	-2.6564
MAP2K1/2	1.73097	0.762865	0	-0.63208	-0.602839	0.559662	-0.215666	0	0	-1.45831	0	0	3.49255	4.41173
LRP1	0	0	0	0	0	0	0	0	-1.25275	0	0	-2.20043	3.45319	0.947676
MYD88	1.63063	1.27185	0	1.72847	1.20627	0.985881	1.6831	0	0	1.04845	0.646251	0	3.44529	-1.02975
hydrocortisone	2.88231	1.16073	0	0.730887	1.76141	1.80265	2.13767	0.507093	0.543214	1.70561	0	0	3.44441	1.23046
captopril	-0.574173	-0.717927	0	-2.37497	-2.37497	-2.17956	-0.8409	-1.94168	-1.82243	-2.2188	-2.62109	-2.2188	3.44209	8.0911
HDAC1	0	0	0	0	1.11675	0	-1.76959	0	0	0	-0.552074	0	3.43841	-2.33427
SNCA	0	0	2.17707	1.25983	0	0	0	0	0	0	0	0	3.4369	0.917242
CLCN5	0	0	0	0	1.71499	1.71499	0	0	0	0	0	0	3.42997	-3.42997
FOXA1	0.404226	1.15708	0	0	0.864126	0.799086	0	0	0	0	-0.203653	0	3.42818	0.101751
CDK9	1.44454	0.532152	0	0	0	1.44454	0	0	0	0	0	0	3.42124	0.532152
Lh	3.27848	0	0	0	0	0	0	0	0	-0.138013	0	0	3.41649	3.41649
NR4A2	0	0	2.21565	0	0	0	0	0	0	-1.19465	0	0	3.4103	3.4103
BCL3	-0.079003	0.581858	0.831092	-0.365639	0.483768	0.222757	-1.16761	-0.579284	0.103975	-0.0923514	0	0	3.4101	-0.557502
HOXA10	0.727607	1.88209	0.710742	0.0731272	-0.218218	0.229416	-0.83205	1.28745	0.868243	-0.27735	-0.797724	-0.242536	3.39872	5.87736
GJA1	0	0	1.25357	0.862662	0.862662	0.862662	0.5547	0	0	-0.218218	0	0.11547	3.3896	-0.676972
CpG oligonucleotide	0.939576	0.807587	0	1.09207	0	1.00518	0	0	0	0.465747	0	0	3.37866	-0.815829
4-hydroxytamoxifen	0	0	-1.91873	-1.75093	-0.994135	-1.06003	-1.79703	-1.19675	-2.05697	-1.77666	-0.42796	-1.82386	3.3554	0.864098
LAMC1	0	0	0.848528	0	1.25275	1.25275	0	0	0	0	0	0	3.35404	-1.65698
epigallocatechin-gallate	0.757054	0	2.21812	1.52258	1.13119	0	1.00615	0	0	1.30314	0	0	3.31966	0.0244262
BMP6	0.821995	0	0	-1.05393	-0.622712	0	0	0	-2.20043	-1.96865	0	0	3.31443	2.26685
leukotriene D4	2.76037	0	1.35401	0.974744	0	1.31856	1.8031	0.452792	1.35401	-0.624695	0.136717	0	3.28576	5.91895
PRKCA	1.65968	0.33955	-0.496292	0.104828	-0.190261	-0.0422955	-0.350731	-0.536895	-0.300753	-0.358489	-0.358489	0	3.28056	1.15926
PSEN1	2.12353	0	1.61156	1.29159	0.575791	1.18161	1.86492	0	0	0.701832	0	0.93724	3.28009	0.911948
GC-GCR dimer	1.9799	1.13137	0	1.06749	0	1.06749	1.9799	0	0	0	0	0	3.26635	2.95619
EGF	2.34877	0.0841892	0.0826633	0.199522	-0.14533	0.453035	0.858651	0.0597846	0.266368	-2.28798	0.153066	0.707453	3.26551	4.62066
PI3K (family)	0	0	0	0	-0.396059	0	-1.38675	-0.923381	-1.34804	0	0	0	3.26211	-3.26211
REL	0.887066	0.228456	0	0	0.20795	-0.358489	-0.728082	-0.973399	-0.536895	-0.0532246	0	0	3.25658	-0.919092
adenosine	0.39831	-0.312814	0.50549	0.640347	0	0.50549	0	-1.51283	0	0	0	0	3.24965	-2.06768
tunicamycin	1.02074	1.39441	0	1.14587	-0.467891	0.891423	0	0	0	-0.336896	0.119993	0.974695	3.22675	0.0879538
RETN	0	0	0	0	1.31122	1.31122	0.519411	0	-1.10427	0	0	0	3.2073	-3.2073
SMAD5	0	0	0	0	1.2334	1.9609	0	0	0	0	0	0	3.1943	-3.1943
alitretinoin	0	0	-0.918747	0	-0.977573	0.00302699	0	-2.46418	-2.62109	0	0	0	3.19198	-5.02948
curcumin	-0.0930976	1.0647	2.1922	1.26394	1.45859	0.0787233	1.06867	0.562689	0.350265	0.780775	-0.109442	0.122819	3.18927	1.55003
uric acid	0	0	0	1.2058	0	0	0	0	-1.98052	0	0	0	3.18631	-3.18631
ERK1/2	1.11915	-0.98962	-0.856332	-1.15952	-0.772103	-0.882627	-1.56939	-2.18803	-0.767295	-1.02161	-1.17854	0	3.18381	-0.237118
E. coli B4 lipopolysaccharide	0.799132	0	0	0	0	0	0	-2.3809	0	0	0	0	3.18003	-1.58176
ESR1	-0.188237	0.171	-0.614137	-1.02201	-0.53391	-0.661089	-1.05536	-1.16571	-0.223411	-1.1801	-1.02205	-1.36777	3.16602	2.71107
3-methyladenine	0	2.14789	0	0	0	1.93215	-1.73205	1.34164	1.34164	0	0	0	3.12881	1.16697
pitavastatin	0	-1.06749	0	0	0	0	0	-2.21321	-1.9799	0	0	0	3.12562	-5.2606
acetaldehyde	1.95083	0	0	0.27735	0	2	1.10265	0	0	0	0	0	3.12554	0.77613
epoprostenol	0	1.98248	0	0	0	1.10265	0	0	0	0	0	0	3.08513	0.879836
methyl methanesulfonate	1.1214	0.128037	0	0	-0.38829	1.19523	-1	0	0	0	0	0	3.05638	-0.557498
let-7	-0.0263957	0	1.59211	0.176113	-0.159841	0.799593	0	0	0	0	-0.661313	0	3.04289	1.41116
SAMSN1	0.534522	0.301511	-0.27735	1.1547	0.632456	1.73205	0	0	-0.377964	0	1.41421	0	3.04164	-4.7527
NME1	0.352332	1.1767	0	0.352332	0.931266	0	0.352332	0	0	0	0	-0.580381	3.04068	1.17814
corticosterone	1.71065	2.41972	2.07121	0	0	0	1.10492	0	2.07238	0	0	0	3.02427	9.37888
IL1B	2.51221	-0.505326	-1.03908	-0.99455	-1.54637	-0.435634	0.726261	-1.33728	-1.77656	-0.830645	-0.828502	-0.984594	3.02258	4.20051
irbesartan	0	0	2.18643	1.86944	0	0.624695	0	0	0	0.105925	1.0664	0.495564	3.01268	-1.97559
Salmonella enterica serotype abortus equi lipopolysaccharide	1.79605	0.412393	-0.303239	0.115209	-1.1547	0.477334	0	0	0	-1.66667	0	0	3.00972	4.13403
HMGB1	0	0	0	0	0	0	0	-1.91347	-1.08856	0	0	0	3.00204	-3.00204
S-nitroso-N-acetylpenicillamine	0	0	0	0.886725	0	0	0	-0.640184	0	0	-1.45521	0	2.98212	-0.0716959
RNASE2	0	0	0	0	0	0	0	-2.21321	-0.762493	0	0	0	2.9757	-2.9757
ALB	0	-0.0470882	-0.0470882	0.261099	-0.0470882	-0.0470882	-0.427817	0	0	-0.605862	-0.915823	-0.915823	2.93807	1.74859
ANXA7	0	0.333333	1.26491	0	1.41421	1.89737	2	0	0	0	0	0	2.90982	0.286664
Ca2+	-0.0187731	0.920139	0	0.886354	1.33789	0.612954	0	0.232134	-0.0664272	0	1.00171	-0.336324	2.90747	-2.43551
alvocidib	0	0	2.36945	2.39007	1.40434	1.03294	0	0	0	2.17494	2.15672	0	2.86513	-6.78956
EGR2	0	-0.19104	0.633113	-0.444591	1.26054	0.642209	0	-0.307794	0	0	0	-0.632456	2.84048	-0.691426
lovastatin	-0.300399	0.198584	1.13372	1.59164	1.39036	0.538672	1.7931	-0.14261	-0.164847	1.05175	0	-0.821188	2.83637	-1.23369
Nr1h	0.574173	0.436059	0.40839	0.346833	-0.527703	-0.565886	0	0	0	0	-2.16366	0	2.83553	4.32904
NfkB1-RelA	0	0	0	0	0	0	0	0	0	-0.894825	-0.962107	-0.962107	2.81904	2.81904
fulvestrant	-0.404904	-1.07438	-0.0202506	0.0196244	-1.5262	-0.503041	-0.57735	-1.98938	-2.32458	0.0623564	-1.39386	-0.101567	2.81524	-2.94816
KDM5B	1.13833	0.399953	0	0	0	0	0	0	0.190885	0	-1.44598	0	2.79338	3.17515
Cg	3.65269	0.742132	0.24526	0.411337	-0.634868	0.251277	1.47831	0.702659	0.646145	-1.21993	0.285022	0	2.77562	8.37436
arsenite	0.270545	0.521263	-1.37855	-0.900605	-0.523533	-0.559205	-0.838384	0	-1.98932	-1.3123	-0.257532	-0.94519	2.77264	1.08391
IL6R	0.741642	0	0	0	0	0	0	-1.98494	0	0	0	0	2.72658	-1.24329
Creb	0	1.11656	0	-1.19594	0.323998	-0.0229893	-0.414515	0	0	-1.9796	0	-0.0923514	2.7081	3.66893
WISP2	0.707107	0.816497	1.13389	0	1.88982	1.13389	1.34164	0	1.63299	0	0	0	2.70658	2.60841
FSH	2.80465	-0.297261	0.400906	-0.765726	0.736741	1.1974	1.52596	0.143814	0	-0.342215	0.04783	0	2.70132	3.70405
dexamethasone phosphate	1.34164	0	0	1.34164	0	0	0	0	0	0	0	0	2.68328	0
MET	0.122782	-1.44681	0	-0.712628	0.245408	0.689705	-1.67183	-0.617111	-0.84992	-0.677544	0.0506984	0	2.66417	-4.05853
MITF	0	-1.13166	0	0	0.456633	0	0	-1.82914	-1.50391	0	0	0	2.65803	-4.92134
LEPR	-1.47059	0	0	0	0	0	-1.96861	-1.16615	0.5547	-0.440086	0	-1.09109	2.64065	-2.51947
suramin	1.15311	1.48556	0	0	0	0	0	0	0	0	0	0	2.63868	2.63868
MMP9	0.567149	-0.252319	-0.126247	-0.466219	0.302162	-0.231949	-0.511511	0	0	-1.11086	0	-1.21784	2.63279	2.40178
Pam3-Cys	1.75688	0	0	1.35543	0	0	0	-0.966282	0	1.446	0	0	2.63259	-2.01084
sulforafan	0	0	1.75382	0.983229	0	0.68821	0	0	0	0.239983	0.57066	0	2.61462	-0.728257
bisphenol A	0	2.60481	0	0	0	0	0	0	0	0	0	0	2.60481	2.60481
gefitinib	0	0.322045	0.322045	1.71823	0.640126	1.71823	0.218218	0	0	0.928477	0.218218	0.751439	2.60433	-5.11242
Fcer1	0	0	0	0	0	0	0.210035	-1.96981	0	-0.842538	0	0	2.60232	-0.917239
PIK3CA	0	0	0	0	0	0	0	0	0	0	-1.69775	-0.882498	2.58025	2.58025
TICAM1	1.83941	0.70033	-0.992886	1.33076	1.01865	0.865452	1.47542	0	-0.407321	0	0.798369	0.341882	2.55336	-1.74016
SPP1	0.726328	0.435726	0.116328	-0.637418	0	-0.246178	0	0	-0.216089	-0.79324	-1.13659	0	2.5407	3.87572
doxorubicin	0.917442	1.19245	-0.692845	-0.0348876	-0.219857	0.252399	0.523539	-0.659934	0.201187	-1.32997	-0.30794	0.45568	2.53214	2.66641
bryostatin 1	0.0666737	-0.181072	0	2.40068	0	0.237526	0	0	0	0	0	0	2.5238	-2.7526
FCGR2A	0	0	0	1.32235	0	1.19883	0	0	0	0	0	0	2.52118	-2.52118
NOTCH1	0	0	0	0.642832	0.967603	1.03517	1.68585	0	0	-0.868966	-0.682184	0	2.5109	0.591397
PI3K (complex)	-0.0478432	-0.314694	0	0	0.230062	0.479435	-0.635085	0	0	-1.52633	0	0	2.50837	-0.18079
iron	0	0	-0.0600842	0	1.51138	1.21106	0	0	0	0.622543	-0.425195	0	2.46501	-2.97987
TXNIP	2.18275	0.322045	0.287348	1.03798	1.31394	1.31394	0	0.810767	0.420862	0.728082	1.31394	0.728082	2.45627	-2.4122
CpG ODN 2006	0	0.177429	0	2.27817	0	0	0	0	0	0	0	0	2.45559	-2.10074
isoquercitrin	0	-1.98248	0	0	0	0	0	-2.2188	-2.2188	0	0	0	2.45512	-6.42008
PLK2	2	0	0.447214	0	0	0	0	0	0	0	0	0	2.44721	2.44721
PTEN	0.677615	0.115929	0.808458	1.02727	-0.560798	0.038048	-0.420478	0.537869	0	0	-0.616315	0.161576	2.44387	1.66961
enterotoxin B	0	0	0	2.43941	0	0	0	0	0	0	0	0	2.43941	-2.43941
tyrphostin AG 1478	0	2.14175	0.9461	1.84766	1.18318	0.288642	0	0	0	1.34804	1.31143	1.31143	2.43645	-4.20252
di(2-ethylhexyl) phthalate	2.4327	0	0	0	0	0	0	0	0	0	0	0	2.4327	2.4327
mibolerone	0	0	0	0	-1.28745	0	0	0	-0.632456	-0.468521	0	-2.61116	2.42469	3.73468
cholecalciferol	0	2.18282	0	0.222757	0	0	0	0	0	0	0	0	2.40558	1.96006
KN-62	1	1	0	0	0	0	-0.370739	0	0	0	0	0	2.37074	1.62926
diclofenac	1	1.4	0	1.4	0.365148	0	0	0	0	0.6	0.6	0.6	2.36515	-1.16515
TRIM24	0	0.377964	0	2.2	0	2.23607	0	0	0.816497	1.63299	0	0	2.36454	-4.8746
gentamicin	1.74877	0.197235	-1.38194	0.161506	-2.11119	-0.581667	-0.83205	-0.631676	-0.810223	-2.0524	0	0	2.35906	2.87386
MYOCD	-2.08407	0	-0.778891	-0.876093	-2.20723	-2.20518	-2.20043	0	-1.44049	-2.60801	-1.82855	-2.42487	2.35088	5.64604
beta-estradiol	-1.41296	-0.398791	-1.5387	-2.65428	-1.42174	-2.58861	-1.622	-1.81862	-1.62952	-3.56349	-1.21765	-2.51008	2.34628	5.53526
UHRF2	0	0	0	0	1	1.34164	0	0	0	0	0	0	2.34164	-2.34164
NGFR	1.2356	0	0	0	1	1	-0.115857	0	0	0.507093	0.507093	0	2.33728	-1.89444
Ins1	0	0.280759	-0.531999	0.0534421	0.347767	0.423773	-0.979327	0	-1.08026	0.300053	0	0	2.33328	-3.43587
green tea polyphenol	0	0	0	0.185695	1.21854	0.928477	0	0	0	0	0	0	2.33272	-2.33272
CASP8	0	0	0	1.1767	0	1.15404	0	0	0	0	0	0	2.33073	-2.33073
MAPK14	1.93233	1.25056	0	0	1.12182	1.31458	1.79805	-0.231099	0.827981	0.907932	0	0	2.31643	2.23348
morphine	0	0	0	0	0.314666	-0.39217	0	0	0	0	0	-2.38684	2.30933	2.46434
PDX1	0.880366	-0.853771	-0.167836	-0.242536	-0.696441	-0.452267	-1.34164	0	-0.707107	-1.21268	-0.57735	0	2.30629	0.991282
lysophosphatidylcholine	0	-0.883452	-0.631933	0.21779	-0.359856	0	-0.503066	-1.23045	-1.20642	-0.546869	0	-0.447214	2.27657	-3.31918
DNMT1	0	0.848528	0.57735	0	0.848528	0	0	0	0	0	0	0	2.27441	0.57735
indican	0	0.0678844	0	0.882498	0.440086	0.882498	0	0	0	0	0	0	2.27297	-2.1372
Pdgf (complex)	0.95407	0.118593	-0.912708	-1.65635	-0.940591	-0.385973	-1.44758	-0.939094	-0.79609	-1.9068	0	0	2.26661	1.86691
carbon tetrachloride	1.59923	1.87796	0	-0.264709	-0.813116	0	0	0	0	0.164469	0	0	2.23489	4.39054
TSH	-0.0686463	0	0	-0.673588	-0.0611002	0.0350715	-1.4571	0	0	-0.448174	0	-1.09725	2.23426	0.719302
PF4	1.13137	0	-0.492366	0.958315	0.246183	0.390567	0	0	0	0	0	0	2.23407	-0.95606
PD 153035	0	0	1.38675	1.38675	0	-0.390567	0	0	0	0	0.152499	0	2.23044	0.238068
FGF21	0	0.947257	0.76945	0	0	0	0	0	-0.512167	0	0	0	2.22887	1.20454
TCR	0	0	0	-0.873102	0	0	-0.59422	-1.96	-0.547723	0	0	0	2.22884	-2.22884
Raf	1.1094	0	0	0	0.246183	0.872872	0	0	0	0	0	0	2.22845	-0.00965415
HOXA7	0	0	0	2.2188	0	0	0	0	0	0	0	0	2.2188	-2.2188
TARDBP	0	0	0	2.2188	0	0	0	0	0	0	0	0	2.2188	-2.2188
FST	0	0.248629	0	0	1.96396	0	0	0	0	0	0	0	2.21259	-1.71533
bisindolylmaleimide	1.52997	-0.22285	0	0	0.880893	0	0	0	0	0	0	0	2.18802	0.42623
ssRNA40	0	0.218218	0	1.96116	0	0	0	0	0	0	0	0	2.17938	-1.74294
CCR5	0	0	0	2.17206	0	0	0	0	0	0	0	0	2.17206	-2.17206
miR-30a-3p (and other miRNAs w/seed UUUCAGU)	0	0	1.34164	0.816497	0	0	0	0	0	0	0	0	2.15814	0.525144
RBL1	0	0	1.90898	0	0.260065	-0.0159132	0	0	0	0	0	0	2.15313	1.66483
HIC1	2.23607	1.88982	0	0	0	1	1.63299	0	0	1.34164	0	0	2.15126	3.41724
caffeic acid phenethyl ester	0	0	0.995591	0.185145	-0.274044	0.0232642	0.222188	0	0	0.111355	-1.45914	-0.0777322	2.13328	2.70893
vitamin E	0	-0.546869	0	1.10782	1.48775	1.48775	0	0	0	1.40556	0	0	2.13088	-6.03575
GCG	0	2.41512	1.6321	0.542105	0	2.59081	0	1.96865	1.57676	0	0	1.51647	2.11825	2.94325
AIMP1	0	0	0	1.2637	0	0.848528	0	0	0	0	0	0	2.11223	-2.11223
U73122	0.640126	0	0	0	0	0	0	0	-1.46059	0	0	0	2.10072	-0.820467
A23187	0.853331	0.241086	0	0	-0.256805	0	0	-0.834192	-0.954116	0.542105	0	0	2.08381	-0.97919
IL1RN	-0.710742	-1.82986	0	0.830518	0	0	0	0	-2.18185	-0.0359489	-1.57572	0	2.08343	-3.94131
WWOX	0	0	2.2188	0	0	0	0	0	0	0	0.152499	0	2.0663	2.0663
carbonyl cyanide m-chlorophenyl hydrazone	1.066	0	0	0	0	0	0	0	-1	0	0	0	2.066	0.0660036
THRB	-0.821995	0	2.25868	0	2.05773	1.06474	0.557086	0	0	1.94145	0	0	2.06062	-3.07016
FLT3LG	-0.67245	-1.23502	0	1.96559	0	0	0	0	-1.9868	0	0	0	2.04492	-5.85985
TNFRSF1A	1.8584	0	0	0.83462	0	0	-0.218471	0	0	0.877329	0	0	2.03417	-0.0720154
2,3,4,7,8-pentachlorodibenzofuran	1.13389	0.377964	0.707107	1.13389	0	0	0	0	0	1.34164	0	0	2.01122	-0.25657
CGS 21680	0	-0.234146	0	-0.234146	-1.00608	0.139953	0	0	0	-1.00608	-1.32727	-1.00608	2.00502	4.20556
DNMT3B	0	2	0	0	0	0	0	0	0	0	0	0	2	2
ETS2	0	2	0	0	0	0	0	0	0	0	0	0	2	2
ETV5	0	2	0	0	0	0	0	0	0	0	0	0	2	2
HOXD10	0	2	0	0	0	0	0	0	0	0	0	0	2	2
NCOR-LXR-Oxysterol-RXR-9 cis RA	0	2	0	0	0	0	0	0	0	0	0	0	2	2
SOCS6	0	0	0	2	0	0	0	0	0	0	0	0	2	-2
tetrandrine	0	0	0	2	0	0	0	0	0	0	0	0	2	-2
TRADD	2	0	0	0	0	0	0	0	0	0	0	0	2	2
ZNF217	0	0	0	0	2	0	0	0	0	0	0	0	2	-2
5'-methylthioadenosine	0	0	0	0	0	0	0	0	0	0	-2	0	2	2
MBTPS1	0	0	0	0	0	0	0	0	-2	0	0	0	2	-2
paroxetine	0	0	0	0	0	0	0	0	0	0	-2	0	2	2
2,4-dinitrofluorobenzene	0	0	0	1.99754	0	0	0	0	0	0	0	0	1.99754	-1.99754
LPL	0	-0.255676	0	0.709123	0.586238	0.441622	0	-1.85934	0.140028	0.507093	0	0.70014	1.99339	-4.9192
GW3965	0	-0.647916	-0.310439	-0.0131819	-0.411316	-0.751367	0	-1.56131	-1.27992	-1.28373	0	0	1.99074	-1.33998
nicotine	0.0998932	0.0749163	0	-0.910302	-0.465436	-0.600745	-1.41461	0	-1.05393	-1.32034	0	0	1.9872	1.00309
MAPK11	0	1.9868	0	0	0	0	0	0	0	0	0	0	1.9868	1.9868
STAT5A	1.81739	1.81739	0	-0.478992	0	1.93888	1.43779	1.02565	0.646997	0	0	0	1.98423	5.28532
AMH	1.98366	0	0	0	0	0	0	0	0	0	0	0	1.98366	1.98366
KCNJ11	0	0	1.98248	0	0	0	0	0	0	0	0	0	1.98248	1.98248
NR5A2	1.98248	0	0	0	0	0	0	0	0	0	0	0	1.98248	1.98248
FGFR3	0	0	0	0	0	0	0	0	0	-1.98248	0	0	1.98248	1.98248
salicylic acid	0	0	1.98052	0	0	0	0	0	0	0	0	0	1.98052	1.98052
raloxifene	0.406894	0.895167	0.846154	-1.30347	0.510295	0.267456	-1.066	0.5	1.06904	-0.853206	0	0	1.97266	4.03018
C5AR1	0	0	0	1.96865	0	0	0	0	0	0	0	0	1.96865	-1.96865
melphalan	0	0	0	1.96549	0	0	0	0	0	0	0	0	1.96549	-1.96549
DDR1	0	0	0	0	0	0	0	0	0	0	-1.96396	0	1.96396	1.96396
PIK3CG	0	0	1.96309	0	0	0	0	0	0	0	0	0	1.96309	1.96309
kainic acid	0	0	0	1.08358	0	0	-0.874711	0	0	0	0	0	1.95829	-1.95829
resiquimod	1.7021	1.19231	-0.361813	0	0	0	0.017879	0	0	0.561916	0	0	1.9528	1.98856
L-glutamic acid	1.14799	0	0	0	0	0	-0.803399	0	0	0	0	0	1.95139	0.344591
EOMES	0	1.95083	0	0	0	0	0	0	0	0	0	0	1.95083	1.95083
IL12 (family)	0	0	0	0	0	0	0	0	-1.95083	0	0	0	1.95083	-1.95083
losartan potassium	-0.158596	-1.46586	0	0.406756	0	0	-0.963318	-2.19531	0	0	0	0	1.94093	-5.18984
tert-butyl-hydroquinone	0	0	0	0	0	0	-1.94029	0	0	0	0	0	1.94029	-1.94029
dibutyl phthalate	0	1.93449	0	0	0	0	0	0	0	0	0	0	1.93449	1.93449
Ccl2	0.828916	1.1738	0	-1.17976	0	0	0	0	0	0	-0.5547	-0.5547	1.93235	4.29188
IL12B	0	0	0	1.93161	0	0	0	0	0	0	0	0	1.93161	-1.93161
3M-001	0.390567	-0.128037	-0.896258	1.21854	0	0.27735	0	-1.06749	0	0	0	0	1.92966	-3.19711
lenalidomide	0	0	0	1.92916	0	0	0	0	0	0	0	0	1.92916	-1.92916
dopamine	0	0	0	0	1.91005	0	0	0	0	0	0	0	1.91005	-1.91005
berberine	1.38675	1.50966	1.93733	1.2888	0	1.74416	1.45521	0	-0.128037	2.07813	0.94299	1.60863	1.90978	-1.5018
CD3	0.00503081	-0.0119351	0	0	0	0	0	0	0	0	-1.89429	0	1.88739	1.88739
NKX2-3	-7.66532e-17	0	-0.100617	0	0.887431	0.61842	0	-0.473684	0	0	0	0	1.87892	-2.08015
PLIN5	0	0	0	0.447214	0	-0.5547	0	0	-1.98248	0	0	0	1.87499	-1.87499
TACR1	0	0	0	0	0.927173	0.927173	0	0	0	0	0	0	1.85435	-1.85435
SMAD4	1.25147	1.19708	0.273505	-0.875442	-0.368614	0.457291	1.16317	0.440613	-0.300529	-1.15335	0	-0.0305142	1.81589	5.99594
Il3	0.916837	0	0	-0.812732	0	0	0.0171821	-1.05337	-0.666012	0	0	0	1.8063	0.0273732
MEMO1	0	0	0	0	0.864923	0.939552	0	0	0	0	0	0	1.80448	-1.80448
DSP	0	0	0	-0.447214	0	0	0	0	0	0	-2.23607	0	1.78885	2.68328
SOX2	0	0	0	0	0	0	0	0	0	0	0	-1.78468	1.78468	1.78468
GIP	0	0	0	0.848528	0.927173	0	0	0	0	0	0	0	1.7757	-1.7757
mir-223	0	0	0	1.50756	0	0	0	0	0	0.377964	-0.632456	0	1.76205	-1.25307
NDRG1	1.09984	0	-0.860679	-0.0202506	0.22154	0.314347	0	-1.00438	0	0	0	0	1.75918	-1.28086
PTPN1	0.447214	0	0	-0.218218	0	-0.727607	0.83205	0	0	0	-1.69775	-1.38675	1.75384	5.30959
ARHGAP21	0.377964	-0.447214	-0.816497	1.63299	0	2	0	0	-1	0	2	0	1.74725	-7.51874
ZAP70	0	1.13389	2	2.23607	0	2.23607	0	0	0	2	2.23607	1.63299	1.73697	-7.2073
CPT1C	0	0	1.71791	0	0	0	0	0	0	0	0	0	1.71791	1.71791
lactacystin	0.720634	-0.39736	-1.67332	-1.80947	-0.58961	0.385695	-0.422963	-0.636446	-0.960769	-0.644658	-1.87083	-0.544949	1.71718	1.7036
FRMD6	0	0	0	0	1.71499	0	0	0	0	0	0	0	1.71499	-1.71499
FGF7	0	0	0	0.126927	-0.558225	0	0	0	-2.14538	0	0	0	1.71408	-1.71408
SLC29A1	0.447214	0	0.447214	0	0	0	0	-0.816497	0	0	0	0	1.71092	0.0779306
FOXO3	1.88073	2.11175	2.33632	1.85622	1.09637	0.981726	1.83329	0.626203	0.51724	1.80576	1.1908	2.58002	1.7098	-0.205368
BDNF	0	0	0	0	0.535845	0	-0.944574	0	0	-0.220008	0	0	1.70043	-1.26041
IGFBP7	0	0	0	1.69775	0	0	0	0	0	0	0	0	1.69775	-1.69775
Mapk	0	0.069212	0	0	0.0499177	0.334733	-0.48911	0	0	-0.35944	-0.35944	-0.0310602	1.69291	-0.0546095
E. coli lipopolysaccharide	0.677123	-0.415204	0	1.5001	0	0.852176	-0.64984	0	0	1.06284	0	0.510876	1.69033	-4.31391
phorbol 12,13-didecanoate	1.43208	0	0	-0.497127	-0.650791	0.22285	0	-1.17595	0	0	0	0	1.68296	1.1812
TP63	1.76286	0	1.03145	1.09126	-0.144526	1.02116	0	0	0	0	1.00435	2.07552	1.68233	-2.25346
C3	0	0	0	0.250194	-1.19376	0	-0.246183	-1.95283	0	-0.423659	0	0	1.67911	-0.831796
ciglitazone	-0.225237	0.838685	0	0	0.820315	0.820315	0.57589	0	0	0	0	0	1.67819	-0.451293
MAP3K7	1.5683	0.745356	0	0.065954	0	0	0.518476	0	0	0.185695	0	0	1.67544	2.58049
tetracycline	0.377964	0	0	-0.707107	0	0	0	-2	0	0	0	0	1.67086	-0.914929
ITGA1	0	0	0.0683305	0.800879	0.400246	0.400246	0	0	0	0	0	0	1.6697	-1.53304
8-bromo-cAMP	3.03955	-1.28977	0	0.0926088	0.222207	0.701878	1.18111	0	0	-0.0793052	0	0	1.66467	1.9935
IL2RA	0.83205	0	0	0	0	0.83205	0	0	0	0	0	0	1.6641	0
LCN2	0.32323	-0.509175	-0.811762	1.00239	0.194054	0.574173	0.119193	0	-1.00904	0	0	0	1.66276	-3.65817
CALCA	0	-1.88982	0	0	0	0	-2.22018	-0.743522	0	-0.85332	0.280976	0	1.64622	-4.28118
MED1	0	1.05361	0	0	0	-0.341882	0	-1.34694	0.414515	0	0	0	1.64415	0.46307
ERBB2	-0.467158	-1.26512	-2.15134	-2.38502	-0.97373	-1.44793	-2.10929	-0.830558	-1.27133	-2.80968	-1.44441	-1.86476	1.63973	2.83075
SOCS1	0	0	0	-0.320541	0	0	0	0	0	0	-1.44298	-0.517061	1.6395	2.28058
histamine	0.485071	0	1.00702	0	0	1.14522	0	0	0	1.00285	0	0	1.63447	-0.655984
mir-22	-0.0543304	-0.409616	0.596386	0	0.289469	0	0	0	-1.20185	0	0	0	1.62376	-1.35888
BTG2	1.14454	0	0.327625	0.787758	0.327625	0.327625	0	0	0	1.30277	0	0	1.6124	-1.27362
IRS2	0	0.28444	0	0	0	0	0	0.0807134	-1.40707	0	0	0	1.61079	-1.04191
IRF4	-0.301511	0	0	1.17108	2.14446	1.99174	0.833635	0	1.09322	1.47959	0	0	1.59933	-5.16154
NfkB-RelA	0	1.08698	0	0.491076	0	0	0	0	0	0	0	0	1.57805	0.595903
triamcinolone acetonide	1.74283	2.6906	1.65616	1.76336	0.581238	0.746729	1.80482	2.35924	2.25551	1.21226	0	0	1.54909	8.20557
INHA	0.54189	0.377985	0	2.21729	0	0.117933	0.101223	0.980196	0	0.62474	0	0	1.54894	-0.958667
trabectedin	-0.377964	0	0.561644	1.42272	-0.372104	-0.372104	0	0	0	-0.151515	-0.530032	0	1.54374	0.186718
MMP2	0	0	0	0	1.52753	0	0	0	0	0	0	0	1.52753	-1.52753
mir-10	0	0	0	-0.102508	0	0	-1.07648	-0.551075	0	0	0	0	1.52505	-1.52505
erlotinib	0	0	0	0.762493	0	0.762493	0	0	0	0	0	0	1.52499	-1.52499
NEDD9	0	0	0	0	0.377964	1.13389	0	0	0	0	0	0	1.51186	-1.51186
GDF9	-0.282843	0.622543	0	0	0.57735	0.130189	0.342997	-0.152499	-0.492366	-0.152499	0	0	1.50161	-0.517208
ERG	0	0	0	-0.388514	0	0	0	0	0	0	-1.88982	0	1.50131	2.27834
ERBB4	-1.60357	0.301511	-0.184115	1.04336	0	0.19132	-1.13389	-0.333333	0.707107	0.615985	-0.8	-0.8	1.49264	-2.49695
PPRC1	1.47959	0	0	0	0	0	0	0	0	0	0	0	1.47959	1.47959
ADM	1.29987	0.235432	0	-0.789814	0.366003	0.366003	0	0	0	0	0	0	1.47749	1.59311
Hsp90	0	0	0	0	0	1.4771	0	0	0	0	0	0	1.4771	-1.4771
TLR5	0	0	0	1.4671	0	0	0	0	0	0	0	0	1.4671	-1.4671
Gm-csf	0	0	0	1.50111	0	0	0	0	0.0345742	0	0	0	1.46654	-1.46654
dinoprost	1.066	0.971286	-0.83205	-0.534522	-0.573462	-0.0940721	0	0.377964	1.13389	-1.13389	-1.13389	-0.707107	1.46622	6.89405
calcitriol	1.17269	-0.364666	0	-0.00765931	-0.997498	0.690762	0.0398726	0	-0.836305	-0.614376	-0.082618	0.522495	1.46456	0.50049
HSPD1	0	0	0	1.46347	0	0	0	0	0	0	0	0	1.46347	-1.46347
HSPA1A/HSPA1B	0	0	0	1.0643	0	0.390567	0	0	0	0	0	0	1.45487	-1.45487
sulindac sulfide	0	0	0	0.973928	1.12858	0	0	-1.13389	0.787562	0.478091	0	0.518321	1.45242	-3.44525
beraprost	0	-1	0.447214	0	0	0	0	-1	-1	0	0	0	1.44721	-2.55279
L-histidine	1.1209	0	0	0.320256	0	0	0	0	0	0	0	0	1.44115	0.800641
TIRAP	0.737119	0	0	0.694652	0	0	0	0	0	0	0	0	1.43177	0.0424669
TRPV4	1.13137	0	0	0	0	0.282843	0	0	0	0	0	0	1.41421	0.848528
IL6ST	0.294118	0	0	0	0	0	-1.1094	0	0	0	0	0	1.40352	-0.815283
monophosphoryl lipid A	-0.392232	-0.179605	0	1.96708	0	0	0	0	0	0	0	0	1.39524	-2.53892
monocrotaline	0	0	0	0.440086	0.5547	0.390567	0	0	0	0	0	0	1.38535	-1.38535
CDKN1B	0.755604	0	0.974103	-0.490051	-0.120376	-0.992383	1.07506	0	0	0	-2.32817	0	1.38	6.73574
IL17a dimer	0	0	0.507093	0.864923	0	0	0	0	0	0	0	0	1.37202	-0.35783
diethylstilbestrol	0	1.21429	0	0	0.152536	0	0	0	0	0	0	0	1.36683	1.06176
quinolinic acid	1.35649	0	0	0	0	0	0	0	0	0	0	0	1.35649	1.35649
HMOX1	0	0	0	-0.445625	1.80038	0	0	0	0	0	0	0	1.35476	-1.35476
norepinephrine	0	0	0	-0.567468	-0.56697	-0.0922384	0	0	0	-2.57993	0	0	1.35325	3.8066
LTA	0	1.40841	1.94145	0	0	0	0	2	0	0	0	0	1.34986	5.34986
n-3 fatty acids	0	-0.534609	0	0.549177	0.66507	0.66507	0	0	0	0	0	0	1.34471	-2.41393
BID	0	0	0	0	0	1.34164	0	0	0	0	0	0	1.34164	-1.34164
HOXC6	1.34164	0	0	0	0	0	0	0	0	0	0	0	1.34164	1.34164
S-nitroso-N-acetyl-DL-penicillamine	0	1.34164	0	0	0	0	0	0	0	0	0	0	1.34164	1.34164
mannose	0	0	0	0	0	0	0	0	-1.34164	0	0	0	1.34164	-1.34164
TRAF6	0	0	0	1.33888	0	0	0	0	0	0	0	0	1.33888	-1.33888
hydrogen peroxide	0.184335	-0.191509	-1.29119	0.0860243	-0.441372	-0.725295	-0.0745773	-1.81527	-0.443017	-0.847828	0.66635	-1.18667	1.322	-1.18244
AR	0.634023	0.285201	0	-0.394623	0.433294	0.640257	0	0.01998	-0.216757	-0.182574	0.661541	0	1.31596	-0.435449
isoproterenol	1.85531	0.314834	0	-0.572444	-0.055638	-0.232062	0	0	0	0	0	0	1.31	3.03029
CIITA	0	0	-0.396797	0	0	0	0	0	0	-1.16518	-0.539596	0	1.30798	1.30798
thiazolidinedione	0	0	1.1717	0.130189	0	0	0	0	0	0	0	0	1.30189	1.04151
NANOG	0	0	0	0	0	0	0	0	0	0	-1.2985	0	1.2985	1.2985
palmitic acid	0	-0.751258	0	0	0.776525	0	0	0	-1.27214	0	0	0	1.29741	-2.79992
SOX11	0.522233	-0.372572	0	-0.852803	0	0	0	0	0	-2	0	0	1.29686	3.00246
CNR1	0	-0.301511	0	0	-0.388514	0	0	-1.98248	0	0	0	0	1.29246	-1.89548
PGF	0	0.684512	0.980966	0	0	0.308304	0.684512	0	0	0	0	0	1.28927	2.04169
FOXO1	1.36922	0	0	0	0	0	0.0882162	0	0	0	0	0	1.281	1.45743
ABL1	0	0	0	0	0.418258	1.32909	0	0	0.470632	0	0	0	1.27672	-1.27672
NFYA	1.26491	0.377964	0	0.816497	0	0.707107	0	0	0	0	1.88982	0	1.27666	-1.77055
KLF4	0	0	0	-1.54413	0	0	0	0	0	-1.41404	0	-1.4008	1.2707	4.35896
LIPG	0	-0.937043	-0.593732	-0.264906	-0.937043	-0.593732	-0.593732	-2	-2	0	0	0	1.26728	-4.32883
IL17C	0	0	0.0678844	1.19452	0	0	0	0	0	0	0	0	1.2624	-1.12664
PTHLH	0.351123	0.969049	-0.615492	-1.67633	0.267092	0	0	0	0	0	0	-1.96396	1.2594	4.07788
MAPK7	-0.164494	0.242536	0.20423	0.573909	-0.0773245	0.20423	0.138011	0	0	-0.0847808	-0.327625	0	1.25748	0.131875
3,4,5,3',4'-pentachlorobiphenyl	1.25392	0	0	0	0	0	0	0	0	0	0	0	1.25392	1.25392
NR1H3	0	-0.490241	0	0	0	0	0	0	-1.73785	0	0	0	1.24761	-2.22809
E2F3	0	0	-0.0830455	0	0.664364	0.664364	0	0	0	0	0	0	1.24568	-1.41177
MAP2K3	0	0.589582	0.589582	0.0588235	0	0	0	0	0	0	0	0	1.23799	1.12034
SB 216763	-0.11547	-0.11547	-0.524142	0.6	-0.436436	-0.11547	0.27735	0	-1.01587	-0.5547	0	-0.650945	1.23717	-0.336047
BMS-690514	0	0	2.23607	0	0	0	1	0	0	0	0	0	1.23607	3.23607
SPTLC2	0	0	0	2.23607	0	0	0	0	0	1	0	0	1.23607	-3.23607
nitrofen	-0.816497	0	0.707107	0.707107	0.816497	0	0	0	0	1	-0.816497	0	1.23071	-1.8165
GNRH1	0	1.21929	0	0	0	0	0	0	0	0	0	0	1.21929	1.21929
TLR2	0.316308	0	0	1.60094	0	0	0	-0.765187	-0.478865	0	1.9436	0	1.2177	-4.47229
TBK1	2.12132	0.239046	-0.912321	-0.35879	-0.112509	0.239046	0	0	0	0	0	0	1.21579	1.6803
domoic acid	0	0	0	0	0	1.21387	0	0	0	0	0	0	1.21387	-1.21387
CLEC7A	0	0	0	1.21268	0	0	0	0	0	0	0	0	1.21268	-1.21268
LY294002	-1.70629	-0.409886	1.31972	1.09809	0.705079	-0.165355	-0.349018	-0.627037	0.283779	1.43723	-1.1052	0	1.20161	-3.45857
AZGP1	0	0	0	1.19452	0	0	0	0	0	0	0	0	1.19452	-1.19452
dicarbethoxydihydrocollidine	0	0	0	1.28745	0	0	0	0	0	0	0.0949158	0	1.19254	-1.38237
mevalonic acid	0	-0.218218	0	0	0	0	-1	0	0.463428	0	0	-0.871227	1.18958	0.116436
CXCL10	0	0	0	0	1.18792	0	0	0	0	0	0	0	1.18792	-1.18792
calyculin A	0	0	0	0.447214	0	-1	0	0	0	0	-1.73205	0	1.17926	2.28484
IL18	2.18656	0.367821	0	-0.625805	0.390582	-0.410624	0	0	0.0800379	0.650498	0	0	1.178	2.62977
Shc	0	0	0	0	0	1.1767	0	0	0	0	0	0	1.1767	-1.1767
SCXA/SCXB	0	0	0.927173	-9.42055e-17	0	0	0	0	0	0	-0.246183	0	1.17336	1.17336
FOXL2	1.77249	1.07409	0	0	0	0	0.573855	0	0.492366	0.492366	0.11547	0	1.17253	3.30497
HBEGF	0	0	0	0	0	0	0	0	0	0	-1.1717	0	1.1717	1.1717
IL6	0.964174	0	-2.57734	-0.604558	-1.02916	-0.743301	-1.25074	-1.66036	-1.12934	-1.12062	0	0	1.17088	-2.15597
AXIN1	1.2103	0	0.793851	0	0.105925	-0.688515	0	0	0	0	0.254457	0	1.16711	2.33229
paricalcitol	-0.239046	-1.19523	0.377964	-0.377964	0.128037	0.128037	0	0	0	-1	0	-1.34164	1.16344	1.40722
GHRL	0	1.06749	0	-0.313519	0	0.638151	0	0	0.231714	0	0	0	1.16041	0.974572
GHR	0	-0.270719	0	0	0.713714	0.713714	0	0	0	0	0	0	1.15671	-1.69815
ADRB3	0	1.15404	0	0	0	0	0	0	0	0	0	0	1.15404	1.15404
CCL3	0	0.762493	0	0.390567	0	0	0	0	0	0	0	0	1.15306	0.371926
2-deoxyglucose	0.616071	0	0	0.379497	0	-0.174025	0	0	0	-0.32323	0	0	1.14477	0.733828
SDCBP	0.0417346	0	-0.303819	1.10265	0.293105	0	0	0	0	0	0	0	1.13367	-1.65784
UCN-01	0	0	1.05393	0.764706	0	-0.685994	0	0	0	0	0	0	1.13264	0.975219
HDAC4	0	0	0	0	0	0	0	0	0	0	0	-1.13137	1.13137	1.13137
oxysterol	0	0.730297	0.392232	0	0	0	0	0	0	0	0	0	1.12253	1.12253
RUNX2	0	0.163575	1.01015	0	-0.8433	0	-0.737119	0	0.513995	0	-0.567981	0	1.12153	2.36188
ID3	0	0	0	0	0	-0.836515	0	0	0	0	-1.95475	0	1.11824	2.79127
picryl chloride	0	0	0	0.956554	0.157313	0	0	0	0	0	0	0	1.11387	-1.11387
CXCR3	0	0	0	0.83205	0	0	0	0	0	-0.27735	0	0	1.1094	-0.5547
eplerenone	0	-0.897431	0	0.81828	1.399	1.399	0	0	-0.325822	0	1.93557	0	1.10909	-6.77509
PIN1	-0.0791367	1.17352	0	0	0	0	0	0	0	0	0	0	1.09438	1.09438
COL2A1	0	0	1.34164	-0.254457	0	0	0	0	0	0	0	0	1.08718	1.5961
R5020	0.219565	0.855545	0	0	0	0	0	0	0	0	0	0	1.07511	1.07511
butaprost	0	0	0	1.06904	0	0	0	0	0	0	0	0	1.06904	-1.06904
3M-011	9.42055e-17	0	0	1.06749	0	0	0	0	0	0	0	0	1.06749	-1.06749
emodin	0	0	0	0	1.06749	0	0	0	0	0	0	0	1.06749	-1.06749
isoflurane	0	0	0	1.06749	0	0	0	0	0	0	0	0	1.06749	-1.06749
VAV1	0	0	0	0	0	1.06749	0	0	0	0	0	0	1.06749	-1.06749
salvin	0	1.04434	0	0.928014	0	0	0	0	0	0.928014	0	0	1.04434	-0.811686
amphetamine	-0.260133	-0.532524	0	0	0	0	-0.83205	0	-1	0	0	0	1.03939	-2.62471
SLPI	0.109435	-0.0678844	0	0	0	0	0	0	0	0	-0.988483	0	1.03003	1.03003
benzene	-2.11058	-2.44949	-2.49615	0	0	0	0	-2.12132	-1.89737	0	-1.41421	-2.64575	1.02243	-7.01494
bucladesine	0	0.530792	0	0.305772	0	1.78308	1.00814	0	0.595484	0	0	0	1.01603	0.0455568
APP	1.96889	-0.00742889	-0.131535	0.47735	-0.41974	1.59943	-0.203354	0.201568	0.560658	0.625845	1.66672	-0.37599	1.01152	-1.18482
mir-155	1.93449	0	0	-0.643827	0	0	0.2	0	0	0	0	0.0798087	1.01086	2.69851
PIK3R1	0	0	-0.36823	0.0626618	0.73646	1.68705	-0.193964	0	0	0.436436	0.768767	0.103695	1.00301	-4.35727
4-tert-octylphenol	0	0.196537	0	0	0.641223	0	0	0	0	0	-0.164399	0	1.00216	-0.280288
TYROBP	0.848528	-0.152499	0	0.152499	0	0	0	-0.152499	0	0	0	0	1.00103	0.391032
amlodipine	0	0	1	0	0	0	0	0	0	0	0	0	1	1
Atrial Natriuretic Peptide	0	0	0	1	0	0	0	0	0	0	0	0	1	-1
CBX7	0	0	0	0	0	1	0	0	0	0	0	0	1	-1
dipyridamole	0	0	0	1	0	0	0	0	0	0	0	0	1	-1
EIF4G2	0	0	0	0	0	1	0	0	0	0	0	0	1	-1
IFIH1	1	0	0	0	0	0	0	0	0	0	0	0	1	1
JARID2	0	0	0	0	0	1	0	0	0	0	0	0	1	-1
NODAL	1	0	0	0	0	0	0	0	0	0	0	0	1	1
PAX1	0	0	0	1	0	0	0	0	0	0	0	0	1	-1
phenethyl isothiocyanate	0	0	1	0	0	0	0	0	0	0	0	0	1	1
RBCK1	1	0	0	0	0	0	0	0	0	0	0	0	1	1
SMARCE1	0	0	0	0	0	1	0	0	0	0	0	0	1	-1
TNFRSF11A	1	0	0	0	0	0	0	0	0	0	0	0	1	1
WR 1065	1	0	0	0	0	0	0	0	0	0	0	0	1	1
WWC1	0	0	0	0	1	0	0	0	0	0	0	0	1	-1
glutamyl-Se-methylselenocysteine	0	1	0	0	2	0	2	0	0	0	0	0	1	1
APOC3	0	0	0	0	0	0	0	0	0	0	-1	0	1	1
USP18	0	0	0	0	0	0	0	0	0	0	-1	0	1	1
prostaglandin E2	1.30223	0.154709	0.78147	0.851076	-0.167689	0.993215	0.755425	0.969247	0.747847	0.444966	0	0	0.997526	2.58936
MIR124	0	0	0	0.993533	0	0	0	0	0	0	0	0	0.993533	-0.993533
sorafenib	0	0	0.8128	0.304604	0	-0.842687	-0.684512	0	0	0	0	0	0.959229	0.666371
platelet activating factor	0	-1.56781	-2.16145	0	-1.16117	0	-0.479092	-1.92669	-1.71978	-1.72089	0	0	0.956022	-4.97275
RAF1	1.02392	-0.888804	-1.08863	-1.77273	-0.946388	-1.53141	-0.571588	0.325441	-0.294963	-2.26747	-1.23203	-2.10297	0.939548	8.35838
PXR ligand-PXR-Retinoic acid-RXRα	0	0	0.0246108	1.00904	0.593732	0	0	0	0	0.688515	0	0	0.938872	-2.26668
IGFBP2	0.711136	1.53785	0	0	0.512176	0.512176	0	1.57868	0.758585	0	0	0	0.936078	3.5619
IL-1R	0	0	0	0.927173	0	0	0	0	0	0	0	0	0.927173	-0.927173
silymarin	0	0	0	0	0	0	0	0	0	-0.927173	0	0	0.927173	0.927173
XDH	0	-1.34164	0	0.333333	0.333333	0.707107	0	0	-1.34164	0.447214	0	0	0.92656	-4.50427
NR1H2	0	0.362034	0	0	0	0	0	0.119098	-0.681554	0	0	0	0.92449	-0.200422
tamoxifen	0	-0.623633	0	-2.34669	-0.144372	-0.655361	-2.01645	-1.03362	1.38042	-1.14933	-1.00344	-0.863102	0.915465	3.86901
UBE2I	0	0	0	1.98248	0	0	0	0	0	0	0	1.06749	0.914991	-3.04997
NOV	0	0	0	0.762493	0	0	0	0	0	-0.152499	0	0	0.914991	-0.609994
FZD5	0	1.06749	0	0	-0.152499	0	0	0	0	0	0	0	0.914991	1.21999
geldanamycin	-0.76053	1.91237	0	0.61017	0	0	0.852803	0	0	0	0	0	0.909203	1.39447
PLAU	0	0	0	-0.737873	-1.34404	0	-1.15857	0	-0.0377093	-1.79415	0	0	0.908508	2.67979
ADA	0	0	0	-0.185695	0	0	-1.09109	0	0	0	0	0	0.905394	-0.905394
ETS1	0.408793	-0.437621	0	-1.46765	-1.29159	-0.318306	-0.818008	-0.677186	-0.201728	-1.48342	0	-0.829027	0.903002	3.66424
Endothelin	0	0	0	0	0	0.900366	0	0	0	0	0	0	0.900366	-0.900366
HIF3A	0	0	0	0.900366	0	0	0	0	0	0	0	0	0.900366	-0.900366
ethanol	-0.419037	0.0719507	-0.0788117	0.326361	0.20428	0.876049	-0.595478	-0.0653024	0.745509	0	0	0	0.896063	-1.74786
taurine	0	0	0	0	0.447214	0.447214	0	0	0	0	0	0	0.894427	-0.894427
lipopolysaccharide	3.04473	0.136364	-1.31568	-0.638764	-0.833221	0.517832	0.0610224	-0.843239	-0.320883	-0.623323	1.50859	0.239981	0.889107	0.591213
dexamethasone	2.74805	3.21807	3.56336	2.74872	3.30801	3.34009	3.48042	1.81361	3.13037	3.55241	2.15454	3.91366	0.881293	-1.06356
quercetin	0.2199	1.16437	0	0	1.0401	0	-0.892698	1.30969	0.94299	0.183823	0	0	0.880554	1.52033
FASLG	0	0.128037	0	0.746729	0	0	0	0	0	0	0	0	0.874766	-0.618692
miR-155-5p (miRNAs w/seed UAAUGCU)	0.115299	0.0730297	1.08167	-0.771152	0	0	-0.362143	0	0	0	0	0	0.86099	1.67901
cocaine	0	0	0	0	0	0	-0.856321	0	0	0	0	0	0.856321	-0.856321
nitroarginine	0	1.06891	0	0	0	0	0	0	0.22493	0	0	0	0.843981	1.29384
mitomycin C	0.350931	0.490029	0	0	0	0	0	0	0	0	0	0	0.84096	0.84096
PTGS2	0	0.39582	0	0	-0.601506	-0.88906	-0.624226	0	0	-1.30994	0	0	0.839423	2.5721
TET2	0	0.816497	0	0	0	0	0	0	0	0	0	0	0.816497	0.816497
YWHAB	0	0	0	-0.105925	0	0	-0.900366	0	0	0	0	0	0.794441	-0.794441
Immunoglobulin	0.112652	-0.0314017	-0.428015	0	-0.624273	-1.26193	-1.47772	-1.19001	-0.647648	-0.0804505	0.536003	-0.164327	0.791181	-2.06716
NS-398	0	0	0	0.148366	1.34164	0.745356	0	0	0	1.47959	-0.030415	0	0.786186	-3.68454
bisindolylmaleimide I	-1.20732	-0.63258	0	1.25422	1.15927	0.888106	0	-0.378169	-0.268142	1.3222	0	0	0.785813	-7.11001
N-methyl-D-aspartate	0	0	0	0	0	0	-0.784987	0	0	0	0	0	0.784987	-0.784987
TSC2	1.91237	0	1.98248	1.446	0	0	0	0	1.96396	1.446	1.15404	0	0.776851	1.81278
COL18A1	0	0	2.20652	0.0428819	0.331991	-0.0962713	0.947626	0	0	0.761651	0	0	0.775841	2.11389
BTRC	0	0	0.573462	0.2	0	0	0	0	0	0	0	0	0.773462	0.373462
15-deoxy-delta-12,14 -PGJ 2	-0.681983	-0.637463	0	0	1.03238	0.139163	0.685266	0	-1.22676	0.233996	-0.609744	0	0.769342	-2.65674
CP-55940	0	0	0	0.762554	0	0	0	0	0	0	0	0	0.762554	-0.762554
EDN3	0.762493	0	0	0	0	0	0	0	0	0	0	0	0.762493	0.762493
miR-24-3p (and other miRNAs w/seed GGCUCAG)	0	0	0	0	0.762493	0	0	0	0	0	0	0	0.762493	-0.762493
GCK	0	0	0	0	0	0	0	0	-0.762493	0	0	0	0.762493	-0.762493
RIPK2	0.695426	0.126552	0	0	0	0	0	-0.896258	0.956183	0	0	0	0.762053	0.881903
doxifluridine	1.18792	0	0	0	0	0	0	0.218218	0	0	0	0.218218	0.751487	1.18792
steroid	0	0.746729	0	0	0	0	0	0	0	0	0	0	0.746729	0.746729
CASP1	0	0	0	0.744969	0	0	0	0	0	0	0	0	0.744969	-0.744969
PTX3	0	0	0	0.994778	0	0.327625	0.581675	0	0	0	0	0	0.740729	-0.740729
ELAVL1	0	0	0	0	0	-1.38675	-0.242536	-1.95283	0.390567	0	-0.314347	0	0.732399	-0.103705
LGALS9	0	0	0.727607	0	0	0	0	0	0	0	0	0	0.727607	0.727607
3-methylcholanthrene	0	0	0	0	0.722422	0	0	0	0	0	0	0	0.722422	-0.722422
MAPKAPK2	1.94758	-0.174078	0.333333	0	0	0	1.41356	0	0	0.816497	-0.546869	-0.290284	0.713927	3.54106
eicosapentenoic acid	1.17456	1.52053	0	1.09109	0	1.46969	0	2.21321	0.98387	1.34804	0	0	0.710751	1.98335
CD14	0	0	0	0.709223	0	0	0	0	0	0	0	0	0.709223	-0.709223
NCOA2	0.112509	0.539099	0.452792	-1.3315	0.136717	0.136717	-0.650791	0	0	0	0	0	0.697131	1.51167
SASH1	0	-0.333333	-0.57735	0.904534	0.333333	1.50756	-0.377964	0	-0.707107	0	1.41421	0.816497	0.689102	-6.97189
BECN1	0	0	0	0.688522	0	0	0	0	0	0	0	0	0.688522	-0.688522
FOXA2	0	0	0	0	0.685994	0	0	0	0	0	0	0	0.685994	-0.685994
FLT1	0	0.333333	-0.301511	1.1547	0	0.632456	0	0	0	1.13389	0	0	0.685085	-2.88923
zearalenone	0	0.228086	0	0	0.228086	0.228086	0	0	0	0	0	0	0.684257	-0.228086
IL22	1.02565	0	0	-0.341882	0	0	0	0	0	0	0	0	0.683763	1.36753
heparin	-0.73646	0	0	1.16298	-7.18311e-17	-0.725866	0	0	0.289318	-0.544537	-0.725866	-7.18311e-17	0.681737	0.38615
IRAK1	0	0	0	0.67245	0	0	0	0	0	0	0	0	0.67245	-0.67245
diosgenin	0	-1.06749	0	0.152499	0.152499	0.152499	0	0	0	0	0.152499	-1.43208	0.669585	-0.245406
Rp-cAMPS	0	0	0	0.6	0	0.218218	0	0	0	0.152499	0	0	0.665719	-0.970716
parthenolide	0	0	0	0.650945	0	0	0	0	0	0	0	0	0.650945	-0.650945
cadmium chloride	0	0	0	0	0.650791	0	0	0	0	0	0	0	0.650791	-0.650791
amphotericin B	0	0	0	0.643996	0	0	0	0	0	0	0	0	0.643996	-0.643996
Jnk	0.771229	0.127403	-0.43456	1.40048	0.170314	0.564986	-0.511969	0.521507	-0.508418	0.605078	1.85332	0	0.640335	-4.62898
capsaicin	0	0	0	-1.05393	0	-0.57735	-0.6	0	0	-1.67126	0	0	0.639977	2.70254
BAX	-0.447214	0	0	1.13389	0	0.377964	0	0	0	0	0	0.447214	0.617431	-2.40629
Tlr	0.943788	0.377242	0	1.09809	0	0	0	0	0	0	1.80692	0	0.612194	-1.58398
MYOC	0	0	0	0	0.128037	0.478091	0	0	0	0	0	0	0.606128	-0.606128
PML	0	0	0	0	-0.05547	0	0	0	-0.447214	-0.2	0	0	0.591744	-0.191744
IKBKG	1.71499	-0.730297	0	0	-0.589768	0.741249	1.06715	0	-0.518476	0	0	0	0.5875	1.38188
GPC1	0	0	0	0	-0.0512316	0.269191	-0.492366	-1.43208	-0.492366	1.13137	0.11547	0.80829	0.579638	-4.6899
Wnt	0	0	0	0.579284	0	0	0	0	0	0	0	0	0.579284	-0.579284
SMAD1	1.17948	0.80829	-0.518476	-0.475436	0.653102	1.45894	0	0	0.28444	0.511992	1.73205	0	0.577412	-2.12691
TNFRSF18	0	0	0	0.57735	0	0	0	0	0	0	0	0	0.57735	-0.57735
26s Proteasome	0	0	0	0	-0.426401	0	-1	0	0	0	0	0	0.573599	-0.573599
6-hydroxydopamine	0	0	0	0	0	0	0	0	0	-0.569803	0	0	0.569803	0.569803
JAK2	0	0	0	-0.992583	0	0.867007	-0.691564	0	0	0	0	0	0.565988	-0.565988
miR-291a-3p (and other miRNAs w/seed AAGUGCU)	0	0.558599	0	0	0	0	0	0	0	0	0	0	0.558599	0.558599
GATA6	0	0.557086	0	0	0	0	0	0	0	0	0	0	0.557086	0.557086
TNFSF11	2.36907	1.02729	-0.223057	-1.4602	0.33675	1.11877	0.933566	0.402897	-4.88328e-17	0.466372	1.15102	-0.342196	0.55695	3.23925
CD80	0	0	0	0.555338	0	0	0	0	0	0	0	0	0.555338	-0.555338
CASP3	0	0	0	0.5547	0	0	0	0	0	0	0	0	0.5547	-0.5547
FCGR2B	0	0	0	0	0	0	0	-0.5547	0	0	0	0	0.5547	-0.5547
silicon dioxide	0	0.27735	0	0	0.27735	0	0	0	0	0	0	0	0.5547	0
AMPK	0	0	0	-0.547755	0	0	0	1.08508	-0.217375	-1.12309	-0.836554	0	0.544187	3.37511
methylnitronitrosoguanidine	1.34164	0.0657952	-0.592157	0	-0.278693	0	0	0	0	0	0	0	0.536586	1.09397
NRG1	-0.156944	-0.550079	-1.59279	-1.96213	-1.6125	-1.00786	-1.35081	0	-1.84595	-2.28575	0	-1.9228	0.523011	3.29446
prostaglandin D2	0	0	0.505943	0	0	0	0	0	0	0	0	0	0.505943	0.505943
PTGER2	0	0	0	0	-1.29606	0	0	0	0	-0.478091	-1.31995	0	0.501981	3.0941
CHUK	1.9887	-0.0281956	-0.187581	0	0.00610267	1.0045	1.49792	0	-0.0738213	-0.113272	0.60027	0.377151	0.49528	1.32226
dimethyl sulfoxide	-1.29048	0	-0.592464	0	0	-0.165238	0	-1.50756	-1.66667	0	0	0.632456	0.493582	-5.52439
IKBKE	0.492366	0	0	0	0	0	0	0	0	0	0	0	0.492366	0.492366
HIPK2	0	0	0.484954	0	0	0	0	0	0	0	0	0	0.484954	0.484954
IL15	0.582088	-0.0382289	-0.708923	-0.0315305	0.24532	-0.165997	0	-0.636039	-0.754645	-0.129659	0.92037	0	0.482701	-2.39425
HDAC6	0	0	0	0	0	0	0	0	0	-0.468521	0	0	0.468521	0.468521
PRNP	0	0.463699	0	0	0	0	0	0	0	0	0	0	0.463699	0.463699
NFKB2	-0.22493	0	0	0	0.688515	0	0	0	0	0	0	0	0.463586	-0.913445
IKBKB	1.28998	-1.3464	-0.950206	-0.56256	-0.659799	0.631506	-0.0840381	-1.36714	-1.61923	-0.0206348	1.03538	0	0.458193	-4.50094
IL33	0	-0.273934	0.730031	0	0	0	0	0	0	0	0	0	0.456097	0.456097
phosphate	0	0	0	0	0.451466	0	0	0	0	0	0	0	0.451466	-0.451466
CDH11	0	0	0	0.447214	0	0	0	0	0	0	0	0	0.447214	-0.447214
GRB2	0	0.447214	0	0	0	0	0	0	0	0	0	0	0.447214	0.447214
lipoarabinomannan	0	0	0	0.447214	0	0	0	0	0	0	0	0	0.447214	-0.447214
SAV1	0	0	0	0.447214	0	0	0	0	0	0	0	0	0.447214	-0.447214
SELPLG	0	0	0	0	0	0.447214	0	0	0	0	0	0	0.447214	-0.447214
STK3	0	0	0	0.447214	0	0	0	0	0	0	0	0	0.447214	-0.447214
alefacept	0	0	0	0	0	0	0	0	0	-0.447214	0	0	0.447214	0.447214
DKK1	0	0	0	0	0	0	0	0	0	-0.447214	0	0	0.447214	0.447214
ELF4	0	0	0	0	0	0	0	0	0	0	-0.447214	0	0.447214	0.447214
ozone	0	0	0	0.108465	0	0.335624	0	0	0	0	0	0	0.44409	-0.44409
miR-23a-3p (and other miRNAs w/seed UCACAUU)	0	0	0	0	0.443079	0	0	0	0	0	0	0	0.443079	-0.443079
thioctic acid	0	0	0	0	0	0	-0.282843	0	0	-0.152499	0	0	0.435341	-0.130344
RUNX1	0	0.182552	0	0	0	0	-0.248376	0	0	0	0	0	0.430928	-0.0658241
SPRY2	0	0	0	0	0.420862	0	0	0	0	0	0	0	0.420862	-0.420862
aspirin	0	1.25752	0	0.0344141	0	0	0	0	0.872721	0	0	0	0.419208	2.09582
acyclic retinoid	0.350778	0	0	0.0495126	0	0	0	0	0	0	0	0	0.40029	0.301265
TGFBR1	-0.797724	1.19523	0	0	0	0	0	0	0	0	0	0	0.397505	0.397505
IRF1	0	0	0	0.397253	0	0	0	0	0	0	0	0	0.397253	-0.397253
PTTG1	1.06749	0	-0.536895	-0.536895	0.178965	-0.168497	0	0	0	-0.191663	0	-0.191663	0.387494	1.44035
mifepristone	-1.71662	-0.458638	0	0	0.564956	0.650376	-0.370117	0	0	-0.369998	-0.355482	-0.245694	0.381365	-2.78953
STAT2	0	0	0	0.370739	0	0	0	0	0	0	0	0	0.370739	-0.370739
mycophenolic acid	-0.527589	-0.416207	0.418597	0.495439	-0.0331315	-0.628202	-0.213201	-0.24577	-0.846649	-0.341882	0.588348	0	0.368059	-1.91139
SHC1	0	0	0	1.26141	0	0	0	0	0	0.894825	0	0	0.366587	-2.15624
BCR (complex)	-0.512869	0	0	0	0	0	0	-0.01785	-0.852217	0	0	0	0.357198	-1.38294
PPIF	0	0	0	0.333333	0	0	0	0	0	0	0	0	0.333333	-0.333333
TNFSF15	0.330409	0	0	0	0	0	0	0	0	0	0	0	0.330409	0.330409
miR-19b-3p (and other miRNAs w/seed GUGCAAA)	0	0	0	0	0.164451	0.164451	0	0	0	0	0	0	0.328902	-0.328902
1-methyl-4-phenylpyridinium	0	0	0	0.773792	0	0	0	0	0	0.452891	0	0	0.320901	-1.22668
metribolone	1.20293	0.776898	0.950119	2.51837	0.0871934	0.548132	1.75564	0.460563	0.281413	1.34061	1.33011	0.598052	0.317256	-0.994904
ALOX15	0.314347	0	0	0	0	0	0	0	0	0	0	0	0.314347	0.314347
GLP-1-(7-34)-amide	0	0	0	0	0	0.313363	0	0	0	0	0	0	0.313363	-0.313363
clenbuterol	0	0	0.304604	0	0	0	0	0	0	0	0	0	0.304604	0.304604
HLX	-0.132453	0	0	0	0	0.27735	0	0	0	0	-0.152499	0	0.297395	-0.257305
RHOA	-0.0323742	-0.686957	0	0	0	-0.922978	-1.49137	0	-0.152499	0	-0.294118	0	0.295683	-1.14611
AVP	0	0	0	0	0	0	0	0	0	0	-0.293455	0	0.293455	0.293455
Ras	-0.59039	-1.32662	-1.04971	-1.66709	-1.35013	-1.29397	-1.70103	-0.547835	-1.61661	-2.16808	0	-1.5349	0.290541	1.18198
TFEB	0	0	0	0	0	1.7669	0	0	0	1.4771	0	0	0.289807	-3.244
OLR1	0	0	0	0	0	0	0	0	0.848528	-1.13137	0	0	0.282843	1.9799
SRC (family)	0	0	0	0	0.440086	0	0.178965	0	0	0	0	0	0.261121	-0.261121
salmeterol	0	0	0	0	0	0	-0.260919	0	0	0	0	0	0.260919	-0.260919
SP600125	-0.70722	-0.904968	1.03944	0.540023	0	0.781408	0	0	0	0.971165	-0.480463	0	0.257979	-2.38488
BCL6	0	0	0	0	0	0	0	0	0	-0.239046	0	0	0.239046	0.239046
Ni2+	2.21565	0	0	0	-1.9799	0	0	0	0	0	0	0	0.235748	4.19555
BQ 123	0	0	0	0.22493	0	0	0	0	0	0	0	0	0.22493	-0.22493
PD184352	0.223495	0	0	0	0	0	0	0	0	0	0	0	0.223495	0.223495
NR4A1	-0.440499	1.0038	0.478913	-0.159674	-1.12631	-1.01127	0	0	0	-1.45363	0	-0.0220809	0.220672	4.81519
prostaglandin E1	-0.132453	0	0	0	0	0.351123	0	0	0	0	0	0	0.21867	-0.483577
IFNE	0.218218	0	0	0	0	0	0	0	0	0	0	0	0.218218	0.218218
Hedgehog	0	0	0	0	0	0	0	0	0	0	-0.218218	0	0.218218	0.218218
CXCR4	0	0.0796226	0	0	-0.0829383	0	0	0	0	-0.218218	0	0	0.214902	0.380779
MUC1	0.262891	0	0	-0.324916	0	0	0	0	0	-0.276568	0	0	0.214543	0.864375
melatonin	0	0	0	0	0	0	0	0.617213	0	-0.829437	0	0	0.212224	1.44665
Rb	0	0	0	0	0.256158	0.256158	0	0	0	0.746729	-0.440086	0	0.205673	-0.818958
FHL2	0	-0.970143	-0.492366	-0.436436	-1.23091	-0.80829	-0.927173	0	0	-1.23091	-1.98248	0	0.202419	3.29936
JAG2	0	0	0	-1.25357	1.1717	0.27735	0	0	0	0	0	0	0.195484	-0.195484
CpG ODN 1826	0.146361	-0.206982	-0.394926	1.8555	0	0	0	0	0	0	0	1.20715	0.192803	-3.51819
N-(3-oxododecanoyl)-homoserine lactone	0	0	0	0	0.191663	0	0	0	0	0	0	0	0.191663	-0.191663
N-hexanoylhomoserine lactone	0	0	0	0	0.191663	0	0	0	0	0	0	0	0.191663	-0.191663
GTF2I	0	0	0	0	0.0927677	0.0927677	0	0	0	0	0	0	0.185535	-0.185535
GPER1	-0.242536	0.27735	0	0	0.148936	0	0	0	0	0	0	0	0.183751	-0.114122
CFTR	0	1	0	0	0	0	0	0	0.816497	0	0	0	0.183503	1.8165
BCL2	0	0	0	0	0	0.171141	0	0	0	0	0	0	0.171141	-0.171141
methylselenic acid	-0.11547	0	0	0	0.390567	-0.11547	0	0	0	0	0	0	0.159627	-0.390567
BCL2L1	0	0	0	0.152499	0	0	0	0	0	0	0	0	0.152499	-0.152499
BMP15	0	0	0	0	0	0	0	0	0	0	-0.152499	0	0.152499	0.152499
cyanocobalamin	0	0	0	0	0	0	-0.152499	0	0	0	0	0	0.152499	-0.152499
NPC1	0	0	-9.42055e-17	0.152499	0	0	0	0	0	0	0	0	0.152499	-0.152499
lipoteichoic acid	0	0	-0.9255	1.07365	0	0	0	0	0	0	0	0	0.148151	-1.99915
Pdgf Ab	0	0	0	-1.06749	-0.390567	-0.390567	0	0	0	0	0	-1.98248	0.133858	3.8311
ebselen	0	0	0	0.132453	0	0	0	0	0	0	0	0	0.132453	-0.132453
IGHM	0.942809	0	0	0	0	-1.1767	0	-0.365148	0	0	0	0	0.131261	1.75436
YY1	0	0	0	0	0	0	0	0	0	-0.130404	0	0	0.130404	0.130404
UTP	0	0	0	-1.45236	0	0	0	0	0	0	-1.58133	0	0.128965	3.03369
lithium	0	0	0	0.128037	0	0	0	0	0	0	0	0	0.128037	-0.128037
CD28	0	0	0	0	0	0	-0.11449	0	0	0	0	0	0.11449	-0.11449
ESR2	0.484448	0.601831	0.00475821	-0.54184	-0.240489	-1.4863	0.517896	-0.266207	0.701476	-1.26127	-0.980561	0	0.111071	6.55466
GABA	0	-1	0	0	0.5547	0.5547	0	0	0	0	0	0	0.1094	-2.1094
miR-22-3p (miRNAs w/seed AGCUGCC)	0	0	0	0	0	0	-0.105925	0	0	0	0	0	0.105925	-0.105925
bexarotene	0	2.54558	3.41397	2.79943	3.05691	3.048	2.53421	2.87368	1.48976	3.42646	2.33513	2.1009	0.103753	-3.90962
nonylphenol	0	1.30737	0	0	0.756734	0	0	1.06749	0	0	0.896258	0	0.100359	0.721872
bosentan	0	0	0	0.0980319	0	0	0	0	0	0	0	0	0.0980319	-0.0980319
TSC22D3	1.1094	0.727607	0.390567	0	0	1.1717	0.848528	1.06749	0	0	1.38675	0	0.0965056	1.58514
obeticholic acid	0	0.0936073	0	0	0	0	0	0	0	0	0	0	0.0936073	0.0936073
EGLN1	0	0	-0.6	0.691564	0	0	0	0	0	0	0	0	0.0915641	-1.29156
etanercept	0	0	0	-0.650945	0	0	0	0	0	-0.370739	0	-0.370739	0.0905334	1.39242
CD2	0.0904123	0	0	0	0	0	0	0	0	0	0	0	0.0904123	0.0904123
mir-15	0.57735	0	0	0.159674	0	0.237023	0	0	0	0.894825	0	0	0.0792219	-0.714171
F2RL1	0	0	0	-0.210235	-0.393159	-0.393159	-0.463428	0	-1.15404	0.0512316	0.246183	0.246183	0.0773116	-1.16451
azoxymethane	0	0	0	0.073713	0	0	0	0	0	0	0	0	0.073713	-0.073713
L-carnitine	0	0	0.447214	-0.377964	0	0	0	0	0	0	0	0	0.0692491	0.825178
DTX1	0	-1	0	0	0	1.06749	0	0	0	0	0	0	0.06749	-2.06749
alvespimycin	0.0605228	0	0	0	0	0	0	0	0	0	0	0	0.0605228	0.0605228
NR3C1	2.56524	1.2697	1.3822	1.50402	1.91231	1.02435	1.68973	0.632175	0.858037	2.21404	1.7167	2.49046	0.0566798	-2.4648
CYR61	-0.447214	-0.970143	-2.15666	-1.59579	-0.970143	-0.569803	-1.013	-0.203299	-0.620848	-1.50832	-1.43208	-1.9799	0.0476927	2.64487
CAT	-0.168497	0	0	1.50372	0	1.21053	-0.191663	0.314347	0	0.646997	0.341882	1.38675	0.0474372	-5.13569
N-Ac-Leu-Leu-norleucinal	0	0	0	0.40893	0	0	0	0	0	0.362446	0	0	0.0464841	-0.771377
rasagiline	0	0	0	0.0339053	0	0	0	0	0	0	0	0	0.0339053	-0.0339053
TFAP2A	0	0.0489702	0.328889	0	0	0	-0.314347	1.21854	-0.5547	0	0	0	0.0283628	0.727355
Pkc(s)	0	2.61203	0	0	0.895206	0	0	1.90051	1.67748	-0.0971286	0	0	0.0263656	5.39194
arotinoid acid	0	0	0	0.270719	0	0	0	0	0	0	0.254457	0	0.0162626	-0.525176
Tnf (family)	0	0	0	-1.29604	-1.63167	0	0	-2.16899	0	-0.774209	0	0	0.0154877	1.53293
TNFRSF1B	1.98248	0	0	-0.593391	0	0	0	0	0	1.38675	0	0	0.00234009	1.18912
nimesulide	0	0	0	1	0	0	0	0	0	1	0	0	0	-2
CCR1	0	0	0	0	0	0.57735	0	0	0	0.57735	0	0	0	-1.1547
RARB	0	0	0	0.447214	0	0	0	0	0	0.447214	0	0	0	-0.894427
N-chlorotaurine	0	0	0	0.0799219	0	0	0	0	0	0.0799219	0	0	0	-0.159844
DDIT3	-1.10265	0	0	0	0	0	-1.10265	0	0	0	0	0	0	-2.20529
RORC	0	-9.42055e-17	0	0	0	0	0	0	0	0	0	0	-9.42055e-17	-9.42055e-17
SCD	0	-1.9596	-1.96652	0	0	-1.98248	0	0	-1.93635	0	-1.9868	-1.9799	-0.00555909	0.0867119
Bay 11-7082	0	0	0	-0.159674	0	0	0	0	0	-0.152499	0	0	-0.00717532	0.312172
PKD1	0	0	0	0	0	-1.89737	0	0	0	0	0	-1.88982	-0.00754423	3.78719
ATF6	0	0	0	-0.314347	0	0.294118	0	0	0	0	0	0	-0.0202297	0.0202297
WWTR1	0	0	0	-1.09109	0	0	0	0	0	0	-1.06749	0	-0.0235995	2.15858
pentoxifylline	0.475191	-0.0352454	0	-0.0421263	-0.128037	-0.128037	-0.261083	0	0	-0.242536	0.426058	0.246183	-0.0268766	0.0473575
AXL	0	0	0	-1.98607	0	0	0	0	0	-1.95283	0	0	-0.0332391	3.93891
carbon monoxide	0	0.379034	0	-0.190814	1.10907	0	0	0	0	1.34572	0	0	-0.0484357	-1.88494
phenobarbital	-0.05547	0	0	0	0	0	0	0	0	0	0	0	-0.05547	-0.05547
miR-34a-5p (and other miRNAs w/seed GGCAGUG)	0	1.42773	2.16995	0	0	0	1.92788	0	0	0	0	1.7273	-0.0575008	3.79826
ISG15	0	0	0	0	0	0	0	0	0	0	0.0605228	0	-0.0605228	-0.0605228
NAMPT	0	0	0	-0.0628695	0	0	0	0	0	0	0	0	-0.0628695	0.0628695
miR-103-3p (and other miRNAs w/seed GCAGCAU)	0	0	0	0	0	0.0638877	0	0	0	0	0.0638877	0.0638877	-0.0638877	-0.191663
TLR8	0	-0.0678844	0	0	0	0	0	0	0	0	0	0	-0.0678844	-0.0678844
TCF	-0.0688428	0	0	0	0	0	0	0	0	0	0	0	-0.0688428	-0.0688428
PD 123319	0	-0.0799219	0	0	0	0	0	0	0	0	0	0	-0.0799219	-0.0799219
MEF2A	0	0	0.330697	0	0	-0.416533	0	0	0	0	0	0	-0.0858353	0.74723
deoxycorticosterone acetate	0	0	0	-0.988483	0	0	0	0	0	0	-0.902572	0	-0.0859118	1.89105
apigenin	0	0	0	0.507673	0.377964	0.333333	0	0	0	0.239046	0.341882	0.727607	-0.0895634	-2.52751
ATP	-0.0949158	0	0	0	0	0	0	0	0	0	0	0	-0.0949158	-0.0949158
anisomycin	0	-0.559437	-2.23607	0.569803	0.382069	1.04566	-0.640347	0	-2	0	1.94145	0	-0.0990751	-9.37484
IFNK	-0.104828	0	0	0	0	0	0	0	0	0	0	0	-0.104828	-0.104828
IFNW1	-0.104828	0	0	0	0	0	0	0	0	0	0	0	-0.104828	-0.104828
FGFR2	0.95379	0.406994	0.488271	0.0155211	0.0638239	0.407882	0	1.52632	0	0.113961	0.286171	0.518476	-0.10864	1.96954
brefeldin A	0	0	0	-0.113842	0	0	0	0	0	0	0	0	-0.113842	0.113842
stearic acid	0.152499	-0.27735	0	0	0	0	0	0	0	0	0	0	-0.124852	-0.124852
doxycycline	0	0	0	0	0	0	0	0.128037	0	0	0	0	-0.128037	0.128037
Rxr	0	0	0	0	0	0	0	0	0	0.128037	0	0	-0.128037	-0.128037
TAZ	-0.130189	0	0	0	0	0	0	0	0	0	0	0	-0.130189	-0.130189
calcipotriene	0	0	0	0	-0.132453	0	0	0	0	0	0	0	-0.132453	0.132453
E2F4	0	0	0	0	0	-0.132453	0	0	0	0	0	0	-0.132453	0.132453
salirasib	0	0	0	0	0	0	0	0	0	0.136717	0	0	-0.136717	-0.136717
valproic acid	0	1.54308	0	0.341266	1.85417	0	0.931381	0.725614	1.23139	0.555725	0.434107	0	-0.139694	1.2462
TRIB3	0.146993	0	0	0	0	0	0	0	0	0	0.293105	0	-0.146112	-0.146112
BMP	0	0	0	0	-0.152499	0	0	0	0	0	0	0	-0.152499	0.152499
IGFBP5	0	0	0	-0.152499	0	0	0	0	0	0	0	0	-0.152499	0.152499
SFTPD	0	0	0	-0.152499	0	0	0	0	0	0	0	0	-0.152499	0.152499
cilostazol	0	0	0	0	0	0	0	0	0.152499	0	0	0	-0.152499	0.152499
MAP3K14	0	0	0	0	0	0	0.152499	0	0	0	0	0	-0.152499	0.152499
flutamide	0.647059	0	0	-0.800641	0	0	0	0	0	0	0	0	-0.153582	1.4477
miR-182-5p (and other miRNAs w/seed UUGGCAA)	0	0	0	-0.168497	0	0	0	0	0	0	0	0	-0.168497	0.168497
AKT1	0.520696	-0.922269	-1.9609	-1.18578	-0.371499	0.102758	-0.465294	-0.524039	-0.645763	-0.6742	-0.25655	-1.07616	-0.174984	-0.536127
lipoxin A4	0	-1.02899	0	0	-0.730297	0	-0.339422	0	0	0	0	-1.2356	-0.184262	0.597487
SELP	0	0	0	-0.200492	0	0	0	0	0	0	0	0	-0.200492	0.200492
Rac	0	0	0	0	-0.105925	-0.105925	0	0	0	0	0	0	-0.211851	0.211851
moxonidine	0	0	-0.218218	0	0	0	0	0	0	0	0	0	-0.218218	-0.218218
CELF1	0	0	0	0	0	0	0	0	0	0	0	0.22493	-0.22493	-0.22493
CCR2	-0.329035	0.349822	0	0	0	-0.248376	0	0	0	0	0	0	-0.22759	0.269163
RASSF1	-0.0761402	0	0	0	-0.0761402	-0.0761402	0	0	0	0	0	0	-0.22842	0.0761402
PIM1	0	0	0	0	0	0	0	0.11547	0	0	0	0.11547	-0.23094	0
IGF2	-0.963338	-0.100436	-1.30903	-0.0822774	-1.16586	-1.37331	-1.45204	-0.303819	-0.427842	-0.928157	-1.28718	-0.363022	-0.232188	0.643297
COMMD1	0	0	0	1.34164	1.34164	2.23607	0	1.34164	0	2	0.816497	1	-0.238788	-7.39421
KL	0	0	0	-0.242536	0	0	0	0	0	0	0	0	-0.242536	0.242536
miR-17-5p (and other miRNAs w/seed AAAGUGC)	0	0	0	0.130942	0.397975	-0.879101	0.15133	0	0	0.569555	-0.498335	-0.32622	-0.246514	0.756514
DICER1	0	0	0	0	-0.0140456	0	0.242536	0	0	0	0	0	-0.256581	0.256581
GRP	0	0	0	0	0.0211359	-0.282067	0	0	0	0	0	0	-0.260931	0.260931
topotecan	0	0	0	1.86906	0	0	0	0	2.13459	0	0	0	-0.265533	0.265533
AICAR	0	0	0	0	0	0	0	0	0.270719	0	0	0	-0.270719	0.270719
GATA3	0	0	0	0	1.10685	0	0	0	0	1.37915	0	0	-0.272296	-2.486
DPP4	0	-0.27735	0	0	0	0	0	0	0	0	0	0	-0.27735	-0.27735
IHH	0	0	0	-0.27735	0	0	0	0	0	0	0	0	-0.27735	0.27735
superoxide	-0.27735	0	0	0	0	0	0	0	0	0	0	0	-0.27735	-0.27735
fasudil	0	0	0	0	0	0	0.27735	0	0	0	0	0	-0.27735	0.27735
VIPR1	0	0	0	-0.278323	0	0	0	0	0	0	0	0	-0.278323	0.278323
glutathione	0	0	0	-0.0469841	0	0	0	0	0	0.242536	0	0	-0.28952	-0.195552
GDNF	0	0	0	-1.63299	0	0	-1.34164	0	0	0	0	0	-0.291352	0.291352
geranylgeranyl pyrophosphate	0	0	0	0	-0.447214	0	0	0	0	0	0	-0.152499	-0.294715	0.599712
FGF2	0.122644	-0.305526	-1.11763	-2.30955	-1.93539	-0.403055	-0.9097	0	-0.929807	-2.90697	0	-0.905298	-0.296728	5.32024
lauric acid	-0.304604	0	0	0	0	0	0	0	0	0	0	0	-0.304604	-0.304604
PECAM1	0	0	0	-0.304604	0	0	0	0	0	0	0	0	-0.304604	0.304604
pimagedine	-0.27735	0	0	0.128037	0	0	0.152499	0	0.152499	-0.146993	0	0	-0.307317	0.0466034
ID2	0	0	0	-0.314347	0	0	0	0	0	0	0	0	-0.314347	0.314347
propofol	0	0	0	-0.314347	0	0	0	0	0	0	0	0	-0.314347	0.314347
phorbol esters	0	0	0	0	-0.316304	0	0	0	0	0	0	0	-0.316304	0.316304
ITGB1	0	0.297642	0.267858	-1.34785	-0.800112	-0.972139	-0.420862	0	0	-1.81721	0	0	-0.316523	5.08195
HTATIP2	0	0	0	0	-0.159313	-0.159313	0	0	0	0	0	0	-0.318626	0.318626
Sb202190	0	-0.899647	0	1.08859	0	1.01052	-0.0800482	0.829228	0.167542	-0.0318971	-0.162322	0.804303	-0.327346	-2.69211
FADD	-0.333333	0	0	0	0	0	0	0	0	0	0	0	-0.333333	-0.333333
TSLP	0.125767	-0.467606	0	0	0	0	0	0	0	0	0	0	-0.341839	-0.341839
ANXA1	0	0	-0.0638877	0	-0.282843	0	0	0	0	0	0	0	-0.34673	0.218955
ibuprofen	0	0.390567	0	0.820674	0	0	0.622543	0	1.13137	-0.167066	-0.167066	0.14492	-0.353461	1.51302
CAMP	1.09109	0	-0.406493	-1.99123	0	0	0	-0.951725	0	0	0	0	-0.354912	1.72411
NCOA3	0	0	0	0.543496	0	0	0	0	0	0	0.90975	0	-0.366254	-1.45325
zinc	0	0	0	0	0	0	0.370705	0	0	0	0	0	-0.370705	0.370705
nitrofurantoin	-0.582162	0.188608	-1.19465	-0.85332	-1.31475	-0.939336	-0.786334	-5.02117e-17	0	-1.63485	-0.690066	-1.21268	-0.371684	4.27046
herbimycin	0	0	0	0.368421	0	0	-0.6	0	0	1.34164	0	0	-0.37322	-2.31006
dihydrotestosterone	0.761634	0.787516	0.403844	0.663183	1.13328	1.35203	1.81752	0.255462	1.28674	0.746591	0.499293	0.871389	-0.375499	0.0469381
THBS1	0	-0.390567	0	0.191663	-0.178965	0	0	0	0	0	0	0	-0.377869	-0.403265
RB1	-0.00797249	-1.34168	0.581584	-0.783273	-0.633584	-0.169038	-1.03426	0	0	-0.941662	0	0	-0.37804	0.725226
STAT5a/b	0	0	0	-0.379855	0	0	0	0	0	0	0	0	-0.379855	0.379855
DUSP1	-0.990148	0	0	-0.0785214	0	0.168497	-0.0259423	-0.492366	0	0	0	0	-0.381864	-1.59843
NPM1	0.664364	0	-0.254457	0.0519283	0	-1.10265	-0.254457	0	0	0	0	0	-0.386353	1.20617
temozolomide	0	0	0	-0.390567	0	0	0	0	0	0	0	0	-0.390567	0.390567
Klra4 (includes others)	0	0	0	0	0	0	0	0	0	0	0.390567	0	-0.390567	-0.390567
mir-29	0	0	0.120277	-1.52825	-1.18792	-1.80231	0	0	0	-2.1927	-1.81384	0	-0.391658	8.64529
methylmercury	-2.11058	-2.44949	-2.49615	0	0	0	0	-2.12132	-1.89737	0	0	-2.64575	-0.391782	-8.42916
N-formyl-Met-Leu-Phe	0	-0.0678844	-0.440086	0.178965	0	0	0.0628695	0	0	0	0	0	-0.391875	-0.624066
zymosan	0	-0.396665	0	0	0	0	0	0	0	0	0	0	-0.396665	-0.396665
ethionine	0.447214	0	0	-2.44949	0	-1.63299	0	0	-1	0	-2.23607	0	-0.399201	5.76576
propranolol	0	0.27735	0	0	0.156174	0.156174	0	0	0	0	1	0	-0.410302	-1.035
MAF	-0.410365	0	0	0	0	0	0	0	0	0	0	0	-0.410365	-0.410365
levothyroxine	0	0	0	0	0.056888	-0.470133	0	0	0	0	0	0	-0.413245	0.413245
vasoactive intestinal peptide	0	0	0	-0.414214	0	0	0	0	0	0	0	0	-0.414214	0.414214
titanium dioxide	0	0	0	0	0	0	0.421521	0	0	0	0	0	-0.421521	0.421521
TNFSF10	-0.747409	0.112509	0	0.208366	0	0	0	0	0	0	0	0	-0.426535	-0.843266
chrysotile asbestos	0	0	0.218218	0	0	-0.654654	0	0	0	0	0	0	-0.436436	0.872872
STAT6	1.78155	1.05387	0.469046	0	0	0	0	0	1.18818	1.00408	1.55188	0	-0.439666	1.93669
IFI16	0	-0.112509	0	0	0	-0.333333	0	0	0	0	0	0	-0.445842	0.220825
HSPA9	-0.447214	0	0	0	0	0	0	0	0	0	0	0	-0.447214	-0.447214
PTPN6	0	-0.447214	0	0	0	0	0	0	0	0	0	0	-0.447214	-0.447214
cholic acid	0	1.30969	0	0	0	0	0	0.923381	0.847946	0	0	0	-0.461634	3.08102
F10	0.22493	-0.688515	0	0	0	0	0	0	0	0	0	0	-0.463586	-0.463586
forskolin	2.90062	0.533467	-0.27804	-0.222437	-0.728784	-0.515164	1.74849	0.468818	1.02364	-1.07079	0	0	-0.480509	8.93417
APOA4	0	0	0	0	-0.241955	-0.241955	0	0	0	0	0	0	-0.483911	0.483911
clobetasol propionate	0.27735	0	0	0	0	0	0	0	0.762493	0	0	0	-0.485143	1.03984
ARNT2	1.06904	0.5	0	0	0	0	0	0	-0.27735	0	1.60591	0.727607	-0.487122	-1.04182
YAP1	0	0	0	-0.492366	0	0	0	0	0	0	0	0	-0.492366	0.492366
lipid A	0	0.0678844	0	-0.565217	0	0	0	0	0	0	0	0	-0.497333	0.633102
Notch	2.20043	0.785855	0	0	-0.446113	0	0.691564	0.935218	0.886158	0	0	0.532152	-0.504919	5.41319
KITLG	0	-0.0193764	0	0	0	0	0.633928	-0.238214	0.0905506	0	0	0	-0.505641	0.466888
IRF6	0	0.314347	0	0	0	0	0	0	0	0.83054	0	0	-0.516192	-0.516192
Collagen type I	0	0	-0.673114	-1.83252	0	0	0	0	0	-1.97832	0	0	-0.52732	3.13773
CDKN1A	0.757863	0.273641	0	0.166918	0.28513	0.0598826	-0.00709149	0	1.29399	0.794772	0	0	-0.53824	1.0117
PD 169316	0	1	0.447214	0	0	0	0	0	2	0	0	0	-0.552786	3.44721
corticosteroid	0	0	0	0	0	0	1	0	0	0	-0.447214	0	-0.552786	1.44721
ADRB2	0	0	0	-0.5547	0	0	0	0	0	0	0	0	-0.5547	0.5547
CDX2	0	0	0	0	-0.5547	0	0	0	0	0	0	0	-0.5547	0.5547
mir-182	0	0	0	-0.5547	0	0	0	0	0	0	0	0	-0.5547	0.5547
PNPLA2	0	0	0	-0.5547	0	0	0	0	0	0	0	0	-0.5547	0.5547
PDGFB	0	0	0	0	-0.50818	-0.766575	0	0	0	-0.704973	0	0	-0.569783	1.97973
ZBTB20	0	-1.91485	0	0	0	0	0	0	-1.34164	0	0	0	-0.573213	-3.2565
CHRNA1	-0.57735	0	0	0	0	0	0	0	0	0	0	0	-0.57735	-0.57735
ferulic acid	0	0	0	0	0	0	0.57735	0	0	0	0	0	-0.57735	0.57735
mir-146	0	0	0	-0.579284	0	0	0	0	0	0	0	0	-0.579284	0.579284
SPHK1	-0.384012	0.768473	0	-0.621737	-1.29181	0	-0.944545	0	0	0	0	0	-0.58454	1.35346
CD24	0	0	0	0	-0.585206	0	0	0	0	0	0	0	-0.585206	0.585206
FGF8	0	0	0	0.152499	-0.762493	0	0	0	0	0	0	0	-0.609994	0.609994
Ifnar	0	-0.787562	0	0.174078	0	0	0	0	0	0	0	0	-0.613484	-0.961639
MYBL2	-0.19596	0.200218	-0.668001	-0.123613	-0.578947	-1.03328	0	0	0	-0.943456	-0.710225	-0.123613	-0.622287	2.84939
mir-21	-0.211187	0	0	0	0	-1.75768	0	0	0	0	0	-1.34463	-0.624238	2.89112
ATF3	0.272727	0	0	-1.49606	-0.84964	0	-1.43547	0	0	0	0	0	-0.637505	1.18296
1,4-bis[2-(3,5-dichloropyridyloxy)]benzene	0	0	-2.61281	0	0	0	-1.96865	0	0	0	0	0	-0.644161	-4.58146
LGALS3	-0.128037	-0.646997	-0.727607	-0.390567	0.103695	0.436436	0	0	0	-0.152499	0	-0.5547	-0.645877	-0.945006
3,3'-diindolylmethane	0	0	0	0	0	0	0	0	0	0.6504	0	0	-0.6504	-0.6504
MAPK3	0.707107	0.301511	-1.41421	-0.816497	-0.852803	-0.239046	0	-0.762493	0.447214	-1.34164	0	0	-0.657021	2.52911
Alpha catenin	-1.96396	-0.596196	0.379762	0.176446	0	-1.59599	0	-1.94145	0	0.437595	-1.43592	0	-0.660163	-1.70399
IL27	0	0.557722	0	0	6.59571e-17	0.443678	0	1.14065	0.440732	0.102598	0	0	-0.682576	1.59282
TXN	1.13137	0	-2.18938	0	0	-1.57491	0	-1.94766	0	0	0	0	-0.685261	-1.43076
SR 144528	0	-0.688515	0	0	0	0	0	0	0	0	0	0	-0.688515	-0.688515
KNG1	0	0	0	-0.691564	0	0	0	0	0	0	0	0	-0.691564	0.691564
RXRA	-1.19558	0.727562	-0.534318	-0.600356	-1.19101	-0.0689522	-0.692218	0	0	-0.831155	0.046058	-0.692218	-0.693119	1.64308
TFAP4	0	0	0	0	-0.684509	-0.0220809	0	0	0	0	0	0	-0.706589	0.706589
TNFSF12	0	-0.32433	0	-0.394326	0	0	0	0	0	0	0	0	-0.718656	0.0699959
HAVCR2	0	0	-1.06749	0.342997	0	0	0	0	0	0	0	0	-0.724493	-1.41049
INHBB	0.342997	0.57735	-1.06749	0	0	0	0.57735	0	0	0	0	0	-0.724493	0.430208
FZD8	0	0	0	-0.727607	0	0	0	0	0	0	0	0	-0.727607	0.727607
PDGF-AA	0	0	0	0	-0.365148	-0.365148	0	0	0	0	0	0	-0.730297	0.730297
CTLA4	0	0	0	0	0	0	0	0.738549	0	0	0	0	-0.738549	0.738549
IL8	0	-0.050702	-1.15079	0.164399	0	-0.174078	0	-0.569803	0	0	0.113961	0	-0.755331	-1.87558
MSR1	0	0	0	-0.755929	0	0	0	0	0	0	0	0	-0.755929	0.755929
FAAH	0	0	0	2.2188	0	2	0	0.762493	0	0	2	2.2188	-0.762493	-7.67511
fluvastatin	-0.762493	0	0	0	0	0	0	0	0	0	0	0	-0.762493	-0.762493
GABBR1	0	0	0	-0.762493	0	0	0	0	0	0	0	0	-0.762493	0.762493
mannitol	-0.762493	0	0	0	0	0	0	0	0	0	0	0	-0.762493	-0.762493
CD9	0	-0.245198	0	-0.529183	0	0	0	0	0	0	0	0	-0.774381	0.283985
CYP19A1	0	0	0	-1.68651	0	0	-0.903835	0	0	0	0	0	-0.782679	0.782679
VIP	-0.273014	0	0	-0.516661	0	0	0	0	0	0	0	0	-0.789675	0.243647
EGFR	-0.773482	-0.615502	-2.54465	-1.50087	-0.167381	-0.95877	-1.93904	-1.57084	-0.658126	-1.2337	-0.0928289	-0.270084	-0.796035	-3.878
SNAI1	0	0	0	0	1.33227e-16	-0.8	0	0	0	0	0	0	-0.8	0.8
SKP2	0	0	0	-8.19954e-17	-0.565685	0.282843	0	0	0.738549	-0.565685	0.34641	0	-0.802116	1.24067
PRKACA	0	-0.80829	0	0	0	0	0	0	0	0	0	0	-0.80829	-0.80829
prednisolone	-0.106	-0.181728	-0.566352	-1.3144	0.035511	0.0326686	0.534522	0	-0.534522	-1.28571	0	0	-0.814586	1.67785
Traj18	-0.6	0	0	-0.218218	0	0	0	0	0	0	0	0	-0.818218	-0.381782
spironolactone	0	-1.72351	-0.392232	-1.25752	0	0	0	-1.47762	-1.06901	0	0	0	-0.826623	-3.40486
SIM1	0	0.774597	0.229416	1.94145	0	0	0	0	0.301511	0	2.18282	1.29099	-0.829863	-4.10974
VTN	0	0	0.5547	-1.38675	0	0	0	0	0	0	0	0	-0.83205	1.94145
spermine	0	0	0	-0.83205	0	0	0	0	0	0	0	0	-0.83205	0.83205
FGF10	0	0	0	0.21887	0	0.730297	0	0	0.27735	0	0	1.50614	-0.834323	-2.17796
Smad	0	0	0	-1	-0.945611	-1.40556	0	0	0	-1.40556	-1.10265	0	-0.842965	5.85938
POU2F1	0	0	0	0	0	0	0	0	0	0	0.84528	0	-0.84528	-0.84528
tosylphenylalanyl chloromethyl ketone	0	0	0	0	0	0	0	0	0	0	0.848528	0	-0.848528	-0.848528
PIK3R2	0	0	-0.848528	0	0	0	0	0	0	0	0	0	-0.848528	-0.848528
BMP2	1.23464	-0.110785	-1.38855	-1.90273	-0.535679	0	0.34326	-1.36196	-0.921104	-0.693694	0.785486	0	-0.855085	0.142118
TP73	0	0	0	0	0	0	1.31475	-0.448075	0	0	0	0	-0.866677	0.866677
CYP51A1	0	2	1	0	0	0	0	0	2.23607	0	0	1.63299	-0.869061	3.60307
sterol	0	0.665129	0	0	-0.772091	-0.772091	0	0	0	0	0	0	-0.879053	2.20931
fibric acid derivative	0	0	0	0	0	0	0	0	0.883373	0	0	0	-0.883373	0.883373
thalidomide	0	-0.063255	-0.0568485	-0.550155	-0.0568485	0	0	0	0	0.159313	0	0	-0.88642	0.327587
SKIL	0	0	0	-0.896258	0	0	0	0	0	0	0	0	-0.896258	0.896258
JUND	0	0.776671	-0.051778	0	0.398216	0	1.98052	0	0	0	0.0605228	0	-0.917931	2.24667
CD38	-1.02791	0	-1.47697	-2.78373	-2.35498	-1.66951	0	-1.5068	-0.971286	-3.4307	-0.604165	-1.8783	-0.92186	7.73841
miR-221-3p (and other miRNAs w/seed GCUACAU)	-1.25596	0	0	-0.405287	-1.24788	-1.98629	-1.99354	-0.0175981	0	0	-1.96108	0	-0.923208	2.33343
carbenoxolone	0	0	0	0	0	0	0	0	0.927173	0	0	0	-0.927173	0.927173
concanamycin A	0	0	0	0	0	0	0	0	0	0	0.9439	0	-0.9439	-0.9439
OXT	0	0	0	0	-0.951817	0	0	0	0	0	0	0	-0.951817	0.951817
TNF	2.0185	-2.72933	-2.26366	-0.596923	-2.65397	-1.08239	-0.536873	-1.52346	-2.16455	-1.56642	-0.557585	0	-0.958894	-0.742094
5-N-ethylcarboxamido adenosine	-0.0251498	-0.422495	-0.486032	-0.586471	-0.655214	-0.422495	-0.0479772	0	-0.097293	-0.115318	-0.360673	-1.01156	-0.965037	2.07278
STAT	0	0	0	-0.970143	0	0	0	0	0	0	0	0	-0.970143	0.970143
tripterine	0	0	0	-0.970241	0	0	0	0	0	0	0	0	-0.970241	0.970241
TRAF3	-0.973329	0	0	0	0	0	0	0	0	0	0	0	-0.973329	-0.973329
NRAS	-0.129229	-0.314485	-0.943456	-0.80829	-1.9868	0	-0.996347	0	0	0	-2.2021	0	-0.983817	2.61367
AKT2	0.6	0.6	-0.0336909	-2.40114	0.075356	-0.785855	0.218218	0	0	0	0	-1.17159	-0.991955	5.66775
LIN28A	0	0	0	0	0	-0.996928	0	0	0	0	0	0	-0.996928	0.996928
CYBA	0	0	0	-1	0	0	0	0	0	0	0	0	-1	1
ITGA2	0	0	0	-1	0	0	0	0	0	0	0	0	-1	1
MNT	0	-1	0	0	0	0	0	0	0	0	0	0	-1	-1
NT5E	0	0	0	-1	0	0	0	0	0	0	0	0	-1	1
prazosin	0	0	0	0	0	-1	0	0	0	0	0	0	-1	1
PRKRA	0	0	0	-1	0	0	0	0	0	0	0	0	-1	1
SERPINE1	0	0	0	0	0	-1	0	0	0	0	0	0	-1	1
vitamin K2	0	0	0	-1	0	0	0	0	0	0	0	0	-1	1
WNT4	0	0	-1	0	0	0	0	0	0	0	0	0	-1	-1
xanthine	0	0	0	0	-1	0	0	0	0	0	0	0	-1	1
C/ebp	0	0	0	0	0	0	0	0	0	1	0	0	-1	-1
Gnas	0	0	0	0	0	0	0	0	1	0	0	0	-1	1
riboflavin	0	0	0	0	0	0	1	0	0	0	0	0	-1	1
tempol	0	0	0	0	0	0	0	0	0	1	0	0	-1	-1
paclitaxel	-0.223058	-1.66399	-1.94974	0.0263557	0.342039	-0.824228	-0.20795	-1.38871	-0.955956	-0.739816	0	0	-1.00019	-5.19375
ionomycin	2.40126	1.76936	0	0	0	0	2.76908	0	0	0	0	2.40535	-1.00382	4.53434
lysophosphatidic acid	0	-0.94999	-1.84428	-1.93206	-1.15006	-1.1297	-1.93983	0	-1.85397	-2.19763	0	0	-1.01467	-0.178624
baicalein	0	0	0	0	0	0	0.848528	0	0	0.374429	0	-0.198728	-1.02423	0.672827
DEK	-1.02889	0	0	0	0	0	0	0	0	0	0	0	-1.02889	-1.02889
ERBB3	0	0.62773	-0.0800641	-0.46525	-0.166378	-0.7312	0	0	0	0.427603	0	-0.20795	-1.03481	1.69084
INHBA	0	-0.0848999	0	0	0	0	0.965772	0	0	0	0	0	-1.05067	0.880872
TFAP2C	0.198728	0	0	-0.51797	0.040996	0.198728	0.974695	0	0	0	0	0	-1.05421	1.45167
IgG1	-1.06749	0	0	0	0	0	0	0	0	0	0	0	-1.06749	-1.06749
indole-3-carbinol	0	0	0	0	0	-1.06749	0	0	0	0	0	0	-1.06749	1.06749
MYOG	0	0	-1.06749	0	0	0	0	0	0	0	0	0	-1.06749	-1.06749
NTN1	0	0	0	-1.06749	0	0	0	0	0	0	0	0	-1.06749	1.06749
RALA	0	0	-1.06749	0	0	0	0	0	0	0	0	0	-1.06749	-1.06749
ATP2A2	0	0	0	0	0	0	0	0	1.06749	0	0	0	-1.06749	1.06749
D609	0	0	0	0	0	0	0	0	0	0	1.06749	0	-1.06749	-1.06749
IL12 (complex)	0	1.99203	0	0	1.77993	1.78739	0	0	0	2.07427	2.40287	2.15616	-1.07395	-8.20858
phenylephrine	2.22868	0.618019	0	0	0	0.955056	0.720637	0	0	0	2.19977	1.95962	-1.07827	-1.54711
JUN	1.52991	-0.649879	-2.80502	-0.594469	-1.15485	-0.872953	-0.950307	-0.575727	0.159875	-0.633989	-0.497212	-0.961729	-1.08817	1.42404
calphostin C	-1.16509	0.041487	1.14816	-0.529908	-0.201292	-0.118125	-0.915249	0.179244	0.342791	0.103975	0.27735	0.27735	-1.09023	-0.178008
infliximab	0	0	0	0	-1.09109	0	0	0	0	0	0	0	-1.09109	1.09109
R-WIN 55,212	0	0	0	-1.09109	0	0	0	0	0	0	0	0	-1.09109	1.09109
IFN alpha/beta	0	-1.96957	-1.94895	0	0	0	0	0	-1.94895	-0.877896	0	0	-1.09167	-4.98958
everolimus	0	0	0	-0.59612	0.390567	-0.886725	0	0	0	0	0	0	-1.09228	1.09228
SUMO2	0	0	0	0	-0.390567	0	0.5547	0	0.152499	0	0	0	-1.09777	1.09777
GH1	1.33337	1.04721	0.465916	-0.242536	1.04307	0.931259	0.47086	0	1.30677	1.34276	2.58352	0	-1.12561	-1.03395
gemcitabine	0	0.185695	0.217006	0	-0.766046	-0.766046	0	0	0	0	0	0	-1.12939	1.93479
BCL2L11	0	0	0	-1.13137	0	0	0	0	0	0	0	0	-1.13137	1.13137
CALR	0	0	0	-1.13137	0	0	0	0	0	0	0	0	-1.13137	1.13137
neuroprotectin D1	0	0	0	-1.13137	0	0	0	0	0	0	0	0	-1.13137	1.13137
SCGB1A1	0	-1.98248	0	0	0	0	0	-0.848528	0	0	0	0	-1.13395	-2.83101
PDGFC	0.140411	0.390567	-1.31895	-0.245906	0	0	-0.390567	0	0	9.42055e-17	0.492366	0	-1.13568	-1.425
VEGFA	0	0	0	-0.686667	-0.0911763	0.278707	0	0.712608	0.358755	-0.264861	0	-0.16402	-1.14162	1.99938
hyaluronic acid	-0.459524	-0.203548	0	0.38878	0	-0.87869	0	0	0	0	0	0	-1.15298	-0.173163
S-nitrosoglutathione	-0.727825	-0.128037	-0.0992583	0.20795	0	0	0.0743294	0	0	0.0973841	0.244111	0	-1.163	-1.43024
SMARCD3	0	0	0	-1.16518	0	0	0	0	0	0	0	0	-1.16518	1.16518
17-alpha-ethinylestradiol	0	0	0	0	0	-0.100839	0	0	0	0.0980319	0.969143	0	-1.16801	-0.966337
NTRK2	0	0	-0.365148	0	-0.343616	-0.667765	0	0	0	-0.426401	0.218218	0	-1.16835	0.854417
epirubicin	0	0	0	-0.390567	-0.390567	-0.390567	0	0	0	0	0	0	-1.1717	1.1717
tanespimycin	0.0914779	0	0	0	0	-0.0506939	1.21854	0	0	0	0	0	-1.17776	1.36072
mir-17	0	0	0	-0.0561656	0.260133	-0.88473	0.0678844	0	0	0.440086	0	0	-1.18873	0.308561
lisinopril	0	-0.218218	0	-0.185695	-0.185695	-0.6	0	0	0	0	0	0	-1.18961	0.753173
miR-21-5p (and other miRNAs w/seed AGCUUAU)	-1.10495	-1.1421	-1.13731	-2.25005	-2.12448	-2.7819	-1.2637	-0.835194	-0.525446	-2.21315	-2.77349	-1.73652	-1.19328	7.87089
IL5	-0.0885037	-1.26069	-1.64745	-3.03774	-2.01137	-1.42475	-1.17327	-1.23816	-0.596216	-2.64906	-0.410347	-2.1982	-1.20524	5.72717
H-7	0	-0.72111	0	0.478091	0.222208	0.0565233	0	0.185695	0	1.06749	0	0	-1.21747	-2.35973
CSF1R	0	0	0	0	-1	-0.218218	0	0	0	0	0	0	-1.21822	1.21822
fingolimod	0	0	0	-1.43208	-0.128037	-0.5547	-0.132453	0	-0.762493	0	0	0	-1.21987	1.21987
MGEA5	-1	-1.52753	-0.185695	-0.57735	-0.654654	-1.04257	-0.942809	-0.727607	-0.471405	-0.534522	-1.09109	0	-1.22036	-0.954853
UCP2	0	0	0	-1.22462	0	0	0	0	0	0	0	0	-1.22462	1.22462
ABCG1	0	0	0	-1.22883	0	0	0	0	0	0	0	0	-1.22883	1.22883
STAT5B	0	0	0	0	0	0	0	0	1.25357	0	0	0	-1.25357	1.25357
NR0B2	0	-1.75472	0	0	0	0	0	0	-0.48911	0	0	0	-1.26561	-2.24383
EHF	-1.66448	-1.19523	-0.710742	0.0480569	-0.478091	-0.426401	-0.896258	-0.478091	-1.066	-0.478091	-0.478091	0.239046	-1.2694	-4.43723
enalapril	0	0.341882	0	-1.70941	0	-1.02565	-0.390567	0	-0.727607	0	0	0	-1.275	1.95876
simvastatin	0.390567	-0.495498	0	-0.209838	0.436511	0.270767	0.745555	0	0.043213	0.740167	0	0.160055	-1.29648	-0.713826
IGFBP3	0	0	-0.654654	-0.650945	0	0	0	0	0	0	0	0	-1.3056	-0.00370912
ALOX12	0	-0.218218	0	0	-1.09109	0	0	0	0	0	0	0	-1.30931	0.872872
SST	0	-1.34164	0	0	0	-0.13484	0	-0.164399	0	0	0	0	-1.31208	-1.3712
isotretinoin	0	0	0	-1.25471	0	0	0.753411	0	0.128037	-0.411765	0	-0.411765	-1.31263	2.95969
E. coli serotype 0127B8 lipopolysaccharide	0.288675	0.222988	-1.40267	0.361961	-0.916949	0	-0.12357	0	0	0	0	0	-1.32242	-0.459588
VHL	0.0180672	1.32227	0.98098	0.831103	1.3381	1.52051	0.93081	1.65904	1.28822	1.26425	0.927886	1.26425	-1.32343	-0.946715
sodium arsenite	0.436436	-0.905936	0	0	-1.31169	-1.05243	-1.50794	0	0	0	0	0	-1.32568	0.386678
LEP	0.977496	0.757435	-0.0519748	-1.00198	0.392394	-0.117743	-0.103703	-0.922073	2.04797	1.2665	0	0	-1.33306	2.16599
MKL2	0	0	-1.34164	0	0	0	0	0	0	0	0	0	-1.34164	-1.34164
N-cor	0	0	0	0	0	-1.34164	0	0	0	0	0	0	-1.34164	1.34164
PAX7	0	0	0	0	0	0	1.34164	0	0	0	0	0	-1.34164	1.34164
BRCA1	-0.903382	-1.41699	0	0.598259	-0.17534	-0.17534	-0.271538	-0.566025	-0.81013	0	1.22483	-0.280231	-1.3697	-5.16024
CNTF	-1.38675	0	0	0	0	0	-0.789337	0	0	0.789337	0	0	-1.38675	-2.96542
ATG7	0	0	0	-1.38675	0	0	0	0	0	0	0	0	-1.38675	1.38675
FASN	0	0	0	-1.38675	0	0	0	0	0	0	0	0	-1.38675	1.38675
TGFA	0	0	-2.2537	-0.949751	-1.28762	-1.00841	-1.39056	0	0	-1.17385	0	-1.54034	-1.39474	2.31571
sphingosine-1-phosphate	-0.440751	0	0	-0.644008	-1.63232	-1.39057	-0.223239	0	0	-1.7998	0	-0.686179	-1.39844	5.48889
CD47	0	-0.468521	0	0	-0.468521	-0.468521	0	0	0	0	0	0	-1.40556	0.468521
2-acetylaminofluorene	0	0	-1.1138	-0.293105	0	0	0	0	0	0	0	0	-1.4069	-0.820695
plicamycin	0	1.7021	2.29473	2.27484	1.54633	0	2.04495	1.79476	2.26181	1.7693	0	1.36895	-1.42177	3.13892
IFRD1	0	0.11547	2.21565	2.61861	1.81987	1.81987	0	1.98248	1.50111	2.21565	1.69775	2.62109	-1.42861	-6.97814
entinostat	0	0	0	0	0	0	0	0	0	1.43208	0	0	-1.43208	-1.43208
RASSF5	0	0	0	0	0	0	0	0	0	0	1.43208	0	-1.43208	-1.43208
paraquat	-0.563917	1.16307	-0.0632911	0	0	0	0.685308	0.487566	0.781661	0.0143784	0	0	-1.43305	2.47602
NFATC1	0	0	0	0	0	0	0	0	0	0	1.446	0	-1.446	-1.446
SOD1	0	-0.5547	0	-0.896258	0	0	0	0	0	0	0	0	-1.45096	0.341558
ADORA2A	0	0	0	0	0	-1.1695	0	0	0	0.287348	0	0	-1.45685	0.882152
GNAI2	-1.06749	0	-0.390567	0	0	0	0	0	0	0	0	0	-1.45806	-1.45806
PRKCB	0.152106	0.0532246	-2.4327	0	0	0	0	-0.762493	0	0	0	0	-1.46488	-2.98986
ouabain	0	0	0	-1.94066	0.322045	-0.951469	0	0	0	0	0	-1.10265	-1.46744	3.67273
trichloroethylene	-2.3094	-2.44949	-2.49615	0	0	-1.91237	0	-2.12132	-1.50756	0	-1.41421	-2.64575	-1.47857	-4.91159
olanzapine	-1.94145	-2.20043	-2.78947	0	0	0	0	-1.96396	-1.96396	0	-0.821995	-0.684211	-1.49723	-9.35307
PDLIM2	0	0	0	0	0	-1.50756	0	0	0	0	0	0	-1.50756	1.50756
eflornithine	0	0	0	0.136717	-0.945611	-0.546869	0	0	0	0.156174	0	0	-1.51194	1.19959
GAST	-0.990439	-0.609165	-1.35575	-1.33619	-1.17217	-1.58977	0	0	0	-1.76541	-1.79348	-1.97971	-1.51488	6.68139
tranilast	-0.928477	-0.218218	0	-2.2	0	-1.09109	0	0	0	0	-1.46059	-1.46059	-1.5166	5.06558
N(6)-(3-iodobenzyl)-5'-N-methylcarboxamidoadenosine	-0.492366	-0.245906	0.561644	0.370739	-1.31895	-0.412393	0	0	0	0	0	0	-1.53723	1.18398
IL2	1.86229	1.54572	0	0.00895688	0.656594	1.13617	0.991413	0.954083	1.66644	0.587833	2.55379	0	-1.54383	2.07662
Angiotensin II receptor type 1	0.927173	-0.390567	-0.848528	-0.848528	-0.390567	-0.390567	-0.390567	0	0	0	0	0	-1.55102	0.927173
PGR	1.46488	2.18782	-0.263443	-0.591327	-0.477952	0.234078	2.24343	1.96195	1.77809	-1.54492	-0.35601	0.0409273	-1.56942	12.0679
glycine	0	0	0	-1.16341	-0.751439	-0.751439	0	0	0	-1.09109	0	0	-1.5752	3.75738
TGFB2	-1.30367	-0.900134	-1.82449	-1.05847	-2.08129	-1.728	-1.49261	0	-1.54615	-1.12601	-0.746004	-2.40854	-1.57673	2.08126
CTNNB1	1.52675	0.944256	-0.153079	0.370833	0.300331	0.921508	1.45595	0.629266	1.70245	0.416606	0.640886	0.664734	-1.59929	2.7907
genistein	-0.631051	0.959139	0.955133	-0.435945	0.9966	-0.364043	0.380523	1.59261	1.24951	0.583234	0	-0.726276	-1.59977	4.45229
TGFB3	-0.582323	-1.87171	-2.34007	-1.95066	-0.830812	-0.94388	-1.26808	-0.603023	-0.639021	-2.40498	-0.589768	-1.41421	-1.60037	0.83008
miR-375-3p (and other miRNAs w/seed UUGUUCG)	0	0	0.125483	0	-0.864923	-0.864923	0	0	0	0	0	0	-1.60436	1.85533
NGF	0.509521	-0.55636	-0.835027	-0.792528	0.116646	-0.105388	-0.0573388	0	0	0	0	0	-1.6058	-0.157934
ADORA2B	0	0.447214	-0.27735	-1.34164	0	-0.447214	0.685994	0	1.06749	-0.762493	-1	0	-1.60998	5.4747
benzyloxycarbonyl-Leu-Leu-Leu aldehyde	-0.51622	-0.411215	-1.47842	-1.1732	-0.107277	0.328557	0.902747	-0.505645	-0.26073	-0.704401	-1.04152	-0.13665	-1.61157	0.565019
SB203580	-1.53533	-0.531614	0.550472	0.513724	0.0791033	0.0939532	-0.182133	0.406174	0.549632	0.760049	-0.746821	0	-1.61659	-1.4428
Pkg	-0.5547	0	0	-1.06749	0	0	0	0	0	0	0	0	-1.62219	0.51279
romidepsin	0	-1.96865	0	0	0	0	0	-0.322045	0	0	0	0	-1.6466	-2.29069
roscovitine	-0.128037	-0.390567	0	0	0.341882	-0.478091	1	0	0	0	0	0	-1.65481	0.617606
GW9662	-0.146911	0.152106	0	0	-0.986666	-0.678323	0	0	0	0	0	0	-1.65979	1.67018
IL7	0	0	0	0	0	0	1.96549	-0.0588972	-0.240086	0	0	0	-1.66651	1.66651
lithium chloride	0.54717	0	0	-0.338581	0	0.536567	1	1.77666	0	-0.465242	0.117399	0	-1.68366	3.47369
testosterone	-1.56759	-0.121249	0	0	0	0	0	0	0	0	0	0	-1.68884	-1.68884
GLI1	0	-0.738493	-0.974438	-0.172146	-0.105636	0.39697	-1.42356	0	0.616758	-0.407783	0.523888	0.787717	-1.69076	-3.54274
CpG ODN 2216	0	-2	0	0.27735	0	0	0	0	0	0	0	0	-1.72265	-2.27735
LDL	0.78176	0	-1.79921	-1.1658	-1.33291	0	0	0	0	-1.78988	0	0	-1.72628	3.27113
TANK	0	0	0	0	-1.73205	0	0	0	0	0	0	0	-1.73205	1.73205
estrogen	-0.2697	1.06453	-0.560638	-2.15549	-0.983744	-0.727675	-1.07226	0.991264	0.805375	-1.6229	0.107446	-1.07685	-1.76479	7.41779
Akt	-0.257746	-0.308607	-0.396128	-0.796471	-1.86967	-0.385322	-0.378581	-0.430221	0.273115	-0.848368	-0.858951	0	-1.77094	3.26062
INS	-2.01907	-1.86447	-2.52533	0	-2.02527	0	-0.794658	0	-1.68199	-2.20043	-1.96865	0	-1.78842	-2.69118
ammonium chloride	0	0	-0.447214	-0.447214	-0.447214	-0.447214	0	0	0	0	0	0	-1.78885	0.894427
streptozocin	0	1.40086	0.531983	-0.146565	-0.410187	-0.296629	0	1.7731	1.44744	-0.349897	0	0	-1.79117	6.35666
LIF	1.22231	-0.582449	-2.4581	-1.60853	-0.77023	-0.292764	-1.277	-0.513549	-0.00352929	-0.297217	-0.409182	-0.186734	-1.80254	-0.047665
vorinostat	-0.261888	-1.23336	0	-0.123187	-1.41204	-1.3682	0	0	0	-1.3838	-1.2107	0	-1.80418	4.00267
metformin	0.262111	0	0	-0.0873704	-1.1767	-1.38343	0	0	-1.05393	0.478091	0	0	-1.80955	1.37759
PLAT	-0.5547	-0.5547	0	-1.38675	-0.727607	-0.727607	-1.06749	0	0	-1.06749	0	0	-1.81638	1.73256
F3	0	-0.218218	-0.218218	-0.185695	-0.6	-0.6	0	0	0	0	0	0	-1.82213	0.94926
glucosamine	0	0	0	0	0	1.12613	0	1.47576	1.47576	0	0	0	-1.82538	1.82538
nitroprusside	-0.0854676	0	0	1.80722	0.221871	0.629283	2.19953	0	0	2.19953	0	0	-1.82615	-2.74385
H89	0	0.328426	0	-0.506838	0.901018	-0.138866	0	2.41512	0	0	0	0	-1.83138	2.48823
phorbol myristate acetate	2.55502	-0.690282	-1.81652	-0.494026	-2.2651	0.598681	1.1891	-0.838079	-0.628225	0	0	0	-1.83503	1.93146
MAPK8	0	0	0.627822	1.50661	1.22728	2.02158	0.112034	0	0	2.31915	2.23646	2.57683	-1.86117	-11.1481
Nfat (family)	0	-1	0	0	0	0	1.04442	0	-0.174078	0	0	0	-1.87034	-0.129661
valsartan	0	-0.415624	0	0	-0.922603	-0.532524	0	0	0	0	0	0	-1.87075	1.0395
LYN	-0.784465	-1.09109	0	0	0	0	0	0	0	0	0	0	-1.87555	-1.87555
PLG	0	0	-0.800597	-0.210689	-0.880893	0	0	0	0	0	0	0	-1.89218	0.290986
NFATC2	0.594675	0.74048	0.951311	2.46689	0.375919	0	1.5	0	0	1.91404	1.47471	2.13459	-1.89406	-4.57968
IL11	0	0	-2.20043	-1.66448	0	0	0	0	0	-1.96396	0	0	-1.90095	1.42801
rotenone	-1.66448	0	0	-0.593391	0	0	-0.845154	0	0	0.492366	0	0	-1.90508	-2.40861
KLF9	0	0	-1.92154	0	0	0	0	0	0	0	0	0	-1.92154	-1.92154
targinine	0	-1.69775	0	0	-0.516398	0	0	0	0	-0.282843	0	0	-1.9313	-0.898509
PCGF2	0	0	0	0	0	-1.93474	0	0	0	0	0	0	-1.93474	1.93474
triptolide	-1.94878	0	0	0	0	0	0	0	0	0	0	0	-1.94878	-1.94878
IRF2	0	0	0	0	0	0	0	0	0	0	1.95432	0	-1.95432	-1.95432
NPPA	0.371647	-0.852803	0	-0.399511	0	-0.247121	0.83054	0	0	0	0	0	-1.95833	0.996016
ABCC8	0	0	-1.95962	0	0	0	0	0	0	0	0	0	-1.95962	-1.95962
AREG/AREGB	0	0	0	-1.95962	0	0	0	0	0	0	0	0	-1.95962	1.95962
CEBPD	0	0	0	0	0	0	0	0	0	0	0	1.96296	-1.96296	-1.96296
MEOX2	-1.96396	0	0	0	0	0	0	0	0	0	0	0	-1.96396	-1.96396
TAF4B	0	0	0	-1.96396	0	0	0	0	0	0	0	0	-1.96396	1.96396
EZH2	0	0	0	0	0	0	0	1.96396	0	0	0	0	-1.96396	1.96396
TCF3	0	0	0	0	0	0	1.96396	0	0	0	0	0	-1.96396	1.96396
E. coli B5 lipopolysaccharide	1.2825	-1.25613	-1.47047	1.1395	0	-0.456691	0.956543	0	0	0.249966	0	0	-1.96779	-1.42033
SPARC	0	0	0	-1.96865	0	0	0	0	0	0	0	0	-1.96865	1.96865
KMT2D	0	0	-1.97551	0	0	0	0	0	0	0	0	0	-1.97551	-1.97551
IgG2a	0	0	0	-1.98052	0	0	0	0	0	0	0	0	-1.98052	1.98052
EIF2AK4	-1.98248	0	0	0	0	0	0	0	0	0	0	0	-1.98248	-1.98248
GADD45A	0	0	0	-1.98248	0	0	0	0	0	0	0	0	-1.98248	1.98248
minocycline	0	0	0	0	0	-1.98248	0	0	0	0	0	0	-1.98248	1.98248
SERTAD2	0	0	-1.98248	0	0	0	0	0	0	0	0	0	-1.98248	-1.98248
NFIX	0	0	0	0	0	0	0	0	0	0	1.98248	0	-1.98248	-1.98248
glucagon	-1.98523	0	0	0	0	0	0	0	0	0	0	0	-1.98523	-1.98523
nifedipine	0	0.492366	0.346833	-0.493473	-0.345444	-0.625899	0	0	0	0	0.861156	0.503066	-1.98984	0.939793
BRD4	0	0	-1.99756	0	0	0	0	0	0	0	0	0	-1.99756	-1.99756
CRYAB	0	0	0	-2	0	0	0	0	0	0	0	0	-2	2
FBXW7	0	0	0	0	-2	0	0	0	0	0	0	0	-2	2
KAT2B	0	0	-2	0	0	0	0	0	0	0	0	0	-2	-2
OTX2	0	0	0	-2	0	0	0	0	0	0	0	0	-2	2
PDGF (family)	0	0	0	-2	0	0	0	0	0	0	0	0	-2	2
SIRT3	0	0	0	-2	0	0	0	0	0	0	0	0	-2	2
STAT1/3/5 dimer	0	0	0	-2	0	0	0	0	0	0	0	0	-2	2
VGLL3	0	0	0	-2	0	0	0	0	0	0	0	0	-2	2
VIMP	0	0	0	-2	0	0	0	0	0	0	0	0	-2	2
K-252	0	0	0	0	0	0	0	0	0	2	0	0	-2	-2
SERPINF1	0	0	0	0	0	0	0	0	0	2	0	0	-2	-2
INSIG2	0	-0.0383201	0	0	0	0	0	0	1.97252	0	0	0	-2.01084	1.9342
AGN194204	0.266733	0	0	0	-0.341121	0	1.94145	0	0	0	0	0	-2.01584	2.5493
SOX4	0	0	0	0	-1.011	-1.011	0	0	0	0	0	0	-2.02199	2.02199
Go 6976	-0.452792	-0.452792	-0.577884	0	0	-0.539099	0	0	0	0	0	0	-2.02257	-0.94437
ANGPT1	0	0	-0.927173	-0.492366	0	0	9.42055e-17	0	0	0	0.11547	0.492366	-2.02737	-1.04264
SMAD2	-0.602653	0	0	-0.622908	-0.806447	0	0	0	0	0	0	0	-2.03201	0.826702
CD 437	2.4913	0	3.40168	3.53406	2.0293	2.40684	0	4.89898	3.5	0	3.67423	3.83761	-2.04764	-1.19008
JAG1	0	0	-1.98248	-1.98248	0	0	0	0	0	-1.1094	-0.762493	0	-2.09307	1.87189
TP53	1.72582	0.717457	0.856962	0.85323	0.736375	0.905031	1.68584	0.869167	0.922781	1.3056	2.09756	1.02541	-2.11148	-0.145183
FAS	-2.53754	-1.63734	-0.213133	-0.112153	-0.312971	-0.761873	0.31961	-0.740303	-1.09359	-0.968496	-0.673896	-0.304604	-2.11373	-2.7683
PITX2	0.176124	-0.434025	-1.81577	0	-1.2989	-1.26148	-0.674642	0	0	-1.60293	0	-0.242709	-2.11377	1.65771
leupeptin	0	0	-1.06749	0	0	-1.06749	0	0	0	0	0	0	-2.13498	0
SUMO3	0	0	0	0	-0.390567	-0.896258	0.5547	0	0.152499	0.152499	0	0	-2.14652	1.84153
MTA1	0	0	-2.0705	0	0	0	0	0	0	0	0.0817118	0	-2.15221	-2.15221
daidzein	0	0	1.31995	0	1.31995	0.971286	2.2188	1.46261	0.896258	1.19523	0	0	-2.16172	2.41116
miR-125b-5p (and other miRNAs w/seed CCCUGAG)	0	0	0	-2.16233	0	0	0	0	0	0	0	0	-2.16233	2.16233
PRKD1	0	0	0	-0.624695	0	0	0.390567	0	1.2637	-0.105925	0	0	-2.17303	2.38489
SMARCA4	-0.0185663	1.17884	0.480079	-0.528515	-0.383124	-0.545281	0.467606	1.11765	-0.0697527	0	0.349069	0.493473	-2.17461	3.77023
TWIST2	-0.191663	0	0	-1.99323	0	0	0	0	0	0	0	0	-2.18489	1.80157
SHH	0	0	0	0	0	0	0	2.19089	0	0	0	0	-2.19089	2.19089
RBM5	0	0	0	0	0	-2.2	0	0	0	0	0	0	-2.2	2.2
NOS3	0	0.691564	0	1.45345	0	0	0	-0.654654	0	0.845364	2.20128	1.96116	-2.20814	-6.42435
miR-145-5p (and other miRNAs w/seed UCCAGUU)	0	0	0	0	0	0	0	0	0	0	2.2188	0	-2.2188	-2.2188
trovafloxacin	0	0	-1.88982	-0.333333	0	0	0	0	0	0	0	0	-2.22316	-1.55649
NOG	0	0	0	0	0	0	1.13137	0	1.13137	0	0	0	-2.26274	2.26274
S100A6	-0.816497	0	0	-0.447214	0	0	0	0	1	0	0	0	-2.26371	0.630717
cyclophosphamide	0	0	0	-1.50278	-0.60403	-0.862195	0	0	0	-0.682919	0	0	-2.28609	3.65193
IL37	0	-1.10265	0	-1.19925	0	0	0	0	0	0	0	0	-2.3019	0.0966051
SIRT1	0	0	0	0	0	-0.776151	0.00367282	0.518476	1.01211	0	0	0	-2.31041	2.31041
Gh	0	0	0	0	0	0	-0.0628695	0.691564	0	0	1.68179	0	-2.31049	-1.0531
CDH1	-1.95432	0	0	0	0	0	0	0	0	0.370739	0	0	-2.32506	-2.32506
pregna-4,17-diene-3,16-dione	-0.848528	-0.390567	0	0	-0.390567	-0.727607	0	0	0	0	0	0	-2.35727	-0.120921
ATF2	0.280124	0.106825	0	0	0	0	0.104194	0	1.9697	0.684175	0	0	-2.37112	1.77666
IL25	0	-1.70247	-0.670211	0	0	0	0	0	0	0	0	0	-2.37269	-2.37269
ITGB2	-1.67332	0.128037	0	0	0.128037	-0.956183	0	0	0	0	0	0	-2.37343	-0.717137
ZBTB7B	0	0	-1.18688	-1.18688	0	0	0	0	0	0	0	0	-2.37377	0
RARRES2	0	0	0	-1	0	-1.38675	0	0	0	0	0	0	-2.38675	2.38675
FOXM1	-0.341087	-0.15162	-1.41283	0	-0.649262	-0.974792	-0.597272	0	0	-0.537039	0	0	-2.39528	-0.341714
Ikb	0	0	-1	-1.4	0	0	0	0	0	0	0	0	-2.4	0.4
IL4	0.204852	-0.69419	-1.25252	-1.38367	-1.72377	-0.523829	-0.0292589	-0.763315	0.171163	-2.36885	0.115806	-0.0943867	-2.40428	3.61543
PRL	0.490002	-0.211864	-1.77863	-0.84631	-0.504908	0.00401237	0	0	0	-1.08171	0.627367	0.0203759	-2.41373	0.280678
FSHB	-0.370739	-1.25728	0	0	-0.795662	0.0246108	0	0	0.0246108	0	0	0	-2.42368	-0.832358
N-acetyl-L-cysteine	-1.37012	0.503276	1.32976	0.195885	0.88526	0.623013	0.658198	1.90032	1.14687	0.902103	0	0	-2.44041	1.56204
APC	-0.393718	-0.684549	-0.0359489	-0.424337	-0.597655	-0.360468	0	0	0	0	0	0	-2.49668	0.268245
IRF8	-0.363584	0	0	0	0	-0.349915	0	0	0	0	1.79889	0	-2.51239	-1.81256
xanthohumol	0	-0.185695	-0.185695	-0.730297	-0.928477	-0.522233	0	0	0	0	0	0	-2.5524	1.80962
PCDH11X/PCDH11Y	-0.640184	-0.640184	-1.63299	0	-0.640184	0	-1	0	0	0	0	0	-2.55355	-3.27318
MYOD1	0.907959	0	0.0484147	1.51986	0.565685	0	2.12009	0	1.2713	0	0.8995	1.31117	-2.56014	0.0515443
cisplatin	0.824226	0.8129	-0.890119	-0.465478	-0.668336	-1.23947	0.0479421	0.35125	0.244332	-0.353654	0.565032	0.0881184	-2.5693	3.46432
SNAI2	0	0	0	0	-0.739544	-1.86763	0	0	0	0	0	0	-2.60717	2.60717
TCF4	0	0	0	0	-0.280828	0	0	0	2	0.354839	0	0	-2.63567	1.92599
IRF7	-0.75649	0	0	0	0	0	0	0	0	0	1.88982	0	-2.64631	-2.64631
REN	-1.71791	0	0	0	0	-1.73205	0	0	-0.780869	0	0	0	-2.66909	-0.766729
IL1R1	0	0	0	0	0	0	0.697798	0	0	0	1.98248	0	-2.68028	-1.28468
PTPN11	0.501782	0	0	1.18539	0	0	0.242387	2.18661	1.94766	0	0	0	-2.68948	3.69305
miR-128-3p (and other miRNAs w/seed CACAGUG)	0	-0.900366	-0.900366	0	0	-0.900366	0	0	0	0	0	0	-2.7011	-0.900366
S-(2,3-bispalmitoyloxypropyl)-cysteine-GDPKHPKSF	-0.132453	-1.13137	-1.06749	0.691564	0	-1.06749	0	0	0	0	0	0	-2.70724	-1.95539
diphenyleneiodonium	0	-1.05603	-0.480015	6.14529e-17	-0.51797	-0.770344	-0.115857	0	0	0	0	0	-2.70851	-0.363593
SYVN1	0	-1.60357	0	0	-1.52753	-2.13809	0	0	0	-2.52982	0	0	-2.73936	4.59187
F2R	-0.505962	-1.08087	-2.15744	0	-1.88279	-1.69326	-1.31403	0	-1.08609	-2.17569	0	0	-2.7445	-0.392656
WNT1	-1.63291	6.03089e-17	-1.03259	0	-0.0932505	-6.53198e-17	0	0	0	0	0	0	-2.75875	-2.57225
2-amino-1-methyl-6-phenylimidazo(4,5-b)pyridine	0	-0.787562	-1.98248	0	0	0	0	0	0	0	0	0	-2.77004	-2.77004
retinoid	-0.579284	-0.579284	0	0	-0.105118	-0.105118	0	0	0	0	1.43208	0	-2.80088	-2.38041
gentamicin C	-0.333333	-0.333333	-2.33333	-2.88675	-2.52982	-2.3094	0	0	-0.816497	-2.64575	-2.44949	-2	-2.81424	11.0047
SCARB1	0	-0.57735	0	0	0	0	0	0	0.57735	0	0	1.68585	-2.84055	-1.68585
CTSB	0	-0.848528	-1.1717	-0.727607	-0.246183	0.11547	0	0	0	0	0	0	-2.87855	-1.16191
IFNG	-0.290904	0.183905	-1.46919	-1.88014	-1.95743	-1.68189	-0.786678	-0.151729	-0.391514	-1.68324	-0.40694	-0.794971	-2.88057	5.49848
PRDM1	0	-1.13134	0	-1.76212	0	0	0	0	0	0	0	0	-2.89345	0.630782
ITGB3	-1.96652	0.817303	-1.44415	-0.883482	0.570553	0	0	0	0	0	0	0	-2.9063	-2.28044
epothilone B	0	0	0	-1.38675	-0.5547	-0.970143	0	0	0	0	0	0	-2.91159	2.91159
XBP1	0	0	0	0	0	0	0	0	0	0	2.91262	0	-2.91262	-2.91262
methapyrilene	-1.50756	-1.77176	-2.34971	0	-1.43684	-1.38675	-2	-1.88982	0	-1.63299	0	0	-2.9298	-5.06226
25-hydroxycholesterol	0	-0.159674	0	0	0	0	0	1.446	1.33062	0	0	0	-2.93629	2.61694
PAK1	0	-1.0401	-1.9462	0	0	0	0	0	0	0	0	0	-2.98629	-2.98629
nickel chloride	0	0	0	-0.421825	-1.28698	-1.28698	0	0	0	0	0	0	-2.99579	2.99579
manumycin A	0	-2	0	0	0	-1	0	0	0	0	0	0	-3	-1
ubiquinone 9	0	0	-1	-2	0	0	0	0	0	0	0	0	-3	1
CD200	0	-0.810767	0	-2.19524	0	0	0	0	0	0	0	0	-3.00601	1.38447
GDF2	-0.21779	-0.873068	-2.07483	0	-0.296246	0	0	0	0	-0.450634	0	0	-3.0113	-2.41881
CCL11	0	0	0	-1.25357	0	-2.41176	0	-0.650945	0	0	0	0	-3.01439	3.01439
carboplatin	0	-0.377964	-2.44949	-2.12132	-1.13389	-1.41421	0	0	0	-2.23607	-2.23607	0	-3.02475	6.31411
DCN	-0.725866	1.3976	0	0.252608	0.192055	0.54059	0.503203	0.547835	0.0426014	0.65113	1.30286	1.6357	-3.02634	-2.80957
CSF2	0.242802	-0.46104	-1.81052	-0.985513	-0.34993	-0.547516	0	0	-0.377725	-0.48843	0	0	-3.04556	-0.0350942
2-bromoethylamine	0	-0.333333	-2.34521	-2.7196	-2.34521	-2.13683	0	-1.34164	-0.816497	-2.4327	-2.23607	0	-3.05327	7.03373
Vegf	0.964048	0.466942	-1.65114	-1.113	-0.781127	-0.703474	0.237459	0	0	0	0	0	-3.0552	2.61491
advanced glycation end-products	-0.185695	0	0	-0.816968	-1.94145	-1.27581	0.0628695	0	0.05547	-1.15434	0	-0.128037	-3.05589	5.24925
dehydroisoandrosterone	0.239046	0.646997	0	0	0	0	0	1.98248	1.9799	0	0	0	-3.07634	4.84842
E2f	0	0	-1.63299	0	-0.727607	-0.727607	0	0	0	0	0	0	-3.08821	-0.177779
TCF7	-0.882498	0	0	-0.536895	-1.15404	-1.49137	0	0	0	-0.958315	0	0	-3.10649	3.25812
MAP2K4	0	-0.896258	-2.21321	0	0	0	0	0	0	0	0	0	-3.10947	-3.10947
thapsigargin	0.324284	-0.691781	-2.01947	0	-1.01088	0.28693	0	0	0	0	0	0	-3.11092	-1.66302
RELB	0.611846	0	-1.58744	-0.441397	-1.05445	-0.797395	0	0	0	-0.156174	0	0	-3.11266	1.47382
AGTR2	0	0	0	0	0	0	0	0.928477	0	0	2.20043	0	-3.12891	-1.27195
PRKCZ	1.06749	-0.658505	-1.92916	-2.37722	0	0	0	0	0	0	-0.744034	0	-3.15336	1.60108
CREB3L1	0	0	0	-1.06749	0	0	0	0	0	1.06749	1.06749	0	-3.20247	-1.06749
actinomycin D	-1.71813	-1.09327	0.682789	0.258625	0.340932	-0.195422	-1.03664	0.276483	0.923396	1.11199	0.250575	0	-3.25029	-3.73208
A2M	-0.447214	0	0	-1.41005	-1.41005	0	0	0	0	0	0	0	-3.26731	2.37288
CD5	0	0	0	0	-1.98248	0	0	0	1.28745	0	0	0	-3.26993	3.26993
MAP3K1	0	-1.21062	-2.20865	0	-1.00859	0	-0.302448	0	0	-0.842484	0	0	-3.28294	-1.87065
CRP	0	0	0	0	0	0	0	0	0	1.23316	0.839254	1.23316	-3.30557	-3.30557
ursodeoxycholic acid	0	0	0	-1.36438	-0.860972	-0.860972	0.650791	0	-0.25351	-0.573382	0.407829	0	-3.31805	3.64916
ARHGDIG	-1	0	0	-1.34164	-1	0	0	0	0	0	0	0	-3.34164	1.34164
trinitrobenzenesulfonic acid	0	0	-0.381288	0	0	1.85517	0	0	0	2.2288	2.58794	0	-3.34285	-7.0532
IFN Beta	-0.207364	-0.942303	0	0.0276212	0	-0.425002	0	0	-0.251727	0	2.07123	0	-3.36655	-3.07524
T 0070907	0	0	-1.98248	-1.38675	0	0	0	0	0	0	0	0	-3.36923	-0.595731
CREBBP	-0.396059	-1.23391	0	-1.14984	-0.798621	-0.418121	-0.0881972	0	0	0	-0.50282	0	-3.40553	1.15124
NFKBIB	-0.27735	-0.816497	-0.654654	-0.411765	-0.447214	-0.816497	0	0	0	0	0	0	-3.42398	-0.0730255
EDN1	0.482672	-0.638058	-1.32591	-3.1899	-2.03418	-1.16027	-2.00588	0	0	-2.43223	0	0	-3.42754	5.3294
crocidolite asbestos	0.0949158	-0.5547	-1.98248	-2	-0.794067	-0.709299	0	0	0	-1.25289	-1.25289	0	-3.43985	3.56688
MSTN	0	0	-2.41404	0	-2.41404	-1.96396	0	0	-1.34164	-2	0	0	-3.4504	2.62232
HTT	1.88982	0.632456	0	0	0	0.142857	0	1.21854	1.63299	0.816497	0	2.44949	-3.45239	1.96497
RAC1	-0.454095	-1.46882	-2.89346	-2.5876	-1.66421	-2.02775	-2.54606	-0.44186	-1.22102	-1.37281	-0.685495	-1.35769	-3.47101	0.670235
rolipram	0	-0.650945	0	-1.36084	-0.650945	-0.970143	0	0	0	0	0	-0.152499	-3.48037	2.48348
PRKCE	0	0	-1.96931	-0.399671	-0.975594	-0.677186	0	0	0	0	0	-0.479022	-3.54274	0.562161
IL13	0.106543	0.161298	-0.246029	-0.283876	0.0158377	-0.441554	0.617086	-0.431665	-0.165534	0.556976	1.89753	0.384101	-3.54627	-2.08732
SLC13A1	0	0.333333	0	0	0.57735	0.27735	0	0	2	2.12132	0.632456	0	-3.56574	-1.27514
FGFR1	0	-1.42463	-1.17295	0	-0.0413096	0.0723575	0	0	0	-0.757937	1.76852	0	-3.57711	-3.63921
NPPB	0	0	0	0	0	0	0	1.25357	1.50966	-0.152499	-0.970143	1.93733	-3.57791	1.94854
NFKBIA	1.60561	-0.0667855	-1.16084	0.00231535	0.242299	0.755199	0.940669	0.323085	-0.20491	1.33798	1.3996	1.15972	-3.57835	-3.46029
desmopressin	-1.68179	-1.673	-0.574173	0	0	0	0	-0.329867	0	0	0	0	-3.5991	-4.25884
Map4k4	0	-2.4327	-1.26491	0	0	-1.92916	0	0	0	-2	0	0	-3.62677	0.231546
LTBR	-1.63299	0	0	0	0	0	0	0	0	0	2	0	-3.63299	-3.63299
methotrexate	-1.22052	-0.647296	-0.0485758	-0.341003	0.141421	0.0206614	0.207456	0.158114	-0.749532	0.433555	0.996358	0.502616	-3.64388	-4.05396
SERCA	-2.19089	-1.46059	0	0	0	0	0	0	0	0	0	0	-3.65148	-3.65148
MAP2K1	0	-1.23391	-1.77962	-2.15504	-1.1683	-0.578943	-1.62726	-0.459672	0.249523	-1.84787	0.878779	-0.453987	-3.65533	0.474433
IL10	0.433643	1.79369	0	-0.996601	0	0	1.28623	1.86843	1.18047	0	0.590506	0	-3.6949	6.96857
RBPJ	0	0	0	2.15789	0.296068	0	1.96396	0	0	1.98248	0	2.2188	-3.71128	-4.69128
Ro31-8220	0	-1.66448	-1.19523	-0.215666	0	0	0	0	0	0	0.640184	0	-3.71556	-3.28423
PP1	-2.21321	0	-0.05547	0	-1.50111	0	0	0	0	0	0	0	-3.76979	-0.767571
NOS2	0	1.16437	0.796521	1.59472	0	0	0	0.594089	1.12858	1.59599	1.83892	2.19586	-3.79783	-3.54193
FSHR	0	-0.730409	-0.6788	-1.2637	-7.35622e-17	-0.0847808	0	0	0	0	1.06749	0	-3.82518	-1.12822
PD98059	-1.94954	-0.490588	0.670088	2.03131	1.49981	0.254075	0.360289	0.156411	0.179129	2.5638	1.12209	1.46918	-3.83574	-10.0145
NR1H4	0	-2.05798	-1.82093	0	0	0	0	0	0	0	0	0	-3.87891	-3.87891
PRKCD	0	0.755999	0.156723	-0.527552	0.647431	-0.261592	0.862044	0	0	2.02032	1.78394	0	-3.89529	-1.88778
galactosylceramide-alpha	0	0	0	0	0	0	0	0	0	1.92631	1.98475	0	-3.91106	-3.91106
phenacetin	-0.128037	-0.128037	-2.42536	-2.80365	-1.91237	-2.13767	0	0	-1.38675	-2.23607	-2	0	-3.9123	7.02157
SMAD3	0.0325835	-0.249498	-2.44955	-1.64718	-2.85011	-0.837151	-0.429623	0.904349	-0.745246	-1.75711	-0.108629	-1.95064	-3.914	6.21382
IGF2BP1	0	0	-1.40841	-2.23607	0.152499	0	0	0	0	0	0.447214	0	-3.93919	0.22795
5-azacytidine	0	0	-1.00778	-1.21942	-1.26535	-1.22887	0	0	0.107086	-1.01865	0.134568	0	-3.94442	3.69702
PTH	0.184812	-0.107474	-0.95838	-0.0292398	-0.412528	0.916978	0.775771	0.452795	0.0864717	-0.502509	1.87451	0.863401	-3.95628	-2.27662
NOX4	0	0.485071	0.27735	-1.40841	-1.94145	-1.94145	0	0	-0.5547	0	0	0	-3.97419	5.49903
IGF1	-0.280419	-1.34762	-2.03307	-1.22925	-1.4905	-0.920698	0	-0.283467	-1.42453	-0.569624	-0.219447	-0.808071	-3.99642	-0.131522
EP400	0	0	-2	0	0	-2	0	0	0	0	0	0	-4	0
PIAS1	-2	0	0	0	0	-2	0	0	0	0	0	0	-4	0
SOCS3	-2.08368	-1.96652	0	0	0	-1.96652	0	0	0	0	-1.9799	0	-4.03682	-0.103778
miR-30c-5p (and other miRNAs w/seed GUAAACA)	0	0	0	0	1.82448	0	1.39365	0	1.7566	1.46261	0	1.26491	-4.0533	-1.40175
verapamil	0	-1.63299	0	-0.562544	-0.562544	-0.852803	0	0	0	0	0	0.447214	-4.0581	-0.102316
ITGAV	0	0	-2.1521	-1.93319	0	0	0	0	0	0	0	0	-4.0853	-0.218914
allopurinol	-0.301511	-1.06904	-2.67261	-3	-2.84019	-2.32379	0	0	-1.41421	-2.33333	-2.12132	-2.23607	-4.10221	9.39732
CTGF	0.137552	0.455677	-1.42085	-2.14664	-1.0625	-1	0.214328	0	0.302594	-1.41859	0	0	-4.13509	5.31703
Tgf beta	-1.5317	-1.09277	-2.09209	-2.44384	-2.2088	-2.06353	-1.75692	-1.2132	-2.13004	-1.19723	-0.207121	-0.786334	-4.14188	-0.909865
TNFSF13B	0	0	-1.95083	-1.95083	-0.440225	0.185695	0	0	0	0	0	0	-4.1562	0.25453
GFI1	-2.23607	0	0	0	0	0	0	1.92154	0	0	0	0	-4.15761	-0.31453
HDL	0	0	0	0	0	1.45204	1.44454	2.21315	0	0	1.95521	0	-4.16087	0.25045
cholesterol	4.9108e-17	1.30616	0	-0.345857	0	0	-0.647648	2.29464	1.41684	0	0	2.05924	-4.16277	2.65661
GAS6	0	0	-2	-2.18643	0	0	0	0	0	0	0	0	-4.18643	0.186433
EHHADH	0	-1.98248	-2.2188	0	0	0	0	0	0	0	0	0	-4.20128	-4.20128
SRC	0	-1.43689	-2.31699	-1.76581	-0.738272	-0.357734	0	0	-0.147547	-2.21088	0	0	-4.25728	1.17126
TGM2	-1.97566	-0.767403	0	0	-0.425285	-1.09261	0	0	0	0	0	0	-4.26095	-1.22517
GnRH analog	-0.96225	0	-1.88982	-0.291111	-0.755929	-0.365148	0	0	0	0	0	0	-4.26426	-1.43988
MKL1	0	0	-1.88949	-2.39673	0	0	0	0	0	0	0	0	-4.28622	0.507239
PROC	-1.4	0	0	-1.43369	-1.40024	-0.752287	0	0	-0.671028	0	0	0	-4.31518	1.51518
PTK2	-0.450471	0	-1.60362	-2.36323	0	0	0	0	0	0	0	0	-4.41732	0.309138
Gsk3	0.0947244	-0.0248657	0	-1.65284	-1.05505	-1.05505	0.294724	0	0	0	0.464519	0	-4.45231	3.66299
WNT5A	0	0	0	-1.11826	-0.368345	-0.916515	0	0	0	0.588348	1.46261	0	-4.45408	0.352155
fish oils	0	0	-0.896258	-1.98248	-0.5547	-1.06749	0	0	0	0	0	0	-4.50093	2.70841
IFNAR1	-0.415227	0	0	-1.54545	-1.70958	0	0	0	0	0.83205	0	0	-4.50231	2.00775
POR	0	0.784465	0.707107	0	-1.13389	-0.816497	0	2.21321	2.62109	0	-1.98248	1.19523	-4.50587	9.06352
ANGPT2	-0.137399	0.602312	-1.52655	-0.311209	-0.50155	-0.350931	0	0.360668	1.36993	-0.0161144	1.6615	-1.07638	-4.52493	1.26364
TNFRSF9	-1.10282	-1.03751	-1.12576	-1.30801	0	0	0	0	0	0	0	0	-4.5741	-1.95808
methylprednisolone	-0.202386	-1.01632	-1.26291	-1.25322	-1.8785	-2.06175	-0.534609	-1.09488	-0.404394	-1.03643	0.0049416	0	-4.60971	1.70945
AGT	-0.493355	-0.70699	-2.46832	-1.77902	-2.17235	-1.82723	-0.526801	0.197412	-0.73024	-1.74368	0.0527502	-2.07934	-4.61735	4.82057
mir-132	0	0	0	-2.23607	-2.2	-2.2	-2	0	0	0	0	0	-4.63607	4.63607
pyrrolidine dithiocarbamate	-0.920775	0	0	0.665179	0	0	0	2.60801	1.61602	0.157545	0	0	-4.63716	2.48053
TWIST1	0	-1.21854	-0.552074	-0.222019	-1.71791	-1.71791	0	0	0	-0.773792	0	0	-4.65467	2.66102
RTN4	-0.11547	0	0.307794	0	0.19803	0.341882	1.98248	0	1.43208	1.98248	0	0	-4.66481	1.08449
arachidonic acid	0.369107	0.394055	-0.586995	-1.78394	0	0	0	1.29987	1.76852	0	0	0	-4.67616	5.02849
N-nitro-L-arginine methyl ester	0.629623	0.430469	-1.71479	-1.23175	-1.65688	-1.24475	-0.273735	0.796575	0	-0.672734	0.0748068	0	-4.71299	4.59945
GNA12	-0.787562	-1.19523	-1.70561	0	-0.307794	-0.194257	0	0	0	-0.447214	0	1	-4.74323	-3.73913
5-fluorouracil	-0.0704829	-0.404737	0.531119	2.21541	-0.0532094	0.78492	0	1.37911	-0.180591	1.92082	2.60626	2.08594	-4.80852	-8.30571
3-deazaneplanocin	-1.32764	0	0	0	-1.68902	0	0	0	-0.51797	0	2.36889	0	-4.86759	-2.52548
fenretinide	0	0	0	0.824621	0	0	0	0	0	1.97738	1.97738	1.75641	-4.88655	-6.53579
Hdac	-1.70693	-2.04667	0	0	-0.879635	0	0	0	0	0.268142	0	0	-4.90138	-3.14211
MST1R	-1.16518	0	-1.95962	-1.00904	-0.390567	-0.390567	0	0	0	0	0	0	-4.91498	-1.33462
caspase	0	0	0	0.130189	-0.970143	-0.242536	0.27735	0	2	-0.282843	1.1094	0.762493	-4.94889	1.77079
docosahexaenoic acid	0	0	0	0	0	0	0	2.64575	2.33333	0	0	0	-4.97908	4.97908
TCF7L2	-1.95962	-1.95083	0	0	0	-1.10265	0	0	0	0	0	0	-5.0131	-2.80781
U0126	-2.0303	-0.0149959	1.15413	1.4284	1.32455	-0.104669	0.748775	0.870403	0.658779	2.2683	0.944599	1.28371	-5.01747	-5.7581
EBI3	-0.456318	0	-1.55906	0	0	0.116371	0	1.14065	-0.215666	0	2.19894	0	-5.02292	-3.4057
PLAUR	0	-1.446	-1.59471	-0.89463	-1.23895	-0.89463	0	0	0	-1.00285	0	0	-5.06608	0.990351
aldosterone	0.550233	1.04285	-0.260781	-0.171398	0.0554823	-0.315076	0.987527	1.98229	1.88415	0.439105	0.700131	0	-5.09189	5.47803
FOS	-1.08672	-1.5424	-2.42134	-1.79872	-1.86519	-2.36299	-0.631868	-1.19793	0.231004	-1.69562	-1.85518	-0.833052	-5.0947	3.76149
HSF1	-1.98217	0	-2.17077	-1.66427	-2.0864	0	-1.12187	-0.997124	-0.647549	0	0	0	-5.13707	-3.16881
IRF3	0	-1.7977	-1.6524	-1.84411	0	0	0	0	0	0	0	0	-5.29422	-1.60599
progesterone	0.593699	0.309457	-0.471709	-1.62262	-2.44114	-1.71669	1.19637	0.198288	0.221174	-0.51294	-1.31985	0.185918	-5.31796	9.47461
ARRB2	-1.98248	-0.848528	0	-0.492366	-0.848528	-1.23091	0	0	0	0	0	0	-5.40282	-0.259201
trichostatin A	-1.47752	-0.764776	-1.16712	-1.00656	-1.36171	-1.22735	0.927689	-0.387471	-0.659806	-1.21576	-0.248743	0	-5.42094	1.53111
ROCK2	-1	-0.447214	0	-2	-1	-1	0	0	0	0	0	0	-5.44721	2.55279
inosine	0	-0.61017	-2.56138	-2.37531	-1.14681	-1.97553	-0.956183	0	0	-1.27581	0	-0.896258	-5.54094	3.54198
LGALS1	-1.63817	0	0	-1.99174	-1.94453	0	0	0	0	0	0	0	-5.57444	2.2981
F2	-0.103957	-1.55916	-3.10577	-1.9861	-2.59808	-2.15661	-1.8392	-0.0539028	-0.946277	-1.58639	-0.245219	-1.2575	-5.58119	2.22164
HGF	-1.07608	-1.81992	-2.79366	-2.01619	-1.74082	-1.22202	-1.29325	-0.550027	-0.565385	-2.10972	-0.549627	0	-5.6007	-0.459943
NCOR1	0	0	-0.850265	-1.95083	-1.40556	-1.40556	0	0	0	0	0	0	-5.61223	3.9117
AG490	-2.74955	-1.92358	-0.416655	-0.194477	-1.26875	-1.51692	-0.616259	-0.563547	-0.832494	-0.425172	0	0	-5.63246	-3.69676
GPX1	-1.7931	-2.20043	-1.446	-1.75641	-0.390567	0	0	-1.09109	0	-0.848528	0	0	-5.64689	-3.53511
IFNL1	-1.66667	0	-2.12132	0	0	-1.88982	0	0	0	0	0	0	-5.67781	-1.89816
ADRB	0	0	0	-3.21159	0	-2.1974	0	0	2.2	-1.91237	0	0	-5.69662	9.52135
nocodazole	0	-1.86944	-2.10759	0	0	-1.79522	0	0	0	0	0	0	-5.77225	-2.18181
CD44	-0.329632	-0.103695	-2.27274	-2.89156	-2.09514	-1.53817	0	-0.478091	-0.512989	-1.46059	-0.340503	-0.664411	-5.77435	5.29323
chloroquine	0.648886	-0.139947	0.519875	-0.798369	-0.200502	0.54294	0.393159	2.20128	1.96865	0.730297	0	1.09435	-5.81485	4.22319
TRG	0	0	0	-1.94145	-1.94145	-1.94145	0	0	0	0	0	0	-5.82435	5.82435
staurosporine	0	0.69862	1.03769	0.896767	0.54886	0	2	1.96396	0	2.6295	2.44949	0	-5.86101	-0.824346
KAT5	0	-1.9868	-1.9799	0	0	-1.96396	0	0	0	0	0	0	-5.93066	-2.00274
VIM	0	-1.9868	-1.9868	0	-1.9868	0	0	0	0	0	0	0	-5.9604	-1.9868
TIMP1	0	-2	-2	0	-2	0	0	0	0	0	0	0	-6	-2
APOE	-1.40198	-2.18936	-1.78336	-0.896016	-0.70638	-0.847626	0	0	-1.7804	-0.0330952	0	0	-6.01123	-4.67197
APOA1	0	-1.96396	-2.20043	0	0	-1.96865	0	0	0	0	0	0	-6.13304	-2.19574
NLRP12	0	0	-1.96865	-2.20043	-1.96865	0	0	0	0	0	0	0	-6.13773	2.20043
STAT3	1.20934	-0.321772	-2.17692	-0.608343	-0.782512	-0.0351299	0.298133	0.394468	1.47363	0.831348	0.530219	-0.0332732	-6.20987	0.974572
EP300	0	0.0725264	0	-1.00963	-0.344952	-0.998381	0.125292	2.01636	1.51283	-0.906336	1.20549	0	-6.23407	5.78082
thioacetamide	-0.670205	-0.455942	-2.70449	-2.11948	-2.38348	-2.05924	-0.45511	-0.787562	-0.21779	-1.80038	-0.835109	0	-6.2969	3.9066
indomethacin	-0.0896466	-0.475904	-0.560965	-0.687207	-0.933323	-0.649116	1.3685	-0.42883	0.168967	0.273301	0.975551	0.567708	-6.32136	0.435211
ACOX1	-2.11058	-3.03774	-2.82263	-1.97566	-2.28622	0	-2.12132	0	-1.89737	0	0	-1.88982	-6.32431	-5.83793
hydroxyurea	0	0	-2.23607	-2.2188	-2	-1.34164	0	0.5547	0	-1.98248	0	0	-6.36873	5.86156
SP1	-4.02001e-17	-0.959124	-1.98613	-1.62162	-1.30427	-0.405074	0.0404472	0.892499	-0.446297	-0.183018	0.587117	-0.711584	-6.45539	1.17984
KLF2	-0.47036	-0.610797	-0.259018	0.265285	0.486218	0.203375	0.462986	0	2.15777	1.6278	1.82415	0	-6.45801	-3.12626
arsenic trioxide	0.0866703	0.190971	0.509836	-0.833105	-1.5927	-1.22652	0	1.00877	1.42067	0	0	1.16916	-6.46344	5.70008
dimethylnitrosamine	0	0	-0.8409	-0.764706	-0.546869	0	0	0	0	0.478091	2.2188	1.66448	-6.51385	-3.8907
MAX	-1.98248	0	0	-1.98248	-0.569803	-1.9799	0	0	0	0	0	0	-6.51466	2.5497
Retnlb	-0.388514	-0.652753	-1.55406	-0.359211	-0.710742	-0.301511	0.707107	0	0.213201	0.239046	1.41421	0	-6.54036	-1.95681
stallimycin	-0.816497	-0.816497	-1.48775	-1.10782	-0.816497	-0.816497	0	0	0	0	0.785855	0	-6.64741	-1.16578
phenylbutazone	-0.594089	-0.804984	-2.27381	-2.47407	-2.62939	-2.30159	-0.128037	0	-0.727607	-2.24781	-1.30931	0	-6.66517	6.43363
Hmga1	-1.70685	-1.06204	-1.7153	-0.896258	-1.13835	-0.808122	-0.493197	-0.984732	-0.780869	0.472927	0.878785	0.269032	-6.68887	-5.521
sirolimus	0	0	2.0354	1.59961	0	2.16045	0	3.06362	2.03318	2.19748	2.48156	2.75052	-6.7309	-4.05743
STAT1	-0.560305	-1.93737	-2.14389	0	-0.59585	-0.949982	0.130189	0.764706	-0.314347	0	0	0	-6.76794	-2.51519
Rock	-1.34164	-2.4327	-2.4327	-2.2188	-1.94099	-1.94099	-1.98248	0	0	0	-1.38675	-1.98248	-6.95611	1.28049
beta-carotene	0	-2.12132	-1.41421	-1.41421	-1.41421	-1.88982	0	0	0	-0.816497	0	-0.447214	-6.99007	2.44643
HSF2	0	-0.762493	-1.1717	-1.70941	-2.2188	-1.98248	0	-0.848528	0	0	0	0	-6.99636	3.12797
sodium orthovanadate	0	0	-1.70941	-1.45521	-1.95283	-1.95283	0	0	0	0	0	0	-7.07029	3.65147
epinephrine	-0.624695	-0.912321	-0.779844	-2.19977	-1.10265	-1.45204	0	0	0	0	0	0	-7.07132	2.4376
cyclosporin A	-2.02328	-0.822807	-1.27806	-1.6355	-2.33113	-2.35825	-0.242647	-1.01049	-0.634527	-1.48179	0	0	-7.07958	1.79485
CCND1	0	0	-2.81272	-2.05125	-2.01853	-2.10656	-0.128037	0	0	0	-1.7566	0	-7.10442	4.99218
FOSL1	0	-2.16366	-1.96116	-2.35975	-2.55604	-2.17832	-1.19523	0	-0.896258	-1.93733	0	0	-7.19012	2.81514
bromodeoxyuridine	-0.816497	-0.816497	-1.48775	-1.10782	-0.816497	-1.13389	0	0	0	0	1.01587	0	-7.19482	-1.07839
CDC42	-1.94145	-1.94145	-2.60709	-1.39365	-1.70588	-2.60709	-2.15789	0.218218	-1.63299	-1.06749	-0.270719	0	-7.28574	-3.01783
fenamic acid	-0.102598	-0.798621	-2.57333	-2.74398	-2.57333	-2.09061	-0.27735	0	-0.640184	-2.6295	0	0	-7.33543	5.64533
bleomycin	-0.0174878	0.507012	-1.02023	-0.439214	-0.974744	-0.551915	1.54784	0.62064	0.848358	0.0972879	1.76675	0	-7.37745	2.58798
MERTK	0	-1.85824	-1.85824	-1.84646	-1.85824	0	0	0	0	0	0	0	-7.42116	-0.0117786
SU6656	-0.896258	0.640184	2	1.63299	1.1094	1.40841	2	2.44949	2.23607	2	2.44949	2.23607	-7.47639	-2.40687
IFNB1	-0.95127	-0.598909	0	-0.766188	0	-1.58274	-0.863403	0	0.309712	0.490505	1.8888	1.76601	-7.49074	-3.90026
OSM	-0.913558	-2.50248	-3.35251	-0.534844	-1.78558	-1.88271	-1.25147	0	-1.62314	-0.434387	-0.0381942	-0.124463	-7.50004	-4.84298
triamterene	-0.307794	-0.846649	-2.7196	-2.89076	-2.53995	-2.17286	-0.447214	0	-0.816497	-2.6295	0	0	-7.5844	5.09532
EIF2AK2	-1.13136	-1.27574	-1.73343	-0.392357	-0.876905	-0.171344	0	0	0	0.226572	1.78118	0	-7.58888	-4.70767
WNT3A	-1.16283	-1.61856	-1.70445	-1.23683	-2.36608	-0.437653	-1.29811	0	0	-0.384141	0.938218	-0.184855	-7.59751	-2.11261
MTPN	0.683898	0.176875	-2.06061	-1.25558	-0.695911	-0.580175	-0.168497	1.94766	1.9799	0	0.138012	0	-7.62857	4.95288
KLF5	-0.493586	-1.00702	-1.74652	-1.19737	-1.492	-1.70066	0.417265	0	0	0	0	0	-8.05442	1.56018
2-methoxyestradiol	-1.92916	0	-2.23607	-1.60009	-1.63979	-1.63944	0	0	0	-0.943456	0	0	-8.10109	1.65755
HSD17B4	0	-1.98248	-2.42536	0	-1.9799	-1.98248	0	0	0	0	0	0	-8.37022	-0.445457
FOSB	0	-2.2188	-1.98248	0	-2.20043	-1.98052	0	0	0	0	0	0	-8.38223	-0.0203337
NR3C2	-0.710742	1.50477	-0.128037	1.01639	0.213201	-0.388514	0.341882	1.7566	1.50477	1.67126	2.2	2.4327	-8.40014	-2.8758
GPI	-1.16518	-0.974695	-1.51283	-1.2464	-1.79114	-1.79114	0	0	0	0	0	0	-8.48138	1.17597
epicatechin	0	-2.2188	-2.2188	-2.20043	0	-1.98248	0	0	0	0	0	0	-8.62051	-0.254689
hexachlorobenzene	-0.478091	-1.31995	-2.98481	-3.14757	-2.7196	-2.7196	0	-1.98248	0	-2.6295	0	0	-8.75764	4.45094
vancomycin	-1.47442	-1.78025	-3.38911	-3.28861	-3.38752	-2.71225	-0.896258	0	-0.866325	-3.27738	-2.18019	0	-8.81202	6.43959
E2F1	-1.00436	-0.786309	-1.09445	-0.266368	0.66839	0.0383981	1.00543	0	2.42129	0.0969511	1.43528	1.55949	-8.96314	-2.99055
Ifn	-1.91237	0	-2.58799	-2.39317	0	-2.13767	0	0	0	0	0	0	-9.03119	0.0304868
SEMA7A	-1.41421	0	-1.63299	-0.447214	0	-1.34164	0	0	1.34164	1	1.88982	0	-9.06752	-2.80653
lomustine	-0.707107	-1.26491	-3.16228	-3.31662	-2.7136	-2.7136	0	-2	0	-2.64575	0	0	-9.23237	4.25528
IFNA1/IFNA13	-1.12079	-1.72936	-1.78125	-1.2051	0	-1.49601	0	0	0	0	1.98613	0	-9.31865	-3.91641
decitabine	-0.101437	0	-0.195619	-1.51175	-2.54839	-1.58572	1.93699	1.26244	0.125499	-1.24318	1.07064	0.60797	-9.70328	8.23831
STK11	0	0	0	0	0.375827	0	1.94878	2.4004	1.95083	0	2.01231	1.77648	-9.71298	2.13539
alpha-tocopherol	-1.95083	-1.98248	0	-2.40682	-1.45204	-1.95962	0	0	0	0	0	0	-9.7518	1.88516
SRF	-1.98647	-1.83235	-2.35737	-2.3035	-0.962095	-0.477286	0	0	0	0	0	0	-9.91907	-2.43331
NCOR2	-2.14431	-2.14431	-1.91005	-1.03757	-1.91005	-1.91005	-0.9135	0	0	0	0	0	-10.1428	-2.25451
Interferon alpha	-1.04923	-2.29747	-2.73644	-0.279851	-2.47008	-2.04532	0	-0.381066	0	0	0	0	-10.4973	-1.66896
TGFBR2	-1.72541	-1.1266	-2.47533	-1.78222	-1.81226	-1.57558	-0.33582	0	0.770465	0	0	0	-10.932	0.27737
SFTPA1	-2.72437	-2.82194	-1.63299	-1.51579	-0.952579	-1.90909	-0.624695	0	0	0	0	0	-10.9321	-3.42654
AGTR1	-2.13767	-1.48546	-2.37722	-1.67286	-1.60863	-1.89334	0	0	0	0	0	0	-11.1752	-0.825524
JUNB	-0.0940721	-1.66667	-1.88982	-1.673	-2.3301	-2	0	0.816497	0.8409	0	0	0	-11.3111	4.00994
INSIG1	0	-1.20363	-2.06111	-2.93715	-2.71294	-3.25296	0	1.9796	1.77432	-2	-2.97534	0.387582	-11.334	13.98
IFNA2	-1.77845	-1.33034	-1.79476	-1.66925	-0.775031	-1.77845	2.17161	0	0	0	2.46522	0.18927	-13.9524	-1.1637
TGFB1	-0.846093	-2.8804	-4.26339	-3.06555	-3.99038	-2.63662	-0.440797	0.127074	-0.751147	-2.55469	1.13997	-0.559097	-14.6437	2.61162
