# Supplementary material for: Transcription Adaptation during In Vitro Adipogenesis and Osteogenesis of Porcine Mesenchymal Stem Cells: Dynamics of Pathways, Biological Processes, Up-Stream Regulators, and Gene Networks
Source: PLoS One. 2015 Sep 23;10(9):e0137644. doi: 10.1371/journal.pone.0137644 (PMC4580618; doi:10.1371/journal.pone.0137644)
Supplement: S7 File — The Excel file contains 16 sheets (one for each k-mean cluster) with the complete results from DAVID analysis with an EASE score ≤0.10. In yellow are highlighted the biological terms enriched with a Benjamini-Hochberg FDR ≤0.05. (XLSX) [file pone.0137644.s022.xlsx]

## Sheet: Chart cluster 1
Category	Term	Count	%	PValue	Genes	List Total	Pop Hits	Pop Total	Fold Enrichment	Bonferroni	Benjamini	FDR
GOTERM_CC_FAT	GO:0005856~cytoskeleton	32	26.8908	1.07303e-08	822, 5108, 10174, 7846, 800, 347733, 2316, 57584, 10544, 983, 7168, 84790, 55605, 3796, 653888, 3799, 64780, 55075, 27436, 7461, 4478, 5493, 9181, 10627, 83541, 4627, 57127, 7171, 2036, 402, 9645, 51474	92	714	6172	3.0067	2.25337e-06	2.25337e-06	1.35568e-05
SP_PIR_KEYWORDS	cytoskeleton	21	17.6471	2.58583e-07	64780, 5108, 55075, 10174, 800, 2316, 57584, 7461, 5493, 4478, 9181, 7168, 83541, 7171, 2036, 3796, 402, 9645, 51474, 653888, 3799	119	381	8445	3.91153	5.84381e-05	5.84381e-05	0.000330585
GOTERM_CC_FAT	GO:0044430~cytoskeletal part	23	19.3277	8.1502e-07	64780, 822, 5108, 7846, 347733, 800, 27436, 10544, 7461, 983, 9181, 10627, 7168, 83541, 4627, 84790, 7171, 55605, 3796, 402, 51474, 653888, 3799	92	472	6172	3.26907	0.00017114	8.55734e-05	0.0010297
GOTERM_MF_FAT	GO:0008092~cytoskeletal protein binding	18	15.1261	4.05713e-06	824, 822, 10174, 800, 2316, 7461, 4478, 9181, 7168, 6383, 4627, 57127, 7533, 7171, 2036, 51474, 653888, 3799	91	331	6200	3.70506	0.000977293	0.000977293	0.00524006
GOTERM_CC_FAT	GO:0015630~microtubule cytoskeleton	15	12.605	0.000160014	5108, 7846, 347733, 27436, 10544, 7461, 983, 9181, 83541, 4627, 84790, 3796, 55605, 402, 3799	92	311	6172	3.23571	0.0330472	0.0111394	0.201975
UP_TISSUE	Platelet	17	14.2857	0.00011262	824, 1191, 2316, 928, 7461, 4478, 9181, 3956, 26578, 4627, 7533, 7171, 135228, 10466, 50807, 51474, 653888	116	398	8283	3.04997	0.0134242	0.0134242	0.129204
GOTERM_CC_FAT	GO:0043232~intracellular non-membrane-bounded organelle	37	31.0924	0.000350557	5108, 822, 10174, 7846, 6124, 800, 347733, 2316, 57584, 5371, 10544, 983, 7168, 84790, 3796, 55605, 10445, 81887, 653888, 3799, 64780, 55075, 27436, 10987, 7461, 4478, 5493, 9181, 10627, 83541, 4627, 57127, 7171, 2036, 402, 9645, 51474	92	1437	6172	1.72736	0.0709845	0.0146181	0.441993
GOTERM_CC_FAT	GO:0043228~non-membrane-bounded organelle	37	31.0924	0.000350557	5108, 822, 10174, 7846, 6124, 800, 347733, 2316, 57584, 5371, 10544, 983, 7168, 84790, 3796, 55605, 10445, 81887, 653888, 3799, 64780, 55075, 27436, 10987, 7461, 4478, 5493, 9181, 10627, 83541, 4627, 57127, 7171, 2036, 402, 9645, 51474	92	1437	6172	1.72736	0.0709845	0.0146181	0.441993
GOTERM_CC_FAT	GO:0005874~microtubule	10	8.40336	0.000301811	9181, 7846, 347733, 84790, 3796, 55605, 27436, 7461, 983, 3799	92	148	6172	4.5329	0.0614224	0.0157225	0.38064
SP_PIR_KEYWORDS	cytoplasm	45	37.8151	0.000340665	824, 822, 5108, 10174, 800, 2316, 55768, 57584, 7453, 5371, 2745, 2783, 10014, 26578, 7168, 140606, 23327, 3796, 10466, 653888, 3799, 10659, 64121, 6717, 5269, 64780, 64744, 55075, 27436, 10987, 7461, 4478, 5493, 9181, 5998, 83541, 9110, 553115, 7171, 2036, 402, 56925, 9645, 50807, 51474	119	1952	8445	1.63601	0.0741133	0.0253412	0.43465
SP_PIR_KEYWORDS	microtubule	9	7.56303	0.000292819	9181, 7846, 347733, 84790, 3796, 55605, 27436, 7461, 3799	119	122	8445	5.23523	0.0640439	0.0325518	0.373709
UP_TISSUE	Epithelium	39	32.7731	0.000607112	5108, 10174, 7846, 6124, 800, 84171, 2316, 23152, 57584, 5371, 6423, 3895, 983, 26578, 84790, 23327, 3796, 10445, 81887, 23524, 57142, 64780, 55075, 831, 4673, 27436, 857, 1854, 7508, 7461, 4478, 5493, 9181, 7071, 7913, 10627, 4627, 2036, 51474	116	1652	8283	1.68572	0.0702835	0.0357819	0.694711
GOTERM_BP_FAT	GO:0007018~microtubule-based movement	7	5.88235	8.00755e-05	7846, 347733, 84790, 3796, 55605, 3799, 3895	97	50	6549	9.45216	0.0919127	0.0470639	0.129431
GOTERM_BP_FAT	GO:0007017~microtubule-based process	11	9.2437	4.08313e-05	5108, 7846, 4627, 347733, 84790, 3796, 55605, 857, 27436, 3799, 3895	97	143	6549	5.1935	0.047973	0.047973	0.0660175
SP_PIR_KEYWORDS	actin-binding	9	7.56303	0.00142808	822, 7168, 4627, 800, 2316, 7171, 2036, 51474, 653888	119	155	8445	4.12063	0.276009	0.0775704	1.81045
UCSC_TFBS	BACH1	74	62.1849	0.000945458	6124, 1191, 7846, 800, 3339, 10404, 3281, 9246, 57584, 10544, 5371, 55884, 401494, 2745, 7168, 26227, 55605, 81887, 4154, 10659, 26526, 64121, 5269, 64780, 831, 64744, 2014, 7508, 5493, 163, 3956, 9110, 9645, 51474, 824, 84293, 1435, 10174, 2316, 928, 23152, 961, 10014, 84695, 2771, 26578, 11179, 23327, 84790, 3796, 29087, 10466, 10113, 653888, 23524, 6717, 57142, 10493, 27436, 857, 54749, 23564,…	118	4023	8425	1.31332	0.15416	0.0803045	1.15512
GOTERM_MF_FAT	GO:0003779~actin binding	11	9.2437	0.000740683	4478, 822, 7168, 4627, 800, 2316, 7533, 7171, 2036, 51474, 653888	91	206	6200	3.63811	0.163535	0.0854155	0.952456
UCSC_TFBS	NFAT	61	51.2605	0.0017	6124, 7846, 84171, 800, 51571, 3339, 10404, 9246, 57584, 79041, 983, 55605, 4154, 10659, 64121, 5269, 831, 2014, 3956, 9110, 553115, 7078, 56925, 51474, 824, 84293, 1435, 5108, 928, 55768, 23152, 961, 3895, 10014, 2771, 26578, 11179, 84790, 23327, 10466, 3799, 23524, 55075, 9991, 4673, 857, 54749, 23564, 25996, 1397, 4478, 5998, 7913, 3060, 5396, 83541, 6383, 4627, 2036, 55013, 50807	118	3171	8425	1.37348	0.260038	0.0955114	2.06819
KEGG_PATHWAY	hsa05130:Pathogenic Escherichia coli infection	5	4.20168	0.00183203	9181, 7846, 347733, 84790, 653888	43	36	2795	9.02778	0.0959351	0.0959351	1.78744
UCSC_TFBS	BACH2	64	53.7815	0.00291565	6124, 1191, 942, 800, 3339, 10404, 9246, 5371, 3625, 55884, 401494, 55605, 4154, 10659, 26526, 64121, 64780, 64744, 831, 2014, 7508, 10437, 5493, 163, 9110, 553115, 9645, 51474, 824, 84293, 1435, 10174, 347733, 2316, 928, 23152, 961, 3895, 10014, 84695, 2771, 11179, 84790, 23327, 3796, 29087, 92745, 653888, 57142, 27436, 857, 54749, 23564, 7461, 4478, 5998, 5396, 83541, 6383, 4627, 7533, 2036, 13…	118	3443	8425	1.32718	0.403588	0.121207	3.52294
KEGG_PATHWAY	hsa04540:Gap junction	5	4.20168	0.00531148	2771, 7846, 347733, 84790, 983	43	48	2795	6.77083	0.253911	0.136235	5.10337
UP_TISSUE	Fetal brain cortex	9	7.56303	0.0039844	6717, 3956, 822, 7846, 347733, 7171, 26227, 23564, 7461	116	184	8283	3.49264	0.380649	0.147596	4.47952
UCSC_TFBS	TGIF	64	53.7815	0.00091689	84171, 800, 51571, 3339, 10404, 9246, 57584, 7453, 5371, 79041, 3633, 140606, 55605, 10445, 81887, 4154, 10659, 64121, 5269, 64780, 64744, 831, 5493, 163, 3956, 9110, 7078, 9645, 84293, 1435, 10174, 347733, 2316, 55768, 23152, 961, 2783, 84695, 2771, 11179, 23327, 3796, 92745, 10466, 653888, 23524, 55075, 9991, 4673, 10493, 27436, 857, 1397, 4478, 9181, 3060, 83541, 6383, 4627, 7533, 2036, 135228…	118	3309	8425	1.38093	0.149868	0.149868	1.1204
GOTERM_CC_FAT	GO:0015629~actin cytoskeleton	9	7.56303	0.00467562	822, 7168, 10627, 4627, 800, 2316, 7171, 51474, 653888	92	179	6172	3.37309	0.626256	0.151284	5.74917
UCSC_TFBS	FREAC3	60	50.4202	0.00539244	7846, 7753, 51571, 84171, 800, 3339, 10404, 3281, 57584, 7453, 5371, 3625, 55884, 401494, 983, 7168, 55605, 4154, 10659, 64121, 64780, 64744, 831, 2014, 5493, 163, 553115, 7078, 9645, 84293, 5108, 822, 10174, 347733, 2316, 961, 3895, 10014, 2771, 26578, 11179, 84790, 23327, 3796, 92745, 10466, 57142, 9991, 10493, 1397, 4478, 9181, 5998, 3060, 6383, 4627, 7533, 2036, 135228, 50807	118	3242	8425	1.32138	0.615974	0.174205	6.42567
UCSC_TFBS	ISRE	62	52.1008	0.00681649	6124, 942, 7753, 51571, 800, 3339, 9246, 57584, 7453, 5371, 55884, 401494, 983, 7168, 140606, 3633, 10445, 4154, 10659, 64744, 831, 2014, 7508, 5493, 163, 57127, 9110, 553115, 7171, 9645, 51474, 5108, 8519, 10174, 347733, 2316, 23152, 2783, 84695, 2771, 11179, 23327, 3796, 92745, 10466, 653888, 3799, 23524, 57142, 55075, 27436, 25996, 10987, 4478, 9181, 5998, 6383, 4627, 2036, 135228, 55013, 50807	118	3412	8425	1.29739	0.701997	0.182721	8.05807
UCSC_TFBS	NKX22	60	50.4202	0.0145679	7753, 800, 51571, 3339, 10404, 3281, 57584, 5371, 6423, 55884, 7168, 3633, 55605, 4154, 10659, 26526, 64121, 64744, 1854, 10437, 163, 9110, 553115, 7078, 402, 56925, 824, 5108, 55768, 23152, 961, 10014, 2771, 26578, 11179, 23327, 3796, 29087, 10466, 10113, 653888, 3799, 23524, 57142, 55075, 9991, 4673, 27436, 857, 54749, 4478, 5998, 7913, 83541, 6383, 4627, 135228, 55013, 50807, 55346	118	3379	8425	1.2678	0.925539	0.228754	16.494
UCSC_TFBS	OCT	62	52.1008	0.0133165	6124, 7846, 942, 7753, 51571, 84171, 800, 10404, 25798, 57584, 7453, 5371, 6423, 55884, 983, 7168, 3633, 55605, 4154, 10659, 64121, 5269, 64744, 831, 7508, 5493, 163, 9110, 7078, 51474, 824, 1435, 55768, 23152, 961, 3895, 8076, 2771, 26578, 11179, 23327, 3796, 10466, 3799, 23524, 57142, 55075, 9991, 10493, 27436, 1397, 4478, 9181, 5998, 7913, 5396, 83541, 4627, 2036, 135228, 55013, 50807	118	3506	8425	1.26261	0.906787	0.231759	15.1822
UCSC_TFBS	AP1	79	66.3866	0.0170408	6124, 1191, 800, 3339, 10404, 9246, 57584, 7453, 10544, 5371, 55884, 7168, 3633, 140606, 55605, 4154, 10659, 64121, 26526, 64780, 831, 64744, 2014, 7508, 5493, 10437, 3956, 163, 9110, 7171, 7078, 9645, 51474, 824, 84293, 1435, 5108, 822, 10174, 347733, 2316, 928, 55768, 23152, 2783, 8076, 10014, 84695, 2771, 11179, 23327, 84790, 3796, 29087, 10466, 653888, 23524, 57142, 4673, 10493, 27436, 857, 5…	118	4776	8425	1.181	0.952271	0.241616	19.0318
UCSC_TFBS	E47	80	67.2269	0.0130521	84171, 800, 51571, 3339, 25798, 9246, 57584, 7453, 5371, 6423, 3625, 55884, 2745, 79041, 983, 7168, 3633, 26227, 140606, 10445, 4154, 10659, 26526, 5269, 64780, 64744, 2014, 5493, 10437, 7071, 163, 57127, 9110, 553115, 7078, 9645, 51474, 84293, 5108, 822, 10174, 2316, 928, 23152, 961, 2783, 10014, 84695, 2771, 11179, 23327, 3796, 29087, 92745, 10466, 10113, 3799, 23524, 57142, 9991, 4673, 10493, …	118	4810	8425	1.1875	0.902258	0.252244	14.9025
UCSC_TFBS	GATA1	100	84.0336	0.0202602	7753, 942, 1191, 800, 51571, 10404, 3339, 3281, 25798, 9246, 5371, 10544, 6423, 2745, 7168, 140606, 64121, 64744, 2014, 163, 7071, 10627, 7171, 7078, 9645, 824, 84293, 1435, 10174, 2316, 928, 2783, 3895, 10014, 84695, 2771, 23327, 84790, 3796, 29087, 10113, 3799, 23524, 57142, 55075, 9991, 10493, 25996, 1397, 9181, 6383, 4627, 7533, 55013, 7846, 6124, 84171, 57584, 7453, 55884, 79041, 3633, 26227…	118	6443	8425	1.10815	0.973294	0.260593	22.2296
UCSC_TFBS	GFI1	60	50.4202	0.02892	7846, 84171, 800, 3339, 10404, 57584, 7453, 5371, 6423, 3625, 2745, 983, 3633, 55605, 81887, 10445, 4154, 10659, 64744, 831, 7508, 5493, 163, 9110, 553115, 7171, 7078, 51474, 84293, 5108, 822, 10174, 347733, 23152, 961, 8076, 84695, 2771, 26578, 84790, 23327, 92745, 10466, 10113, 23524, 10493, 27436, 857, 10987, 1397, 4478, 9181, 5998, 7913, 6383, 4627, 7533, 2036, 135228, 50807	118	3486	8425	1.22889	0.994452	0.26328	30.2644
UCSC_TFBS	SRY	55	46.2185	0.0382185	7846, 942, 7753, 800, 10404, 3339, 9246, 57584, 3625, 55884, 7168, 140606, 55605, 81887, 10445, 4154, 10659, 64121, 64744, 831, 163, 7071, 9110, 7078, 5108, 822, 1435, 10174, 2316, 55768, 928, 23152, 961, 3895, 8076, 23327, 3796, 10466, 3799, 23524, 55075, 9991, 10493, 27436, 857, 54749, 7461, 1397, 4478, 9181, 5998, 5396, 6383, 55013, 50807	118	3183	8425	1.23371	0.99899	0.269127	38.0374
UCSC_TFBS	HNF4	65	54.6218	0.0285001	942, 7753, 51571, 800, 84171, 3339, 10404, 7453, 5371, 6423, 3625, 401494, 79041, 7168, 3633, 140606, 10445, 4154, 10659, 5269, 64744, 7508, 5493, 163, 3956, 10627, 57127, 9110, 402, 56925, 9645, 51474, 824, 1435, 822, 10174, 347733, 2316, 928, 23152, 8076, 2771, 23327, 29087, 92745, 10113, 653888, 23524, 57142, 10493, 27436, 857, 23564, 7461, 1397, 4478, 9181, 5998, 3060, 5396, 6383, 4627, 2036,…	118	3838	8425	1.20919	0.994011	0.273751	29.8932
UCSC_TFBS	SOX5	61	51.2605	0.0521623	942, 7753, 800, 51571, 3339, 10404, 9246, 57584, 7453, 6423, 3625, 55884, 983, 7168, 140606, 81887, 10445, 4154, 10659, 64121, 64744, 831, 5493, 163, 10627, 9110, 7171, 7078, 9645, 84293, 5108, 822, 1435, 928, 55768, 23152, 961, 2783, 3895, 84695, 26578, 11179, 23327, 3796, 10466, 3799, 57142, 9991, 4673, 10493, 27436, 857, 7461, 4478, 9181, 5998, 5396, 2036, 135228, 55013, 50807	118	3660	8425	1.18997	0.999924	0.278897	48.2124
UCSC_TFBS	E2F	76	63.8655	0.0380732	7753, 6124, 1191, 7846, 84171, 51571, 3339, 10404, 3281, 9246, 57584, 7453, 5371, 983, 3633, 140606, 55605, 10445, 81887, 4154, 10659, 64121, 64780, 5493, 10437, 7071, 3956, 163, 10627, 57127, 9110, 553115, 402, 9645, 56925, 84293, 5108, 822, 10174, 2316, 928, 55768, 23152, 2783, 3895, 84695, 2771, 23327, 84790, 92745, 10466, 10113, 653888, 3799, 23524, 57142, 9991, 55075, 4673, 10493, 27436, 547…	118	4687	8425	1.15773	0.998962	0.27904	37.9224
UCSC_TFBS	FREAC2	46	38.6555	0.0129879	84293, 5108, 10174, 6124, 84171, 800, 10404, 2316, 961, 3625, 2783, 3895, 2771, 26578, 11179, 26227, 3633, 23327, 55605, 10466, 81887, 4154, 653888, 10659, 64780, 55075, 831, 9991, 4673, 857, 4478, 5493, 9181, 163, 7071, 10627, 5396, 6383, 9110, 7533, 7078, 135228, 9645, 55346, 51474, 50807	118	2409	8425	1.36335	0.901127	0.281479	14.8346
UCSC_TFBS	CEBPB	72	60.5042	0.0331299	1191, 7846, 942, 84171, 800, 51571, 3339, 10404, 9246, 57584, 5371, 3625, 401494, 983, 3633, 26227, 55605, 81887, 4154, 10659, 64121, 64780, 831, 64744, 7508, 10437, 5493, 7071, 163, 10627, 9110, 7171, 7078, 9645, 51474, 1435, 5108, 10174, 2316, 928, 55768, 23152, 2783, 3895, 10014, 84695, 26578, 11179, 23327, 84790, 3796, 29087, 92745, 3799, 23524, 57142, 9991, 55075, 4673, 27436, 857, 4478, 918…	118	4369	8425	1.17663	0.997429	0.282007	33.8883
UCSC_TFBS	MAZR	34	28.5714	0.0477697	824, 10174, 800, 3339, 2316, 25798, 23152, 3625, 6423, 2783, 3895, 10014, 2771, 84695, 7168, 140606, 23327, 3633, 92745, 10445, 4154, 23524, 9991, 10493, 27436, 23564, 9181, 5998, 3060, 7913, 4627, 2036, 402, 9645	118	1801	8425	1.34789	0.999827	0.283391	45.1862
UCSC_TFBS	YY1	91	76.4706	0.0241885	7753, 7846, 6124, 942, 84171, 800, 3339, 10404, 25798, 57584, 115098, 7453, 5371, 55884, 6423, 3625, 983, 7168, 26227, 140606, 55605, 10445, 4154, 10659, 64121, 5269, 831, 64744, 2014, 7508, 1854, 5493, 10437, 3956, 163, 10627, 57127, 9110, 553115, 7078, 402, 9645, 56925, 824, 1435, 5108, 10174, 8519, 347733, 2316, 928, 55768, 23152, 961, 2783, 3895, 10014, 84695, 2771, 23327, 84790, 3796, 10466,…	118	5748	8425	1.13035	0.986885	0.283505	25.9743
UCSC_TFBS	GR	68	57.1429	0.0516273	6124, 1191, 942, 800, 51571, 3339, 25798, 115098, 7453, 5371, 6423, 55884, 79041, 7168, 3633, 55605, 4154, 10659, 64121, 26526, 64780, 831, 7508, 10437, 5493, 163, 57127, 9110, 553115, 7078, 56925, 9645, 51474, 824, 84293, 5108, 822, 10174, 2316, 928, 23152, 961, 2783, 3895, 8076, 84695, 2771, 23327, 84790, 10466, 9991, 55075, 27436, 857, 7461, 25996, 1397, 4478, 9181, 5998, 7913, 5396, 4627, 203…	118	4159	8425	1.16737	0.999916	0.284722	47.8522
UCSC_TFBS	HLF	53	44.5378	0.044681	6124, 1191, 51571, 800, 3339, 10404, 57584, 5371, 3633, 55605, 81887, 4154, 10659, 64121, 831, 1854, 7508, 5493, 7071, 163, 9110, 553115, 7078, 56925, 9645, 51474, 5108, 10174, 55768, 23152, 2783, 3895, 84695, 2771, 11179, 23327, 92745, 10466, 653888, 3799, 57142, 55075, 9991, 27436, 857, 4478, 7913, 5396, 83541, 6383, 2036, 135228, 50807	118	3071	8425	1.23221	0.999694	0.28617	42.9619
UCSC_TFBS	GRE	64	53.7815	0.0557	6124, 7846, 942, 84171, 800, 51571, 3339, 10404, 25798, 7453, 5371, 3625, 3633, 26227, 55605, 10445, 81887, 4154, 10659, 64780, 10437, 5493, 163, 9110, 553115, 7078, 9645, 824, 84293, 5108, 822, 1435, 10174, 347733, 2316, 55768, 23152, 2783, 84695, 11179, 84790, 23327, 3796, 92745, 10466, 10113, 57142, 55075, 4673, 10493, 27436, 23564, 7461, 25996, 1397, 4478, 5998, 3060, 5396, 4627, 7533, 135228…	118	3886	8425	1.17589	0.999961	0.286902	50.5372
UCSC_TFBS	TST1	59	49.5798	0.0282688	6124, 942, 7753, 800, 10404, 3339, 10544, 5371, 55884, 401494, 7168, 3633, 55605, 4154, 10659, 64121, 64780, 64744, 7508, 5493, 163, 3956, 57127, 9110, 7078, 9645, 5108, 10174, 347733, 2316, 23152, 961, 2783, 10014, 84695, 26578, 11179, 23327, 92745, 10466, 3799, 23524, 57142, 9991, 27436, 857, 23564, 7461, 4478, 9181, 5998, 7913, 83541, 6383, 4627, 7533, 2036, 135228, 50807	118	3412	8425	1.23461	0.993753	0.287074	29.6878
UCSC_TFBS	HMX1	63	52.9412	0.0430551	6124, 7753, 51571, 84171, 3339, 9246, 57584, 115098, 5371, 6423, 3625, 79041, 26227, 140606, 10445, 81887, 4154, 10659, 64744, 7508, 5493, 163, 3956, 57127, 9110, 553115, 7171, 7078, 56925, 9645, 824, 8519, 10174, 2316, 55768, 23152, 2783, 10014, 84695, 2771, 3796, 10466, 10113, 23524, 57142, 10493, 27436, 857, 54749, 23564, 7461, 25996, 1397, 4478, 9181, 5998, 7913, 3060, 5396, 4627, 7533, 2036,…	118	3767	8425	1.19408	0.999586	0.287291	41.7581
UCSC_TFBS	POU3F2	72	60.5042	0.0470647	7753, 6124, 7846, 942, 84171, 800, 51571, 3339, 10404, 9246, 57584, 7453, 3625, 401494, 983, 3633, 140606, 55605, 81887, 4154, 10659, 64121, 831, 64744, 1854, 163, 9110, 553115, 7171, 7078, 9645, 56925, 51474, 824, 84293, 1435, 5108, 347733, 2316, 55768, 23152, 961, 3895, 2771, 11179, 23327, 84790, 3796, 92745, 10466, 3799, 6717, 57142, 9991, 55075, 4673, 27436, 857, 54749, 10987, 4478, 5998, 791…	118	4432	8425	1.1599	0.999803	0.289165	44.6857
GOTERM_MF_FAT	GO:0005200~structural constituent of cytoskeleton	5	4.20168	0.00425576	5493, 4478, 7168, 10174, 653888	91	46	6200	7.40564	0.642216	0.290084	5.3595
UCSC_TFBS	IRF7	59	49.5798	0.0380366	942, 7753, 51571, 800, 10404, 3281, 25798, 9246, 57584, 7453, 5371, 6423, 55884, 7168, 55605, 4154, 10659, 64744, 7508, 163, 57127, 9110, 7078, 56925, 9645, 51474, 5108, 1435, 8519, 347733, 2316, 55768, 928, 23152, 961, 3895, 10014, 2771, 26578, 11179, 23327, 3796, 10466, 653888, 55075, 4673, 10493, 857, 10987, 7461, 4478, 9181, 5396, 83541, 6383, 4627, 135228, 55013, 50807	118	3462	8425	1.21678	0.998955	0.290499	37.8933
UCSC_TFBS	IRF2	55	46.2185	0.0513956	1191, 7753, 51571, 800, 10404, 3339, 57584, 7453, 5371, 55884, 79041, 401494, 140606, 3633, 55605, 4154, 10659, 64121, 64780, 831, 163, 9110, 402, 56925, 9645, 51474, 5108, 10174, 347733, 2316, 23152, 961, 8076, 11179, 84790, 23327, 3796, 29087, 10466, 10113, 3799, 57142, 55075, 10493, 857, 27436, 54749, 10987, 9181, 5998, 5396, 6383, 4627, 2036, 50807	118	3235	8425	1.21388	0.999912	0.292412	47.6955
COG_ONTOLOGY	Signal transduction mechanisms / Cytoskeleton / Cell division and chromosome partitioning / General function prediction only	3	2.52101	0.0492168	824, 10627, 553115	13	27	883	7.54701	0.297622	0.297622	22.9092
UCSC_TFBS	EVI1	98	82.3529	0.0374764	7753, 942, 1191, 800, 51571, 10404, 3339, 3281, 9246, 10544, 6423, 401494, 7168, 140606, 64121, 64744, 2014, 163, 7071, 7171, 7078, 402, 56925, 9645, 824, 84293, 1435, 10174, 2316, 928, 2783, 3895, 10014, 2771, 84695, 23327, 84790, 3796, 29087, 10113, 3799, 23524, 57142, 55075, 9991, 10493, 54749, 25996, 1397, 9181, 7913, 83541, 6383, 4627, 55013, 7846, 6124, 84171, 57584, 7453, 55884, 983, 3633,…	118	6372	8425	1.09809	0.998842	0.29941	37.4477
UCSC_TFBS	AREB6	101	84.8739	0.0606431	7753, 942, 1191, 800, 51571, 10404, 3339, 3281, 9246, 5371, 10544, 6423, 2745, 401494, 7168, 140606, 64121, 64744, 2014, 163, 7071, 10627, 7078, 402, 9645, 824, 84293, 822, 1435, 10174, 347733, 2316, 2783, 3895, 10014, 84695, 2771, 23327, 84790, 3796, 29087, 10113, 3799, 23524, 57142, 9991, 10493, 54749, 25996, 1397, 9181, 83541, 6383, 4627, 7533, 55013, 6124, 84171, 57584, 7453, 55884, 3625, 790…	118	6691	8425	1.07775	0.999984	0.300365	53.6253
UCSC_TFBS	MYOD	74	62.1849	0.0279149	1191, 800, 51571, 3339, 9246, 57584, 7453, 5371, 3625, 2745, 7168, 3633, 26227, 140606, 55605, 10445, 4154, 10659, 64121, 64780, 831, 2014, 5493, 10437, 163, 3956, 7071, 57127, 9110, 553115, 7078, 9645, 51474, 824, 1435, 10174, 347733, 2316, 928, 23152, 2783, 3895, 8076, 10014, 84695, 2771, 23327, 3796, 10466, 92745, 10113, 653888, 23524, 57142, 10493, 27436, 857, 54749, 23564, 7461, 1397, 9181, …	118	4486	8425	1.17777	0.993337	0.300888	29.3727
GOTERM_MF_FAT	GO:0005198~structural molecule activity	13	10.9244	0.00654023	10174, 7846, 6124, 347733, 857, 8076, 4478, 5493, 7168, 7171, 84790, 2036, 653888	91	368	6200	2.40683	0.794307	0.326551	8.12591
UCSC_TFBS	NFKAPPAB65	32	26.8908	0.0827339	942, 7846, 800, 84171, 10404, 3339, 25798, 55768, 115098, 23152, 5371, 2783, 3895, 10014, 11179, 23327, 10466, 10659, 64744, 2014, 4673, 54749, 7508, 4478, 9181, 163, 5998, 83541, 9110, 553115, 50807, 51474	118	1755	8425	1.30185	1	0.338415	65.3794
UCSC_TFBS	RFX1	77	64.7059	0.0812228	7753, 1191, 7846, 800, 3339, 10404, 3281, 57584, 10544, 5371, 3625, 983, 7168, 3633, 26227, 140606, 10445, 81887, 4154, 10659, 64121, 64780, 831, 64744, 7508, 5493, 163, 57127, 9110, 553115, 7078, 402, 9645, 824, 84293, 1435, 5108, 347733, 2316, 928, 55768, 23152, 961, 2783, 84695, 2771, 11179, 23327, 84790, 29087, 23524, 6717, 57142, 9991, 55075, 4673, 10493, 27436, 857, 54749, 23564, 7461, 1098…	118	4906	8425	1.1206	1	0.340649	64.6724
UCSC_TFBS	SREBP1	76	63.8655	0.0947859	7753, 7846, 84171, 800, 3339, 10404, 25798, 9246, 57584, 115098, 7453, 10544, 3625, 3633, 26227, 140606, 10445, 4154, 10659, 64121, 26526, 64780, 64744, 2014, 7508, 10437, 7071, 163, 3956, 10627, 9110, 553115, 402, 9645, 56925, 51474, 84293, 1435, 5108, 822, 10174, 8519, 347733, 2316, 55768, 23152, 2783, 8076, 10014, 84695, 2771, 11179, 23327, 29087, 10466, 92745, 10113, 653888, 23524, 57142, 999…	118	4865	8425	1.11537	1	0.342739	70.5707
UCSC_TFBS	RSRFC4	58	48.7395	0.0732357	1191, 7846, 942, 84171, 800, 3339, 10404, 25798, 9246, 57584, 115098, 7453, 5371, 3625, 55884, 401494, 7168, 140606, 3633, 55605, 10445, 4154, 10659, 64121, 831, 163, 10627, 7078, 5108, 1435, 347733, 928, 23152, 961, 3895, 11179, 23327, 3796, 29087, 10466, 653888, 3799, 57142, 55075, 9991, 27436, 857, 10987, 1397, 9181, 5998, 5396, 83541, 6383, 7533, 2036, 135228, 50807	118	3513	8425	1.17879	0.999999	0.343403	60.7095
UCSC_TFBS	COMP1	65	54.6218	0.0778843	6124, 7846, 800, 3339, 10404, 3281, 25798, 9246, 57584, 5371, 983, 7168, 10445, 81887, 10659, 26526, 64744, 831, 7508, 5493, 163, 3956, 7071, 10627, 9110, 553115, 7171, 7078, 402, 9645, 51474, 84293, 5108, 1435, 347733, 2316, 928, 23152, 2783, 3895, 10014, 84695, 2771, 11179, 84790, 23327, 29087, 10466, 10113, 653888, 3799, 57142, 9991, 10493, 27436, 54749, 7461, 1397, 4478, 9181, 5998, 4627, 753…	118	4024	8425	1.1533	0.999999	0.344343	63.0629
UCSC_TFBS	LYF1	51	42.8571	0.0975682	942, 1191, 7753, 800, 10404, 3339, 57584, 55884, 401494, 3633, 81887, 10659, 64780, 831, 163, 57127, 9110, 553115, 56925, 9645, 51474, 1435, 10174, 347733, 2316, 55768, 23152, 2783, 10014, 84695, 26578, 11179, 23327, 29087, 10466, 653888, 23524, 57142, 55075, 10493, 23564, 10987, 7461, 4478, 1397, 9181, 5998, 3060, 5396, 6383, 50807	118	3080	8425	1.18224	1	0.34465	71.6627
UCSC_TFBS	LUN1	65	54.6218	0.0801779	1191, 7753, 84171, 800, 3339, 10404, 25798, 3625, 7168, 3633, 26227, 140606, 55605, 10445, 81887, 10659, 64121, 26526, 5269, 64744, 7508, 5493, 163, 9110, 553115, 7171, 56925, 9645, 51474, 824, 84293, 1435, 10174, 2316, 928, 55768, 23152, 961, 8076, 10014, 84695, 2771, 26578, 23327, 29087, 92745, 10113, 653888, 3799, 23524, 57142, 55075, 4673, 27436, 857, 7461, 10987, 4478, 7913, 4627, 7533, 2036…	118	4030	8425	1.15159	1	0.344692	64.1757
UCSC_TFBS	TBP	43	36.1345	0.0939491	84293, 5108, 10174, 7753, 51571, 800, 10404, 55768, 928, 57584, 961, 5371, 3625, 6423, 401494, 3895, 8076, 11179, 3633, 23327, 3796, 55605, 10466, 4154, 3799, 10659, 64121, 55075, 9991, 27436, 7461, 4478, 163, 7071, 5998, 5396, 6383, 9110, 7533, 7078, 56925, 9645, 55346	118	2519	8425	1.21879	1	0.346832	70.2347
UCSC_TFBS	PAX6	69	57.9832	0.0773394	1191, 942, 7753, 84171, 800, 3339, 10404, 3281, 9246, 57584, 5371, 3625, 55884, 79041, 3633, 140606, 55605, 4154, 10659, 64121, 64780, 831, 64744, 2014, 1854, 5493, 7071, 163, 57127, 9110, 7171, 7078, 402, 9645, 51474, 84293, 10174, 347733, 2316, 928, 55768, 23152, 2783, 3895, 10014, 84695, 2771, 11179, 23327, 84790, 3796, 29087, 10466, 653888, 57142, 9991, 55075, 4673, 27436, 857, 7461, 4478, 91…	118	4311	8425	1.14277	0.999999	0.350622	62.7939
SP_PIR_KEYWORDS	acetylation	38	31.9328	0.0114266	5108, 6124, 2316, 55768, 2745, 2783, 983, 10014, 7168, 26227, 84790, 23327, 29087, 10445, 653888, 3799, 10659, 23524, 57142, 55075, 831, 9991, 4673, 10493, 857, 1854, 10987, 1397, 4478, 9181, 163, 3956, 7913, 10627, 4627, 7171, 7533, 55013	119	1860	8445	1.44985	0.925524	0.351361	13.6641
UCSC_TFBS	ATF6	61	51.2605	0.0933578	6124, 1191, 7846, 51571, 84171, 3339, 9246, 57584, 7453, 5371, 6423, 3625, 983, 140606, 10445, 4154, 10659, 64121, 64744, 831, 2014, 7508, 10437, 5493, 163, 3956, 57127, 9110, 7171, 7078, 402, 9645, 51474, 10174, 2316, 928, 23152, 961, 2783, 84695, 2771, 11179, 84790, 23327, 92745, 10113, 23524, 55075, 9991, 4673, 10493, 27436, 857, 54749, 23564, 9181, 83541, 4627, 2036, 55346, 50807	118	3776	8425	1.15342	1	0.351882	69.9953
SP_PIR_KEYWORDS	motor protein	5	4.20168	0.0134224	10627, 4627, 3796, 55605, 3799	119	66	8445	5.37624	0.95283	0.353566	15.8661
UCSC_TFBS	NFY	64	53.7815	0.0918829	7846, 800, 3339, 10404, 9246, 57584, 7453, 10544, 6423, 3625, 55884, 983, 140606, 55605, 81887, 4154, 10659, 64121, 64780, 64744, 831, 2014, 7508, 10437, 5493, 7071, 3956, 10627, 57127, 9110, 553115, 7171, 7078, 9645, 824, 1435, 347733, 2316, 23152, 2783, 8076, 84695, 2771, 26578, 11179, 84790, 23327, 10466, 3799, 6717, 57142, 9991, 10493, 27436, 54749, 23564, 7461, 1397, 5998, 7913, 83541, 6383,…	118	3987	8425	1.1461	1	0.354303	69.3902
PIR_SUPERFAMILY	PIRSF002306:tubulin	3	2.52101	0.00690761	7846, 347733, 84790	55	9	3739	22.6606	0.358291	0.358291	6.79959
UCSC_TFBS	BRACH	69	57.9832	0.0917403	1191, 7846, 7753, 51571, 84171, 800, 3339, 10404, 3281, 57584, 7453, 6423, 3625, 55884, 3633, 26227, 140606, 55605, 10445, 81887, 4154, 10659, 64121, 831, 64744, 7508, 5493, 163, 57127, 9110, 7078, 402, 51474, 1435, 5108, 822, 2316, 55768, 23152, 2783, 8076, 10014, 84695, 23327, 84790, 10466, 10113, 23524, 57142, 9991, 55075, 4673, 10493, 27436, 857, 23564, 25996, 10987, 1397, 4478, 9181, 5998, 5…	118	4347	8425	1.13331	1	0.361227	69.3311
SP_PIR_KEYWORDS	actin binding	4	3.36134	0.0106942	4478, 7168, 800, 2316	119	33	8445	8.60199	0.911956	0.384908	12.8428
SP_PIR_KEYWORDS	LIM domain	4	3.36134	0.0192799	1397, 64780, 9645, 51474	119	41	8445	6.92355	0.98772	0.386679	22.0335
SP_PIR_KEYWORDS	muscle protein	4	3.36134	0.0218773	7168, 10627, 800, 7171	119	43	8445	6.60152	0.993256	0.393419	24.6326
SP_PIR_KEYWORDS	blocked amino end	5	4.20168	0.017981	5269, 6717, 2771, 2316, 402	119	72	8445	4.92822	0.983439	0.401055	20.703
GOTERM_CC_FAT	GO:0048471~perinuclear region of cytoplasm	8	6.72269	0.0199304	1435, 55075, 3060, 1191, 140606, 857, 2783, 3799	92	187	6172	2.87003	0.985413	0.453352	22.4576
GOTERM_BP_FAT	GO:0042127~regulation of cell proliferation	17	14.2857	0.0015217	1435, 8519, 942, 2014, 1191, 4673, 928, 961, 7453, 5371, 857, 1397, 10437, 2771, 9181, 7071, 5396	97	481	6549	2.3862	0.84015	0.457286	2.43289
GOTERM_BP_FAT	GO:0051493~regulation of cytoskeleton organization	7	5.88235	0.00244651	9181, 822, 7168, 10174, 857, 51474, 653888	97	94	6549	5.02775	0.947619	0.521597	3.88424
SP_PIR_KEYWORDS	homodimer	4	3.36134	0.0358116	6717, 1435, 2316, 3625	119	52	8445	5.45895	0.999737	0.527285	37.2639
UP_TISSUE	Keratinocyte	5	4.20168	0.0258951	6717, 5493, 7533, 7171, 7453	116	81	8283	4.40773	0.957077	0.544832	26.0052
SP_PIR_KEYWORDS	ltq	2	1.68067	0.0413401	84695, 84171	119	3	8445	47.3109	0.999928	0.548475	41.7105
GOTERM_BP_FAT	GO:0051258~protein polymerization	4	3.36134	0.00621567	7846, 347733, 84790, 857	97	26	6549	10.387	0.999451	0.565741	9.59242
UP_TISSUE	Eye	14	11.7647	0.0626734	57142, 6124, 84171, 25798, 27436, 6423, 1854, 79041, 10987, 10014, 163, 7071, 7171, 92745	116	587	8283	1.70302	0.999576	0.578097	52.4306
GOTERM_BP_FAT	GO:0006949~syncytium formation	3	2.52101	0.00715932	824, 831, 4627	97	9	6549	22.5052	0.999825	0.578983	10.9709
GOTERM_BP_FAT	GO:0042692~muscle cell differentiation	6	5.04202	0.00584307	824, 3956, 7168, 831, 4627, 4154	97	79	6549	5.12776	0.999138	0.58603	9.04264
UP_TISSUE	Lung fibroblast	3	2.52101	0.0571447	3956, 6383, 800	116	28	8283	7.65055	0.999142	0.58631	49.1084
GOTERM_BP_FAT	GO:0014902~myotube differentiation	3	2.52101	0.00886415	824, 831, 4627	97	10	6549	20.2546	0.999978	0.590711	13.4114
GOTERM_BP_FAT	GO:0051129~negative regulation of cellular component organization	6	5.04202	0.0100482	9181, 57142, 822, 1191, 7533, 51474	97	90	6549	4.50103	0.999995	0.607542	15.0694
GOTERM_MF_FAT	GO:0003774~motor activity	5	4.20168	0.0230872	10627, 4627, 3796, 55605, 3799	91	75	6200	4.54212	0.996409	0.608672	26.0433
GOTERM_BP_FAT	GO:0009792~embryonic development ending in birth or egg hatching	8	6.72269	0.0139811	824, 5396, 7168, 4627, 3339, 26227, 6423, 4154	97	175	6549	3.08642	1	0.610066	20.365
UP_TISSUE	Colon endothelium	3	2.52101	0.0535367	135228, 9645, 401494	116	27	8283	7.93391	0.998643	0.610641	46.8275
GOTERM_BP_FAT	GO:0032970~regulation of actin filament-based process	5	4.20168	0.0126477	822, 7168, 10174, 51474, 653888	97	62	6549	5.4448	1	0.616268	18.6054
UP_TISSUE	Cajal-Retzius cell	6	5.04202	0.0841399	3956, 7846, 347733, 7171, 84790, 23564	116	168	8283	2.55018	0.999974	0.616654	63.5393
GOTERM_BP_FAT	GO:0051051~negative regulation of transport	6	5.04202	0.00874224	2771, 55075, 3060, 2316, 23327, 3625	97	87	6549	4.65624	0.999974	0.617522	13.239
UP_TISSUE	Ovary	12	10.084	0.0773782	84293, 64121, 10014, 84695, 57142, 57127, 928, 84790, 25798, 961, 10493, 3895	116	490	8283	1.7487	0.999936	0.619562	60.3269
GOTERM_BP_FAT	GO:0044087~regulation of cellular component biogenesis	6	5.04202	0.0119903	822, 7168, 10174, 1191, 857, 653888	97	94	6549	4.3095	1	0.620248	17.7244
GOTERM_BP_FAT	GO:0043009~chordate embryonic development	8	6.72269	0.0135807	824, 5396, 7168, 4627, 3339, 26227, 6423, 4154	97	174	6549	3.10416	1	0.620319	19.8404
GOTERM_BP_FAT	GO:0000768~syncytium formation by plasma membrane fusion	3	2.52101	0.00562181	824, 831, 4627	97	8	6549	25.3183	0.998873	0.620796	8.71468
GOTERM_BP_FAT	GO:0032956~regulation of actin cytoskeleton organization	5	4.20168	0.0113031	822, 7168, 10174, 51474, 653888	97	60	6549	5.62629	0.999999	0.623789	16.794
SP_PIR_KEYWORDS	TPQ	2	1.68067	0.05474	84695, 84171	119	4	8445	35.4832	0.999997	0.62419	51.3105
UP_TISSUE	Astrocytoma	2	1.68067	0.0932638	824, 1191	116	7	8283	20.4015	0.999992	0.624327	67.498
GOTERM_MF_FAT	GO:0004866~endopeptidase inhibitor activity	5	4.20168	0.0201893	5269, 831, 7078, 135228, 56925	91	72	6200	4.73138	0.992667	0.625845	23.1592
GOTERM_MF_FAT	GO:0030414~peptidase inhibitor activity	5	4.20168	0.0201893	5269, 831, 7078, 135228, 56925	91	72	6200	4.73138	0.992667	0.625845	23.1592
GOTERM_MF_FAT	GO:0004720~protein-lysine 6-oxidase activity	2	1.68067	0.0288238	84695, 84171	91	2	6200	68.1319	0.999131	0.634667	31.4605
GOTERM_CC_FAT	GO:0001725~stress fiber	3	2.52101	0.0376519	7168, 4627, 51474	92	21	6172	9.58385	0.999684	0.634851	38.4231
SP_PIR_KEYWORDS	coiled coil	20	16.8067	0.0605844	23524, 64780, 5108, 55075, 115098, 5371, 7461, 3895, 5493, 9181, 7168, 4627, 9110, 7171, 3796, 55605, 9645, 10445, 55013, 3799	119	937	8445	1.51476	0.999999	0.635375	55.022
GOTERM_BP_FAT	GO:0007520~myoblast fusion	3	2.52101	0.00425688	824, 831, 4627	97	7	6549	28.9352	0.99412	0.642008	6.66687
GOTERM_CC_FAT	GO:0042641~actomyosin	3	2.52101	0.0481028	7168, 4627, 51474	92	24	6172	8.38587	0.999968	0.644867	46.358
GOTERM_BP_FAT	GO:0033043~regulation of organelle organization	8	6.72269	0.00520482	9181, 822, 7168, 10174, 857, 5371, 51474, 653888	97	145	6549	3.72499	0.998132	0.649067	8.09358
GOTERM_CC_FAT	GO:0032432~actin filament bundle	3	2.52101	0.0445122	7168, 4627, 51474	92	23	6172	8.75047	0.99993	0.65439	43.7447
SP_PIR_KEYWORDS	proteoglycan	3	2.52101	0.0692243	1435, 6383, 3339	119	31	8445	6.86771	1	0.660689	60.0332
GOTERM_BP_FAT	GO:0032535~regulation of cellular component size	8	6.72269	0.0179747	64121, 57142, 822, 2014, 10493, 5371, 51474, 653888	97	184	6549	2.93545	1	0.664429	25.4244
GOTERM_BP_FAT	GO:0044057~regulation of system process	8	6.72269	0.0189615	6717, 2771, 7168, 3060, 7533, 857, 3625, 10659	97	186	6549	2.90389	1	0.666318	26.6272
UP_TISSUE	Brain	66	55.4622	0.053514	6124, 1191, 7846, 942, 7753, 51571, 25798, 9246, 57584, 5371, 3625, 401494, 2745, 7168, 26227, 140606, 55605, 4154, 10659, 26526, 5269, 831, 1854, 5493, 163, 3956, 9110, 7171, 402, 9645, 51474, 824, 5108, 10174, 8519, 347733, 2316, 55768, 23152, 3895, 10014, 2771, 23327, 84790, 3796, 92745, 10466, 10113, 23524, 6717, 57142, 55075, 10493, 857, 27436, 23564, 7461, 25996, 10987, 9181, 5998, 83541, 6…	116	4028	8283	1.17	0.998639	0.667123	46.8128
GOTERM_CC_FAT	GO:0005862~muscle thin filament tropomyosin	2	1.68067	0.0576982	7168, 7171	92	4	6172	33.5435	0.999996	0.678438	52.8029
GOTERM_CC_FAT	GO:0001931~uropod	2	1.68067	0.0576982	4478, 4627	92	4	6172	33.5435	0.999996	0.678438	52.8029
GOTERM_CC_FAT	GO:0031254~trailing edge	2	1.68067	0.0576982	4478, 4627	92	4	6172	33.5435	0.999996	0.678438	52.8029
GOTERM_BP_FAT	GO:0051651~maintenance of location in cell	4	3.36134	0.0177756	6717, 2316, 857, 5371	97	38	6549	7.10689	1	0.679073	25.1794
GOTERM_CC_FAT	GO:0030054~cell junction	8	6.72269	0.0787151	5493, 9181, 3060, 10174, 4627, 57584, 857, 51474	92	253	6172	2.12133	1	0.682667	64.5063
GOTERM_CC_FAT	GO:0005886~plasma membrane	31	26.0504	0.0742969	824, 1435, 8519, 10174, 942, 800, 2316, 928, 57584, 961, 10544, 3895, 2771, 7168, 92745, 6717, 57142, 143502, 857, 5493, 4478, 9181, 163, 5998, 3060, 6383, 4627, 57127, 2036, 135228, 51474	92	1590	6172	1.30798	1	0.685895	62.2948
SP_PIR_KEYWORDS	wd repeat	6	5.04202	0.0842979	55605, 27436, 10113, 55884, 2783, 653888	119	167	8445	2.54969	1	0.689861	67.5625
GOTERM_BP_FAT	GO:0043271~negative regulation of ion transport	3	2.52101	0.0223273	2771, 3060, 23327	97	16	6549	12.6591	1	0.693345	30.5942
SP_PIR_KEYWORDS	metalloprotease inhibitor	2	1.68067	0.0809852	7078, 56925	119	6	8445	23.6555	1	0.696659	66.0299
SMART	SM00129:KISc	3	2.52101	0.0334755	3796, 55605, 3799	64	19	4108	10.1349	0.910852	0.701423	29.7702
GOTERM_BP_FAT	GO:0007010~cytoskeleton organization	10	8.40336	0.0219056	9181, 64780, 5108, 7168, 4627, 800, 2316, 2036, 857, 51474	97	282	6549	2.39417	1	0.702447	30.1085
GOTERM_CC_FAT	GO:0005829~cytosol	20	16.8067	0.072756	5269, 5108, 55075, 6124, 7846, 2316, 857, 1854, 2745, 23564, 983, 2771, 9181, 163, 5998, 4627, 3633, 2036, 402, 10466	92	915	6172	1.46638	1	0.70484	61.4941
GOTERM_MF_FAT	GO:0003924~GTPase activity	6	5.04202	0.0400386	64121, 2771, 7846, 347733, 84790, 2783	91	130	6200	3.14455	0.999947	0.707992	41.0084
SP_PIR_KEYWORDS	metalloenzyme inhibitor	2	1.68067	0.0938355	7078, 56925	119	7	8445	20.2761	1	0.709791	71.6265
UP_TISSUE	Mammary cancer	4	3.36134	0.050414	3956, 7168, 7753, 983	116	60	8283	4.76034	0.997986	0.711049	44.7784
GOTERM_CC_FAT	GO:0070161~anchoring junction	5	4.20168	0.0687608	5493, 10174, 4627, 857, 51474	92	105	6172	3.19462	1	0.712544	59.3446
INTERPRO	IPR003008:Tubulin/FtsZ, GTPase domain	3	2.52101	0.00893145	7846, 347733, 84790	115	10	7752	20.2226	0.918897	0.715215	11.1859
GOTERM_BP_FAT	GO:0043623~cellular protein complex assembly	6	5.04202	0.0264108	7846, 347733, 2316, 84790, 857, 402	97	115	6549	3.52255	1	0.724466	35.1371
GOTERM_BP_FAT	GO:0034622~cellular macromolecular complex assembly	8	6.72269	0.0276061	7846, 347733, 4673, 2316, 84790, 857, 402, 4154	97	201	6549	2.68718	1	0.726472	36.413
GOTERM_BP_FAT	GO:0030036~actin cytoskeleton organization	7	5.88235	0.0258076	9181, 7168, 4627, 800, 2316, 2036, 51474	97	155	6549	3.04909	1	0.730634	34.4841
GOTERM_BP_FAT	GO:0010959~regulation of metal ion transport	4	3.36134	0.029421	2771, 3060, 23327, 857	97	46	6549	5.87091	1	0.735957	38.3056
GOTERM_BP_FAT	GO:0051235~maintenance of location	4	3.36134	0.0311013	6717, 2316, 857, 5371	97	47	6549	5.746	1	0.742978	40.0105
GOTERM_BP_FAT	GO:0050821~protein stabilization	3	2.52101	0.0372704	10437, 2316, 5371	97	21	6549	9.64507	1	0.760476	45.8985
GOTERM_BP_FAT	GO:0030029~actin filament-based process	7	5.88235	0.0371982	9181, 7168, 4627, 800, 2316, 2036, 51474	97	169	6549	2.7965	1	0.7706	45.8329
GOTERM_BP_FAT	GO:0051050~positive regulation of transport	6	5.04202	0.0371156	55075, 3060, 2316, 23327, 857, 3625	97	126	6549	3.21502	1	0.780832	45.7576
GOTERM_BP_FAT	GO:0042770~DNA damage response, signal transduction	4	3.36134	0.036439	55075, 5371, 7508, 983	97	50	6549	5.40124	1	0.785854	45.1379
GOTERM_BP_FAT	GO:0010638~positive regulation of organelle organization	4	3.36134	0.042217	7168, 10174, 857, 5371	97	53	6549	5.09551	1	0.792731	50.2233
GOTERM_BP_FAT	GO:0007015~actin filament organization	4	3.36134	0.042217	9181, 800, 2316, 51474	97	53	6549	5.09551	1	0.792731	50.2233
BIOCARTA	h_cdc25Pathway:cdc25 and chk1 Regulatory Pathway in response to DNA damage	2	1.68067	0.0409182	7533, 983	14	3	941	44.8095	0.803949	0.803949	31.6095
BIOCARTA	h_rbPathway:RB Tumor Suppressor/Checkpoint Signaling in response to DNA damage	2	1.68067	0.0802861	7533, 983	14	6	941	22.4048	0.961765	0.804463	53.2846
GOTERM_BP_FAT	GO:0008285~negative regulation of cell proliferation	8	6.72269	0.0473889	10437, 7071, 8519, 2014, 928, 7453, 857, 5371	97	226	6549	2.38993	1	0.811766	54.3969
GOTERM_BP_FAT	GO:0034621~cellular macromolecular complex subunit organization	8	6.72269	0.0464594	7846, 347733, 4673, 2316, 84790, 857, 402, 4154	97	225	6549	2.40055	1	0.814491	53.6718
GOTERM_MF_FAT	GO:0004857~enzyme inhibitor activity	6	5.04202	0.061857	5269, 831, 7078, 402, 135228, 56925	91	147	6200	2.78089	1	0.819105	56.1644
GOTERM_MF_FAT	GO:0016247~channel regulator activity	3	2.52101	0.06974	6717, 23327, 2783	91	30	6200	6.81319	1	0.824869	60.6909
INTERPRO	IPR019821:Kinesin, motor region, conserved site	3	2.52101	0.0311447	3796, 55605, 3799	115	19	7752	10.6435	0.999858	0.82998	34.1871
INTERPRO	IPR001752:Kinesin, motor region	3	2.52101	0.0311447	3796, 55605, 3799	115	19	7752	10.6435	0.999858	0.82998	34.1871
GOTERM_BP_FAT	GO:0043254~regulation of protein complex assembly	4	3.36134	0.0550602	822, 1191, 857, 653888	97	59	6549	4.57732	1	0.833774	59.9869
GOTERM_BP_FAT	GO:0051336~regulation of hydrolase activity	7	5.88235	0.0536808	64744, 7168, 55075, 3060, 857, 5371, 50807	97	185	6549	2.55464	1	0.833945	59.0317
GOTERM_BP_FAT	GO:0043269~regulation of ion transport	4	3.36134	0.0528029	2771, 3060, 23327, 857	97	58	6549	4.65624	1	0.837048	58.4127
GOTERM_BP_FAT	GO:0051146~striated muscle cell differentiation	4	3.36134	0.0528029	824, 7168, 831, 4627	97	58	6549	4.65624	1	0.837048	58.4127
GOTERM_BP_FAT	GO:0045672~positive regulation of osteoclast differentiation	2	1.68067	0.057371	7071, 1435	97	4	6549	33.7577	1	0.838619	61.5405
SMART	SM00132:LIM	4	3.36134	0.0258098	1397, 64780, 9645, 51474	64	42	4108	6.1131	0.84379	0.84379	23.769
PIR_SUPERFAMILY	PIRSF002327:tropomyosin	2	1.68067	0.0565522	7168, 7171	55	4	3739	33.9909	0.975904	0.844771	44.6448
GOTERM_MF_FAT	GO:0008191~metalloendopeptidase inhibitor activity	2	1.68067	0.0973384	7078, 56925	91	7	6200	19.4662	1	0.850204	73.3584
GOTERM_MF_FAT	GO:0010576~metalloenzyme regulator activity	2	1.68067	0.0973384	7078, 56925	91	7	6200	19.4662	1	0.850204	73.3584
GOTERM_MF_FAT	GO:0048551~metalloenzyme inhibitor activity	2	1.68067	0.0973384	7078, 56925	91	7	6200	19.4662	1	0.850204	73.3584
GOTERM_BP_FAT	GO:0040007~growth	5	4.20168	0.0621728	64121, 2014, 10493, 7078, 3625	97	102	6549	3.30958	1	0.855157	64.5895
INTERPRO	IPR019781:WD40 repeat, subgroup	6	5.04202	0.0666785	55605, 27436, 10113, 55884, 2783, 653888	115	148	7752	2.73278	1	0.855164	59.8447
GOTERM_BP_FAT	GO:0051495~positive regulation of cytoskeleton organization	3	2.52101	0.0668506	7168, 10174, 857	97	29	6549	6.98436	1	0.862406	67.3405
GOTERM_BP_FAT	GO:0043242~negative regulation of protein complex disassembly	3	2.52101	0.0668506	9181, 822, 51474	97	29	6549	6.98436	1	0.862406	67.3405
INTERPRO	IPR017986:WD40 repeat, region	6	5.04202	0.0621727	55605, 27436, 10113, 55884, 2783, 653888	115	145	7752	2.78933	1	0.864259	57.2044
GOTERM_BP_FAT	GO:0008284~positive regulation of cell proliferation	8	6.72269	0.0661858	1397, 2771, 1435, 5396, 1191, 942, 4673, 961	97	244	6549	2.21362	1	0.866133	66.9622
GOTERM_MF_FAT	GO:0051015~actin filament binding	3	2.52101	0.095587	4627, 2316, 51474	91	36	6200	5.67766	1	0.867047	72.683
INTERPRO	IPR000217:Tubulin	3	2.52101	0.00721411	7846, 347733, 84790	115	9	7752	22.4696	0.868306	0.868306	9.12937
INTERPRO	IPR017975:Tubulin, conserved site	3	2.52101	0.00721411	7846, 347733, 84790	115	9	7752	22.4696	0.868306	0.868306	9.12937
INTERPRO	IPR018316:Tubulin/FtsZ, 2-layer sandwich domain	3	2.52101	0.00721411	7846, 347733, 84790	115	9	7752	22.4696	0.868306	0.868306	9.12937
GOTERM_BP_FAT	GO:0000077~DNA damage checkpoint	3	2.52101	0.070961	5371, 7508, 983	97	30	6549	6.75155	1	0.872664	69.5911
GOTERM_BP_FAT	GO:0031647~regulation of protein stability	3	2.52101	0.070961	10437, 2316, 5371	97	30	6549	6.75155	1	0.872664	69.5911
INTERPRO	IPR001695:Lysyl oxidase	2	1.68067	0.0434776	84695, 84171	115	3	7752	44.9391	0.999996	0.874366	44.4423
INTERPRO	IPR002452:Alpha tubulin	2	1.68067	0.0434776	7846, 84790	115	3	7752	44.9391	0.999996	0.874366	44.4423
INTERPRO	IPR019828:Lysyl oxidase, conserved site	2	1.68067	0.0434776	84695, 84171	115	3	7752	44.9391	0.999996	0.874366	44.4423
INTERPRO	IPR000533:Tropomyosin	2	1.68067	0.0575495	7168, 7171	115	4	7752	33.7043	1	0.874383	54.3293
GOTERM_BP_FAT	GO:0010647~positive regulation of cell communication	7	5.88235	0.0811779	3956, 1435, 5396, 3060, 10174, 2316, 857	97	206	6549	2.29421	1	0.875106	74.5711
GOTERM_MF_FAT	GO:0003777~microtubule motor activity	3	2.52101	0.0911071	3796, 55605, 3799	91	35	6200	5.83987	1	0.876675	70.8828
GOTERM_BP_FAT	GO:0044093~positive regulation of molecular function	10	8.40336	0.080304	10014, 2771, 1435, 7168, 55075, 3060, 800, 857, 5371, 983	97	360	6549	1.87543	1	0.877516	74.1771
GOTERM_BP_FAT	GO:0030030~cell projection organization	7	5.88235	0.0740225	822, 5108, 7168, 1191, 4627, 26227, 51474	97	201	6549	2.35128	1	0.878082	71.1719
GOTERM_BP_FAT	GO:0031570~DNA integrity checkpoint	3	2.52101	0.0837621	5371, 7508, 983	97	33	6549	6.13777	1	0.878337	75.7034
INTERPRO	IPR018247:EF-HAND 1	6	5.04202	0.0296661	824, 6717, 10627, 553115, 5371, 27436	115	118	7752	3.42756	0.999782	0.878526	32.8467
GOTERM_BP_FAT	GO:0042391~regulation of membrane potential	4	3.36134	0.0855742	6717, 3060, 928, 857	97	71	6549	3.80369	1	0.878996	76.469
GOTERM_BP_FAT	GO:0043244~regulation of protein complex disassembly	3	2.52101	0.0881753	9181, 822, 51474	97	34	6549	5.95725	1	0.882024	77.5286
GOTERM_BP_FAT	GO:0009890~negative regulation of biosynthetic process	9	7.56303	0.0898627	10014, 7071, 3060, 10174, 7753, 3281, 857, 5371, 3625	97	315	6549	1.92901	1	0.882231	78.1918
GOTERM_BP_FAT	GO:0031327~negative regulation of cellular biosynthetic process	9	7.56303	0.0801398	10014, 7071, 3060, 10174, 7753, 3281, 857, 5371, 3625	97	307	6549	1.97928	1	0.882331	74.1024
GOTERM_BP_FAT	GO:0010605~negative regulation of macromolecule metabolic process	11	9.2437	0.0986417	10014, 7071, 3060, 10174, 7753, 2316, 3281, 857, 5371, 7078, 3625	97	431	6549	1.72313	1	0.884193	81.356
GOTERM_BP_FAT	GO:0051924~regulation of calcium ion transport	3	2.52101	0.0926568	2771, 3060, 857	97	35	6549	5.78704	1	0.88559	79.2497
GOTERM_BP_FAT	GO:0051130~positive regulation of cellular component organization	5	4.20168	0.079493	7168, 10174, 23327, 857, 5371	97	111	6549	3.04124	1	0.885594	73.8063
GOTERM_BP_FAT	GO:0032233~positive regulation of actin filament bundle formation	2	1.68067	0.0982503	7168, 10174	97	7	6549	19.2901	1	0.887464	81.2246
GOTERM_BP_FAT	GO:0031529~ruffle organization	2	1.68067	0.0982503	7168, 51474	97	7	6549	19.2901	1	0.887464	81.2246
GOTERM_BP_FAT	GO:0051496~positive regulation of stress fiber formation	2	1.68067	0.0982503	7168, 10174	97	7	6549	19.2901	1	0.887464	81.2246
GOTERM_BP_FAT	GO:0045185~maintenance of protein location	3	2.52101	0.0972034	2316, 857, 5371	97	36	6549	5.62629	1	0.889036	80.869
INTERPRO	IPR001680:WD40 repeat	6	5.04202	0.0900473	55605, 27436, 10113, 55884, 2783, 653888	115	162	7752	2.49662	1	0.889396	71.2834
GOTERM_BP_FAT	GO:0032507~maintenance of protein location in cell	3	2.52101	0.0794199	2316, 857, 5371	97	32	6549	6.32957	1	0.890743	73.7726
INTERPRO	IPR001781:Zinc finger, LIM-type	4	3.36134	0.0234629	1397, 64780, 9645, 51474	115	42	7752	6.41988	0.998703	0.890952	26.9432
GOTERM_BP_FAT	GO:0007242~intracellular signaling cascade	16	13.4454	0.0966372	64121, 55075, 2316, 857, 5371, 55884, 7508, 2783, 23564, 983, 2771, 9181, 3060, 5998, 7533, 402	97	715	6549	1.51084	1	0.891911	80.674
INTERPRO	IPR019775:WD40 repeat, conserved site	6	5.04202	0.0993065	55605, 27436, 10113, 55884, 2783, 653888	115	167	7752	2.42187	1	0.894886	74.9157
INTERPRO	IPR002938:Monooxygenase, FAD-binding	2	1.68067	0.0850807	64780, 9645	115	6	7752	22.4696	1	0.896004	69.1405
INTERPRO	IPR019782:WD40 repeat 2	6	5.04202	0.0550618	55605, 27436, 10113, 55884, 2783, 653888	115	140	7752	2.88894	1	0.896215	52.7094
UP_SEQ_FEATURE	repeat:WD 2	6	5.04202	0.0844935	55605, 27436, 10113, 55884, 2783, 653888	119	167	8439	2.54788	1	0.98801	71.4294
UP_SEQ_FEATURE	repeat:WD 1	6	5.04202	0.0844935	55605, 27436, 10113, 55884, 2783, 653888	119	167	8439	2.54788	1	0.98801	71.4294
UP_SEQ_FEATURE	cross-link:Lysine tyrosylquinone (Lys-Tyr)	2	1.68067	0.0413691	84695, 84171	119	3	8439	47.2773	1	0.991465	45.0957
UP_SEQ_FEATURE	region of interest:Lysyl-oxidase like	2	1.68067	0.0413691	84695, 84171	119	3	8439	47.2773	1	0.991465	45.0957
UP_SEQ_FEATURE	site:Involved in polymerization	2	1.68067	0.0413691	7846, 84790	119	3	8439	47.2773	1	0.991465	45.0957
UP_SEQ_FEATURE	domain:SRCR 1	2	1.68067	0.0810407	84695, 84171	119	6	8439	23.6387	1	0.991472	69.8616
UP_SEQ_FEATURE	domain:SRCR 3	2	1.68067	0.0810407	84695, 84171	119	6	8439	23.6387	1	0.991472	69.8616
UP_SEQ_FEATURE	domain:SRCR 2	2	1.68067	0.0810407	84695, 84171	119	6	8439	23.6387	1	0.991472	69.8616
UP_SEQ_FEATURE	domain:EF-hand 3	4	3.36134	0.0341442	824, 6717, 10627, 553115	119	51	8439	5.56204	1	0.994607	38.9222
UP_SEQ_FEATURE	repeat:WD 3	6	5.04202	0.0780004	55605, 27436, 10113, 55884, 2783, 653888	119	163	8439	2.6104	1	0.994659	68.4153
UP_SEQ_FEATURE	domain:LIM zinc-binding	3	2.52101	0.0116757	64780, 9645, 51474	119	12	8439	17.729	0.994992	0.994992	15.3522
UP_SEQ_FEATURE	nucleotide phosphate-binding region:GTP	6	5.04202	0.0733155	64121, 2771, 7846, 347733, 84790, 402	119	160	8439	2.65935	1	0.996731	66.0597
UP_SEQ_FEATURE	glycosylation site:O-linked (Xyl...) (heparan sulfate)	2	1.68067	0.0680012	6383, 3339	119	5	8439	28.3664	1	0.998257	63.1906
UP_SEQ_FEATURE	domain:SRCR 4	2	1.68067	0.0680012	84695, 84171	119	5	8439	28.3664	1	0.998257	63.1906
UP_SEQ_FEATURE	domain:Kinesin-motor	3	2.52101	0.0283883	3796, 55605, 3799	119	19	8439	11.1973	0.999998	0.998488	33.5487

## Sheet: Chart cluster 2
Category	Term	Count	%	PValue	Genes	List Total	Pop Hits	Pop Total	Fold Enrichment	Bonferroni	Benjamini	FDR
SP_PIR_KEYWORDS	signal	22	43.1373	7.93463e-06	10516, 4852, 9510, 649, 63923, 114908, 2335, 65010, 7980, 148066, 4811, 2882, 4060, 3678, 3977, 1634, 7076, 5797, 710, 58189, 3075, 4881	51	1330	8445	2.73905	0.00134798	0.000674219	0.00967969
GOTERM_CC_FAT	GO:0044421~extracellular region part	15	29.4118	6.0401e-06	10516, 4852, 649, 9510, 2335, 63923, 7980, 4811, 356, 4060, 1634, 7076, 710, 58189, 3075	46	494	6172	4.07411	0.000706445	0.000706445	0.00690162
SP_PIR_KEYWORDS	Secreted	16	31.3725	6.22102e-06	10516, 6284, 4852, 9510, 2335, 7980, 4811, 356, 2882, 4060, 3977, 1634, 7076, 710, 58189, 3075	51	690	8445	3.83973	0.00105702	0.00105702	0.00758927
SP_PIR_KEYWORDS	glycoprotein	24	47.0588	2.78312e-05	10516, 9510, 649, 63923, 114908, 2335, 55117, 4071, 65010, 8611, 148066, 7980, 4811, 356, 4060, 3678, 219623, 3977, 1634, 7076, 5797, 710, 3075, 4881	51	1687	8445	2.35573	0.00472019	0.00118214	0.0339483
SP_PIR_KEYWORDS	disulfide bond	19	37.2549	2.3027e-05	10516, 649, 9510, 63923, 2335, 65010, 7980, 4811, 356, 4060, 3678, 3977, 1634, 7076, 5797, 710, 58189, 3075, 4881	51	1079	8445	2.91583	0.00390698	0.00130403	0.0280889
UP_SEQ_FEATURE	disulfide bond	19	37.2549	1.23492e-05	10516, 649, 9510, 63923, 2335, 65010, 7980, 4811, 356, 4060, 3678, 3977, 1634, 7076, 5797, 710, 58189, 3075, 4881	51	1031	8439	3.04941	0.00428834	0.00214647	0.0168741
GOTERM_CC_FAT	GO:0005578~proteinaceous extracellular matrix	9	17.6471	3.683e-05	10516, 7980, 4811, 4060, 9510, 1634, 7076, 63923, 2335	46	179	6172	6.74617	0.00429992	0.00215228	0.0420764
GOTERM_CC_FAT	GO:0031012~extracellular matrix	9	17.6471	6.7878e-05	10516, 7980, 4811, 4060, 9510, 1634, 7076, 63923, 2335	46	195	6172	6.19264	0.00791054	0.00264383	0.0775346
UP_SEQ_FEATURE	signal peptide	22	43.1373	8.02547e-06	10516, 4852, 9510, 649, 63923, 114908, 2335, 65010, 7980, 148066, 4811, 2882, 4060, 3678, 3977, 1634, 7076, 5797, 710, 58189, 3075, 4881	51	1330	8439	2.73711	0.00278898	0.00278898	0.0109664
GOTERM_CC_FAT	GO:0005576~extracellular region	17	33.3333	0.000143612	10516, 4852, 649, 9510, 2335, 63923, 7980, 4811, 356, 2882, 4060, 3977, 1634, 7076, 710, 58189, 3075	46	831	6172	2.74483	0.0166634	0.00419215	0.163978
UP_SEQ_FEATURE	glycosylation site:N-linked (GlcNAc...)	23	45.098	3.84149e-05	10516, 9510, 649, 63923, 114908, 2335, 55117, 4071, 65010, 8611, 7980, 148066, 4811, 356, 3678, 219623, 3977, 1634, 7076, 5797, 710, 3075, 4881	51	1592	8439	2.39059	0.0132797	0.0044463	0.0524817
SP_PIR_KEYWORDS	collagen binding	3	5.88235	0.000507594	4811, 1634, 2335	51	6	8445	82.7941	0.0826929	0.0171144	0.617499
UP_TISSUE	Plasma	7	13.7255	0.000505421	4060, 7076, 63923, 2335, 5797, 710, 3075	50	173	8283	6.70301	0.0425456	0.0425456	0.543666
UCSC_TFBS	FOXD3	28	54.902	0.000289292	6284, 50855, 649, 9510, 63923, 2335, 55117, 4071, 4638, 3678, 5797, 5287, 3075, 4131, 10516, 2632, 26528, 4200, 8611, 7980, 4811, 8803, 10788, 219623, 3977, 710, 8470, 9644	51	2510	8425	1.84282	0.0496479	0.0496479	0.354419
UP_SEQ_FEATURE	domain:Fibronectin type-III 4	4	7.84314	0.00102912	3977, 63923, 2335, 5797	51	34	8439	19.4671	0.30115	0.0856845	1.39718
SP_PIR_KEYWORDS	cell adhesion	6	11.7647	0.00544974	10516, 388, 4811, 3678, 2335, 5797	51	193	8445	5.14782	0.605048	0.109635	6.44941
SP_PIR_KEYWORDS	calcium	8	15.6863	0.0051823	10516, 65010, 6284, 4638, 4811, 649, 3678, 728113	51	363	8445	3.64933	0.586576	0.118547	6.14204
SP_PIR_KEYWORDS	egf-like domain	5	9.80392	0.00478542	10516, 65010, 4811, 649, 63923	51	116	8445	7.13742	0.557571	0.127081	5.68421
UP_SEQ_FEATURE	domain:Fibronectin type-III 3	4	7.84314	0.00248358	3977, 63923, 2335, 5797	51	46	8439	14.3887	0.5791	0.134308	3.34098
UP_SEQ_FEATURE	domain:EGF-like 1; calcium-binding	3	5.88235	0.00218628	10516, 65010, 649	51	12	8439	41.3676	0.533108	0.141296	2.94656
SP_PIR_KEYWORDS	extracellular matrix	5	9.80392	0.00946611	4811, 4060, 9510, 1634, 2335	51	141	8445	5.87192	0.801488	0.164442	10.9556
INTERPRO	IPR008957:Fibronectin, type III-like fold	5	9.80392	0.00206162	4638, 3977, 63923, 2335, 5797	49	88	7752	8.98887	0.332686	0.183107	2.54518
INTERPRO	IPR003961:Fibronectin, type III	5	9.80392	0.00206162	4638, 3977, 63923, 2335, 5797	49	88	7752	8.98887	0.332686	0.183107	2.54518
SP_PIR_KEYWORDS	sulfation	3	5.88235	0.0125963	4811, 4060, 2335	51	29	8445	17.1298	0.884094	0.19386	14.3284
UP_SEQ_FEATURE	domain:Fibronectin type-III 6	3	5.88235	0.00442066	3977, 63923, 2335	51	17	8439	29.2007	0.786004	0.197688	5.87466
UCSC_TFBS	MEF2	44	86.2745	0.00286242	6284, 50855, 7538, 4852, 9510, 649, 114908, 63923, 2335, 7145, 728113, 55117, 65010, 4071, 2791, 9049, 388, 4638, 3678, 5287, 5797, 58189, 4131, 1827, 10516, 2632, 4200, 7407, 8611, 7980, 148066, 4811, 356, 8803, 4060, 10788, 219623, 3977, 1634, 7076, 84937, 710, 8470, 9644	51	5715	8425	1.27185	0.396198	0.222953	3.45644
INTERPRO	IPR000152:EGF-type aspartate/asparagine hydroxylation conserved site	4	7.84314	0.00420139	10516, 65010, 4811, 649	49	53	7752	11.9399	0.561856	0.24048	5.12372
UP_SEQ_FEATURE	domain:Fibronectin type-III 1	4	7.84314	0.00632648	3977, 63923, 2335, 5797	51	64	8439	10.3419	0.890147	0.241245	8.30725
UP_SEQ_FEATURE	domain:Fibronectin type-III 2	4	7.84314	0.00632648	3977, 63923, 2335, 5797	51	64	8439	10.3419	0.890147	0.241245	8.30725
GOTERM_CC_FAT	GO:0044459~plasma membrane part	15	29.4118	0.0142967	50855, 114908, 2335, 7145, 55117, 4071, 65010, 8611, 2791, 356, 3977, 3678, 5797, 84937, 4881	46	1050	6172	1.91677	0.814517	0.244819	15.1719
GOTERM_CC_FAT	GO:0005615~extracellular space	8	15.6863	0.0119326	356, 4852, 649, 63923, 2335, 710, 58189, 3075	46	347	6172	3.09335	0.754512	0.244897	12.8178
UP_SEQ_FEATURE	domain:EGF-like 3; calcium-binding	3	5.88235	0.00803961	10516, 65010, 4811	51	23	8439	21.5831	0.93974	0.244903	10.444
UP_SEQ_FEATURE	domain:EGF-like 5; calcium-binding	3	5.88235	0.00736824	10516, 65010, 4811	51	22	8439	22.5642	0.923743	0.248707	9.61219
UP_SEQ_FEATURE	domain:Fibronectin type-III 5	3	5.88235	0.00946156	3977, 63923, 2335	51	25	8439	19.8565	0.963422	0.25974	12.1825
SP_PIR_KEYWORDS	Serine protease inhibitor	3	5.88235	0.020052	7980, 710, 58189	51	37	8445	13.4261	0.968047	0.268782	21.8951
GOTERM_CC_FAT	GO:0044420~extracellular matrix part	4	7.84314	0.0188353	4811, 4060, 9510, 2335	46	78	6172	6.88071	0.891906	0.272268	19.5294
GOTERM_CC_FAT	GO:0031982~vesicle	8	15.6863	0.0378943	356, 649, 9510, 7076, 2335, 5287, 84937, 710	46	439	6172	2.44508	0.989109	0.275913	35.688
GOTERM_CC_FAT	GO:0031226~intrinsic to plasma membrane	9	17.6471	0.0362202	4071, 65010, 8611, 356, 3977, 3678, 5797, 55117, 4881	46	532	6172	2.26986	0.986652	0.282536	34.3976
GOTERM_CC_FAT	GO:0031983~vesicle lumen	3	5.88235	0.0294537	7076, 2335, 710	46	37	6172	10.879	0.969738	0.29516	28.9377
GOTERM_CC_FAT	GO:0060205~cytoplasmic membrane-bounded vesicle lumen	3	5.88235	0.026556	7076, 2335, 710	46	35	6172	11.5006	0.957107	0.295238	26.4753
GOTERM_CC_FAT	GO:0005887~integral to plasma membrane	9	17.6471	0.0325181	4071, 65010, 8611, 356, 3977, 3678, 5797, 55117, 4881	46	521	6172	2.31778	0.979097	0.296454	31.4598
GOTERM_CC_FAT	GO:0031093~platelet alpha granule lumen	3	5.88235	0.0237828	7076, 2335, 710	46	33	6172	12.1976	0.940168	0.296739	24.046
GOTERM_BP_FAT	GO:0050878~regulation of body fluid levels	4	7.84314	0.0112585	10516, 7980, 710, 4881	42	75	6549	8.31619	0.999146	0.297605	15.4748
GOTERM_CC_FAT	GO:0031091~platelet alpha granule	3	5.88235	0.0356066	7076, 2335, 710	46	41	6172	9.8176	0.98562	0.297771	33.9188
GOTERM_BP_FAT	GO:0008361~regulation of cell size	5	9.80392	0.010713	63923, 114908, 58189, 4131, 4881	42	139	6549	5.60894	0.998795	0.29794	14.7797
GOTERM_BP_FAT	GO:0048858~cell projection morphogenesis	5	9.80392	0.00850815	65010, 3977, 63923, 5797, 4131	42	130	6549	5.99725	0.995165	0.299144	11.9155
GOTERM_BP_FAT	GO:0043062~extracellular structure organization	5	9.80392	0.00229098	10516, 4811, 4060, 1634, 4131	42	90	6549	8.6627	0.760981	0.300789	3.34833
GOTERM_BP_FAT	GO:0031589~cell-substrate adhesion	4	7.84314	0.0082674	10516, 4811, 63923, 2335	42	67	6549	9.30917	0.994374	0.309281	11.5974
GOTERM_BP_FAT	GO:0032989~cellular component morphogenesis	6	11.7647	0.0106191	65010, 3977, 63923, 2335, 5797, 4131	42	216	6549	4.33135	0.998721	0.309334	14.6595
INTERPRO	IPR013032:EGF-like region, conserved site	6	11.7647	0.00191586	10516, 65010, 4811, 649, 63923, 2335	49	145	7752	6.54638	0.313308	0.313308	2.36722
GOTERM_BP_FAT	GO:0031175~neuron projection development	5	9.80392	0.00969195	65010, 3977, 63923, 5797, 4131	42	135	6549	5.77513	0.997706	0.316022	13.4643
SP_PIR_KEYWORDS	protease inhibitor	3	5.88235	0.0265842	7980, 710, 58189	51	43	8445	11.5527	0.98975	0.317305	28.015
GOTERM_BP_FAT	GO:0032990~cell part morphogenesis	5	9.80392	0.0104515	65010, 3977, 63923, 5797, 4131	42	138	6549	5.64959	0.998578	0.319991	14.4445
GOTERM_BP_FAT	GO:0000904~cell morphogenesis involved in differentiation	5	9.80392	0.0080627	65010, 63923, 2335, 5797, 4131	42	128	6549	6.09096	0.9936	0.32198	11.3261
GOTERM_BP_FAT	GO:0034329~cell junction assembly	3	5.88235	0.0130419	3678, 2335, 7145	42	28	6549	16.7066	0.999723	0.322996	17.7104
GOTERM_BP_FAT	GO:0006928~cell motion	7	13.7255	0.00630486	8611, 4852, 3678, 63923, 2335, 5797, 7145	42	271	6549	4.02768	0.980681	0.326097	8.9639
GOTERM_BP_FAT	GO:0034330~cell junction organization	4	7.84314	0.00191623	50855, 3678, 2335, 7145	42	40	6549	15.5929	0.697862	0.328981	2.80786
GOTERM_CC_FAT	GO:0005886~plasma membrane	18	35.2941	0.0504834	50855, 114908, 2335, 7145, 55117, 4071, 65010, 8611, 2791, 388, 356, 3678, 3977, 5797, 5287, 84937, 4131, 4881	46	1590	6172	1.51895	0.997668	0.332394	44.674
GOTERM_BP_FAT	GO:0009611~response to wounding	7	13.7255	0.00775415	10516, 7980, 3678, 2335, 710, 3075, 4131	42	283	6549	3.85689	0.99223	0.332881	10.9156
UCSC_TFBS	PBX1	36	70.5882	0.00688874	6284, 50855, 4852, 9510, 649, 63923, 2335, 7145, 55117, 4071, 2791, 388, 4638, 3678, 5797, 5287, 58189, 4131, 3075, 1827, 4881, 10516, 2632, 4200, 8611, 4811, 8803, 10788, 219623, 3977, 1634, 7076, 84937, 710, 8470, 9644	51	4369	8425	1.36119	0.703768	0.333382	8.13278
UCSC_TFBS	CEBPB	36	70.5882	0.00688874	50855, 7538, 649, 55845, 63923, 2335, 728113, 65010, 2791, 9049, 388, 4638, 3678, 5797, 5287, 3075, 4131, 1827, 4881, 10516, 26528, 2632, 7407, 8611, 4811, 8803, 356, 2882, 10788, 219623, 3977, 1634, 7076, 710, 8470, 9644	51	4369	8425	1.36119	0.703768	0.333382	8.13278
GOTERM_BP_FAT	GO:0030198~extracellular matrix organization	4	7.84314	0.00728399	10516, 4811, 4060, 1634	42	64	6549	9.74554	0.989557	0.33947	10.2868
GOTERM_BP_FAT	GO:0007044~cell-substrate junction assembly	3	5.88235	0.00611321	3678, 2335, 7145	42	19	6549	24.6203	0.978211	0.346328	8.70285
GOTERM_CC_FAT	GO:0005604~basement membrane	3	5.88235	0.0566521	4811, 9510, 2335	46	53	6172	7.59475	0.998912	0.347188	48.6449
GOTERM_BP_FAT	GO:0022610~biological adhesion	9	17.6471	0.00138591	10516, 65010, 388, 4811, 649, 3678, 63923, 2335, 5797	42	356	6549	3.94201	0.57912	0.351248	2.03824
UCSC_TFBS	IK1	26	50.9804	0.0103011	6284, 50855, 7538, 5164, 55845, 63923, 7145, 65010, 4071, 388, 9049, 3678, 5797, 5287, 4131, 1827, 10516, 2632, 26528, 7407, 4811, 10788, 3977, 7076, 8470, 9644	51	2802	8425	1.53287	0.838363	0.365933	11.9322
GOTERM_BP_FAT	GO:0000902~cell morphogenesis	6	11.7647	0.00585474	65010, 3977, 63923, 2335, 5797, 4131	42	187	6549	5.00306	0.974373	0.36746	8.34967
SP_PIR_KEYWORDS	age-related macular degeneration	2	3.92157	0.0350125	10516, 3075	51	6	8445	55.1961	0.997663	0.372532	35.2608
SMART	SM00060:FN3	5	9.80392	0.00757284	4638, 3977, 63923, 2335, 5797	38	88	4108	6.14234	0.375812	0.375812	7.38436
UP_SEQ_FEATURE	domain:EGF-like 2; calcium-binding	3	5.88235	0.0171045	10516, 65010, 649	51	34	8439	14.6003	0.997531	0.393664	21.0027
GOTERM_BP_FAT	GO:0007160~cell-matrix adhesion	4	7.84314	0.00580747	10516, 4811, 63923, 2335	42	59	6549	10.5714	0.973601	0.405006	8.28494
SP_PIR_KEYWORDS	cleavage on pair of basic residues	4	7.84314	0.0421489	4852, 649, 3678, 9510	51	131	8445	5.05613	0.999338	0.407205	40.8658
SP_PIR_KEYWORDS	duplication	4	7.84314	0.046251	7980, 3678, 1634, 2335	51	136	8445	4.87024	0.999681	0.415318	43.8824
GOTERM_BP_FAT	GO:0016477~cell migration	5	9.80392	0.0194487	8611, 3678, 63923, 2335, 7145	42	166	6549	4.69664	0.999995	0.427115	25.2954
GOTERM_BP_FAT	GO:0048812~neuron projection morphogenesis	5	9.80392	0.00537052	65010, 3977, 63923, 5797, 4131	42	114	6549	6.83897	0.965273	0.428814	7.68459
GOTERM_BP_FAT	GO:0048666~neuron development	5	9.80392	0.0206284	65010, 3977, 63923, 5797, 4131	42	169	6549	4.61327	0.999998	0.431929	26.6189
UCSC_TFBS	RSRFC4	29	56.8627	0.0286401	6284, 7538, 4852, 649, 63923, 114908, 2335, 7145, 65010, 4071, 388, 4638, 5797, 5287, 58189, 4131, 1827, 2632, 8611, 7980, 4811, 10788, 219623, 3977, 7076, 84937, 710, 8470, 9644	51	3513	8425	1.3637	0.99399	0.433484	29.9934
GOTERM_CC_FAT	GO:0031410~cytoplasmic vesicle	7	13.7255	0.0794196	356, 9510, 7076, 2335, 5287, 84937, 710	46	416	6172	2.25773	0.999938	0.434204	61.1542
GOTERM_BP_FAT	GO:0051674~localization of cell	5	9.80392	0.0218516	8611, 3678, 63923, 2335, 7145	42	172	6549	4.53281	0.999999	0.436981	27.9681
GOTERM_BP_FAT	GO:0048870~cell motility	5	9.80392	0.0218516	8611, 3678, 63923, 2335, 7145	42	172	6549	4.53281	0.999999	0.436981	27.9681
GOTERM_BP_FAT	GO:0007409~axonogenesis	4	7.84314	0.0229737	65010, 63923, 5797, 4131	42	98	6549	6.36443	0.999999	0.440165	29.1854
GOTERM_BP_FAT	GO:0032535~regulation of cellular component size	5	9.80392	0.0271882	63923, 114908, 58189, 4131, 4881	42	184	6549	4.23719	1	0.447396	33.588
GOTERM_BP_FAT	GO:0045765~regulation of angiogenesis	3	5.88235	0.0256722	388, 5797, 4881	42	40	6549	11.6946	1	0.45177	32.0346
GOTERM_BP_FAT	GO:0070265~necrotic cell death	2	3.92157	0.0248134	356, 114908	42	4	6549	77.9643	1	0.452852	31.1397
GOTERM_BP_FAT	GO:0048667~cell morphogenesis involved in neuron differentiation	4	7.84314	0.0268087	65010, 63923, 5797, 4131	42	104	6549	5.99725	1	0.454256	33.2023
UCSC_TFBS	NCX	30	58.8235	0.0171016	50855, 4852, 649, 9510, 2335, 7145, 728113, 65010, 9049, 4638, 388, 3678, 5797, 5287, 4131, 4881, 10516, 2632, 26528, 7407, 8611, 2882, 10788, 219623, 3977, 1634, 7076, 84937, 8470, 9644	51	3552	8425	1.39524	0.95197	0.455117	19.0771
UCSC_TFBS	NFKAPPAB50	18	35.2941	0.02775	50855, 7538, 4200, 5164, 2335, 7407, 7145, 65010, 9049, 10788, 3678, 7076, 5797, 5287, 84937, 4131, 8470, 9644	51	1810	8425	1.64283	0.992938	0.461588	29.2021
GOTERM_BP_FAT	GO:0016337~cell-cell adhesion	4	7.84314	0.0295452	65010, 649, 3678, 5797	42	108	6549	5.77513	1	0.464097	35.9377
GOTERM_BP_FAT	GO:0042060~wound healing	5	9.80392	0.00504378	10516, 7980, 3678, 2335, 710	42	112	6549	6.9611	0.957374	0.467971	7.23327
UCSC_TFBS	PPARA	34	66.6667	0.0356232	6284, 50855, 7538, 5164, 4852, 649, 63923, 2335, 7145, 728113, 65010, 9049, 4638, 730112, 3678, 5797, 5287, 58189, 4131, 4881, 10516, 2632, 4200, 7407, 8611, 4811, 8803, 219623, 3977, 7076, 84937, 710, 8470, 9644	51	4413	8425	1.27275	0.998312	0.471867	35.9251
UCSC_TFBS	RP58	32	62.7451	0.0436515	6284, 50855, 7538, 649, 63923, 114908, 7145, 55117, 65010, 388, 4638, 3678, 5797, 5287, 4131, 10516, 2632, 26528, 4200, 7407, 8611, 7980, 4811, 2882, 10788, 219623, 3977, 1634, 7076, 84937, 8470, 9644	51	4126	8425	1.28121	0.999612	0.480359	42.1723
UCSC_TFBS	MEIS1	29	56.8627	0.0548295	50855, 7538, 649, 63923, 114908, 2335, 7145, 65010, 9049, 4638, 3678, 5797, 5287, 58189, 3075, 4131, 4881, 2632, 4200, 7407, 8611, 4811, 356, 10788, 4060, 7076, 84937, 8470, 9644	51	3688	8425	1.29899	0.999951	0.483997	49.9414
UCSC_TFBS	SRY	26	50.9804	0.0519187	6284, 114908, 2335, 4071, 65010, 4638, 388, 3678, 5797, 5287, 3075, 4131, 10516, 2632, 26528, 4200, 7980, 4811, 8803, 10788, 219623, 3977, 84937, 710, 8470, 9644	51	3183	8425	1.34939	0.999916	0.488417	48.0164
UCSC_TFBS	HOXA3	26	50.9804	0.0673397	7538, 5164, 649, 63923, 2335, 7145, 4071, 65010, 4638, 9049, 3678, 5797, 4131, 4881, 10516, 2632, 26528, 4200, 7407, 8611, 356, 219623, 1634, 84937, 8470, 9644	51	3257	8425	1.31873	0.999995	0.494219	57.4921
UCSC_TFBS	STAT5B	21	41.1765	0.0640845	10516, 7538, 4200, 649, 63923, 2335, 7407, 55117, 4071, 2791, 4638, 4811, 10788, 3678, 3977, 7076, 5797, 4131, 1827, 8470, 9644	51	2452	8425	1.41481	0.999991	0.49625	55.6353
UCSC_TFBS	STAT	23	45.098	0.0615981	2632, 7538, 5164, 9510, 2335, 7407, 7145, 4638, 10788, 2882, 4060, 3678, 219623, 3977, 5797, 5287, 710, 84937, 4131, 8470, 1827, 9644, 4881	51	2753	8425	1.38013	0.999986	0.50309	54.1671
UCSC_TFBS	BACH2	27	52.9412	0.0728258	6284, 50855, 7538, 5164, 4852, 649, 63923, 2335, 7145, 728113, 4071, 4638, 3678, 5797, 4131, 2632, 7407, 7980, 4811, 356, 10788, 219623, 3977, 7076, 84937, 8470, 9644	51	3443	8425	1.29547	0.999998	0.503625	60.4607
UCSC_TFBS	FREAC4	29	56.8627	0.0277448	6284, 50855, 5164, 2335, 63923, 114908, 7145, 55117, 65010, 2791, 4638, 388, 3678, 5797, 5287, 3075, 4881, 2632, 4200, 8611, 7980, 4811, 10788, 4060, 219623, 3977, 84937, 8470, 9644	51	3505	8425	1.36681	0.992931	0.507097	29.1975
UCSC_TFBS	E4BP4	27	52.9412	0.0434686	6284, 7538, 649, 9510, 2335, 63923, 7145, 55117, 4071, 2791, 4638, 3678, 5797, 5287, 3075, 4131, 1827, 10516, 2632, 26528, 8611, 10788, 4060, 3977, 1634, 8470, 9644	51	3296	8425	1.35324	0.999599	0.50888	42.0364
UCSC_TFBS	HNF4	30	58.8235	0.0518284	7538, 5164, 649, 63923, 114908, 2335, 7145, 65010, 4071, 388, 4638, 3678, 5797, 5287, 4131, 1827, 4881, 10516, 2632, 7407, 8611, 4811, 8803, 2882, 10788, 7076, 84937, 710, 8470, 9644	51	3838	8425	1.29127	0.999914	0.513498	47.9556
GOTERM_BP_FAT	GO:0030030~cell projection organization	5	9.80392	0.0359921	65010, 3977, 63923, 5797, 4131	42	201	6549	3.87882	1	0.521857	41.9743
GOTERM_BP_FAT	GO:0003013~circulatory system process	4	7.84314	0.0378085	4852, 710, 1827, 4881	42	119	6549	5.2413	1	0.528372	43.5767
GOTERM_BP_FAT	GO:0008015~blood circulation	4	7.84314	0.0378085	4852, 710, 1827, 4881	42	119	6549	5.2413	1	0.528372	43.5767
KEGG_PATHWAY	hsa04810:Regulation of actin cytoskeleton	5	9.80392	0.01702	4638, 10788, 3678, 55845, 2335	23	130	2795	4.67391	0.53814	0.53814	14.9082
GOTERM_BP_FAT	GO:0007596~blood coagulation	3	5.88235	0.0416421	10516, 7980, 710	42	52	6549	8.99588	1	0.54188	46.8242
GOTERM_BP_FAT	GO:0050817~coagulation	3	5.88235	0.0416421	10516, 7980, 710	42	52	6549	8.99588	1	0.54188	46.8242
GOTERM_BP_FAT	GO:0030182~neuron differentiation	5	9.80392	0.0406493	65010, 3977, 63923, 5797, 4131	42	209	6549	3.73035	1	0.543744	46.0003
UCSC_TFBS	HNF3B	26	50.9804	0.0270174	6284, 50855, 649, 9510, 63923, 114908, 2335, 7145, 728113, 4638, 5797, 3075, 4131, 1827, 4881, 2632, 4200, 8611, 7980, 8803, 10788, 219623, 3977, 84937, 8470, 9644	51	3015	8425	1.42458	0.991937	0.552203	28.5447
UCSC_TFBS	HAND1E47	28	54.902	0.0873422	6284, 50855, 5164, 649, 55845, 63923, 2335, 7145, 728113, 55117, 65010, 4638, 9049, 3678, 5797, 5287, 4131, 10516, 2632, 7407, 10788, 219623, 3977, 1634, 7076, 84937, 8470, 9644	51	3664	8425	1.26242	1	0.552585	67.4216
UCSC_TFBS	TAXCREB	33	64.7059	0.0919033	6284, 50855, 7538, 5164, 4852, 9510, 2335, 7145, 728113, 55117, 65010, 9049, 388, 4638, 3678, 5797, 5287, 4131, 1827, 4881, 10516, 26528, 2632, 7407, 8611, 4811, 356, 10788, 7076, 84937, 710, 8470, 9644	51	4523	8425	1.20528	1	0.554234	69.3642
UCSC_TFBS	RORA2	28	54.902	0.0987437	50855, 4852, 9510, 2335, 7145, 55117, 65010, 2791, 9049, 4638, 388, 3678, 5797, 3075, 4131, 4881, 10516, 2632, 7407, 356, 10788, 4060, 219623, 1634, 84937, 710, 8470, 9644	51	3704	8425	1.24878	1	0.564702	72.0789
GOTERM_BP_FAT	GO:0007155~cell adhesion	9	17.6471	0.00136102	10516, 65010, 388, 4811, 649, 3678, 63923, 2335, 5797	42	355	6549	3.95312	0.572523	0.572523	2.00198
UP_SEQ_FEATURE	topological domain:Extracellular	11	21.5686	0.0316988	4071, 65010, 8611, 148066, 356, 3977, 3678, 114908, 5797, 55117, 4881	51	882	8439	2.06369	0.999986	0.577807	35.6081
GOTERM_MF_FAT	GO:0004857~enzyme inhibitor activity	5	9.80392	0.019756	7980, 10788, 7076, 710, 58189	45	147	6200	4.68632	0.970748	0.58644	21.7366
GOTERM_MF_FAT	GO:0005518~collagen binding	3	5.88235	0.0154391	4060, 1634, 2335	45	27	6200	15.3086	0.93633	0.600688	17.3964
UP_SEQ_FEATURE	short sequence motif:Cell attachment site	3	5.88235	0.0364795	10516, 4811, 2335	51	51	8439	9.73356	0.999998	0.602964	39.8192
GOTERM_MF_FAT	GO:0005178~integrin binding	3	5.88235	0.0308935	10516, 3678, 63923	45	39	6200	10.5983	0.99613	0.603759	31.9854
GOTERM_BP_FAT	GO:0007599~hemostasis	3	5.88235	0.0507121	10516, 7980, 710	42	58	6549	8.06527	1	0.604599	53.8265
GOTERM_MF_FAT	GO:0004867~serine-type endopeptidase inhibitor activity	3	5.88235	0.0401885	7980, 710, 58189	45	45	6200	9.18519	0.999297	0.645547	39.5785
INTERPRO	IPR000742:EGF-like, type 3	4	7.84314	0.0212978	10516, 65010, 4811, 649	49	96	7752	6.59184	0.985293	0.65176	23.5808
GOTERM_MF_FAT	GO:0005509~calcium ion binding	8	15.6863	0.0295044	10516, 65010, 6284, 4638, 4811, 649, 3678, 728113	45	428	6200	2.57529	0.995013	0.653604	30.7781
GOTERM_BP_FAT	GO:0002526~acute inflammatory response	3	5.88235	0.0604234	2335, 710, 3075	42	64	6549	7.30915	1	0.660512	60.3646
GOTERM_MF_FAT	GO:0005543~phospholipid binding	4	7.84314	0.0485364	5287, 728113, 4131, 9644	45	116	6200	4.75096	0.99985	0.667397	45.7258
UP_TISSUE	Lung	14	27.451	0.0858361	10516, 26528, 5164, 55845, 2335, 4071, 8611, 2791, 4638, 4060, 1634, 84937, 4131, 1827	50	1482	8283	1.56494	0.999555	0.667989	62.0064
GOTERM_MF_FAT	GO:0005201~extracellular matrix structural constituent	3	5.88235	0.0558208	7980, 4060, 2335	45	54	6200	7.65432	0.999962	0.67685	50.6149
INTERPRO	IPR013091:EGF calcium-binding	3	5.88235	0.0288559	10516, 4811, 649	49	43	7752	11.0375	0.996782	0.682663	30.6348
UP_SEQ_FEATURE	compositionally biased region:Cys-rich	3	5.88235	0.0519363	4060, 9510, 1634	51	62	8439	8.00664	1	0.709845	51.7518
GOTERM_MF_FAT	GO:0004866~endopeptidase inhibitor activity	4	7.84314	0.0141506	7980, 7076, 710, 58189	45	72	6200	7.65432	0.919745	0.716707	16.0587
GOTERM_MF_FAT	GO:0030414~peptidase inhibitor activity	4	7.84314	0.0141506	7980, 7076, 710, 58189	45	72	6200	7.65432	0.919745	0.716707	16.0587
GOTERM_BP_FAT	GO:0007242~intracellular signaling cascade	9	17.6471	0.0721249	8611, 2791, 7538, 388, 10788, 4852, 5287, 1827, 4881	42	715	6549	1.96274	1	0.717047	67.0946
UP_TISSUE	Platelet	6	11.7647	0.0846766	4200, 4638, 10788, 7076, 7145, 4131	50	398	8283	2.49739	0.999504	0.718657	61.4835
INTERPRO	IPR001881:EGF-like calcium-binding	3	5.88235	0.0452906	10516, 4811, 649	49	55	7752	8.62931	0.999887	0.726855	43.9545
UP_TISSUE	Liver	13	25.4902	0.0460507	2632, 5164, 2335, 7145, 4638, 8803, 4060, 10788, 3678, 1634, 710, 3075, 4131	50	1211	8283	1.77835	0.982655	0.741144	39.8529
GOTERM_BP_FAT	GO:0018149~peptide cross-linking	2	3.92157	0.0842484	1634, 2335	42	14	6549	22.2755	1	0.746644	72.932
GOTERM_BP_FAT	GO:0043627~response to estrogen stimulus	3	5.88235	0.0833957	58189, 4131, 1827	42	77	6549	6.07514	1	0.751738	72.5554
GOTERM_BP_FAT	GO:0051604~protein maturation	3	5.88235	0.0815437	9049, 710, 3075	42	76	6549	6.15508	1	0.75261	71.7203
INTERPRO	IPR018097:EGF-like calcium-binding, conserved site	3	5.88235	0.0423546	10516, 4811, 649	49	53	7752	8.95495	0.999793	0.756768	41.7629
UP_SEQ_FEATURE	domain:Fibronectin type-III 9	2	3.92157	0.0633132	63923, 2335	51	11	8439	30.0856	1	0.758911	59.0896
GOTERM_BP_FAT	GO:0010033~response to organic substance	7	13.7255	0.0894052	2791, 356, 3977, 7407, 58189, 4131, 1827	42	501	6549	2.17864	1	0.759592	75.1091
KEGG_PATHWAY	hsa04510:Focal adhesion	4	7.84314	0.0913648	4638, 3678, 63923, 2335	23	138	2795	3.52237	0.986587	0.762402	59.3855
GOTERM_BP_FAT	GO:0045861~negative regulation of proteolysis	2	3.92157	0.0957039	7076, 710	42	16	6549	19.4911	1	0.775663	77.5468
GOTERM_BP_FAT	GO:0016525~negative regulation of angiogenesis	2	3.92157	0.0957039	5797, 4881	42	16	6549	19.4911	1	0.775663	77.5468
UP_TISSUE	Prostate	5	9.80392	0.0845159	8611, 26528, 4638, 4060, 58189	50	282	8283	2.93723	0.999497	0.781025	61.4105
UP_TISSUE	B-cell	4	7.84314	0.0683847	2632, 50855, 4200, 9049	50	160	8283	4.1415	0.997739	0.781935	53.4126
UP_SEQ_FEATURE	site:Not glycosylated	2	3.92157	0.0743949	2335, 3075	51	13	8439	25.457	1	0.794546	65.2301
INTERPRO	IPR006209:EGF	3	5.88235	0.0626942	65010, 4811, 649	49	66	7752	7.19109	0.999997	0.795312	55.4623
UP_SEQ_FEATURE	domain:Fibronectin type-III 7	2	3.92157	0.0798874	63923, 2335	51	14	8439	23.6387	1	0.800048	67.946
UP_SEQ_FEATURE	domain:Fibronectin type-III 8	2	3.92157	0.0798874	63923, 2335	51	14	8439	23.6387	1	0.800048	67.946
UP_SEQ_FEATURE	domain:EGF-like 6; calcium-binding	2	3.92157	0.085348	10516, 65010	51	15	8439	22.0627	1	0.804849	70.4501
UP_SEQ_FEATURE	domain:SH3 3	2	3.92157	0.085348	8470, 9644	51	15	8439	22.0627	1	0.804849	70.4501
UP_SEQ_FEATURE	zinc finger region:RING-type; atypical	2	3.92157	0.0907769	148066, 84937	51	16	8439	20.6838	1	0.809074	72.7588
KEGG_PATHWAY	hsa04512:ECM-receptor interaction	3	5.88235	0.0727539	3678, 63923, 2335	23	57	2795	6.39588	0.966598	0.817237	50.8537
UP_TISSUE	Colon endothel	2	3.92157	0.0406969	9510, 2335	50	7	8283	47.3314	0.971933	0.832466	36.1112
GOTERM_MF_FAT	GO:0032403~protein complex binding	5	9.80392	0.010858	10516, 5164, 3678, 63923, 4131	45	123	6200	5.60072	0.855195	0.855195	12.5495
BIOCARTA	h_ptenPathway:PTEN dependent cell cycle arrest and apoptosis	2	3.92157	0.0921469	5164, 356	7	15	941	17.9238	0.919015	0.919015	54.742
SMART	SM00179:EGF_CA	3	5.88235	0.087056	10516, 4811, 649	38	55	4108	5.89665	0.996472	0.940603	60.1139

## Sheet: Chart cluster 3
Category	Term	Count	%	PValue	Genes	List Total	Pop Hits	Pop Total	Fold Enrichment	Bonferroni	Benjamini	FDR
GOTERM_MF_FAT	GO:0008201~heparin binding	5	20.8333	6.57075e-05	7422, 5270, 1490, 6347, 7057	23	64	6200	21.0598	0.00850588	0.00850588	0.0764929
GOTERM_MF_FAT	GO:0030247~polysaccharide binding	5	20.8333	0.000218168	7422, 5270, 1490, 6347, 7057	23	87	6200	15.4923	0.0279664	0.00941041	0.253772
GOTERM_MF_FAT	GO:0001871~pattern binding	5	20.8333	0.000218168	7422, 5270, 1490, 6347, 7057	23	87	6200	15.4923	0.0279664	0.00941041	0.253772
GOTERM_MF_FAT	GO:0005539~glycosaminoglycan binding	5	20.8333	0.000165368	7422, 5270, 1490, 6347, 7057	23	81	6200	16.6398	0.0212701	0.0106922	0.192409
SP_PIR_KEYWORDS	heparin-binding	4	16.6667	0.000163274	7422, 5270, 1490, 7057	24	40	8445	35.1875	0.0190835	0.0190835	0.186698
KEGG_PATHWAY	hsa04510:Focal adhesion	5	20.8333	0.0005908	824, 7422, 71, 4233, 7057	10	138	2795	10.1268	0.0193132	0.0193132	0.514504
GOTERM_CC_FAT	GO:0044421~extracellular region part	8	33.3333	0.000433923	7422, 5270, 1295, 1490, 7373, 6347, 10512, 7057	20	494	6172	4.99757	0.0457922	0.0457922	0.487511
SP_PIR_KEYWORDS	disulfide bond	10	41.6667	0.00133995	23022, 1192, 7422, 558, 1490, 7373, 6347, 10512, 4233, 7057	24	1079	8445	3.26112	0.146338	0.0760619	1.52281
GOTERM_MF_FAT	GO:0030246~carbohydrate binding	5	20.8333	0.00326953	7422, 5270, 1490, 6347, 7057	23	179	6200	7.52975	0.346711	0.100966	3.74196
GOTERM_CC_FAT	GO:0031012~extracellular matrix	5	20.8333	0.0025792	7422, 1295, 1490, 7373, 7057	20	195	6172	7.91282	0.243395	0.13017	2.86606
GOTERM_CC_FAT	GO:0016323~basolateral plasma membrane	4	16.6667	0.00553294	5243, 2274, 55679, 4233	20	120	6172	10.2867	0.450758	0.181055	6.05624
GOTERM_CC_FAT	GO:0005625~soluble fraction	4	16.6667	0.0207208	824, 1192, 70, 71	20	195	6172	6.33026	0.895791	0.20239	21.0035
SP_PIR_KEYWORDS	signal	10	41.6667	0.00582402	7422, 5270, 558, 1295, 1490, 7373, 6347, 10512, 4233, 7057	24	1330	8445	2.64568	0.498044	0.205266	6.46618
GOTERM_CC_FAT	GO:0044420~extracellular matrix part	3	12.5	0.0234625	7422, 1295, 7373	20	78	6172	11.8692	0.923015	0.207929	23.4585
GOTERM_CC_FAT	GO:0005615~extracellular space	5	20.8333	0.0194292	7422, 5270, 6347, 10512, 7057	20	347	6172	4.44669	0.879848	0.209781	19.8224
GOTERM_CC_FAT	GO:0005576~extracellular region	8	33.3333	0.00905576	7422, 5270, 1295, 1490, 7373, 6347, 10512, 7057	20	831	6172	2.97088	0.625618	0.21778	9.73608
GOTERM_BP_FAT	GO:0048870~cell motility	5	20.8333	0.00232086	1490, 6347, 10512, 4233, 7057	23	172	6549	8.2773	0.708141	0.21831	3.31716
GOTERM_BP_FAT	GO:0051674~localization of cell	5	20.8333	0.00232086	1490, 6347, 10512, 4233, 7057	23	172	6549	8.2773	0.708141	0.21831	3.31716
GOTERM_CC_FAT	GO:0030055~cell-substrate junction	3	12.5	0.0181256	5243, 2274, 55679	20	68	6172	13.6147	0.861311	0.218813	18.614
GOTERM_CC_FAT	GO:0005578~proteinaceous extracellular matrix	4	16.6667	0.0165106	7422, 1295, 1490, 7373	20	179	6172	6.89609	0.834375	0.226524	17.0939
SP_PIR_KEYWORDS	Secreted	7	29.1667	0.00879419	7422, 5270, 1295, 1490, 7373, 6347, 10512	24	690	8445	3.56975	0.647359	0.229392	9.61476
UCSC_TFBS	LHX3	13	54.1667	0.0179786	824, 23022, 5243, 1295, 10512, 7913, 7422, 2274, 5270, 1490, 7373, 130340, 4233	23	2607	8425	1.8266	0.958201	0.232466	19.9416
UCSC_TFBS	GATA	15	62.5	0.0286879	824, 23022, 1192, 5243, 1295, 1382, 6347, 10512, 22984, 2274, 558, 70, 7373, 4233, 389136	23	3479	8425	1.57935	0.993865	0.235165	30.0118
UCSC_TFBS	SOX5	16	66.6667	0.0168406	23022, 5243, 1295, 1382, 6347, 10512, 7422, 2274, 5270, 55679, 1490, 70, 7373, 130340, 4233, 389136	23	3660	8425	1.60133	0.948809	0.236773	18.7968
UCSC_TFBS	POU3F2	18	75	0.0157714	824, 23022, 5243, 1295, 10512, 22984, 7913, 7422, 2274, 5270, 558, 1490, 7373, 71, 130340, 4233, 389136, 7057	23	4432	8425	1.4877	0.938085	0.242854	17.7075
UCSC_TFBS	NGFIC	12	50	0.0285992	23022, 1192, 7422, 5243, 558, 1295, 1490, 7373, 10512, 4233, 389136, 22984	23	2424	8425	1.81339	0.993767	0.245803	29.9334
GOTERM_CC_FAT	GO:0000267~cell fraction	6	25	0.0359982	824, 1192, 5243, 70, 71, 4233	20	622	6172	2.97685	0.980927	0.246346	33.8216
GOTERM_CC_FAT	GO:0005924~cell-substrate adherens junction	3	12.5	0.0156821	5243, 2274, 55679	20	63	6172	14.6952	0.818607	0.247621	16.3041
GOTERM_BP_FAT	GO:0001936~regulation of endothelial cell proliferation	3	12.5	0.00217659	7422, 6347, 7057	23	21	6549	40.677	0.684896	0.250773	3.11398
UCSC_TFBS	ZIC1	8	33.3333	0.0213771	23022, 1192, 55679, 558, 1295, 1490, 22984, 7057	23	1134	8425	2.58416	0.977213	0.252401	23.2728
GOTERM_CC_FAT	GO:0005912~adherens junction	3	12.5	0.0344789	5243, 2274, 55679	20	96	6172	9.64375	0.977392	0.252854	32.6376
SP_PIR_KEYWORDS	cell adhesion	4	16.6667	0.0148637	1295, 1490, 7373, 7057	24	193	8445	7.29275	0.829169	0.255106	15.7501
UCSC_TFBS	MEIS1BHOXA9	16	66.6667	0.0285466	824, 23022, 1192, 5243, 1295, 1382, 10512, 22984, 7913, 2274, 5270, 1490, 70, 7373, 4233, 389136	23	3855	8425	1.52033	0.993707	0.257801	29.8868
GOTERM_CC_FAT	GO:0070161~anchoring junction	3	12.5	0.0406142	5243, 2274, 55679	20	105	6172	8.81714	0.988643	0.258089	37.3033
UCSC_TFBS	ISRE	15	62.5	0.0239565	23022, 5243, 1295, 10512, 22984, 7422, 2274, 558, 55679, 70, 7373, 71, 130340, 4233, 7057	23	3412	8425	1.61036	0.985642	0.261476	25.7157
UCSC_TFBS	BACH1	17	70.8333	0.0156682	824, 23022, 1192, 5243, 1295, 1382, 10512, 7422, 2274, 558, 55679, 70, 7373, 71, 130340, 4233, 389136	23	4023	8425	1.54789	0.936938	0.264401	17.6017
UCSC_TFBS	BACH2	15	62.5	0.0260602	824, 23022, 1192, 5243, 1295, 1382, 10512, 7422, 558, 55679, 1490, 70, 7373, 4233, 389136	23	3443	8425	1.59587	0.990157	0.265134	27.6549
GOTERM_CC_FAT	GO:0005925~focal adhesion	3	12.5	0.0142907	5243, 2274, 55679	20	60	6172	15.43	0.788712	0.267218	14.9622
GOTERM_CC_FAT	GO:0005886~plasma membrane	10	41.6667	0.0343618	824, 1192, 5243, 2274, 55679, 558, 1490, 130340, 4233, 7057	20	1590	6172	1.94088	0.977094	0.269988	32.5456
UCSC_TFBS	CART1	15	62.5	0.0283859	824, 23022, 5243, 1295, 10512, 22984, 5270, 558, 70, 7373, 71, 130340, 4233, 389136, 7057	23	3475	8425	1.58117	0.993522	0.270183	29.7445
UCSC_TFBS	FREAC7	16	66.6667	0.0143815	23022, 5243, 1295, 10512, 22984, 7913, 7422, 2274, 5270, 558, 1490, 70, 7373, 130340, 4233, 389136	23	3605	8425	1.62576	0.920741	0.271581	16.2714
UCSC_TFBS	NF1	16	66.6667	0.00180995	824, 5243, 1295, 1382, 6347, 10512, 22984, 2274, 558, 55679, 1490, 70, 7373, 71, 130340, 7057	23	2990	8425	1.96016	0.271689	0.271689	2.19644
UCSC_TFBS	NKX61	14	58.3333	0.0410316	824, 23022, 1192, 5243, 1295, 10512, 22984, 7913, 7422, 558, 70, 7373, 4233, 389136	23	3251	8425	1.57744	0.999346	0.272967	40.1686
UCSC_TFBS	STAT1	14	58.3333	0.0399035	824, 23022, 1192, 5243, 22984, 7913, 7422, 2274, 558, 55679, 1490, 7373, 4233, 389136	23	3240	8425	1.5828	0.999196	0.276692	39.2999
SP_PIR_KEYWORDS	acetylated amino end	3	12.5	0.0136924	824, 70, 71	24	66	8445	15.9943	0.803456	0.277743	14.5966
UCSC_TFBS	CDPCR3HD	16	66.6667	0.0130947	824, 23022, 1192, 5243, 1295, 1382, 10512, 7913, 55679, 1490, 70, 7373, 71, 4233, 389136, 7057	23	3573	8425	1.64032	0.900412	0.280738	14.9214
UCSC_TFBS	GATA6	8	33.3333	0.0391211	824, 23022, 5243, 558, 1490, 7373, 10512, 4233	23	1281	8425	2.28761	0.999073	0.282913	38.6907
UCSC_TFBS	PBX1	17	70.8333	0.0385399	23022, 1192, 5243, 1295, 1382, 10512, 7913, 7422, 5270, 558, 55679, 1490, 70, 7373, 130340, 4233, 389136	23	4369	8425	1.42531	0.99897	0.290996	38.2346
UCSC_TFBS	ROAZ	15	62.5	0.0487674	23022, 1192, 5243, 1295, 10512, 22984, 7913, 7422, 558, 55679, 70, 7373, 4233, 389136, 7057	23	3691	8425	1.48864	0.999841	0.295296	45.8242
UCSC_TFBS	MYOD	17	70.8333	0.0507076	824, 23022, 1192, 5243, 1295, 1382, 10512, 22984, 7913, 7422, 2274, 558, 55679, 7373, 71, 4233, 389136	23	4486	8425	1.38814	0.999889	0.295494	47.1634
UCSC_TFBS	S8	14	58.3333	0.0471624	23022, 1192, 5243, 1295, 6347, 10512, 7913, 7422, 5270, 70, 7373, 4233, 389136, 7057	23	3307	8425	1.55073	0.999787	0.296907	44.6928
UCSC_TFBS	TATA	16	66.6667	0.0534182	824, 23022, 5243, 1295, 1382, 6347, 10512, 7913, 5270, 55679, 1490, 70, 7373, 130340, 4233, 389136	23	4113	8425	1.42496	0.999933	0.299401	48.9835
GOTERM_BP_FAT	GO:0016477~cell migration	5	20.8333	0.00203788	1490, 6347, 10512, 4233, 7057	23	166	6549	8.57648	0.660805	0.302598	2.91826
UCSC_TFBS	AP1	19	79.1667	0.0124872	824, 23022, 1192, 5243, 1295, 1382, 10512, 22984, 7913, 7422, 5270, 558, 55679, 1490, 70, 7373, 4233, 389136, 7057	23	4776	8425	1.45724	0.889089	0.306846	14.2772
GOTERM_MF_FAT	GO:0001968~fibronectin binding	2	8.33333	0.0141216	7422, 7057	23	4	6200	134.783	0.842588	0.309112	15.2636
GOTERM_CC_FAT	GO:0044433~cytoplasmic vesicle part	3	12.5	0.054018	7422, 130340, 7057	20	123	6172	7.52683	0.997515	0.3126	46.4893
GOTERM_BP_FAT	GO:0070482~response to oxygen levels	4	16.6667	0.0057713	824, 7422, 6347, 7057	23	111	6549	10.2609	0.95347	0.318498	8.05986
GOTERM_BP_FAT	GO:0001666~response to hypoxia	4	16.6667	0.00507431	824, 7422, 6347, 7057	23	106	6549	10.7449	0.932541	0.319669	7.11966
UCSC_TFBS	FREAC2	11	45.8333	0.0687603	23022, 7422, 5243, 2274, 5270, 558, 1295, 1490, 70, 7373, 4233	23	2409	8425	1.67262	0.999996	0.331122	58.245
UCSC_TFBS	BRN2	15	62.5	0.0626543	824, 23022, 5243, 1295, 1382, 10512, 7422, 5270, 55679, 7373, 71, 130340, 4233, 389136, 7057	23	3800	8425	1.44594	0.999988	0.332619	54.7619
UCSC_TFBS	IRF7	14	58.3333	0.067796	23022, 5243, 1295, 6347, 10512, 22984, 7422, 2274, 558, 1490, 70, 7373, 4233, 7057	23	3462	8425	1.4813	0.999995	0.336032	57.7118
UCSC_TFBS	NFAT	15	62.5	0.0118687	824, 23022, 1192, 5243, 1295, 10512, 22984, 7913, 7422, 2274, 1490, 7373, 4233, 389136, 7057	23	3171	8425	1.73275	0.876244	0.341564	13.6166
UCSC_TFBS	HNF1	16	66.6667	0.0672997	23022, 1192, 5243, 1295, 6347, 10512, 22984, 7422, 2274, 5270, 7373, 71, 130340, 4233, 389136, 7057	23	4217	8425	1.38982	0.999995	0.343236	57.4349
GOTERM_BP_FAT	GO:0007167~enzyme linked receptor protein signaling pathway	5	20.8333	0.00493522	7422, 558, 1490, 6347, 4233	23	212	6549	6.71555	0.927353	0.354044	6.93097
UCSC_TFBS	MAZR	9	37.5	0.0781543	824, 7913, 1192, 7422, 558, 1382, 70, 7373, 71	23	1801	8425	1.8305	0.999999	0.359197	63.1254
GOTERM_BP_FAT	GO:0006928~cell motion	6	25	0.00172386	1490, 6347, 71, 10512, 4233, 7057	23	271	6549	6.30419	0.599256	0.366957	2.47381
SP_PIR_KEYWORDS	glycoprotein	10	41.6667	0.0269709	7422, 5243, 5270, 558, 1490, 7373, 6347, 10512, 4233, 7057	24	1687	8445	2.0858	0.960295	0.369282	26.868
UCSC_TFBS	GRE	17	70.8333	0.0105508	824, 23022, 1192, 1295, 10512, 22984, 7422, 2274, 5270, 558, 55679, 1490, 70, 7373, 71, 4233, 7057	23	3886	8425	1.60246	0.843735	0.371269	12.1936
UCSC_TFBS	BRACH	16	66.6667	0.0883566	23022, 1192, 5243, 1295, 1382, 10512, 22984, 7422, 2274, 5270, 558, 70, 7373, 4233, 389136, 7057	23	4347	8425	1.34826	1	0.387719	67.8283
GOTERM_CC_FAT	GO:0005581~collagen	2	8.33333	0.0800368	1295, 7373	20	27	6172	22.8593	0.999878	0.393791	60.9109
GOTERM_CC_FAT	GO:0005884~actin filament	2	8.33333	0.077184	23022, 70	20	26	6172	23.7385	0.999829	0.399686	59.5241
UCSC_TFBS	MSX1	13	54.1667	0.0957186	824, 23022, 1192, 5243, 1295, 22984, 558, 5270, 70, 7373, 71, 4233, 389136	23	3256	8425	1.46252	1	0.404212	70.8725
SP_PIR_KEYWORDS	methylated amino acid	2	8.33333	0.0348571	70, 71	24	13	8445	54.1346	0.984801	0.407448	33.3714
GOTERM_CC_FAT	GO:0044459~plasma membrane part	7	29.1667	0.0890376	5243, 2274, 55679, 558, 130340, 4233, 7057	20	1050	6172	2.05733	0.999958	0.411438	65.0075
GOTERM_CC_FAT	GO:0031093~platelet alpha granule lumen	2	8.33333	0.0969791	7422, 7057	20	33	6172	18.703	0.999984	0.423541	68.2929
UCSC_TFBS	ARP1	17	70.8333	0.00970358	824, 23022, 1192, 1295, 1382, 6347, 10512, 22984, 7422, 2274, 558, 55679, 1490, 7373, 71, 130340, 4233	23	3858	8425	1.61409	0.818485	0.433799	11.2673
SP_PIR_KEYWORDS	trimer	2	8.33333	0.0505502	7373, 7057	24	19	8445	37.0395	0.997804	0.457787	44.7692
SP_PIR_KEYWORDS	heart	2	8.33333	0.0505502	2274, 70	24	19	8445	37.0395	0.997804	0.457787	44.7692
SP_PIR_KEYWORDS	cardiac muscle	2	8.33333	0.0505502	2274, 70	24	19	8445	37.0395	0.997804	0.457787	44.7692
SP_PIR_KEYWORDS	extracellular matrix	3	12.5	0.0557192	1295, 1490, 7373	24	141	8445	7.4867	0.998847	0.459366	48.1142
GOTERM_BP_FAT	GO:0048514~blood vessel morphogenesis	4	16.6667	0.0105151	7422, 1490, 10512, 7057	23	138	6549	8.25331	0.996311	0.463399	14.2274
UP_TISSUE	Aorta endothelial cell	3	12.5	0.0107295	824, 4233, 7057	24	57	8283	18.1645	0.465099	0.465099	10.1769
GOTERM_BP_FAT	GO:0007169~transmembrane receptor protein tyrosine kinase signaling pathway	5	20.8333	0.00120476	7422, 558, 1490, 6347, 4233	23	144	6549	9.88678	0.472131	0.472131	1.73494
SP_PIR_KEYWORDS	Proto-oncogene	3	12.5	0.0481929	7913, 558, 4233	24	130	8445	8.12019	0.997057	0.476698	43.1794
SMART	SM00630:Sema	2	8.33333	0.0887451	10512, 4233	21	19	4108	20.5915	0.925883	0.47823	54.0419
UCSC_TFBS	CEBP	22	91.6667	0.00756135	824, 23022, 1192, 5243, 1295, 6347, 10512, 22984, 7913, 7422, 2274, 5270, 558, 55679, 1490, 70, 7373, 71, 130340, 389136, 4233, 7057	23	6096	8425	1.32196	0.735063	0.48528	8.88527
SP_PIR_KEYWORDS	Immunoglobulin domain	3	12.5	0.0726832	23022, 558, 10512	24	164	8445	6.43674	0.999864	0.495882	57.8356
GOTERM_BP_FAT	GO:0001944~vasculature development	4	16.6667	0.0167392	7422, 1490, 10512, 7057	23	164	6549	6.94486	0.99987	0.49753	21.736
GOTERM_BP_FAT	GO:0001568~blood vessel development	4	16.6667	0.0159351	7422, 1490, 10512, 7057	23	161	6549	7.07426	0.999799	0.508094	20.8016
KEGG_PATHWAY	hsa04060:Cytokine-cytokine receptor interaction	3	12.5	0.0423558	7422, 6347, 4233	10	105	2795	7.98571	0.760261	0.510369	31.4606
SP_PIR_KEYWORDS	ATP	3	12.5	0.0703826	5243, 558, 4233	24	161	8445	6.55668	0.999818	0.512107	56.6228
SP_PIR_KEYWORDS	tyrosine-specific protein kinase	2	8.33333	0.0862237	558, 4233	24	33	8445	21.3258	0.999976	0.532333	64.3683
SP_PIR_KEYWORDS	autophosphorylation	2	8.33333	0.0862237	558, 4233	24	33	8445	21.3258	0.999976	0.532333	64.3683
GOTERM_BP_FAT	GO:0043536~positive regulation of blood vessel endothelial cell migration	2	8.33333	0.0199948	7422, 7057	23	6	6549	94.913	0.999978	0.534487	25.4152
GOTERM_BP_FAT	GO:0051146~striated muscle cell differentiation	3	12.5	0.0158945	824, 70, 71	23	58	6549	14.7279	0.999795	0.537902	20.7542
GOTERM_BP_FAT	GO:0042493~response to drug	4	16.6667	0.0146452	5243, 70, 6347, 10512	23	156	6549	7.301	0.999598	0.542481	19.281
GOTERM_BP_FAT	GO:0010033~response to organic substance	6	25	0.0227404	7913, 1192, 2274, 70, 6347, 7057	23	501	6549	3.41005	0.999995	0.556374	28.3922
SMART	SM00214:VWC	2	8.33333	0.0842672	1490, 7057	21	18	4108	21.7354	0.914979	0.560281	52.1181
UP_TISSUE	PNS	3	12.5	0.0281646	23089, 55679, 7373	24	95	8283	10.8987	0.809288	0.563294	24.7415
GOTERM_BP_FAT	GO:0001938~positive regulation of endothelial cell proliferation	2	8.33333	0.0298485	7422, 6347	23	9	6549	63.2754	1	0.57057	35.5932
GOTERM_BP_FAT	GO:0022610~biological adhesion	5	20.8333	0.0288472	1295, 1490, 7373, 6347, 7057	23	356	6549	3.99915	1	0.577633	34.6213
UP_SEQ_FEATURE	domain:LIM zinc-binding 4	2	8.33333	0.0216056	2274, 55679	24	8	8439	87.9062	0.97157	0.589376	23.2472
GOTERM_BP_FAT	GO:0043535~regulation of blood vessel endothelial cell migration	2	8.33333	0.033112	7422, 7057	23	10	6549	56.9478	1	0.590298	38.6682
GOTERM_BP_FAT	GO:0010595~positive regulation of endothelial cell migration	2	8.33333	0.033112	7422, 7057	23	10	6549	56.9478	1	0.590298	38.6682
GOTERM_BP_FAT	GO:0019079~viral genome replication	2	8.33333	0.033112	7913, 6347	23	10	6549	56.9478	1	0.590298	38.6682
GOTERM_BP_FAT	GO:0007155~cell adhesion	5	20.8333	0.0285864	1295, 1490, 7373, 6347, 7057	23	355	6549	4.01041	1	0.595139	34.366
INTERPRO	IPR001627:Semaphorin/CD100 antigen	2	8.33333	0.0549544	10512, 4233	24	19	7752	34	0.98913	0.595196	45.168
UP_SEQ_FEATURE	domain:Sema	2	8.33333	0.0505853	10512, 4233	24	19	8439	37.0132	0.999788	0.609427	46.6763
GOTERM_BP_FAT	GO:0042692~muscle cell differentiation	3	12.5	0.0283959	824, 70, 71	23	79	6549	10.8129	1	0.61489	34.1788
UP_SEQ_FEATURE	signal peptide	10	41.6667	0.0058521	7422, 5270, 558, 1295, 1490, 7373, 6347, 10512, 4233, 7057	24	1330	8439	2.6438	0.615839	0.615839	6.86273
INTERPRO	IPR007110:Immunoglobulin-like	3	12.5	0.0816219	23022, 558, 10512	24	161	7752	6.01863	0.998899	0.62209	59.554
GOTERM_BP_FAT	GO:0001525~angiogenesis	3	12.5	0.0398473	7422, 1490, 7057	23	95	6549	8.99176	1	0.624541	44.5872
INTERPRO	IPR000884:Thrombospondin, type 1 repeat	2	8.33333	0.0716998	1490, 7057	24	25	7752	25.84	0.997399	0.629166	54.659
INTERPRO	IPR003659:Plexin/semaphorin/integrin	2	8.33333	0.0716998	10512, 4233	24	25	7752	25.84	0.997399	0.629166	54.659
UP_SEQ_FEATURE	domain:LIM zinc-binding 3	2	8.33333	0.047985	2274, 55679	24	18	8439	39.0694	0.99967	0.63283	44.8802
GOTERM_BP_FAT	GO:0001974~blood vessel remodeling	2	8.33333	0.0428398	7422, 10512	23	13	6549	43.806	1	0.635397	47.0424
PIR_SUPERFAMILY	PIRSF002337:Actin	2	8.33333	0.047161	70, 71	16	12	3739	38.9479	0.637415	0.637415	31.1344
INTERPRO	IPR013783:Immunoglobulin-like fold	3	12.5	0.0968781	23022, 558, 10512	24	178	7752	5.44382	0.999712	0.639036	66.152
GOTERM_BP_FAT	GO:0002687~positive regulation of leukocyte migration	2	8.33333	0.0396076	7422, 7057	23	12	6549	47.4565	1	0.639389	44.386
UP_SEQ_FEATURE	region of interest:Heparin-binding	2	8.33333	0.0375159	1490, 7057	24	14	8439	50.2321	0.998036	0.646118	37.0721
UP_SEQ_FEATURE	glycosylation site:N-linked (GlcNAc...)	10	41.6667	0.0189403	7422, 5243, 5270, 558, 1490, 7373, 6347, 10512, 4233, 7057	24	1592	8439	2.2087	0.955705	0.646177	20.6758
UP_SEQ_FEATURE	domain:VWFC	2	8.33333	0.0322402	1490, 7057	24	12	8439	58.6042	0.995212	0.656424	32.7643
INTERPRO	IPR001007:von Willebrand factor, type C	2	8.33333	0.0521356	1490, 7057	24	18	7752	35.8889	0.986206	0.657292	43.404
UP_SEQ_FEATURE	domain:TSP N-terminal	2	8.33333	0.045378	7373, 7057	24	17	8439	41.3676	0.999484	0.660875	43.0237
SMART	SM00210:TSPN	2	8.33333	0.0752486	7373, 7057	21	16	4108	24.4524	0.888133	0.665535	48.027
GOTERM_BP_FAT	GO:0030334~regulation of cell migration	3	12.5	0.052761	7422, 5270, 7057	23	111	6549	7.69565	1	0.668764	54.4769
GOTERM_BP_FAT	GO:0030239~myofibril assembly	2	8.33333	0.049273	70, 71	23	15	6549	37.9652	1	0.672358	51.9817
KEGG_PATHWAY	hsa05219:Bladder cancer	2	8.33333	0.0985809	7422, 7057	10	32	2795	17.4688	0.967448	0.680704	59.5818
GOTERM_BP_FAT	GO:0002685~regulation of leukocyte migration	2	8.33333	0.0524741	7422, 7057	23	16	6549	35.5924	1	0.681044	54.2763
GOTERM_BP_FAT	GO:0010594~regulation of endothelial cell migration	2	8.33333	0.0524741	7422, 7057	23	16	6549	35.5924	1	0.681044	54.2763
GOTERM_BP_FAT	GO:0006955~immune response	4	16.6667	0.0687454	7422, 6347, 10512, 7057	23	286	6549	3.98237	1	0.692605	64.443
GOTERM_BP_FAT	GO:0032570~response to progesterone stimulus	2	8.33333	0.0588455	6347, 7057	23	18	6549	31.6377	1	0.69593	58.5428
GOTERM_BP_FAT	GO:0050921~positive regulation of chemotaxis	2	8.33333	0.0651759	7422, 7057	23	20	6549	28.4739	1	0.695985	62.4123
GOTERM_BP_FAT	GO:0050920~regulation of chemotaxis	2	8.33333	0.0651759	7422, 7057	23	20	6549	28.4739	1	0.695985	62.4123
GOTERM_BP_FAT	GO:0048593~camera-type eye morphogenesis	2	8.33333	0.0651759	7422, 1295	23	20	6549	28.4739	1	0.695985	62.4123
GOTERM_BP_FAT	GO:0010811~positive regulation of cell-substrate adhesion	2	8.33333	0.0651759	1295, 7057	23	20	6549	28.4739	1	0.695985	62.4123
GOTERM_BP_FAT	GO:0031032~actomyosin structure organization	2	8.33333	0.0683259	70, 71	23	21	6549	27.118	1	0.701796	64.2098
GOTERM_BP_FAT	GO:0051270~regulation of cell motion	3	12.5	0.0642122	7422, 5270, 7057	23	124	6549	6.88885	1	0.702668	61.8457
GOTERM_BP_FAT	GO:0040012~regulation of locomotion	3	12.5	0.063303	7422, 5270, 7057	23	123	6549	6.94486	1	0.709991	61.304
GOTERM_BP_FAT	GO:0010927~cellular component assembly involved in morphogenesis	2	8.33333	0.0808247	70, 71	23	25	6549	22.7791	1	0.710837	70.5826
GOTERM_BP_FAT	GO:0048520~positive regulation of behavior	2	8.33333	0.0745954	7422, 7057	23	23	6549	24.7599	1	0.712084	67.5518
GOTERM_BP_FAT	GO:0006916~anti-apoptosis	3	12.5	0.0793508	7422, 6347, 7057	23	140	6549	6.10155	1	0.714055	69.8903
GOTERM_BP_FAT	GO:0017015~regulation of transforming growth factor beta receptor signaling pathway	2	8.33333	0.0777151	23089, 7057	23	24	6549	23.7283	1	0.716659	69.1042
GOTERM_BP_FAT	GO:0031100~organ regeneration	2	8.33333	0.0777151	558, 6347	23	24	6549	23.7283	1	0.716659	69.1042
INTERPRO	IPR003129:Laminin G, thrombospondin-type, N-terminal	2	8.33333	0.0464737	7373, 7057	24	16	7752	40.375	0.977787	0.718893	39.7049
UP_SEQ_FEATURE	domain:LIM zinc-binding 2	2	8.33333	0.0762164	2274, 55679	24	29	8439	24.25	0.999998	0.72534	61.7223
UP_SEQ_FEATURE	domain:LIM zinc-binding 1	2	8.33333	0.0762164	2274, 55679	24	29	8439	24.25	0.999998	0.72534	61.7223
GOTERM_BP_FAT	GO:0050795~regulation of behavior	2	8.33333	0.0900937	7422, 7057	23	28	6549	20.3385	1	0.741384	74.6079
UP_SEQ_FEATURE	disulfide bond	8	33.3333	0.0166737	23022, 1192, 7422, 558, 1490, 6347, 10512, 7057	24	1031	8439	2.72842	0.935477	0.745986	18.4272
GOTERM_BP_FAT	GO:0010810~regulation of cell-substrate adhesion	2	8.33333	0.0962233	1295, 7057	23	30	6549	18.9826	1	0.756124	76.9814
GOTERM_BP_FAT	GO:0019058~viral infectious cycle	2	8.33333	0.0962233	7913, 6347	23	30	6549	18.9826	1	0.756124	76.9814
GOTERM_BP_FAT	GO:0009991~response to extracellular stimulus	3	12.5	0.0986345	1192, 558, 6347	23	159	6549	5.37244	1	0.756154	77.857
GOTERM_MF_FAT	GO:0043498~cell surface binding	2	8.33333	0.0786393	7422, 7057	23	23	6200	23.4405	0.999976	0.781522	61.4729
GOTERM_MF_FAT	GO:0005518~collagen binding	2	8.33333	0.0916986	7373, 7057	23	27	6200	19.9678	0.999996	0.790474	67.3737
GOTERM_MF_FAT	GO:0050840~extracellular matrix binding	2	8.33333	0.0720427	7422, 7057	23	21	6200	25.6729	0.99994	0.802103	58.1353
INTERPRO	IPR004000:Actin/actin-like	2	8.33333	0.0436307	70, 71	24	15	7752	43.0667	0.971813	0.83211	37.766
UP_TISSUE	Lymphoma	2	8.33333	0.0903821	1192, 22984	24	34	8283	20.3015	0.99589	0.83982	61.0351
INTERPRO	IPR004001:Actin, conserved site	2	8.33333	0.0235013	70, 71	24	8	7752	80.75	0.850812	0.850812	22.3399
SMART	SM00268:ACTIN	2	8.33333	0.0707077	70, 71	21	15	4108	26.0825	0.871688	0.871688	45.853

## Sheet: Chart cluster 4
Category	Term	Count	%	PValue	Genes	List Total	Pop Hits	Pop Total	Fold Enrichment	Bonferroni	Benjamini	FDR
GOTERM_BP_FAT	GO:0006631~fatty acid metabolic process	10	9.70874	2.44028e-05	2180, 6319, 30, 60481, 5577, 2690, 79602, 1632, 2170, 1906	85	123	6549	6.26399	0.0359663	0.0181478	0.0405417
UP_TISSUE	Monocyte	5	4.85437	0.000176541	7852, 64332, 3553, 4792, 25820	101	24	8283	17.0854	0.0200992	0.0200992	0.20091
GOTERM_BP_FAT	GO:0010033~response to organic substance	19	18.4466	4.84454e-05	7832, 123, 2052, 5577, 4435, 59345, 2690, 4257, 6880, 348, 2180, 3481, 7390, 79602, 3553, 2353, 2170, 4792, 4609	85	501	6549	2.92194	0.0701373	0.023948	0.0804698
GOTERM_BP_FAT	GO:0051353~positive regulation of oxidoreductase activity	5	4.85437	1.64929e-05	3481, 183, 3553, 1906, 348	85	13	6549	29.6335	0.0244521	0.0244521	0.0274022
GOTERM_BP_FAT	GO:0051341~regulation of oxidoreductase activity	5	4.85437	0.000154505	3481, 183, 3553, 1906, 348	85	22	6549	17.5107	0.206998	0.0563334	0.256426
GOTERM_BP_FAT	GO:0009612~response to mechanical stimulus	5	4.85437	0.00147193	7832, 6558, 2353, 650, 4609	85	39	6549	9.87783	0.890408	0.156399	2.41794
GOTERM_BP_FAT	GO:0014070~response to organic cyclic substance	7	6.79612	0.000598144	2180, 7832, 123, 2052, 2690, 3553, 2353	85	82	6549	6.57719	0.59265	0.164409	0.98929
GOTERM_BP_FAT	GO:0009891~positive regulation of biosynthetic process	14	13.5922	0.00145492	136, 4435, 650, 6880, 1906, 348, 1050, 3481, 183, 3553, 2353, 4781, 4792, 4609	85	396	6549	2.72389	0.887571	0.166498	2.39033
GOTERM_BP_FAT	GO:0001944~vasculature development	9	8.73786	0.0011284	183, 7852, 7763, 4435, 3553, 290, 8613, 1906, 348	85	164	6549	4.22819	0.816343	0.171633	1.8586
GOTERM_BP_FAT	GO:0019220~regulation of phosphate metabolic process	12	11.6505	0.0014098	28984, 3985, 3481, 183, 136, 5577, 7852, 2690, 3553, 650, 1906, 348	85	299	6549	3.09219	0.879681	0.175114	2.31702
GOTERM_BP_FAT	GO:0051174~regulation of phosphorus metabolic process	12	11.6505	0.0014098	28984, 3985, 3481, 183, 136, 5577, 7852, 2690, 3553, 650, 1906, 348	85	299	6549	3.09219	0.879681	0.175114	2.31702
GOTERM_BP_FAT	GO:0042325~regulation of phosphorylation	12	11.6505	0.00103938	28984, 3985, 3481, 183, 136, 5577, 7852, 2690, 3553, 650, 1906, 348	85	288	6549	3.21029	0.790058	0.177261	1.71317
GOTERM_BP_FAT	GO:0031328~positive regulation of cellular biosynthetic process	14	13.5922	0.00132657	136, 4435, 650, 6880, 1906, 348, 1050, 3481, 183, 3553, 2353, 4781, 4792, 4609	85	392	6549	2.75168	0.863646	0.180655	2.18163
GOTERM_BP_FAT	GO:0009719~response to endogenous stimulus	12	11.6505	0.000981624	3481, 7832, 7390, 5577, 4435, 2690, 3553, 79602, 59345, 2353, 2170, 4257	85	286	6549	3.23274	0.771025	0.189895	1.61869
GOTERM_BP_FAT	GO:0009991~response to extracellular stimulus	9	8.73786	0.000922502	2180, 136, 11243, 2690, 3553, 79602, 2353, 650, 360	85	159	6549	4.36115	0.749755	0.20617	1.5219
GOTERM_BP_FAT	GO:0042127~regulation of cell proliferation	15	14.5631	0.00294159	694, 7832, 23512, 2263, 650, 1906, 348, 1050, 3481, 183, 3553, 4781, 2170, 4792, 4609	85	481	6549	2.40271	0.987988	0.207631	4.77728
GOTERM_BP_FAT	GO:0051240~positive regulation of multicellular organismal process	8	7.76699	0.00287199	3481, 183, 136, 10468, 2690, 3553, 650, 1906	85	149	6549	4.13675	0.986661	0.213243	4.66676
GOTERM_BP_FAT	GO:0051046~regulation of secretion	7	6.79612	0.00275191	3481, 183, 136, 10468, 3553, 1906, 6857	85	110	6549	4.90299	0.984018	0.215974	4.47582
GOTERM_BP_FAT	GO:0032770~positive regulation of monooxygenase activity	3	2.91262	0.00327431	3481, 3553, 348	85	7	6549	33.0202	0.992721	0.218187	5.30391
GOTERM_BP_FAT	GO:0001932~regulation of protein amino acid phosphorylation	7	6.79612	0.00262836	3481, 183, 5577, 2690, 3553, 650, 1906	85	109	6549	4.94798	0.980752	0.218779	4.27897
GOTERM_BP_FAT	GO:0051173~positive regulation of nitrogen compound metabolic process	13	12.6214	0.0024855	136, 4435, 650, 6880, 1906, 348, 1050, 3481, 3553, 2353, 4781, 4792, 4609	85	370	6549	2.70706	0.976136	0.22044	4.05089
GOTERM_BP_FAT	GO:0060341~regulation of cellular localization	8	7.76699	0.00236875	3481, 183, 136, 10468, 3553, 4792, 1906, 6857	85	144	6549	4.28039	0.971553	0.224514	3.86412
GOTERM_BP_FAT	GO:0043405~regulation of MAP kinase activity	6	5.82524	0.00367844	136, 7852, 2690, 3553, 1906, 348	85	81	6549	5.70719	0.99604	0.23157	5.9399
GOTERM_BP_FAT	GO:0007166~cell surface receptor linked signal transduction	18	17.4757	0.00395404	6558, 136, 2263, 7763, 4435, 2690, 650, 7482, 1906, 348, 5028, 2781, 3481, 183, 7852, 10468, 2353, 4792	85	664	6549	2.08863	0.997386	0.236856	6.37131
GOTERM_BP_FAT	GO:0001501~skeletal system development	8	7.76699	0.0044146	3481, 3205, 11243, 7763, 2690, 650, 1906, 4609	85	161	6549	3.82843	0.998694	0.241724	7.08811
GOTERM_BP_FAT	GO:0001568~blood vessel development	8	7.76699	0.0044146	183, 7852, 4435, 3553, 290, 8613, 1906, 348	85	161	6549	3.82843	0.998694	0.241724	7.08811
GOTERM_CC_FAT	GO:0005576~extracellular region	22	21.3592	0.00134545	5445, 5222, 55118, 813, 11243, 123, 2263, 2690, 1113, 11010, 56999, 650, 7482, 1906, 348, 3512, 3481, 118429, 183, 2878, 10468, 3553	80	831	6172	2.04248	0.247295	0.247295	1.6879
GOTERM_BP_FAT	GO:0008361~regulation of cell size	7	6.79612	0.0086006	694, 3481, 183, 2263, 79602, 6880, 1906	85	139	6549	3.88007	0.999998	0.250327	13.3707
GOTERM_BP_FAT	GO:0050877~neurological system process	12	11.6505	0.00441359	1728, 223, 183, 6558, 5577, 5264, 3553, 2353, 6857, 4609, 4155, 348	85	346	6549	2.67215	0.998692	0.250742	7.08654
GOTERM_BP_FAT	GO:0006575~cellular amino acid derivative metabolic process	6	5.82524	0.00858541	223, 2878, 2690, 6817, 2170, 4257	85	99	6549	4.66952	0.999998	0.254831	13.3486
GOTERM_BP_FAT	GO:0051338~regulation of transferase activity	9	8.73786	0.00853725	28984, 3481, 136, 5577, 7852, 2690, 3553, 1906, 348	85	228	6549	3.04133	0.999997	0.258655	13.2786
GOTERM_BP_FAT	GO:0033674~positive regulation of kinase activity	7	6.79612	0.00919731	3481, 136, 5577, 7852, 2690, 3553, 1906	85	141	6549	3.82503	0.999999	0.260293	14.233
GOTERM_BP_FAT	GO:0051048~negative regulation of secretion	4	3.8835	0.00841701	3481, 10468, 3553, 1906	85	33	6549	9.33904	0.999997	0.260722	13.1037
GOTERM_BP_FAT	GO:0033280~response to vitamin D	3	2.91262	0.00987092	11243, 3553, 360	85	12	6549	19.2618	1	0.262047	15.1968
GOTERM_BP_FAT	GO:0007267~cell-cell signaling	10	9.70874	0.00949636	3481, 1728, 223, 183, 3553, 650, 1906, 6857, 4155, 348	85	281	6549	2.74189	0.999999	0.262675	14.6622
GOTERM_BP_FAT	GO:0007584~response to nutrient	6	5.82524	0.0097049	2180, 11243, 3553, 79602, 650, 360	85	102	6549	4.53218	1	0.262849	14.9602
GOTERM_BP_FAT	GO:0048514~blood vessel morphogenesis	7	6.79612	0.00831295	183, 7852, 4435, 3553, 290, 1906, 348	85	138	6549	3.90818	0.999996	0.263324	12.9521
GOTERM_BP_FAT	GO:0008285~negative regulation of cell proliferation	9	8.73786	0.00811302	1050, 694, 183, 7832, 3553, 4781, 650, 2170, 348	85	226	6549	3.06825	0.999995	0.26338	12.66
GOTERM_BP_FAT	GO:0031667~response to nutrient levels	7	6.79612	0.0101473	2180, 11243, 2690, 3553, 79602, 650, 360	85	144	6549	3.74534	1	0.263744	15.5893
GOTERM_BP_FAT	GO:0030003~cellular cation homeostasis	7	6.79612	0.0080323	183, 7852, 3553, 2512, 1906, 4609, 348	85	137	6549	3.93671	0.999994	0.266838	12.5418
GOTERM_BP_FAT	GO:0045859~regulation of protein kinase activity	9	8.73786	0.00557328	28984, 3481, 136, 5577, 7852, 2690, 3553, 1906, 348	85	212	6549	3.27087	0.999773	0.267066	8.86867
GOTERM_BP_FAT	GO:0051050~positive regulation of transport	7	6.79612	0.00538031	5028, 3481, 136, 3553, 4792, 1906, 348	85	126	6549	4.28039	0.999696	0.267614	8.57437
GOTERM_BP_FAT	GO:0045860~positive regulation of protein kinase activity	7	6.79612	0.00749165	3481, 136, 5577, 7852, 2690, 3553, 1906	85	135	6549	3.99503	0.999987	0.269142	11.7464
GOTERM_BP_FAT	GO:0043085~positive regulation of catalytic activity	11	10.6796	0.00729957	5028, 3481, 183, 136, 5577, 7852, 2690, 3553, 1906, 4609, 348	85	319	6549	2.6568	0.999983	0.269624	11.4621
GOTERM_BP_FAT	GO:0045834~positive regulation of lipid metabolic process	4	3.8835	0.0058481	3481, 183, 3553, 348	85	29	6549	10.6272	0.99985	0.269788	9.28626
GOTERM_BP_FAT	GO:0007588~excretion	4	3.8835	0.00772241	183, 136, 1906, 360	85	32	6549	9.63088	0.999991	0.269843	12.0867
GOTERM_BP_FAT	GO:0001934~positive regulation of protein amino acid phosphorylation	5	4.85437	0.0052262	3481, 183, 2690, 3553, 650	85	55	6549	7.00428	0.999616	0.269922	8.3387
GOTERM_BP_FAT	GO:0043549~regulation of kinase activity	9	8.73786	0.00712213	28984, 3481, 136, 5577, 7852, 2690, 3553, 1906, 348	85	221	6549	3.13766	0.999978	0.270609	11.1988
GOTERM_BP_FAT	GO:0010562~positive regulation of phosphorus metabolic process	5	4.85437	0.00798936	3481, 183, 2690, 3553, 650	85	62	6549	6.21347	0.999994	0.271558	12.4789
GOTERM_BP_FAT	GO:0045937~positive regulation of phosphate metabolic process	5	4.85437	0.00798936	3481, 183, 2690, 3553, 650	85	62	6549	6.21347	0.999994	0.271558	12.4789
GOTERM_BP_FAT	GO:0051347~positive regulation of transferase activity	7	6.79612	0.0108183	3481, 136, 5577, 7852, 2690, 3553, 1906	85	146	6549	3.69404	1	0.273947	16.5351
GOTERM_BP_FAT	GO:0009725~response to hormone stimulus	10	9.70874	0.00625169	3481, 7832, 5577, 4435, 2690, 3553, 79602, 59345, 2353, 2170	85	263	6549	2.92955	0.999918	0.27718	9.89627
GOTERM_BP_FAT	GO:0043406~positive regulation of MAP kinase activity	5	4.85437	0.00711992	136, 7852, 2690, 3553, 1906	85	60	6549	6.42059	0.999978	0.277478	11.1955
GOTERM_BP_FAT	GO:0042327~positive regulation of phosphorylation	5	4.85437	0.00711992	3481, 183, 2690, 3553, 650	85	60	6549	6.42059	0.999978	0.277478	11.1955
GOTERM_BP_FAT	GO:0009755~hormone-mediated signaling	4	3.8835	0.00706301	5577, 2690, 79602, 59345	85	31	6549	9.94156	0.999976	0.282853	11.1109
GOTERM_BP_FAT	GO:0030162~regulation of proteolysis	4	3.8835	0.0115552	3481, 3553, 6880, 348	85	37	6549	8.32941	1	0.285011	17.5623
GOTERM_BP_FAT	GO:0035150~regulation of tube size	4	3.8835	0.0115552	183, 136, 1906, 348	85	37	6549	8.32941	1	0.285011	17.5623
GOTERM_BP_FAT	GO:0050880~regulation of blood vessel size	4	3.8835	0.0115552	183, 136, 1906, 348	85	37	6549	8.32941	1	0.285011	17.5623
GOTERM_BP_FAT	GO:0032870~cellular response to hormone stimulus	6	5.82524	0.00692433	3481, 5577, 2690, 79602, 59345, 2353	85	94	6549	4.9179	0.99997	0.28569	10.9044
GOTERM_BP_FAT	GO:0019725~cellular homeostasis	10	9.70874	0.00688467	183, 6558, 7852, 7296, 3553, 2512, 1906, 4609, 4155, 348	85	267	6549	2.88566	0.999969	0.292243	10.8452
GOTERM_BP_FAT	GO:0006873~cellular ion homeostasis	8	7.76699	0.0122004	183, 7852, 3553, 2512, 1906, 4609, 4155, 348	85	195	6549	3.1609	1	0.293654	18.4519
GOTERM_BP_FAT	GO:0045935~positive regulation of nucleobase, nucleoside, nucleotide and nucleic acid metabolic process	11	10.6796	0.014305	1050, 3481, 136, 4435, 4781, 2353, 650, 4792, 6880, 4609, 348	85	353	6549	2.4009	1	0.302635	21.2914
GOTERM_BP_FAT	GO:0055082~cellular chemical homeostasis	8	7.76699	0.0138793	183, 7852, 3553, 2512, 1906, 4609, 4155, 348	85	200	6549	3.08188	1	0.30351	20.7246
GOTERM_BP_FAT	GO:0003018~vascular process in circulatory system	4	3.8835	0.0142953	183, 136, 1906, 348	85	40	6549	7.70471	1	0.30671	21.2786
GOTERM_BP_FAT	GO:0055080~cation homeostasis	7	6.79612	0.0138197	183, 7852, 3553, 2512, 1906, 4609, 348	85	154	6549	3.50214	1	0.306813	20.645
GOTERM_BP_FAT	GO:0032768~regulation of monooxygenase activity	3	2.91262	0.0133858	3481, 3553, 348	85	14	6549	16.5101	1	0.307729	20.0629
GOTERM_BP_FAT	GO:0060284~regulation of cell development	6	5.82524	0.0136597	694, 3481, 650, 1906, 4155, 348	85	111	6549	4.16471	1	0.308334	20.4309
GOTERM_BP_FAT	GO:0031329~regulation of cellular catabolic process	4	3.8835	0.0133446	3481, 3553, 6880, 348	85	39	6549	7.90226	1	0.31163	20.0074
GOTERM_BP_FAT	GO:0048754~branching morphogenesis of a tube	4	3.8835	0.0133446	183, 7852, 650, 1906	85	39	6549	7.90226	1	0.31163	20.0074
GOTERM_BP_FAT	GO:0001763~morphogenesis of a branching structure	4	3.8835	0.0173734	183, 7852, 650, 1906	85	43	6549	7.16717	1	0.324727	25.2654
GOTERM_BP_FAT	GO:0000187~activation of MAPK activity	4	3.8835	0.0173734	136, 7852, 2690, 3553	85	43	6549	7.16717	1	0.324727	25.2654
GOTERM_BP_FAT	GO:0030005~cellular di-, tri-valent inorganic cation homeostasis	6	5.82524	0.0168289	7852, 3553, 2512, 1906, 4609, 348	85	117	6549	3.95113	1	0.328371	24.5742
GOTERM_BP_FAT	GO:0007186~G-protein coupled receptor protein signaling pathway	9	8.73786	0.0170972	5028, 2781, 3481, 183, 6558, 136, 7852, 1906, 348	85	258	6549	2.68769	1	0.328492	24.9155
GOTERM_BP_FAT	GO:0010594~regulation of endothelial cell migration	3	2.91262	0.0173616	183, 1906, 348	85	16	6549	14.4463	1	0.328547	25.2504
GOTERM_BP_FAT	GO:0032270~positive regulation of cellular protein metabolic process	7	6.79612	0.0164235	3481, 183, 2690, 3553, 650, 4792, 348	85	160	6549	3.37081	1	0.330289	24.0557
GOTERM_BP_FAT	GO:0044093~positive regulation of molecular function	11	10.6796	0.0162272	5028, 3481, 183, 136, 5577, 7852, 2690, 3553, 1906, 4609, 348	85	360	6549	2.35422	1	0.3314	23.8034
GOTERM_BP_FAT	GO:0019216~regulation of lipid metabolic process	5	4.85437	0.016777	2180, 3481, 183, 3553, 348	85	77	6549	5.00306	1	0.331761	24.508
GOTERM_BP_FAT	GO:0007167~enzyme linked receptor protein signaling pathway	8	7.76699	0.0185777	3481, 2263, 10468, 7763, 4435, 2690, 2353, 650	85	212	6549	2.90744	1	0.338954	26.7728
GOTERM_BP_FAT	GO:0032268~regulation of cellular protein metabolic process	10	9.70874	0.0211296	3481, 183, 5577, 2690, 3553, 650, 4792, 6880, 1906, 348	85	321	6549	2.40022	1	0.347801	29.8733
GOTERM_BP_FAT	GO:0051785~positive regulation of nuclear division	3	2.91262	0.0195143	3481, 3553, 1906	85	17	6549	13.5965	1	0.348647	27.9255
GOTERM_BP_FAT	GO:0045833~negative regulation of lipid metabolic process	3	2.91262	0.0195143	3481, 3553, 348	85	17	6549	13.5965	1	0.348647	27.9255
GOTERM_BP_FAT	GO:0045840~positive regulation of mitosis	3	2.91262	0.0195143	3481, 3553, 1906	85	17	6549	13.5965	1	0.348647	27.9255
GOTERM_BP_FAT	GO:0046888~negative regulation of hormone secretion	3	2.91262	0.0195143	10468, 3553, 1906	85	17	6549	13.5965	1	0.348647	27.9255
GOTERM_BP_FAT	GO:0035295~tube development	6	5.82524	0.0198175	1050, 183, 7852, 4781, 650, 1906	85	122	6549	3.7892	1	0.348977	28.2949
GOTERM_BP_FAT	GO:0001558~regulation of cell growth	6	5.82524	0.0198175	694, 3481, 183, 79602, 6880, 348	85	122	6549	3.7892	1	0.348977	28.2949
GOTERM_BP_FAT	GO:0055066~di-, tri-valent inorganic cation homeostasis	6	5.82524	0.0211047	7852, 3553, 2512, 1906, 4609, 348	85	124	6549	3.72808	1	0.351222	29.8437
GOTERM_BP_FAT	GO:0045429~positive regulation of nitric oxide biosynthetic process	3	2.91262	0.0217729	3481, 3553, 1906	85	18	6549	12.8412	1	0.352584	30.6352
GOTERM_BP_FAT	GO:0040008~regulation of growth	8	7.76699	0.0203672	10933, 694, 3481, 183, 2690, 79602, 6880, 348	85	216	6549	2.85359	1	0.352751	28.9602
GOTERM_BP_FAT	GO:0051247~positive regulation of protein metabolic process	7	6.79612	0.0209393	3481, 183, 2690, 3553, 650, 4792, 348	85	169	6549	3.1913	1	0.352812	29.6464
GOTERM_BP_FAT	GO:0050801~ion homeostasis	8	7.76699	0.0208328	183, 7852, 3553, 2512, 1906, 4609, 4155, 348	85	217	6549	2.84044	1	0.355251	29.5192
GOTERM_BP_FAT	GO:0045449~regulation of transcription	23	22.3301	0.0234997	30827, 694, 3205, 7832, 23512, 11243, 4435, 650, 6880, 10933, 1050, 10589, 3481, 183, 64332, 55628, 84858, 10468, 3553, 4781, 2353, 4792, 4609	85	1123	6549	1.57799	1	0.367211	32.6421
GOTERM_BP_FAT	GO:0050727~regulation of inflammatory response	4	3.8835	0.0232645	3481, 183, 136, 348	85	48	6549	6.42059	1	0.367999	32.3719
GOTERM_BP_FAT	GO:0043414~biopolymer methylation	4	3.8835	0.0232645	694, 7832, 23512, 2353	85	48	6549	6.42059	1	0.367999	32.3719
GOTERM_BP_FAT	GO:0010604~positive regulation of macromolecule metabolic process	13	12.6214	0.0258981	4435, 2690, 650, 6880, 348, 1050, 3481, 183, 3553, 2353, 4781, 4792, 4609	85	503	6549	1.99128	1	0.370831	35.3389
GOTERM_BP_FAT	GO:0032583~regulation of gene-specific transcription	5	4.85437	0.0241523	1050, 3481, 650, 4792, 6880	85	86	6549	4.47948	1	0.371567	33.3862
GOTERM_BP_FAT	GO:0051051~negative regulation of transport	5	4.85437	0.0250755	3481, 10468, 3553, 4792, 1906	85	87	6549	4.42799	1	0.371774	34.4256
GOTERM_BP_FAT	GO:0033273~response to vitamin	4	3.8835	0.0245573	11243, 3553, 650, 360	85	49	6549	6.28956	1	0.372812	33.8441
GOTERM_BP_FAT	GO:0033860~regulation of NAD(P)H oxidase activity	2	1.94175	0.0254902	3481, 183	85	2	6549	77.0471	1	0.373089	34.8876
GOTERM_BP_FAT	GO:0006357~regulation of transcription from RNA polymerase II promoter	11	10.6796	0.0267116	1050, 10589, 23512, 10468, 4435, 4781, 2353, 650, 4792, 6880, 4609	85	390	6549	2.17312	1	0.373194	36.2304
GOTERM_BP_FAT	GO:0032259~methylation	4	3.8835	0.0258884	694, 7832, 23512, 2353	85	50	6549	6.16376	1	0.374181	35.3283
GOTERM_BP_FAT	GO:0055114~oxidation reduction	11	10.6796	0.0271294	1728, 6319, 223, 4200, 2878, 5264, 4190, 7296, 10901, 2512, 7385	85	391	6549	2.16756	1	0.374457	36.6838
GOTERM_BP_FAT	GO:0048878~chemical homeostasis	9	8.73786	0.0250202	3481, 183, 7852, 3553, 2512, 1906, 4609, 4155, 348	85	277	6549	2.50333	1	0.374714	34.3638
GOTERM_BP_FAT	GO:0009895~negative regulation of catabolic process	3	2.91262	0.0265957	3481, 3553, 6880	85	20	6549	11.5571	1	0.375293	36.1042
GOTERM_BP_FAT	GO:0001656~metanephros development	3	2.91262	0.0265957	183, 4435, 650	85	20	6549	11.5571	1	0.375293	36.1042
GOTERM_BP_FAT	GO:0010035~response to inorganic substance	6	5.82524	0.0275716	7390, 2878, 2353, 6857, 360, 348	85	133	6549	3.47581	1	0.375954	37.1603
KEGG_PATHWAY	hsa00071:Fatty acid metabolism	4	3.8835	0.0102502	2180, 223, 30, 1632	47	28	2795	8.49544	0.61244	0.377457	10.6456
GOTERM_BP_FAT	GO:0048584~positive regulation of response to stimulus	6	5.82524	0.0291626	3481, 183, 136, 3553, 4792, 6880	85	135	6549	3.42431	1	0.38299	38.8471
GOTERM_BP_FAT	GO:0060548~negative regulation of cell death	8	7.76699	0.0317724	3481, 183, 7832, 3553, 4792, 6880, 4609, 348	85	237	6549	2.60074	1	0.384084	41.5222
UP_TISSUE	Liver	25	24.2718	0.00839374	5577, 2052, 1915, 1050, 3512, 6319, 1728, 3481, 7390, 10901, 2170, 5445, 813, 223, 60481, 2690, 1113, 6817, 290, 4257, 2180, 30, 183, 1632, 2512	101	1211	8283	1.69302	0.620672	0.384104	9.15497
GOTERM_BP_FAT	GO:0032535~regulation of cellular component size	7	6.79612	0.0302254	694, 3481, 183, 2263, 79602, 6880, 1906	85	184	6549	2.93114	1	0.384259	39.9501
GOTERM_BP_FAT	GO:0044057~regulation of system process	7	6.79612	0.0316394	3481, 183, 136, 10468, 3553, 1906, 348	85	186	6549	2.89962	1	0.385814	41.3885
GOTERM_BP_FAT	GO:0045428~regulation of nitric oxide biosynthetic process	3	2.91262	0.029154	3481, 3553, 1906	85	21	6549	11.0067	1	0.386166	38.8381
GOTERM_BP_FAT	GO:0031331~positive regulation of cellular catabolic process	3	2.91262	0.029154	3481, 3553, 348	85	21	6549	11.0067	1	0.386166	38.8381
GOTERM_BP_FAT	GO:0032496~response to lipopolysaccharide	4	3.8835	0.0301104	3553, 2353, 4792, 4257	85	53	6549	5.81487	1	0.386266	39.8316
GOTERM_BP_FAT	GO:0019932~second-messenger-mediated signaling	6	5.82524	0.0308109	5028, 2781, 183, 136, 1906, 348	85	137	6549	3.37432	1	0.386956	40.5496
GOTERM_BP_FAT	GO:0043069~negative regulation of programmed cell death	8	7.76699	0.0311487	3481, 183, 7832, 3553, 4792, 6880, 4609, 348	85	236	6549	2.61176	1	0.387171	40.8931
GOTERM_BP_FAT	GO:0043066~negative regulation of apoptosis	8	7.76699	0.0299264	3481, 183, 7832, 3553, 4792, 6880, 4609, 348	85	234	6549	2.63409	1	0.387606	39.6416
GOTERM_BP_FAT	GO:0010876~lipid localization	5	4.85437	0.0289802	58488, 123, 3553, 2170, 348	85	91	6549	4.23335	1	0.38766	38.6559
GOTERM_BP_FAT	GO:0045927~positive regulation of growth	4	3.8835	0.0315938	3481, 183, 2690, 6880	85	54	6549	5.70719	1	0.38842	41.3426
GOTERM_BP_FAT	GO:0006875~cellular metal ion homeostasis	5	4.85437	0.035482	183, 7852, 3553, 1906, 348	85	97	6549	3.9715	1	0.415439	45.1357
UCSC_TFBS	TATA	65	63.1068	0.00306658	55709, 5166, 23204, 6558, 54617, 5577, 11010, 1050, 1728, 3481, 7390, 7852, 79602, 25820, 4155, 222389, 57162, 27071, 7832, 3205, 123, 60481, 9445, 2263, 4190, 56999, 7482, 6880, 1906, 5028, 30, 84858, 10144, 4792, 4609, 55118, 389610, 1915, 79726, 8613, 3985, 419, 10468, 64332, 55628, 10901, 3553, 4781, 2170, 132160, 694, 813, 123036, 7763, 2690, 650, 6857, 51747, 10933, 2781, 118429, 183, 91947…	103	4113	8425	1.29267	0.41757	0.41757	3.69872
GOTERM_BP_FAT	GO:0014742~positive regulation of muscle hypertrophy	2	1.94175	0.0379934	183, 1906	85	3	6549	51.3647	1	0.434473	47.4619
GOTERM_BP_FAT	GO:0010613~positive regulation of cardiac muscle hypertrophy	2	1.94175	0.0379934	183, 1906	85	3	6549	51.3647	1	0.434473	47.4619
UCSC_TFBS	FREAC3	53	51.4563	0.00658574	5166, 54617, 59345, 5636, 1050, 10589, 1728, 7852, 79602, 1622, 25820, 4155, 57162, 5445, 3205, 7832, 11243, 60481, 123, 9445, 2263, 56999, 28984, 84858, 10144, 7385, 4609, 55118, 79726, 8613, 419, 2878, 10468, 55628, 64332, 4781, 2170, 132160, 694, 123036, 30827, 4435, 2690, 650, 290, 6857, 10933, 2781, 118429, 91947, 374882, 7262, 1632	103	3242	8425	1.3372	0.687429	0.44092	7.78824
GOTERM_BP_FAT	GO:0009894~regulation of catabolic process	4	3.8835	0.0395754	3481, 3553, 6880, 348	85	59	6549	5.22353	1	0.444812	48.8793
GOTERM_BP_FAT	GO:0055065~metal ion homeostasis	5	4.85437	0.0414976	183, 7852, 3553, 1906, 348	85	102	6549	3.77682	1	0.451278	50.553
GOTERM_BP_FAT	GO:0007178~transmembrane receptor protein serine/threonine kinase signaling pathway	4	3.8835	0.0412836	10468, 4435, 2353, 650	85	60	6549	5.13647	1	0.452661	50.3693
GOTERM_BP_FAT	GO:0045944~positive regulation of transcription from RNA polymerase II promoter	7	6.79612	0.0410358	1050, 4781, 2353, 650, 4792, 6880, 4609	85	198	6549	2.72389	1	0.45379	50.1557
GOTERM_BP_FAT	GO:0031399~regulation of protein modification process	7	6.79612	0.0436349	3481, 183, 5577, 2690, 3553, 650, 1906	85	201	6549	2.68323	1	0.455996	52.3536
GOTERM_BP_FAT	GO:0007200~activation of phospholipase C activity by G-protein coupled receptor protein signaling pathway coupled to IP3 second messenger	3	2.91262	0.0433036	5028, 183, 1906	85	26	6549	8.89005	1	0.45644	52.0786
GOTERM_BP_FAT	GO:0043648~dicarboxylic acid metabolic process	3	2.91262	0.0433036	4200, 4190, 2690	85	26	6549	8.89005	1	0.45644	52.0786
GOTERM_BP_FAT	GO:0043410~positive regulation of MAPKKK cascade	3	2.91262	0.0433036	3481, 183, 3553	85	26	6549	8.89005	1	0.45644	52.0786
GOTERM_BP_FAT	GO:0002237~response to molecule of bacterial origin	4	3.8835	0.0430287	3553, 2353, 4792, 4257	85	61	6549	5.05227	1	0.457337	51.8492
GOTERM_BP_FAT	GO:0032101~regulation of response to external stimulus	5	4.85437	0.0427662	3481, 183, 136, 1906, 348	85	103	6549	3.74015	1	0.458349	51.6294
GOTERM_BP_FAT	GO:0043408~regulation of MAPKKK cascade	4	3.8835	0.0466284	3481, 183, 3553, 1906	85	63	6549	4.89188	1	0.4638	54.7721
GOTERM_BP_FAT	GO:0009628~response to abiotic stimulus	7	6.79612	0.0463359	183, 7832, 6558, 3553, 2353, 650, 4609	85	204	6549	2.64377	1	0.464565	54.541
GOTERM_BP_FAT	GO:0042592~homeostatic process	11	10.6796	0.0461071	3481, 183, 6558, 7852, 7296, 3553, 2512, 1906, 4609, 4155, 348	85	428	6549	1.98018	1	0.465817	54.3594
GOTERM_BP_FAT	GO:0000165~MAPKKK cascade	5	4.85437	0.045369	3481, 136, 7852, 2690, 3553	85	105	6549	3.66891	1	0.466265	53.769
GOTERM_BP_FAT	GO:0010557~positive regulation of macromolecule biosynthetic process	10	9.70874	0.0457883	1050, 3481, 4435, 3553, 4781, 2353, 650, 4792, 6880, 4609	85	369	6549	2.088	1	0.466416	54.1053
GOTERM_BP_FAT	GO:0042493~response to drug	6	5.82524	0.0494103	2180, 123, 3553, 2353, 2170, 4257	85	156	6549	2.96335	1	0.477998	56.9158
GOTERM_BP_FAT	GO:0042981~regulation of apoptosis	12	11.6505	0.0491552	694, 3481, 1728, 183, 7832, 9445, 2690, 3553, 4792, 6880, 4609, 348	85	493	6549	1.87538	1	0.47911	56.7233
UCSC_TFBS	GATA	55	53.3981	0.0111214	23204, 6558, 54617, 2052, 59345, 7296, 1050, 3481, 7390, 7852, 79602, 25820, 222389, 57162, 27071, 7832, 3205, 60481, 123, 2263, 56999, 7482, 1906, 348, 10144, 4792, 4609, 55118, 58488, 8613, 3985, 10468, 64332, 55628, 4781, 132160, 694, 813, 123036, 30827, 223, 4200, 7763, 4435, 2690, 1113, 650, 6857, 51747, 2180, 118429, 183, 91947, 1632, 2353	103	3479	8425	1.29313	0.860309	0.481133	12.8237
GOTERM_BP_FAT	GO:0032373~positive regulation of sterol transport	2	1.94175	0.0503382	4792, 348	85	4	6549	38.5235	1	0.481594	57.6093
GOTERM_BP_FAT	GO:0032376~positive regulation of cholesterol transport	2	1.94175	0.0503382	4792, 348	85	4	6549	38.5235	1	0.481594	57.6093
GOTERM_BP_FAT	GO:0010874~regulation of cholesterol efflux	2	1.94175	0.0503382	4792, 348	85	4	6549	38.5235	1	0.481594	57.6093
GOTERM_BP_FAT	GO:0010611~regulation of cardiac muscle hypertrophy	2	1.94175	0.0503382	183, 1906	85	4	6549	38.5235	1	0.481594	57.6093
GOTERM_BP_FAT	GO:0050910~detection of mechanical stimulus involved in sensory perception of sound	2	1.94175	0.0503382	6558, 4609	85	4	6549	38.5235	1	0.481594	57.6093
GOTERM_BP_FAT	GO:0051000~positive regulation of nitric-oxide synthase activity	2	1.94175	0.0503382	3481, 348	85	4	6549	38.5235	1	0.481594	57.6093
GOTERM_BP_FAT	GO:0010875~positive regulation of cholesterol efflux	2	1.94175	0.0503382	4792, 348	85	4	6549	38.5235	1	0.481594	57.6093
KEGG_PATHWAY	hsa01040:Biosynthesis of unsaturated fatty acids	3	2.91262	0.021267	6319, 30, 60481	47	14	2795	12.7432	0.861609	0.482747	20.9307
GOTERM_BP_FAT	GO:0043067~regulation of programmed cell death	12	11.6505	0.0509672	694, 3481, 1728, 183, 7832, 9445, 2690, 3553, 4792, 6880, 4609, 348	85	496	6549	1.86404	1	0.483063	58.0735
GOTERM_BP_FAT	GO:0010941~regulation of cell death	12	11.6505	0.0528245	694, 3481, 1728, 183, 7832, 9445, 2690, 3553, 4792, 6880, 4609, 348	85	499	6549	1.85284	1	0.487118	59.4163
GOTERM_BP_FAT	GO:0030808~regulation of nucleotide biosynthetic process	4	3.8835	0.0522985	2781, 136, 1906, 348	85	66	6549	4.66952	1	0.48926	59.0401
GOTERM_BP_FAT	GO:0030802~regulation of cyclic nucleotide biosynthetic process	4	3.8835	0.0522985	2781, 136, 1906, 348	85	66	6549	4.66952	1	0.48926	59.0401
GOTERM_BP_FAT	GO:0046890~regulation of lipid biosynthetic process	3	2.91262	0.0527846	3481, 183, 348	85	29	6549	7.97039	1	0.489674	59.3879
GOTERM_BP_FAT	GO:0001649~osteoblast differentiation	3	2.91262	0.0527846	3481, 11243, 650	85	29	6549	7.97039	1	0.489674	59.3879
GOTERM_BP_FAT	GO:0007389~pattern specification process	5	4.85437	0.0537004	3205, 7832, 10468, 7852, 1906	85	111	6549	3.47059	1	0.490115	60.0354
GOTERM_BP_FAT	GO:0030334~regulation of cell migration	5	4.85437	0.0537004	3481, 183, 7852, 1906, 348	85	111	6549	3.47059	1	0.490115	60.0354
KEGG_PATHWAY	hsa03320:PPAR signaling pathway	5	4.85437	0.00736449	2180, 6319, 30, 2170, 1622	47	48	2795	6.19459	0.493403	0.493403	7.7579
GOTERM_BP_FAT	GO:0007243~protein kinase cascade	7	6.79612	0.0550581	3481, 136, 7852, 2690, 3553, 4792, 1906	85	213	6549	2.53206	1	0.496171	60.9776
GOTERM_BP_FAT	GO:0032147~activation of protein kinase activity	4	3.8835	0.0562558	3481, 5577, 2690, 1906	85	68	6549	4.53218	1	0.498297	61.7914
GOTERM_BP_FAT	GO:0030799~regulation of cyclic nucleotide metabolic process	4	3.8835	0.0562558	2781, 136, 1906, 348	85	68	6549	4.53218	1	0.498297	61.7914
GOTERM_BP_FAT	GO:0048568~embryonic organ development	4	3.8835	0.0562558	1050, 4435, 1906, 4609	85	68	6549	4.53218	1	0.498297	61.7914
GOTERM_BP_FAT	GO:0042476~odontogenesis	3	2.91262	0.056095	11243, 10468, 650	85	30	6549	7.70471	1	0.500036	61.6831
GOTERM_BP_FAT	GO:0006479~protein amino acid methylation	3	2.91262	0.056095	694, 7832, 23512	85	30	6549	7.70471	1	0.500036	61.6831
GOTERM_BP_FAT	GO:0045793~positive regulation of cell size	3	2.91262	0.056095	3481, 6880, 1906	85	30	6549	7.70471	1	0.500036	61.6831
GOTERM_BP_FAT	GO:0008213~protein amino acid alkylation	3	2.91262	0.056095	694, 7832, 23512	85	30	6549	7.70471	1	0.500036	61.6831
GOTERM_BP_FAT	GO:0050731~positive regulation of peptidyl-tyrosine phosphorylation	3	2.91262	0.056095	3481, 183, 2690	85	30	6549	7.70471	1	0.500036	61.6831
SP_PIR_KEYWORDS	cleavage on pair of basic residues	7	6.79612	0.00496251	3481, 11243, 9445, 1113, 56999, 650, 1906	103	131	8445	4.38116	0.756554	0.506598	6.37974
GOTERM_BP_FAT	GO:0009896~positive regulation of catabolic process	3	2.91262	0.0594766	3481, 3553, 348	85	31	6549	7.45617	1	0.51554	63.9014
GOTERM_BP_FAT	GO:0007202~activation of phospholipase C activity	3	2.91262	0.0594766	5028, 183, 1906	85	31	6549	7.45617	1	0.51554	63.9014
GOTERM_BP_FAT	GO:0010863~positive regulation of phospholipase C activity	3	2.91262	0.0594766	5028, 183, 1906	85	31	6549	7.45617	1	0.51554	63.9014
GOTERM_BP_FAT	GO:0006954~inflammatory response	6	5.82524	0.060121	3481, 7852, 64332, 3553, 2353, 650	85	165	6549	2.80171	1	0.516689	64.3102
GOTERM_BP_FAT	GO:0043279~response to alkaloid	3	2.91262	0.0629268	2690, 3553, 4609	85	32	6549	7.22316	1	0.525124	66.0399
GOTERM_BP_FAT	GO:0010873~positive regulation of cholesterol esterification	2	1.94175	0.0625263	183, 348	85	5	6549	30.8188	1	0.525501	65.7979
GOTERM_BP_FAT	GO:0060395~SMAD protein signal transduction	2	1.94175	0.0625263	4435, 2353	85	5	6549	30.8188	1	0.525501	65.7979
GOTERM_BP_FAT	GO:0014743~regulation of muscle hypertrophy	2	1.94175	0.0625263	183, 1906	85	5	6549	30.8188	1	0.525501	65.7979
GOTERM_BP_FAT	GO:0010872~regulation of cholesterol esterification	2	1.94175	0.0625263	183, 348	85	5	6549	30.8188	1	0.525501	65.7979
GOTERM_BP_FAT	GO:0030825~positive regulation of cGMP metabolic process	2	1.94175	0.0625263	136, 348	85	5	6549	30.8188	1	0.525501	65.7979
GOTERM_BP_FAT	GO:0030828~positive regulation of cGMP biosynthetic process	2	1.94175	0.0625263	136, 348	85	5	6549	30.8188	1	0.525501	65.7979
GOTERM_BP_FAT	GO:0010575~positive regulation vascular endothelial growth factor production	2	1.94175	0.0625263	136, 3553	85	5	6549	30.8188	1	0.525501	65.7979
GOTERM_BP_FAT	GO:0035239~tube morphogenesis	4	3.8835	0.062452	183, 7852, 650, 1906	85	71	6549	4.34068	1	0.5278	65.7528
GOTERM_BP_FAT	GO:0006140~regulation of nucleotide metabolic process	4	3.8835	0.062452	2781, 136, 1906, 348	85	71	6549	4.34068	1	0.5278	65.7528
GOTERM_BP_FAT	GO:0006730~one-carbon metabolic process	4	3.8835	0.0645855	694, 7832, 23512, 2353	85	72	6549	4.28039	1	0.531962	67.0251
GOTERM_BP_FAT	GO:0010517~regulation of phospholipase activity	3	2.91262	0.0664436	5028, 183, 1906	85	33	6549	7.00428	1	0.537055	68.0968
GOTERM_BP_FAT	GO:0010518~positive regulation of phospholipase activity	3	2.91262	0.0664436	5028, 183, 1906	85	33	6549	7.00428	1	0.537055	68.0968
GOTERM_BP_FAT	GO:0003013~circulatory system process	5	4.85437	0.0660186	183, 136, 1113, 1906, 348	85	119	6549	3.23727	1	0.537357	67.8546
GOTERM_BP_FAT	GO:0008015~blood circulation	5	4.85437	0.0660186	183, 136, 1113, 1906, 348	85	119	6549	3.23727	1	0.537357	67.8546
SP_PIR_KEYWORDS	acetylated amino end	5	4.85437	0.00815407	5577, 2170, 1622, 2512, 4155	103	66	8445	6.21139	0.902241	0.539334	10.2817
SP_PIR_KEYWORDS	lipid metabolism	5	4.85437	0.0138481	2180, 30, 79602, 6817, 1632	103	77	8445	5.32404	0.980944	0.547094	16.8719
GOTERM_BP_FAT	GO:0019217~regulation of fatty acid metabolic process	3	2.91262	0.0700246	2180, 3481, 183	85	34	6549	6.79827	1	0.553883	70.0705
GOTERM_BP_FAT	GO:0010552~positive regulation of specific transcription from RNA polymerase II promoter	3	2.91262	0.0700246	1050, 4792, 6880	85	34	6549	6.79827	1	0.553883	70.0705
SP_PIR_KEYWORDS	fatty acid metabolism	4	3.8835	0.0114104	2180, 30, 79602, 1632	103	39	8445	8.40926	0.961581	0.557271	14.1074
GOTERM_BP_FAT	GO:0051094~positive regulation of developmental process	6	5.82524	0.0720628	694, 3481, 183, 10468, 3553, 650	85	174	6549	2.6568	1	0.561964	71.142
GOTERM_BP_FAT	GO:0040012~regulation of locomotion	5	4.85437	0.0726874	3481, 183, 7852, 1906, 348	85	123	6549	3.13199	1	0.562556	71.4631
GOTERM_BP_FAT	GO:0043502~regulation of muscle adaptation	2	1.94175	0.0745599	183, 1906	85	6	6549	25.6824	1	0.564282	72.4057
GOTERM_BP_FAT	GO:0050974~detection of mechanical stimulus involved in sensory perception	2	1.94175	0.0745599	6558, 4609	85	6	6549	25.6824	1	0.564282	72.4057
GOTERM_BP_FAT	GO:0019934~cGMP-mediated signaling	2	1.94175	0.0745599	183, 348	85	6	6549	25.6824	1	0.564282	72.4057
GOTERM_BP_FAT	GO:0010574~regulation of vascular endothelial growth factor production	2	1.94175	0.0745599	136, 3553	85	6	6549	25.6824	1	0.564282	72.4057
GOTERM_BP_FAT	GO:0006108~malate metabolic process	2	1.94175	0.0745599	4200, 4190	85	6	6549	25.6824	1	0.564282	72.4057
GOTERM_BP_FAT	GO:0019395~fatty acid oxidation	3	2.91262	0.0736677	30, 79602, 1632	85	35	6549	6.60403	1	0.56496	71.9603
GOTERM_BP_FAT	GO:0034440~lipid oxidation	3	2.91262	0.0736677	30, 79602, 1632	85	35	6549	6.60403	1	0.56496	71.9603
GOTERM_BP_FAT	GO:0051270~regulation of cell motion	5	4.85437	0.0744069	3481, 183, 7852, 1906, 348	85	124	6549	3.10674	1	0.566104	72.3297
GOTERM_BP_FAT	GO:0060348~bone development	4	3.8835	0.0757488	3481, 11243, 2690, 650	85	77	6549	4.00244	1	0.567664	72.9888
GOTERM_BP_FAT	GO:0060193~positive regulation of lipase activity	3	2.91262	0.0773708	5028, 183, 1906	85	36	6549	6.42059	1	0.573103	73.7658
GOTERM_BP_FAT	GO:0051216~cartilage development	3	2.91262	0.0773708	2690, 650, 1906	85	36	6549	6.42059	1	0.573103	73.7658
GOTERM_BP_FAT	GO:0042176~regulation of protein catabolic process	3	2.91262	0.0811317	3553, 6880, 348	85	37	6549	6.24706	1	0.588577	75.4873
GOTERM_BP_FAT	GO:0007276~gamete generation	6	5.82524	0.0821939	3985, 183, 10468, 7852, 91978, 8613	85	181	6549	2.55405	1	0.590993	75.954
GOTERM_BP_FAT	GO:0019935~cyclic-nucleotide-mediated signaling	4	3.8835	0.0828306	2781, 183, 136, 348	85	80	6549	3.85235	1	0.591409	76.2296
GOTERM_BP_FAT	GO:0051783~regulation of nuclear division	3	2.91262	0.0849483	3481, 3553, 1906	85	38	6549	6.08266	1	0.598552	77.1254
GOTERM_BP_FAT	GO:0009636~response to toxin	3	2.91262	0.0849483	1728, 2052, 2353	85	38	6549	6.08266	1	0.598552	77.1254
GOTERM_BP_FAT	GO:0007088~regulation of mitosis	3	2.91262	0.0849483	3481, 3553, 1906	85	38	6549	6.08266	1	0.598552	77.1254
GOTERM_BP_FAT	GO:0030826~regulation of cGMP biosynthetic process	2	1.94175	0.0864409	136, 348	85	7	6549	22.0134	1	0.602729	77.7376
GOTERM_BP_FAT	GO:0014821~phasic smooth muscle contraction	2	1.94175	0.0864409	183, 1906	85	7	6549	22.0134	1	0.602729	77.7376
GOTERM_BP_FAT	GO:0032370~positive regulation of lipid transport	2	1.94175	0.0864409	4792, 348	85	7	6549	22.0134	1	0.602729	77.7376
GOTERM_BP_FAT	GO:0030823~regulation of cGMP metabolic process	2	1.94175	0.0864409	136, 348	85	7	6549	22.0134	1	0.602729	77.7376
GOTERM_BP_FAT	GO:0050995~negative regulation of lipid catabolic process	2	1.94175	0.0864409	3481, 3553	85	7	6549	22.0134	1	0.602729	77.7376
GOTERM_BP_FAT	GO:0042474~middle ear morphogenesis	2	1.94175	0.0864409	1906, 4609	85	7	6549	22.0134	1	0.602729	77.7376
GOTERM_BP_FAT	GO:0007271~synaptic transmission, cholinergic	2	1.94175	0.0864409	1728, 348	85	7	6549	22.0134	1	0.602729	77.7376
GOTERM_BP_FAT	GO:0031401~positive regulation of protein modification process	5	4.85437	0.0870161	3481, 183, 2690, 3553, 650	85	131	6549	2.94073	1	0.602789	77.9693
UCSC_TFBS	CDC5	49	47.5728	0.0564879	5166, 23204, 6558, 54617, 5577, 59345, 7296, 3481, 1728, 6319, 7390, 7852, 5264, 79602, 25820, 222389, 57162, 5445, 3205, 2263, 4190, 56999, 7482, 4257, 1906, 5028, 84858, 10144, 55118, 58488, 8613, 3985, 419, 55628, 4781, 813, 123036, 4200, 7763, 2690, 650, 6857, 51747, 10933, 2781, 118429, 183, 91947, 1632	103	3279	8425	1.22233	0.999964	0.605579	51.0086
UCSC_TFBS	E4BP4	49	47.5728	0.061487	6558, 59345, 11010, 1050, 1728, 3481, 7852, 79602, 25820, 4155, 222389, 57162, 3205, 60481, 9445, 2263, 56999, 7482, 6880, 5028, 55652, 10144, 7385, 55118, 93377, 1915, 79726, 8613, 3985, 2878, 10468, 55628, 64332, 3553, 4781, 694, 813, 123036, 223, 7763, 2690, 290, 6857, 51747, 10933, 2180, 118429, 374882, 2353	103	3296	8425	1.21602	0.999986	0.605733	54.1005
GOTERM_BP_FAT	GO:0031349~positive regulation of defense response	3	2.91262	0.0888188	183, 136, 4792	85	39	6549	5.9267	1	0.608199	78.6811
GOTERM_BP_FAT	GO:0043603~cellular amide metabolic process	3	2.91262	0.0888188	1050, 4190, 2690	85	39	6549	5.9267	1	0.608199	78.6811
GOTERM_BP_FAT	GO:0006869~lipid transport	4	3.8835	0.0901878	58488, 123, 2170, 348	85	83	6549	3.71311	1	0.609192	79.2072
SP_PIR_KEYWORDS	selenium	3	2.91262	0.0261289	2878, 7296, 83642	103	21	8445	11.7129	0.999457	0.609337	29.5908
GOTERM_BP_FAT	GO:0009967~positive regulation of signal transduction	6	5.82524	0.0898747	3481, 183, 4435, 2690, 3553, 650	85	186	6549	2.48539	1	0.610292	79.088
GOTERM_BP_FAT	GO:0010565~regulation of cellular ketone metabolic process	3	2.91262	0.0927411	2180, 3481, 183	85	40	6549	5.77853	1	0.612727	80.1558
GOTERM_BP_FAT	GO:0045765~regulation of angiogenesis	3	2.91262	0.0927411	694, 136, 3553	85	40	6549	5.77853	1	0.612727	80.1558
GOTERM_BP_FAT	GO:0048610~reproductive cellular process	4	3.8835	0.0926996	7852, 91978, 8613, 4257	85	84	6549	3.66891	1	0.614949	80.1408
GOTERM_BP_FAT	GO:0008284~positive regulation of cell proliferation	7	6.79612	0.0923095	3481, 183, 23512, 2263, 3553, 1906, 4609	85	244	6549	2.21037	1	0.615731	79.9984
GOTERM_BP_FAT	GO:0032504~multicellular organism reproduction	7	6.79612	0.0950946	3985, 183, 10468, 7852, 91978, 650, 8613	85	246	6549	2.1924	1	0.620029	80.9941
GOTERM_BP_FAT	GO:0048609~reproductive process in a multicellular organism	7	6.79612	0.0950946	3985, 183, 10468, 7852, 91978, 650, 8613	85	246	6549	2.1924	1	0.620029	80.9941
SP_PIR_KEYWORDS	selenocysteine	3	2.91262	0.0238254	2878, 7296, 83642	103	20	8445	12.2985	0.998939	0.624063	27.3517
GOTERM_BP_FAT	GO:0045787~positive regulation of cell cycle	3	2.91262	0.0967133	3481, 3553, 1906	85	41	6549	5.63759	1	0.624194	81.5512
GOTERM_BP_FAT	GO:0045940~positive regulation of steroid metabolic process	2	1.94175	0.0981711	183, 348	85	8	6549	19.2618	1	0.625304	82.0398
GOTERM_BP_FAT	GO:0014072~response to isoquinoline alkaloid	2	1.94175	0.0981711	2690, 3553	85	8	6549	19.2618	1	0.625304	82.0398
GOTERM_BP_FAT	GO:0007263~nitric oxide mediated signal transduction	2	1.94175	0.0981711	183, 348	85	8	6549	19.2618	1	0.625304	82.0398
GOTERM_BP_FAT	GO:0001990~regulation of systemic arterial blood pressure by hormone	2	1.94175	0.0981711	183, 1906	85	8	6549	19.2618	1	0.625304	82.0398
GOTERM_BP_FAT	GO:0050982~detection of mechanical stimulus	2	1.94175	0.0981711	6558, 4609	85	8	6549	19.2618	1	0.625304	82.0398
GOTERM_BP_FAT	GO:0070555~response to interleukin-1	2	1.94175	0.0981711	2690, 6880	85	8	6549	19.2618	1	0.625304	82.0398
GOTERM_BP_FAT	GO:0043278~response to morphine	2	1.94175	0.0981711	2690, 3553	85	8	6549	19.2618	1	0.625304	82.0398
GOTERM_BP_FAT	GO:0009617~response to bacterium	4	3.8835	0.0978099	3553, 2353, 4792, 4257	85	86	6549	3.58358	1	0.626211	81.9199
SP_PIR_KEYWORDS	Secreted	18	17.4757	0.00349451	5222, 55118, 813, 11243, 2263, 2690, 1113, 56999, 650, 7482, 1906, 348, 3481, 118429, 183, 2878, 10468, 3553	103	690	8445	2.13888	0.629972	0.629972	4.53283
UCSC_TFBS	FOXO4	60	58.2524	0.0560642	6558, 54617, 5577, 7296, 5636, 1050, 1728, 3481, 5264, 7852, 79602, 222389, 57162, 5445, 27071, 7832, 3205, 123, 60481, 9445, 2263, 56999, 7482, 4257, 1906, 6880, 5028, 84501, 84858, 10144, 4792, 7385, 4609, 55118, 58488, 136, 389610, 1915, 8613, 3985, 2878, 419, 10468, 64332, 55628, 4781, 132160, 694, 813, 123036, 2690, 650, 290, 6857, 51747, 10933, 2180, 118429, 91947, 2353	103	4174	8425	1.17579	0.999961	0.637768	50.7379
SP_PIR_KEYWORDS	oxidoreductase	10	9.70874	0.0217627	1728, 6319, 223, 4200, 2878, 5264, 4190, 7296, 10901, 7385	103	341	8445	2.40441	0.998067	0.647066	25.2908
SP_PIR_KEYWORDS	peroxisome	4	3.8835	0.0327032	2180, 30, 5264, 10901	103	58	8445	5.6545	0.999921	0.649789	35.6352
UCSC_TFBS	OCT	52	50.4854	0.0525277	6558, 54617, 5577, 2052, 59345, 7296, 5636, 6319, 7390, 7852, 25820, 4155, 222389, 57162, 27071, 3205, 7832, 11243, 60481, 2263, 56999, 7482, 6880, 5028, 28984, 84858, 10144, 4792, 7385, 55118, 79726, 8613, 3512, 3985, 2878, 419, 10468, 55628, 64332, 4781, 813, 223, 4200, 2690, 650, 6857, 10933, 118429, 183, 91947, 374882, 2353	103	3506	8425	1.21318	0.999925	0.651867	48.4247
UCSC_TFBS	FOXJ2	68	66.0194	0.0885393	5166, 23204, 23512, 6558, 54617, 2052, 5577, 7296, 5636, 1050, 1728, 6319, 3481, 5264, 7852, 25820, 4155, 222389, 5445, 57162, 27071, 7832, 3205, 60481, 9445, 2263, 4190, 56999, 7482, 4257, 1906, 6880, 28984, 5028, 84858, 55652, 10144, 7385, 55118, 136, 389610, 93377, 1915, 79726, 8613, 3512, 2878, 419, 10468, 64332, 55628, 4781, 813, 123036, 30827, 4200, 4435, 1113, 2690, 650, 6857, 51747, 2180,…	103	4944	8425	1.12503	1	0.663029	67.9421
GOTERM_CC_FAT	GO:0005777~peroxisome	5	4.85437	0.0103578	2180, 30, 5264, 10901, 4257	80	67	6172	5.75746	0.888853	0.666613	12.3348
GOTERM_CC_FAT	GO:0042579~microbody	5	4.85437	0.0103578	2180, 30, 5264, 10901, 4257	80	67	6172	5.75746	0.888853	0.666613	12.3348
UCSC_TFBS	HNF3B	46	44.6602	0.0496644	55118, 23204, 6558, 7296, 59345, 8613, 1050, 3985, 3481, 7390, 419, 5264, 10468, 55628, 64332, 4781, 25820, 57162, 5445, 694, 123036, 4200, 3205, 123, 60481, 2263, 4190, 7763, 1113, 2690, 56999, 650, 7482, 290, 6857, 1906, 51747, 10933, 2180, 2781, 118429, 55652, 84858, 2353, 10144, 4609	103	3015	8425	1.24797	0.999872	0.673943	46.4791
UCSC_TFBS	HLF	47	45.6311	0.0438658	55118, 6558, 136, 5577, 1915, 7296, 59345, 11010, 8613, 360, 3512, 1050, 3985, 7852, 10468, 55628, 64332, 3553, 4781, 25820, 4155, 57162, 222389, 694, 123036, 123, 60481, 9445, 2263, 2690, 56999, 7482, 290, 6857, 6880, 1906, 51747, 10933, 2180, 118429, 183, 374882, 55652, 2353, 10144, 4792, 7385	103	3071	8425	1.25185	0.999627	0.676266	42.3311
UCSC_TFBS	GATA6	22	21.3592	0.0867026	222389, 27071, 123036, 3205, 54617, 2263, 4435, 59345, 1113, 650, 7482, 4257, 8613, 6857, 7390, 7852, 55628, 4781, 1632, 10144, 4609, 4155	103	1281	8425	1.40477	1	0.680229	67.1403
SP_PIR_KEYWORDS	nad	5	4.85437	0.0475768	1728, 223, 4200, 419, 4190	103	113	8445	3.62789	0.999999	0.684517	47.5833
UCSC_TFBS	FREAC2	37	35.9223	0.083161	5166, 136, 54617, 389610, 5577, 93377, 8613, 360, 3985, 10468, 64332, 55628, 79602, 4781, 132160, 25820, 5445, 57162, 222389, 813, 30827, 223, 3205, 60481, 2263, 4190, 4435, 2690, 56999, 4257, 6857, 118429, 55652, 2353, 10144, 4792, 4609	103	2409	8425	1.25631	1	0.691321	65.5421
UCSC_TFBS	SRY	49	47.5728	0.0338968	5166, 23204, 6558, 54617, 5577, 5636, 1050, 3481, 6319, 7852, 5264, 25820, 4155, 222389, 57162, 5445, 3205, 7832, 9445, 2263, 4190, 56999, 84501, 84858, 10144, 4792, 4609, 389610, 1915, 8613, 3985, 2878, 10468, 55628, 3553, 4781, 694, 813, 4200, 4435, 2690, 650, 6857, 51747, 10933, 2781, 118429, 91947, 2353	103	3183	8425	1.25919	0.997687	0.702952	34.5033
SP_PIR_KEYWORDS	sulfation	3	2.91262	0.0474747	7852, 1113, 290	103	29	8445	8.48175	0.999999	0.715141	47.5088
SP_PIR_KEYWORDS	disulfide bond	20	19.4175	0.0566743	5222, 5445, 55118, 136, 11243, 2263, 2690, 7296, 1113, 56999, 650, 1906, 5028, 3512, 3481, 118429, 183, 419, 7852, 10468	103	1079	8445	1.51975	1	0.720453	53.8433
UCSC_TFBS	TBP	40	38.835	0.0429824	55118, 54617, 1915, 7296, 11010, 8613, 1728, 6319, 419, 7852, 10468, 55628, 3553, 79602, 4781, 25820, 4155, 5445, 222389, 27071, 813, 123036, 3205, 9445, 2263, 4190, 7763, 2690, 56999, 650, 6857, 1906, 2180, 2781, 118429, 183, 91947, 84858, 2353, 4792	103	2519	8425	1.29887	0.999562	0.724375	41.6738
UP_SEQ_FEATURE	glycosylation site:O-linked (GalNAc...)	5	4.85437	0.00325247	55118, 3481, 93377, 1113, 348	103	51	8439	8.03255	0.734439	0.734439	4.45322
SP_PIR_KEYWORDS	vasoconstrictor	2	1.94175	0.0474526	183, 1906	103	4	8445	40.9951	0.999999	0.748592	47.4927
SP_PIR_KEYWORDS	transmembrane protein	9	8.73786	0.0664441	5028, 136, 2052, 2263, 7852, 2690, 290, 4257, 6857	103	357	8445	2.06698	1	0.752101	59.7912
SP_PIR_KEYWORDS	Proto-oncogene	5	4.85437	0.0720912	694, 3205, 23512, 2353, 4609	103	130	8445	3.15347	1	0.757469	62.8975
UCSC_TFBS	NKX61	50	48.5437	0.0317405	23204, 54617, 5577, 59345, 5636, 1050, 3481, 7390, 7852, 5264, 1622, 25820, 222389, 57162, 5445, 27071, 3205, 11243, 60481, 2263, 56999, 4257, 348, 5028, 10144, 7385, 4609, 55118, 79726, 8613, 3512, 419, 10468, 55628, 64332, 4781, 694, 813, 123036, 4200, 7763, 4435, 2690, 1113, 650, 6857, 51747, 10933, 118429, 1632	103	3251	8425	1.25801	0.996576	0.758099	32.6866
SP_PIR_KEYWORDS	duplication	5	4.85437	0.0820297	5577, 2263, 10468, 6857, 348	103	136	8445	3.01435	1	0.760658	67.8315
SP_PIR_KEYWORDS	vasoactive	2	1.94175	0.0926745	183, 1906	103	8	8445	20.4976	1	0.766294	72.4383
BIOCARTA	h_cardiacegfPathway:Role of EGF Receptor Transactivation by GPCRs in Cardiac Hypertrophy	3	2.91262	0.0190701	183, 2353, 1906	20	11	941	12.8318	0.772948	0.772948	18.3839
SP_PIR_KEYWORDS	liver	3	2.91262	0.0911114	223, 183, 2690	103	42	8445	5.85645	1	0.778492	71.8024
SP_PIR_KEYWORDS	ectodermal dysplasia	2	1.94175	0.0815724	2263, 4792	103	7	8445	23.4258	1	0.779175	67.6185
GOTERM_CC_FAT	GO:0044421~extracellular region part	12	11.6505	0.0486818	55118, 3481, 183, 11243, 2878, 2690, 3553, 56999, 650, 7482, 1906, 348	80	494	6172	1.87409	0.999973	0.827101	46.7945
GOTERM_CC_FAT	GO:0044439~peroxisomal part	3	2.91262	0.0461925	2180, 30, 4257	80	27	6172	8.57222	0.999954	0.864093	45.0072
GOTERM_CC_FAT	GO:0044438~microbody part	3	2.91262	0.0461925	2180, 30, 4257	80	27	6172	8.57222	0.999954	0.864093	45.0072
GOTERM_CC_FAT	GO:0044451~nucleoplasm part	10	9.70874	0.0382119	1050, 10933, 30827, 3205, 23512, 11243, 2353, 6880, 4609, 51747	80	358	6172	2.15503	0.999731	0.871932	38.8974
KEGG_PATHWAY	hsa00620:Pyruvate metabolism	3	2.91262	0.0861737	223, 4200, 4190	47	30	2795	5.94681	0.999749	0.874147	62.637
GOTERM_MF_FAT	GO:0001608~nucleotide receptor activity, G-protein coupled	2	1.94175	0.0869409	5028, 136	81	7	6200	21.8695	1	0.879119	70.3782
GOTERM_MF_FAT	GO:0045028~purinergic nucleotide receptor activity, G-protein coupled	2	1.94175	0.0869409	5028, 136	81	7	6200	21.8695	1	0.879119	70.3782
GOTERM_CC_FAT	GO:0005667~transcription factor complex	5	4.85437	0.0704484	1050, 3205, 11243, 2353, 6880	80	122	6172	3.16189	1	0.889421	60.294
GOTERM_MF_FAT	GO:0050750~low-density lipoprotein receptor binding	2	1.94175	0.0987356	6857, 348	81	8	6200	19.1358	1	0.893807	75.107
GOTERM_MF_FAT	GO:0005319~lipid transporter activity	3	2.91262	0.0857955	58488, 2170, 348	81	38	6200	6.04288	1	0.895386	69.8773
GOTERM_MF_FAT	GO:0008083~growth factor activity	4	3.8835	0.0791134	3481, 183, 3553, 650	81	78	6200	3.92529	1	0.895937	66.7952
GOTERM_CC_FAT	GO:0005615~extracellular space	10	9.70874	0.0321966	3481, 183, 11243, 2878, 2690, 3553, 650, 7482, 1906, 348	80	347	6172	2.22334	0.998997	0.899916	33.8857
GOTERM_MF_FAT	GO:0050662~coenzyme binding	5	4.85437	0.0773602	1728, 4200, 4190, 7296, 1622	81	125	6200	3.06173	1	0.912104	65.9395
OMIM_DISEASE	Preeclampsia, susceptibility to	2	1.94175	0.0323526	183, 2052	28	2	1656	59.1429	0.925586	0.925586	29.4438
GOTERM_MF_FAT	GO:0016615~malate dehydrogenase activity	2	1.94175	0.0749938	4200, 4190	81	6	6200	25.5144	1	0.926892	64.7522
SMART	SM00099:btg1	2	1.94175	0.0536098	694, 7832	46	5	4108	35.7217	0.943029	0.943029	41.4527
GOTERM_MF_FAT	GO:0016209~antioxidant activity	3	2.91262	0.0744111	2878, 7296, 348	81	35	6200	6.56085	1	0.946014	64.454
UP_TISSUE	Pancreas	12	11.6505	0.0739851	5445, 1050, 3481, 30, 374882, 2878, 10468, 1113, 1915, 2353, 290, 1906	101	560	8283	1.75736	0.999855	0.947476	58.3369
GOTERM_MF_FAT	GO:0004470~malic enzyme activity	2	1.94175	0.0506345	4200, 4190	81	4	6200	38.2716	1	0.956651	50.0958
GOTERM_MF_FAT	GO:0010843~promoter binding	3	2.91262	0.070734	1050, 2353, 6880	81	34	6200	6.75381	1	0.957785	62.5179
GOTERM_MF_FAT	GO:0048037~cofactor binding	6	5.82524	0.0638316	1728, 4200, 7390, 4190, 7296, 1622	81	167	6200	2.75006	1	0.963847	58.6177
GOTERM_MF_FAT	GO:0042277~peptide binding	5	4.85437	0.0474817	2878, 7852, 2690, 290, 4792	81	106	6200	3.61053	1	0.974594	47.8328
GOTERM_MF_FAT	GO:0046332~SMAD binding	3	2.91262	0.0437561	4435, 2353, 650	81	26	6200	8.83191	0.999999	0.988936	45.0363
UP_SEQ_FEATURE	active site:Proton acceptor	9	8.73786	0.0747072	5445, 223, 4200, 30, 2263, 4190, 7296, 10901, 6817	103	366	8439	2.01472	1	0.994841	66.2345
GOTERM_MF_FAT	GO:0042802~identical protein binding	11	10.6796	0.034425	5445, 1050, 2690, 79602, 1632, 650, 4792, 2512, 4257, 6857, 348	81	405	6200	2.07895	0.999975	0.994957	37.4122
UP_SEQ_FEATURE	disulfide bond	19	18.4466	0.0677995	5222, 5445, 55118, 136, 11243, 2263, 2690, 7296, 1113, 56999, 650, 1906, 5028, 3512, 3481, 118429, 419, 7852, 10468	103	1031	8439	1.5099	1	0.996703	62.5337
UP_SEQ_FEATURE	metal ion-binding site:Calcium 2	3	2.91262	0.0475352	5445, 11243, 6857	103	29	8439	8.47573	1	0.998649	49.3897
UP_SEQ_FEATURE	binding site:NAD	3	2.91262	0.0631966	4200, 419, 4190	103	34	8439	7.2293	1	0.998696	59.8623
UP_SEQ_FEATURE	transit peptide:Peroxisome	2	1.94175	0.0358279	30, 5264	103	3	8439	54.6214	1	0.999404	39.9616
GOTERM_MF_FAT	GO:0008430~selenium binding	3	2.91262	0.032144	2878, 7296, 83642	81	22	6200	10.4377	0.999948	0.999948	35.4053
INTERPRO	IPR002087:Anti-proliferative protein	2	1.94175	0.06042	694, 7832	97	5	7752	31.967	1	1	56.0341

## Sheet: Chart cluster 5
Category	Term	Count	%	PValue	Genes	List Total	Pop Hits	Pop Total	Fold Enrichment	Bonferroni	Benjamini	FDR
UCSC_TFBS	BACH2	90	56.25	7.43891e-05	151636, 1146, 801, 57674, 3339, 3476, 83440, 55588, 6827, 11194, 23207, 4928, 11329, 3340, 51421, 50487, 139221, 9493, 63893, 84925, 23075, 64847, 89795, 23034, 56913, 5328, 6925, 64121, 84942, 6645, 6450, 64780, 832, 152503, 8543, 5742, 2908, 9060, 3691, 5364, 116496, 10906, 9210, 51479, 8727, 10090, 79095, 84335, 4088, 11230, 9961, 10169, 51762, 51474, 4086, 55920, 10971, 10527, 10267, 11107, 5…	160	3443	8425	1.37643	0.0130076	0.0130076	0.0912465
UCSC_TFBS	NFAT	83	51.875	0.000211869	10894, 1933, 151636, 3339, 57534, 11194, 10540, 4928, 11329, 3340, 51421, 50487, 139221, 9493, 63893, 158471, 89795, 23034, 5328, 6925, 64121, 84942, 832, 152503, 8543, 5742, 2908, 9060, 3691, 5364, 116496, 9210, 10092, 4082, 51479, 8727, 10090, 2331, 4088, 10725, 9961, 10169, 51762, 51474, 4086, 55920, 4681, 10527, 11107, 5048, 2317, 91687, 9887, 1809, 92689, 1499, 2771, 10278, 2222, 84886, 2534…	160	3171	8425	1.37826	0.0366062	0.0184737	0.25968
UCSC_TFBS	NFE2	75	46.875	0.000528985	1146, 801, 57534, 3476, 55588, 6827, 11194, 23207, 10540, 4928, 50487, 63893, 9493, 3156, 23075, 158471, 64847, 89795, 23034, 6925, 84942, 6645, 152503, 5742, 3691, 5364, 9210, 3351, 51479, 10090, 81855, 2331, 2760, 84335, 4088, 10725, 11230, 9961, 10169, 51474, 4681, 10971, 10267, 5048, 2317, 9887, 79064, 92689, 2771, 10278, 5204, 84886, 2273, 253461, 11345, 55970, 7082, 5866, 63874, 9520, 26056…	160	2848	8425	1.38666	0.0889213	0.0305651	0.647199
UCSC_TFBS	CEBPB	103	64.375	0.00105844	10894, 801, 25797, 3339, 57674, 3476, 10540, 4928, 11329, 3340, 51421, 63893, 84925, 3156, 23075, 64121, 84942, 3712, 152503, 8543, 5742, 81848, 5364, 116496, 10092, 26003, 10090, 8727, 79095, 2331, 84335, 10725, 10169, 55920, 10527, 2317, 5048, 9887, 2273, 253461, 63874, 26056, 29966, 54741, 1441, 3839, 7317, 10491, 81539, 2778, 115557, 80153, 2782, 4628, 10749, 57406, 3628, 1933, 83440, 55588, …	160	4369	8425	1.24138	0.170045	0.0455271	1.29112
UCSC_TFBS	MYB	86	53.75	0.00456899	1933, 941, 801, 57674, 3339, 64397, 3476, 55588, 6827, 7798, 23207, 80700, 10540, 4928, 11329, 3340, 51421, 50487, 139221, 9493, 63893, 84925, 158471, 64847, 89795, 23034, 5328, 6925, 64121, 6450, 64780, 832, 8543, 8874, 2908, 3691, 5364, 116496, 9210, 10092, 51479, 4082, 8727, 10090, 2331, 2760, 84335, 4088, 11230, 10725, 9961, 51474, 10971, 10527, 11107, 5048, 2317, 91687, 9887, 1499, 2771, 102…	160	3619	8425	1.2513	0.553352	0.0559445	5.46458
UCSC_TFBS	TAXCREB	105	65.625	0.00164776	801, 3339, 79901, 10540, 4928, 11329, 3340, 51421, 63893, 84925, 3156, 23075, 84942, 3712, 64121, 8543, 8874, 5742, 3691, 81848, 5364, 10906, 3351, 26003, 10090, 79095, 90196, 2331, 84335, 10725, 10169, 64714, 55920, 10527, 2317, 5048, 9887, 2771, 10278, 84886, 2273, 253461, 11345, 23326, 63874, 26056, 29966, 26270, 7317, 10491, 2778, 115557, 2782, 51283, 4628, 10749, 57406, 3628, 1146, 57534, 55…	160	4523	8425	1.2224	0.25192	0.0563964	2.00334
UCSC_TFBS	STAT	69	43.125	0.00456892	10894, 151636, 25797, 3339, 3476, 6347, 55588, 7798, 23207, 10540, 51421, 50487, 139221, 63893, 9493, 23075, 158471, 89795, 23034, 5328, 6925, 84942, 3712, 6645, 832, 8543, 2908, 116496, 9210, 8727, 10090, 79095, 81855, 4088, 401152, 10725, 11230, 51762, 51474, 4086, 10267, 11107, 9887, 1809, 79064, 64756, 5204, 2273, 253461, 23326, 55970, 5866, 9520, 55770, 54741, 6711, 5195, 7317, 10491, 79109,…	160	2753	8425	1.31975	0.553346	0.0601151	5.4645
UCSC_TFBS	FREAC3	79	49.375	0.00394907	6017, 57674, 57534, 3339, 64397, 3281, 3476, 6827, 7798, 23207, 9491, 4928, 81669, 139221, 63893, 84925, 3156, 23075, 158471, 64847, 89795, 23034, 56913, 5328, 6925, 64121, 64780, 832, 152503, 8543, 2908, 9060, 81848, 10906, 9210, 3351, 4082, 8727, 10090, 84335, 4088, 10725, 11230, 9961, 51762, 85437, 10527, 10267, 11107, 5048, 2317, 9887, 1809, 92689, 1499, 2771, 2222, 2273, 253461, 55970, 7082,…	160	3242	8425	1.28311	0.50163	0.0613478	4.7396
UCSC_TFBS	NKX3A	83	51.875	0.00431181	3628, 1933, 801, 25797, 57674, 57534, 64397, 7798, 79901, 10540, 9491, 4928, 9493, 84925, 3156, 158471, 89795, 23034, 56913, 5328, 6925, 64121, 84942, 3712, 6645, 832, 8543, 8874, 5742, 2908, 9060, 5364, 10092, 3351, 6307, 51479, 8727, 10090, 4088, 401152, 10725, 51762, 85437, 51474, 4086, 4681, 10527, 11107, 5048, 2317, 91687, 9887, 79064, 92689, 64756, 2222, 2273, 253461, 11345, 55970, 23326, 7…	160	3457	8425	1.26424	0.532576	0.0614101	5.16443
UCSC_TFBS	FOXO4	98	61.25	0.00220501	941, 6017, 801, 25797, 64397, 3339, 57674, 3476, 79901, 10540, 4928, 11329, 51421, 63893, 84925, 23075, 56913, 84942, 64121, 152503, 8543, 8874, 3691, 5364, 116496, 3351, 10090, 8727, 84335, 10725, 51762, 55920, 10527, 2317, 9887, 2771, 253461, 23326, 29966, 5899, 54741, 4179, 3839, 10491, 81539, 2778, 115557, 80153, 2782, 51283, 4628, 80304, 57406, 1933, 57534, 55588, 6827, 7798, 81669, 9493, 15…	160	4174	8425	1.2363	0.321934	0.0626998	2.67245
UCSC_TFBS	BACH1	94	58.75	0.0039284	151636, 1933, 801, 57674, 3339, 3281, 55588, 6827, 11194, 7798, 10540, 4928, 3340, 51421, 63893, 84925, 23075, 158471, 64847, 89795, 23034, 56913, 5328, 6925, 64121, 84942, 3712, 6645, 64780, 832, 152503, 8543, 5742, 2908, 9060, 3691, 81848, 5364, 116496, 9210, 3351, 51479, 4082, 8727, 10090, 79095, 90196, 81855, 2331, 4088, 11230, 10725, 9961, 51762, 51474, 4086, 55920, 10971, 10527, 11107, 5048…	160	4023	8425	1.23035	0.499807	0.0669309	4.71534
SP_PIR_KEYWORDS	cytoskeleton	19	11.875	0.000280685	55920, 6645, 64780, 832, 801, 6711, 5048, 2317, 3691, 23345, 1499, 10540, 80700, 10092, 4082, 8727, 9493, 7094, 51474	160	381	8445	2.63214	0.0719529	0.0719529	0.367569
UCSC_TFBS	P300	76	47.5	0.00386166	1933, 151636, 1146, 3339, 57534, 83440, 55588, 11194, 7798, 23207, 80700, 79901, 10540, 9491, 4928, 11329, 3340, 9493, 63893, 64847, 89795, 3105, 23034, 5328, 6925, 6645, 64780, 8543, 8874, 2908, 5742, 9060, 3691, 81848, 5364, 10906, 1593, 3351, 51479, 90196, 11230, 10725, 9961, 10169, 9013, 4086, 64714, 4681, 10267, 5048, 2317, 92689, 1499, 2771, 10278, 5204, 2273, 253461, 55970, 7084, 5866, 547…	160	3087	8425	1.29636	0.493873	0.0728716	4.63697
UCSC_TFBS	FAC1	88	55	0.00722153	801, 3339, 57534, 64397, 83440, 55588, 11194, 7798, 23207, 4928, 81669, 3340, 51421, 139221, 9493, 63893, 84925, 23075, 158471, 64847, 89795, 23034, 6925, 3712, 6645, 832, 152503, 8543, 8874, 5742, 2908, 3691, 81848, 116496, 10906, 9210, 10092, 3351, 51479, 4082, 8727, 10090, 2331, 84335, 4088, 10725, 10169, 51762, 4086, 55920, 10971, 10527, 11107, 5048, 2317, 10362, 91687, 9887, 1809, 92689, 149…	160	3776	8425	1.22716	0.720737	0.0766298	8.50983
UCSC_TFBS	FOXO3	53	33.125	0.00691904	801, 57534, 3339, 57674, 23207, 10540, 4928, 139221, 9493, 23075, 158471, 23034, 5328, 6925, 832, 152503, 2908, 8874, 8543, 9060, 5364, 3351, 10092, 4082, 51479, 10090, 26003, 4088, 10725, 51762, 4086, 10527, 2317, 2771, 10278, 2222, 2273, 253461, 23326, 5866, 55770, 29966, 3839, 6711, 5195, 23345, 115557, 10640, 27247, 4628, 51283, 10749, 57406	160	2014	8425	1.38569	0.705355	0.0782355	8.16717
UCSC_TFBS	RORA2	88	55	0.00383399	3628, 941, 6017, 1146, 801, 57674, 3339, 3281, 3476, 83440, 6347, 55588, 7798, 10540, 9491, 81669, 11329, 3340, 51421, 63893, 84925, 158471, 64847, 89795, 23034, 5328, 6925, 84942, 3712, 6645, 64780, 152503, 8543, 5742, 2908, 9060, 5364, 3351, 4082, 51479, 10090, 84335, 4088, 10725, 51762, 51474, 4086, 55920, 10971, 5048, 2317, 91687, 9887, 1809, 92689, 1499, 64756, 5204, 10278, 84886, 2273, 2534…	160	3704	8425	1.25101	0.491393	0.0810375	4.60445
UCSC_TFBS	MYOD	101	63.125	0.00831471	10894, 6017, 801, 25797, 3339, 57674, 10540, 4928, 3340, 51421, 63893, 23075, 56913, 3712, 64121, 8543, 3691, 81848, 5364, 116496, 1593, 3351, 10090, 26003, 79095, 2331, 81855, 2760, 84335, 10725, 51762, 64714, 55920, 2317, 5048, 9887, 2771, 10278, 2273, 26056, 26270, 1441, 7317, 2778, 115557, 80153, 4628, 10749, 80304, 3628, 1933, 1146, 57534, 83440, 55588, 6827, 11194, 7798, 23207, 9491, 81669,…	160	4486	8425	1.18553	0.769961	0.0828109	9.73843
UCSC_TFBS	ARP1	89	55.625	0.00923019	1933, 151636, 6017, 801, 57674, 3339, 57534, 6347, 55588, 6827, 11194, 23207, 80700, 10540, 9491, 4928, 3340, 50487, 63893, 3156, 23075, 64847, 89795, 3105, 23034, 56913, 5328, 6925, 84942, 6645, 64780, 832, 152503, 5742, 2908, 3691, 5364, 116496, 10906, 1593, 9210, 3351, 51479, 10090, 9961, 9013, 51474, 4681, 5048, 2317, 10362, 9887, 1809, 79064, 92689, 1499, 64756, 2771, 2222, 5204, 10278, 2273…	160	3858	8425	1.21472	0.804473	0.0866808	10.7556
UCSC_TFBS	PAX6	97	60.625	0.0115339	10894, 801, 3339, 57674, 3281, 10540, 4928, 11329, 3340, 51421, 63893, 3156, 84925, 56913, 64121, 152503, 8543, 5742, 81848, 5364, 116496, 1593, 10092, 3351, 10090, 2331, 81855, 2760, 84335, 10725, 51762, 10169, 10527, 2317, 5048, 9887, 2771, 10278, 2273, 253461, 26056, 29966, 1441, 3839, 7317, 9371, 115557, 10749, 151636, 57534, 83440, 55588, 6827, 11194, 23207, 80700, 81669, 50487, 139221, 1584…	160	4311	8425	1.1848	0.8702	0.0886307	13.2689
UCSC_TFBS	RREB1	76	47.5	0.0112126	1146, 801, 25797, 57674, 3339, 57534, 83440, 55588, 11194, 23207, 10540, 4928, 3340, 9493, 84925, 158471, 64847, 89795, 23034, 6925, 64121, 3712, 6645, 6450, 64780, 832, 8543, 8874, 2908, 5742, 3691, 5364, 116496, 10906, 3351, 10090, 81855, 2331, 84335, 4088, 11230, 9961, 51474, 64714, 55920, 10971, 10527, 5048, 2317, 9887, 79064, 1499, 2771, 10278, 11345, 7084, 63874, 9520, 26056, 55770, 29966, …	160	3207	8425	1.24786	0.86256	0.0901751	12.9223
UCSC_TFBS	SOX5	85	53.125	0.0101547	151636, 6017, 1146, 801, 25797, 3339, 57534, 83440, 6347, 55588, 7798, 79901, 4928, 3340, 84925, 23075, 158471, 89795, 23034, 56913, 6925, 64121, 6645, 832, 152503, 8543, 2908, 9060, 3691, 81848, 116496, 10092, 6307, 51479, 4082, 26003, 8727, 10090, 2331, 4088, 401152, 10725, 10169, 51762, 85437, 4086, 10971, 10527, 10267, 11107, 5048, 2317, 1809, 92689, 1499, 64756, 2222, 5204, 2273, 253461, 113…	160	3660	8425	1.22289	0.834099	0.0902137	11.7722
UCSC_TFBS	HFH3	75	46.875	0.00377408	3628, 1933, 941, 1146, 25797, 57674, 64397, 3476, 83440, 55588, 6827, 7798, 23207, 10540, 9491, 4928, 81669, 11329, 3340, 139221, 9493, 84925, 158471, 89795, 23034, 6925, 64121, 3712, 6645, 832, 8543, 5742, 9060, 81848, 116496, 10906, 10092, 4082, 51479, 8727, 10090, 81855, 2331, 4088, 10725, 51762, 85437, 51474, 11107, 5048, 2317, 91687, 9887, 1809, 92689, 10278, 2222, 2273, 253461, 55970, 7082,…	160	3034	8425	1.30165	0.485981	0.0906913	4.53402
UCSC_TFBS	MRF2	91	56.875	0.0123629	10894, 1933, 801, 3339, 57534, 64397, 83440, 55588, 6827, 7798, 80700, 10540, 9491, 4928, 81669, 3340, 50487, 139221, 9493, 3156, 23075, 158471, 89795, 23034, 6925, 6645, 6450, 64780, 832, 152503, 8543, 5742, 2908, 9060, 3691, 5364, 116496, 10906, 10092, 3351, 6307, 4082, 51479, 26003, 8727, 10090, 79095, 81855, 2760, 4088, 10725, 51762, 4086, 10971, 10267, 11107, 5048, 2317, 91687, 9887, 1809, 7…	160	4000	8425	1.19793	0.888021	0.0908026	14.1574
UCSC_TFBS	HOXA3	77	48.125	0.0111	10894, 1933, 6017, 801, 3339, 64397, 3476, 83440, 55588, 6827, 10540, 4928, 81669, 3340, 51421, 3156, 158471, 64847, 89795, 23034, 6925, 6450, 832, 152503, 8543, 5742, 9060, 3691, 81848, 10906, 6307, 4082, 51479, 26003, 10090, 2331, 4088, 11230, 401152, 10725, 9961, 51762, 51474, 64714, 55920, 10267, 5048, 2317, 9887, 79064, 92689, 1499, 64756, 5204, 2222, 2273, 253461, 11345, 55970, 7084, 26056,…	160	3257	8425	1.24487	0.859778	0.0935564	12.8006
UCSC_TFBS	CDPCR3	96	60	0.0156656	151636, 1933, 1146, 801, 25797, 57674, 3339, 57534, 64397, 3476, 6347, 55588, 10540, 9491, 4928, 11329, 3340, 9493, 63893, 84925, 3156, 158471, 64847, 89795, 23034, 6925, 64121, 3712, 6450, 6645, 8543, 8874, 2908, 9060, 3691, 5364, 116496, 10906, 1593, 10092, 6307, 4082, 51479, 8727, 10090, 81855, 2331, 2760, 84335, 4088, 11230, 10725, 9961, 10169, 51762, 51474, 4086, 55920, 11107, 5048, 2317, 91…	160	4297	8425	1.1764	0.937898	0.109338	17.6143
UCSC_TFBS	CP2	76	47.5	0.0172974	151636, 801, 3339, 83440, 55588, 11194, 23207, 79901, 10540, 4928, 50487, 9493, 23075, 89795, 23034, 56913, 6925, 84942, 3712, 6450, 64780, 832, 5742, 2908, 3691, 81848, 5364, 1593, 3351, 51479, 4082, 10090, 79095, 90196, 81855, 84335, 4088, 11230, 10725, 9961, 4086, 55920, 10971, 5048, 2317, 9887, 1809, 64756, 2771, 5204, 10278, 2273, 253461, 7082, 5866, 63874, 26056, 26270, 6713, 1441, 6711, 51…	160	3261	8425	1.22719	0.953624	0.115594	19.2746
UCSC_TFBS	SRF	121	75.625	0.0182862	10894, 941, 801, 57674, 25797, 64397, 3339, 6347, 79901, 4928, 11329, 3340, 51421, 63893, 84925, 3156, 23075, 56913, 84942, 64121, 152503, 8543, 8874, 5364, 116496, 10906, 1593, 10092, 3351, 26003, 10090, 79095, 81855, 10725, 10169, 51762, 55920, 5048, 2317, 9887, 2771, 10278, 2273, 253461, 23326, 26056, 57140, 1441, 3839, 7317, 10491, 81539, 9371, 115557, 80153, 2782, 51283, 4628, 10749, 57406, …	160	5696	8425	1.11858	0.961154	0.11744	20.2657
GOTERM_CC_FAT	GO:0005938~cell cortex	9	5.625	0.000575286	55770, 4082, 832, 2760, 6711, 4628, 5048, 2317, 1499	127	93	6172	4.70307	0.127491	0.127491	0.738543
GOTERM_CC_FAT	GO:0005635~nuclear envelope	10	6.25	0.00174775	4928, 10527, 3839, 5742, 4088, 5048, 9961, 89795, 4086, 23345	127	136	6172	3.57341	0.339381	0.129069	2.22818
UCSC_TFBS	CREL	35	21.875	0.0212934	1933, 57674, 3339, 79064, 64756, 80700, 4928, 51421, 253461, 63893, 11345, 64847, 7082, 23034, 63874, 6925, 9520, 6450, 64780, 152503, 1441, 3839, 2908, 5195, 2778, 5364, 79109, 10092, 4082, 81855, 2331, 84335, 7094, 10169, 10749	160	1277	8425	1.4432	0.977362	0.130903	23.2118
UCSC_TFBS	FREAC7	82	51.25	0.0222768	10894, 1933, 941, 801, 25797, 57674, 57534, 3476, 83440, 55588, 6827, 11194, 7798, 79901, 9491, 4928, 3340, 51421, 139221, 84925, 3156, 158471, 89795, 23034, 56913, 5328, 6925, 64121, 6645, 6450, 152503, 8543, 2908, 81848, 116496, 10906, 10092, 3351, 51479, 8727, 10090, 81855, 2331, 4088, 10725, 9961, 10169, 51762, 4086, 4681, 10971, 10527, 11107, 5048, 2317, 79064, 92689, 1499, 64756, 10278, 227…	160	3605	8425	1.19773	0.981033	0.132039	24.1532
UCSC_TFBS	IK1	66	41.25	0.0254628	1933, 801, 57674, 57534, 3339, 83440, 6347, 7798, 10540, 9491, 4928, 11329, 3340, 51421, 50487, 158471, 64847, 89795, 23034, 64780, 832, 5742, 9060, 3691, 5364, 1593, 10092, 3351, 4082, 51479, 8727, 90196, 4088, 10725, 10169, 51762, 51474, 4086, 10971, 5048, 2317, 91687, 1809, 64756, 2771, 10278, 5204, 2273, 253461, 23326, 55970, 5866, 63874, 26056, 55770, 3839, 6711, 5195, 1874, 79109, 23345, 10…	160	2802	8425	1.2403	0.989321	0.144898	27.1311
UCSC_TFBS	FOXD3	60	37.5	0.0273546	3628, 151636, 941, 6017, 801, 55588, 7798, 139221, 84925, 23075, 158471, 89795, 23034, 56913, 6925, 6450, 6645, 832, 64780, 152503, 8543, 2908, 81848, 116496, 9210, 6307, 4082, 51479, 10090, 4088, 10725, 51762, 51474, 4086, 55920, 10971, 11107, 5048, 2317, 1809, 92689, 2222, 2273, 253461, 55970, 7082, 134218, 9520, 55770, 29966, 54741, 6711, 5195, 81539, 79109, 23345, 10640, 80153, 23760, 4628	160	2510	8425	1.25872	0.992414	0.145695	28.848
UCSC_TFBS	YY1	121	75.625	0.0270636	10894, 6017, 801, 57674, 25797, 64397, 3339, 10540, 4928, 3340, 51421, 63893, 84925, 3156, 23075, 56913, 64121, 152503, 8543, 8874, 5742, 3691, 81848, 5364, 116496, 10906, 1593, 10092, 3351, 26003, 8727, 10090, 79095, 81855, 84335, 10725, 10169, 55920, 10527, 5048, 2317, 9887, 2771, 10278, 2273, 253461, 11345, 23326, 26056, 26270, 29966, 1441, 7317, 10491, 81539, 2778, 9371, 115557, 2782, 51283, …	160	5748	8425	1.10846	0.992004	0.148675	28.5863
UCSC_TFBS	STAT1	74	46.25	0.031726	10894, 801, 25797, 57674, 57534, 3339, 3476, 55588, 6827, 11194, 7798, 23207, 10540, 4928, 81669, 11329, 3340, 63893, 3156, 158471, 64847, 89795, 23034, 6925, 64121, 64780, 832, 152503, 8543, 8874, 9060, 3691, 81848, 5364, 116496, 1593, 10090, 90196, 2331, 84335, 4088, 11230, 401152, 10725, 9961, 10169, 51762, 55920, 2317, 2771, 2222, 2273, 253461, 11345, 7082, 5866, 134218, 9520, 29966, 54741, 1…	160	3240	8425	1.20264	0.996567	0.149663	32.6742
UCSC_TFBS	PAX3	80	50	0.0309687	10894, 6017, 801, 57674, 3339, 3476, 55588, 6827, 80700, 9491, 4928, 11329, 51421, 50487, 63893, 9493, 3156, 158471, 64847, 23034, 6925, 64121, 84942, 3712, 152503, 2908, 9060, 3691, 81848, 5364, 116496, 1593, 9210, 10092, 51479, 8727, 10090, 79095, 81855, 84335, 4088, 11230, 10725, 9961, 64714, 10527, 5048, 2317, 91687, 1809, 2771, 10278, 2273, 55970, 23326, 7082, 5866, 134218, 9520, 26056, 5577…	160	3547	8425	1.18762	0.99606	0.150276	32.0252
UCSC_TFBS	PAX2	103	64.375	0.0328051	801, 64397, 3339, 57674, 3476, 10540, 4928, 11329, 3340, 51421, 63893, 3156, 23075, 3712, 152503, 8543, 8874, 5742, 3691, 81848, 116496, 10906, 1593, 10090, 26003, 90196, 2331, 84335, 10725, 10169, 64714, 10527, 2317, 5048, 9887, 2771, 10278, 2273, 253461, 11345, 63874, 26056, 26270, 5899, 3839, 7317, 10491, 81539, 2778, 9371, 115557, 80153, 4628, 10749, 3628, 57534, 83440, 55588, 6827, 11194, 23…	160	4778	8425	1.13512	0.997179	0.150468	33.5892
GOTERM_CC_FAT	GO:0005886~plasma membrane	49	30.625	0.00140633	10894, 941, 1146, 801, 57534, 79901, 81669, 51421, 50487, 23075, 23034, 3105, 5328, 6645, 152503, 5742, 8874, 81848, 3691, 5364, 3351, 6307, 8727, 2760, 4088, 51762, 51474, 10267, 1809, 1499, 2771, 55970, 7082, 29966, 54741, 5899, 1441, 4179, 6711, 5195, 81539, 2778, 79109, 23345, 2782, 55823, 7094, 4628, 51283	127	1590	6172	1.49769	0.283613	0.153604	1.79654
UCSC_TFBS	AML1	128	80	0.0308572	10894, 941, 6017, 801, 57674, 64397, 3339, 3476, 6347, 10540, 4928, 11329, 3340, 63893, 84925, 23075, 56913, 3712, 152503, 8543, 8874, 5742, 3691, 81848, 5364, 116496, 10906, 1593, 10092, 3351, 8727, 10090, 81855, 2331, 84335, 10725, 10169, 51762, 64714, 55920, 10527, 5048, 2317, 9887, 2771, 10278, 84886, 2273, 253461, 11345, 23326, 63874, 29966, 54741, 1441, 3839, 7317, 81539, 9371, 115557, 8015…	160	6166	8425	1.09309	0.99598	0.15394	31.9292
UCSC_TFBS	SRY	73	45.625	0.0304893	941, 6017, 801, 3339, 57534, 3476, 83440, 55588, 6827, 10540, 81669, 51421, 139221, 158471, 89795, 23034, 56913, 6925, 64121, 832, 8543, 2908, 9060, 3691, 81848, 5364, 116496, 1593, 51479, 8727, 10090, 79095, 2331, 4088, 401152, 10725, 10169, 51762, 85437, 4086, 10527, 11107, 5048, 2317, 10362, 9887, 1809, 92689, 1499, 64756, 5204, 10278, 2222, 2273, 253461, 11345, 7082, 134218, 9520, 55770, 2996…	160	3183	8425	1.20764	0.995702	0.156589	31.6114
UCSC_TFBS	LHX3	61	38.125	0.038876	1933, 57534, 3476, 11194, 7798, 4928, 139221, 84925, 158471, 89795, 23034, 56913, 6925, 6450, 6645, 832, 152503, 8543, 2908, 9060, 81848, 116496, 10092, 3351, 4082, 51479, 10090, 2331, 4088, 10725, 51762, 85437, 51474, 4086, 11107, 5048, 2317, 9887, 1499, 92689, 2771, 253461, 55970, 7084, 7082, 134218, 26056, 55770, 29966, 54741, 6711, 5195, 81539, 2778, 79109, 23345, 10640, 23760, 4628, 51283, 5…	160	2607	8425	1.23208	0.999069	0.163845	38.5274
UCSC_TFBS	HNF1	92	57.5	0.0400858	3628, 1933, 1146, 801, 25797, 57674, 3339, 57534, 3281, 3476, 6347, 55588, 11194, 7798, 10540, 4928, 81669, 51421, 9493, 63893, 84925, 3156, 23075, 158471, 89795, 23034, 56913, 6925, 64121, 84942, 6450, 64780, 832, 152503, 8543, 5742, 2908, 9060, 81848, 5364, 116496, 3351, 6307, 4082, 51479, 10090, 81855, 2331, 4088, 10725, 9961, 51474, 4086, 4681, 10971, 10527, 11107, 2317, 9887, 1809, 79064, 92…	160	4217	8425	1.14877	0.999254	0.164738	39.4702
UCSC_TFBS	RP58	90	56.25	0.0442329	10894, 941, 6017, 801, 25797, 57674, 3339, 57534, 55588, 6827, 11194, 79901, 10540, 4928, 81669, 11329, 3340, 51421, 50487, 139221, 9493, 63893, 84925, 23075, 158471, 64847, 89795, 23034, 6925, 6645, 6450, 64780, 832, 152503, 8543, 5742, 2908, 81848, 5364, 9210, 3351, 4082, 51479, 10090, 90196, 81855, 4088, 10725, 9961, 10169, 51762, 4086, 64714, 4681, 10527, 10267, 11107, 5048, 2317, 91687, 9887…	160	4126	8425	1.14859	0.999652	0.165535	42.6021
UCSC_TFBS	MEIS1AHOXA9	63	39.375	0.0383681	10894, 1933, 57674, 23207, 10540, 4928, 139221, 9493, 3156, 158471, 64847, 89795, 23034, 56913, 5328, 6925, 64121, 152503, 8543, 8874, 2908, 3691, 116496, 4082, 51479, 8727, 10090, 84335, 2760, 4088, 10725, 11230, 9961, 10527, 5048, 9887, 79064, 1499, 64756, 2771, 5204, 2222, 2273, 253461, 55970, 7082, 63874, 134218, 9520, 55770, 54741, 6711, 5195, 81539, 1874, 79109, 23345, 10640, 55823, 80153, …	160	2706	8425	1.22592	0.998978	0.165735	38.1275
UCSC_TFBS	AP2REP	81	50.625	0.0374654	3628, 1933, 801, 57674, 3339, 83440, 55588, 6827, 11194, 7798, 23207, 10540, 9491, 4928, 81669, 3340, 50487, 9493, 63893, 3156, 158471, 64847, 89795, 23034, 6925, 3712, 152503, 8543, 2908, 9060, 81848, 5364, 116496, 10906, 3351, 79095, 81855, 84335, 4088, 9961, 10169, 9013, 64714, 10267, 11107, 5048, 2317, 1809, 79064, 1499, 64756, 2771, 10278, 5204, 2222, 2273, 253461, 11345, 55970, 23326, 7084,…	160	3627	8425	1.17595	0.998794	0.166097	37.411
UCSC_TFBS	TBP	59	36.875	0.0425401	1146, 6017, 801, 55588, 6827, 7798, 63893, 84925, 3156, 158471, 89795, 23034, 6925, 64121, 6645, 152503, 8543, 2908, 8874, 81848, 116496, 10092, 6307, 26003, 8727, 10090, 4088, 10725, 4086, 10527, 11107, 5048, 2317, 91687, 1809, 64756, 2273, 253461, 55970, 63874, 9520, 26056, 55770, 29966, 4179, 3839, 6711, 5195, 10491, 81539, 79109, 23345, 115557, 55823, 80153, 23760, 7094, 4628, 57406	160	2519	8425	1.23331	0.999524	0.166537	41.3422
UCSC_TFBS	RORA1	77	48.125	0.0439715	1933, 57674, 57534, 64397, 3476, 55588, 6827, 11194, 23207, 79901, 9491, 4928, 50487, 139221, 63893, 9493, 84925, 158471, 64847, 89795, 23034, 6925, 3712, 6645, 832, 8874, 2908, 81848, 5364, 116496, 10906, 6307, 3351, 4082, 10090, 79095, 84335, 4088, 9961, 9013, 64714, 10971, 10527, 11107, 2317, 9887, 1809, 2771, 10278, 2273, 253461, 7082, 5866, 134218, 9520, 26056, 26270, 29966, 6713, 1441, 4179…	160	3443	8425	1.17762	0.999635	0.168108	42.4092
UCSC_TFBS	MEIS1BHOXA9	85	53.125	0.0423071	3628, 151636, 801, 57674, 57534, 3339, 64397, 83440, 11194, 7798, 10540, 4928, 11329, 3340, 51421, 50487, 84925, 3156, 23075, 158471, 89795, 23034, 56913, 6925, 3712, 6645, 832, 152503, 8543, 2908, 9060, 3691, 116496, 10906, 1593, 9210, 10092, 4082, 26003, 10090, 4088, 11230, 10725, 51762, 51474, 10971, 10527, 11107, 5048, 2317, 91687, 9887, 79064, 92689, 2771, 2222, 84886, 2273, 253461, 11345, 5…	160	3855	8425	1.16103	0.999504	0.169365	41.1668
UCSC_TFBS	MZF1	87	54.375	0.051071	10894, 151636, 6017, 801, 57674, 3339, 64397, 83440, 6347, 55588, 6827, 11194, 7798, 23207, 10540, 9491, 3340, 51421, 50487, 139221, 9493, 63893, 158471, 64847, 89795, 3105, 23034, 6925, 6645, 6450, 832, 152503, 8543, 2908, 81848, 5364, 6307, 4082, 10090, 79095, 2760, 84335, 4088, 11230, 10725, 9961, 10169, 51474, 64714, 4681, 10971, 10527, 11107, 5048, 2317, 9887, 1809, 1499, 2771, 10278, 5204, …	160	3990	8425	1.14814	0.999902	0.178235	47.4431
UCSC_TFBS	EN1	91	56.875	0.0507826	151636, 1933, 6017, 1146, 801, 25797, 57534, 3281, 6827, 11194, 7798, 79901, 10540, 9491, 4928, 81669, 11329, 3340, 139221, 9493, 84925, 3156, 23075, 158471, 64847, 89795, 23034, 6925, 64121, 3712, 64780, 832, 152503, 8543, 8874, 2908, 9060, 3691, 81848, 5364, 9210, 51479, 4082, 10090, 79095, 81855, 4088, 11230, 10725, 9961, 51474, 4086, 10527, 10267, 11107, 5048, 2317, 9887, 79064, 92689, 1499, …	160	4201	8425	1.14061	0.999896	0.180783	47.2468
UCSC_TFBS	PPARA	95	59.375	0.0503752	1933, 151636, 1146, 57674, 3339, 57534, 3476, 55588, 11194, 7798, 23207, 79901, 10540, 9491, 4928, 3340, 51421, 50487, 63893, 3156, 158471, 64847, 89795, 23034, 56913, 5328, 6925, 6645, 64780, 832, 152503, 8543, 5742, 2908, 3691, 81848, 5364, 116496, 1593, 10092, 3351, 51479, 10090, 79095, 81855, 2760, 84335, 4088, 11230, 10725, 9961, 10169, 51474, 64714, 4681, 5048, 2317, 10362, 1809, 79064, 926…	160	4413	8425	1.13355	0.999888	0.183035	46.9683
UCSC_TFBS	FOXO1	71	44.375	0.0548341	10894, 151636, 941, 1146, 801, 3339, 57534, 3476, 55588, 6827, 4928, 11329, 63893, 9493, 3156, 158471, 64847, 89795, 23034, 5328, 6925, 64121, 152503, 8543, 8874, 2908, 5742, 116496, 10906, 9210, 4082, 51479, 26003, 8727, 10090, 79095, 81855, 4088, 10725, 10169, 9013, 4086, 11107, 2317, 9887, 1809, 79064, 1499, 2771, 10278, 2222, 2273, 55970, 7082, 55770, 54741, 3839, 4179, 6711, 5195, 81539, 277…	160	3167	8425	1.18048	0.999951	0.186802	49.9443
UCSC_TFBS	ROAZ	81	50.625	0.0565304	6017, 801, 25797, 57674, 3339, 57534, 3476, 55588, 6827, 11194, 7798, 80700, 10540, 9491, 4928, 11329, 3340, 51421, 50487, 9493, 63893, 158471, 64847, 3105, 23034, 5328, 6925, 3712, 64780, 832, 152503, 5742, 2908, 3691, 5364, 1593, 9210, 6307, 4082, 51479, 90196, 81855, 84335, 10725, 9961, 9013, 55920, 64714, 10971, 10527, 5048, 2317, 9887, 79064, 64756, 2771, 5204, 10278, 2273, 55970, 5866, 6387…	160	3691	8425	1.15556	0.999964	0.188615	51.0357
UCSC_TFBS	IRF1	46	28.75	0.0594303	10971, 10527, 10267, 11107, 57534, 25797, 3476, 5048, 83440, 2317, 1809, 23207, 92689, 10278, 11329, 51421, 253461, 9493, 23075, 64847, 7082, 89795, 23034, 6925, 55770, 152503, 1441, 2908, 6711, 7317, 5195, 9060, 2778, 116496, 23345, 115557, 10640, 10092, 3351, 10090, 23760, 4088, 10725, 51762, 4628, 57406	160	1919	8425	1.26221	0.999979	0.193998	52.8508
UCSC_TFBS	OCT	77	48.125	0.0653403	1933, 6017, 57534, 7798, 81669, 11329, 51421, 63893, 9493, 3156, 158471, 64847, 89795, 23034, 6925, 64121, 6645, 832, 8543, 8874, 2908, 9060, 3691, 116496, 3351, 4082, 51479, 8727, 10090, 4088, 10725, 51762, 51474, 4086, 4681, 10971, 10527, 11107, 5048, 2317, 91687, 9887, 1809, 92689, 64756, 2771, 10278, 2273, 253461, 55970, 7084, 7082, 63874, 55770, 26270, 29966, 3839, 6711, 5195, 7317, 81539, 2…	160	3506	8425	1.15646	0.999993	0.200999	56.3603
UCSC_TFBS	NCX	78	48.75	0.0629788	801, 25797, 57674, 57534, 64397, 55588, 6827, 11194, 23207, 10540, 9491, 4928, 81669, 11329, 3340, 50487, 63893, 9493, 84925, 23075, 158471, 89795, 23034, 56913, 6925, 64121, 3712, 64780, 832, 152503, 8543, 8874, 2908, 3691, 5364, 116496, 1593, 51479, 10090, 79095, 84335, 4088, 10725, 11230, 10169, 9013, 51474, 4086, 64714, 55920, 11107, 5048, 2317, 10362, 9887, 1809, 79064, 92689, 2771, 10278, 2…	160	3552	8425	1.1563	0.999989	0.201072	54.9878
UCSC_TFBS	CREBP1	82	51.25	0.0648277	3628, 1933, 801, 25797, 57674, 3339, 57534, 55588, 11194, 23207, 79901, 10540, 9491, 4928, 81669, 11329, 3340, 51421, 63893, 3156, 23075, 158471, 89795, 23034, 56913, 5328, 6925, 64121, 3712, 6645, 64780, 832, 8543, 2908, 9060, 3691, 10906, 1593, 10092, 3351, 51479, 10090, 90196, 81855, 4088, 11230, 401152, 10725, 10169, 4086, 55920, 4681, 10971, 10527, 5048, 2317, 9887, 79064, 92689, 1499, 2771,…	160	3766	8425	1.14652	0.999992	0.202961	56.0657
GOTERM_CC_FAT	GO:0009898~internal side of plasma membrane	11	6.875	0.00585921	55823, 5899, 2760, 6711, 7094, 55970, 5195, 51762, 81848, 7082, 23345	127	193	6172	2.76986	0.751601	0.207149	7.29048
UCSC_TFBS	GATA2	64	40	0.071828	801, 3339, 10540, 9491, 81669, 11329, 3340, 63893, 3156, 158471, 64847, 89795, 23034, 6925, 6645, 832, 8543, 81848, 5364, 116496, 10906, 4082, 8727, 10090, 2331, 81855, 84335, 4088, 9961, 9013, 51474, 64714, 10971, 5048, 2317, 10362, 79064, 92689, 2771, 2222, 84886, 253461, 7082, 5866, 134218, 29966, 54741, 1441, 3839, 6711, 5195, 7317, 10491, 81539, 1874, 2778, 23345, 9371, 115557, 55823, 80153,…	160	2851	8425	1.18204	0.999998	0.208846	59.9354
UCSC_TFBS	GRE	84	52.5	0.0707748	1933, 1146, 25797, 57674, 3339, 64397, 11194, 7798, 23207, 80700, 10540, 9491, 4928, 11329, 3340, 51421, 50487, 9493, 63893, 84925, 3156, 23075, 158471, 64847, 89795, 23034, 6925, 64780, 152503, 8543, 8874, 5742, 9060, 3691, 5364, 10906, 6307, 4082, 51479, 81855, 4088, 10725, 9961, 10169, 51762, 4086, 64714, 10527, 10267, 5048, 2317, 9887, 1809, 79064, 64756, 5204, 2222, 253461, 11345, 23326, 708…	160	3886	8425	1.13822	0.999998	0.209345	59.3739
UCSC_TFBS	NFKAPPAB	64	40	0.0705067	941, 3339, 57674, 6347, 55588, 6827, 11194, 7798, 23207, 10540, 50487, 23075, 64847, 89795, 23034, 5328, 6925, 64121, 6450, 64780, 152503, 8543, 8874, 2908, 5742, 9060, 3691, 5364, 116496, 10906, 10090, 90196, 84335, 2760, 10725, 11230, 10169, 51474, 4681, 5048, 9887, 91687, 1809, 79064, 1499, 92689, 2771, 10278, 2273, 55970, 5866, 63874, 26056, 29966, 6711, 7317, 81539, 1874, 2778, 79109, 23345,…	160	2848	8425	1.18329	0.999997	0.212036	59.2299
SMART	SM00033:CH	6	3.75	0.00287788	64780, 8874, 6711, 2317, 89795, 23345	81	51	4108	5.96659	0.215015	0.215015	3.04616
UCSC_TFBS	GATA	76	47.5	0.0757885	801, 57534, 3339, 6347, 6827, 11194, 4928, 81669, 51421, 50487, 9493, 3156, 23075, 158471, 64847, 89795, 23034, 6925, 3712, 6645, 832, 152503, 8543, 5742, 2908, 81848, 5364, 116496, 9210, 6307, 3351, 4082, 51479, 8727, 10090, 4088, 10725, 51762, 85437, 51474, 10527, 11107, 5048, 91687, 1809, 1499, 64756, 10278, 2222, 2273, 253461, 55970, 23326, 7082, 5866, 63874, 134218, 9520, 55770, 4179, 6711, …	160	3479	8425	1.15029	0.999999	0.216008	61.9835
UCSC_TFBS	E47	101	63.125	0.0784403	6017, 801, 25797, 64397, 3339, 57674, 6347, 10540, 4928, 11329, 51421, 63893, 56913, 3712, 8543, 8874, 3691, 81848, 5364, 116496, 10906, 1593, 3351, 10090, 8727, 79095, 2331, 81855, 84335, 10725, 51762, 64714, 55920, 2317, 5048, 9887, 2771, 10278, 2273, 253461, 23326, 26056, 26270, 4179, 7317, 2778, 9371, 115557, 80153, 2782, 4628, 10749, 57406, 1933, 1146, 57534, 83440, 55588, 6827, 11194, 7798,…	160	4810	8425	1.10567	0.999999	0.219546	63.3006
GOTERM_CC_FAT	GO:0030426~growth cone	5	3.125	0.00531388	8874, 4628, 5048, 1809, 10540	127	35	6172	6.94263	0.717125	0.223182	6.63323
GOTERM_CC_FAT	GO:0030427~site of polarized growth	5	3.125	0.00531388	8874, 4628, 5048, 1809, 10540	127	35	6172	6.94263	0.717125	0.223182	6.63323
GOTERM_CC_FAT	GO:0042995~cell projection	17	10.625	0.00442265	832, 29966, 8874, 5048, 81539, 2778, 81848, 1809, 1499, 79901, 10540, 10092, 2782, 7094, 4628, 23075, 23034	127	381	6172	2.16843	0.650234	0.230968	5.54984
UCSC_TFBS	EVI1	129	80.625	0.0860146	941, 801, 57674, 25797, 64397, 3339, 3476, 3281, 79901, 10540, 4928, 11329, 3340, 51421, 63893, 84925, 3156, 23075, 56913, 84942, 64121, 152503, 8874, 5742, 8543, 3691, 81848, 116496, 3351, 10092, 26003, 8727, 10090, 90196, 81855, 2331, 2760, 10725, 10169, 51762, 55920, 64714, 10527, 5048, 2317, 9887, 2771, 10278, 2273, 253461, 11345, 26056, 26270, 29966, 5899, 3839, 4179, 7317, 81539, 2778, 9371…	160	6372	8425	1.06602	1	0.231893	66.8353
UCSC_TFBS	PAX4	127	79.375	0.0888091	801, 25797, 64397, 3339, 3476, 6347, 10540, 4928, 11329, 3340, 63893, 84925, 3156, 23075, 56913, 3712, 64121, 152503, 8874, 5742, 8543, 3691, 81848, 5364, 116496, 10906, 10092, 3351, 8727, 10090, 79095, 90196, 81855, 2331, 2760, 84335, 10725, 10169, 51762, 64714, 55920, 10527, 5048, 2317, 9887, 2771, 10278, 84886, 2273, 253461, 11345, 23326, 26270, 5899, 54741, 1441, 3839, 7317, 10491, 81539, 277…	160	6264	8425	1.06758	1	0.232033	68.0584
UCSC_TFBS	AP1	100	62.5	0.0876783	10894, 941, 6017, 801, 3339, 57674, 3476, 10540, 4928, 3340, 51421, 63893, 84925, 23075, 56913, 84942, 3712, 64121, 8543, 8874, 5742, 3691, 5364, 116496, 10906, 3351, 10090, 8727, 79095, 81855, 84335, 10725, 51762, 55920, 10527, 2317, 9887, 2771, 10278, 84886, 2273, 253461, 11345, 63874, 26056, 29966, 1441, 4179, 7317, 2778, 80153, 2782, 4628, 10749, 57406, 3628, 151636, 1146, 57534, 83440, 55588…	160	4776	8425	1.10252	1	0.232608	67.5685
UCSC_TFBS	OLF1	79	49.375	0.0905402	6017, 1146, 801, 3339, 3476, 83440, 55588, 6827, 11194, 23207, 10540, 9491, 81669, 51421, 63893, 9493, 23075, 158471, 64847, 5328, 6925, 84942, 64121, 3712, 6645, 64780, 152503, 8543, 9060, 3691, 5364, 10092, 3351, 81855, 84335, 4088, 11230, 9961, 10169, 9013, 85437, 64714, 4681, 55920, 10971, 10527, 10267, 5048, 2317, 10362, 1809, 64756, 2771, 10278, 84886, 2273, 11345, 7084, 7082, 5866, 9520, 5…	160	3667	8425	1.1344	1	0.232894	68.7951
UCSC_TFBS	TCF11	87	54.375	0.0920164	10894, 151636, 1933, 6017, 1146, 25797, 57674, 3339, 57534, 83440, 55588, 11194, 7798, 23207, 10540, 9491, 4928, 11329, 50487, 9493, 63893, 23075, 158471, 64847, 89795, 23034, 56913, 6925, 64121, 84942, 6450, 832, 8543, 2908, 3691, 81848, 5364, 10092, 6307, 51479, 4082, 26003, 10090, 81855, 2331, 84335, 4088, 11230, 10725, 9961, 10169, 51762, 51474, 64714, 10527, 11107, 91687, 9887, 1809, 79064, …	160	4091	8425	1.1198	1	0.233143	69.411
UCSC_TFBS	NFKB	86	53.75	0.0856204	941, 6017, 801, 3339, 83440, 6347, 55588, 6827, 11194, 7798, 23207, 10540, 9491, 4928, 50487, 63893, 64847, 89795, 23034, 6925, 64121, 6645, 6450, 152503, 8543, 5742, 2908, 9060, 3691, 81848, 116496, 1593, 10092, 3351, 4082, 51479, 26003, 8727, 10090, 79095, 90196, 81855, 84335, 4088, 11230, 10725, 9961, 51762, 9013, 51474, 55920, 64714, 2317, 91687, 9887, 1809, 79064, 92689, 1499, 64756, 2771, 1…	160	4025	8425	1.12508	1	0.234336	66.6594
UCSC_TFBS	TGIF	72	45	0.0940249	10894, 941, 1146, 801, 3339, 57534, 64397, 3476, 83440, 55588, 11194, 7798, 23207, 10540, 9491, 4928, 51421, 63893, 3156, 158471, 89795, 23034, 5328, 6925, 64121, 84942, 64780, 832, 152503, 8543, 2908, 5742, 3691, 81848, 116496, 10906, 10092, 51479, 26003, 10090, 90196, 10725, 4086, 4681, 55920, 10267, 11107, 5048, 2317, 9887, 1809, 79064, 92689, 64756, 2771, 7082, 55770, 3839, 6711, 5195, 7317, …	160	3309	8425	1.14574	1	0.234608	70.2311
UCSC_TFBS	RFX1	102	63.75	0.0989161	10894, 6017, 801, 25797, 3339, 57674, 3476, 3281, 10540, 3340, 51421, 63893, 84925, 3156, 23075, 84942, 64121, 152503, 8543, 8874, 5742, 3691, 81848, 5364, 116496, 1593, 10092, 3351, 10090, 26003, 90196, 2331, 81855, 84335, 10725, 10169, 55920, 2317, 5048, 9887, 2771, 10278, 84886, 2273, 253461, 11345, 23326, 63874, 26056, 5899, 1441, 3839, 7317, 2778, 115557, 80153, 4628, 10749, 1933, 57534, 834…	160	4906	8425	1.09477	1	0.242515	72.1444
GOTERM_CC_FAT	GO:0015629~actin cytoskeleton	10	6.25	0.0106389	10092, 4082, 832, 55823, 8727, 6711, 4628, 2317, 51474, 10540	127	179	6172	2.715	0.920732	0.245468	12.8711
GOTERM_CC_FAT	GO:0019897~extrinsic to plasma membrane	4	2.5	0.012294	2782, 55970, 2778, 1499	127	24	6172	8.09974	0.946695	0.254107	14.7302
GOTERM_CC_FAT	GO:0005856~cytoskeleton	25	15.625	0.00893366	55920, 801, 2317, 5048, 3476, 1809, 1499, 80700, 10540, 5204, 9493, 6645, 832, 64780, 6711, 23345, 9371, 10092, 4082, 8727, 55823, 7094, 4628, 10749, 51474	127	714	6172	1.70163	0.880781	0.262012	10.9167
GOTERM_CC_FAT	GO:0044459~plasma membrane part	33	20.625	0.0103806	10894, 10267, 941, 1146, 1499, 79901, 81669, 51421, 55970, 7082, 3105, 23034, 6645, 5899, 54741, 1441, 4179, 6711, 8874, 5195, 3691, 81848, 2778, 5364, 23345, 3351, 55823, 2782, 2760, 7094, 51283, 51762, 51474	127	1050	6172	1.52738	0.915674	0.265917	12.5777
GOTERM_CC_FAT	GO:0044430~cytoskeletal part	18	11.25	0.0148931	55920, 6645, 64780, 832, 801, 6711, 5048, 1499, 9371, 80700, 10540, 10092, 4082, 55823, 9493, 4628, 10749, 51474	127	472	6172	1.85333	0.971453	0.276238	17.5759
GOTERM_CC_FAT	GO:0005834~heterotrimeric G-protein complex	3	1.875	0.0238718	2782, 55970, 2778	127	12	6172	12.1496	0.996741	0.335697	26.7462
GOTERM_CC_FAT	GO:0000267~cell fraction	21	13.125	0.0262353	10894, 10971, 6645, 10527, 6713, 6017, 5742, 64397, 5048, 81539, 2778, 11194, 1499, 2739, 2771, 2222, 3156, 11345, 51762, 51283, 23034	127	622	6172	1.64078	0.998165	0.342987	28.9985
GOTERM_CC_FAT	GO:0005626~insoluble fraction	17	10.625	0.0288734	10894, 6645, 6713, 5742, 64397, 5048, 81539, 2778, 11194, 1499, 2771, 2222, 3156, 11345, 51762, 51283, 23034	127	470	6172	1.75782	0.999035	0.352077	31.4369
GOTERM_CC_FAT	GO:0019898~extrinsic to membrane	12	7.5	0.0237278	26056, 6645, 51479, 29966, 2782, 8727, 5742, 55970, 2778, 79109, 1499, 10540	127	274	6172	2.1284	0.996625	0.354539	26.6069
GOTERM_CC_FAT	GO:0005874~microtubule	8	5	0.0312238	55920, 6645, 801, 9493, 5048, 10749, 10540, 9371	127	148	6172	2.62694	0.999457	0.357403	33.5441
SP_PIR_KEYWORDS	cytoplasm	53	33.125	0.00337764	151636, 6017, 801, 57534, 3476, 23207, 10540, 80700, 11329, 9493, 23075, 158471, 23034, 64121, 6645, 832, 64780, 152503, 2908, 81848, 116496, 10092, 4082, 51479, 8727, 84335, 4088, 9961, 51474, 4086, 55920, 10971, 10527, 2317, 5048, 9887, 1809, 1499, 92689, 2273, 9520, 26056, 29966, 26270, 3839, 6711, 23345, 115557, 10640, 80153, 27247, 23760, 7094	160	1952	8445	1.4331	0.593419	0.362363	4.34113
GOTERM_CC_FAT	GO:0012505~endomembrane system	18	11.25	0.0235472	10527, 6713, 3839, 5742, 5048, 2778, 23345, 6307, 4928, 2222, 90196, 3156, 4088, 11345, 9961, 89795, 4086, 3105	127	497	6172	1.7601	0.996473	0.375385	26.4318
GOTERM_CC_FAT	GO:0031252~cell leading edge	6	3.75	0.0393592	832, 7094, 5048, 23075, 2778, 1499	127	92	6172	3.16946	0.999926	0.394001	40.385
GOTERM_CC_FAT	GO:0005624~membrane fraction	16	10	0.0391492	10894, 6645, 6713, 5742, 64397, 5048, 81539, 2778, 11194, 1499, 2771, 2222, 3156, 11345, 51283, 23034	127	449	6172	1.73179	0.999922	0.408933	40.217
GOTERM_CC_FAT	GO:0043005~neuron projection	9	5.625	0.044267	29966, 8874, 4628, 5048, 81539, 1809, 23034, 1499, 10540	127	194	6172	2.25457	0.999978	0.415226	44.1915
GOTERM_CC_FAT	GO:0030017~sarcomere	5	3.125	0.0495659	115557, 6711, 2317, 23345, 1499	127	68	6172	3.57341	0.999994	0.436578	48.0487
GOTERM_CC_FAT	GO:0015630~microtubule cytoskeleton	12	7.5	0.0520971	55920, 6645, 4082, 801, 9493, 4628, 5048, 10749, 1499, 80700, 10540, 9371	127	311	6172	1.87518	0.999997	0.438069	49.8031
SP_PIR_KEYWORDS	actin-binding	9	5.625	0.00881735	10092, 6645, 4082, 832, 6711, 4628, 2317, 51474, 23345	160	155	8445	3.06472	0.905184	0.445093	10.9682
SP_PIR_KEYWORDS	phosphoprotein	96	60	0.00792747	10894, 3628, 1933, 151636, 1146, 801, 57674, 64397, 3476, 7798, 23207, 80700, 79901, 10540, 9491, 4928, 81669, 11329, 51421, 50487, 139221, 9493, 63893, 23075, 158471, 89795, 3105, 23034, 56913, 5328, 6925, 64121, 6645, 64780, 832, 152503, 8874, 2908, 3691, 81848, 5364, 116496, 10906, 9210, 3351, 4082, 26003, 8727, 79095, 84335, 4088, 9961, 51762, 9013, 85437, 51474, 4086, 55920, 10971, 10527, 50…	160	4221	8445	1.20043	0.879621	0.506239	9.91391
GOTERM_CC_FAT	GO:0000775~chromosome, centromeric region	5	3.125	0.069109	55920, 4928, 5048, 91687, 10540	127	76	6172	3.19726	1	0.506967	60.2477
GOTERM_CC_FAT	GO:0030016~myofibril	5	3.125	0.066476	115557, 6711, 2317, 23345, 1499	127	75	6172	3.2399	1	0.507776	58.7747
SP_PIR_KEYWORDS	cell projection	7	4.375	0.0135274	10092, 7094, 23075, 2778, 81848, 1809, 23034	160	104	8445	3.55258	0.973293	0.515467	16.3609
GOTERM_CC_FAT	GO:0031965~nuclear membrane	4	2.5	0.0853422	4088, 5048, 89795, 4086	127	51	6172	3.81164	1	0.530017	68.3085
GOTERM_CC_FAT	GO:0043292~contractile fiber	5	3.125	0.0830657	115557, 6711, 2317, 23345, 1499	127	81	6172	2.9999	1	0.532896	67.2773
GOTERM_CC_FAT	GO:0044449~contractile fiber part	5	3.125	0.0773263	115557, 6711, 2317, 23345, 1499	127	79	6172	3.07585	1	0.53371	64.5384
GOTERM_CC_FAT	GO:0044448~cell cortex part	4	2.5	0.0814847	55770, 832, 2760, 6711	127	50	6172	3.88787	1	0.539194	66.543
GOTERM_CC_FAT	GO:0005643~nuclear pore	4	2.5	0.093286	4928, 10527, 3839, 9961	127	53	6172	3.66781	1	0.55081	71.6768
GOTERM_CC_FAT	GO:0031967~organelle envelope	14	8.75	0.0999499	26056, 10527, 3839, 5742, 5048, 11194, 23345, 1593, 4928, 4088, 9961, 7084, 89795, 4086	127	431	6172	1.5786	1	0.552944	74.2443
GOTERM_CC_FAT	GO:0016323~basolateral plasma membrane	6	3.75	0.0981407	8874, 7094, 3691, 7082, 51474, 1499	127	120	6172	2.42992	1	0.557823	73.5693
SP_PIR_KEYWORDS	chondroitin sulfate proteoglycan	3	1.875	0.0239804	2331, 3339, 3691	160	13	8445	12.1803	0.99843	0.60242	27.2688
SP_PIR_KEYWORDS	microtubule	7	4.375	0.0274237	55920, 6645, 9493, 5048, 10749, 10540, 9371	160	122	8445	3.02843	0.999387	0.6033	30.5637
INTERPRO	IPR001715:Calponin-like actin-binding	6	3.75	0.00258951	64780, 8874, 6711, 2317, 89795, 23345	147	51	7752	6.20408	0.619831	0.619831	3.51644
SP_PIR_KEYWORDS	protein transport	13	8.125	0.0217135	26056, 10527, 55770, 3839, 5195, 10640, 4928, 55823, 90196, 11230, 11345, 51762, 9961	160	330	8445	2.07926	0.997089	0.622142	25.0215
BIOCARTA	h_gcrPathway:Corticosteroids and cardioprotection	3	1.875	0.0153624	2782, 2908, 2778	18	11	941	14.2576	0.628731	0.628731	14.5534
SP_PIR_KEYWORDS	sterol biosynthesis	3	1.875	0.0536289	6307, 2222, 3156	160	20	8445	7.91719	1	0.649113	51.4732
SP_PIR_KEYWORDS	transport	25	15.625	0.0590841	10894, 10527, 10267, 6017, 1146, 5048, 11194, 79901, 4928, 84925, 11345, 26056, 55770, 3839, 5195, 81539, 115557, 10640, 55823, 90196, 23760, 81855, 11230, 51762, 9961	160	917	8445	1.43897	1	0.6604	55.017
SP_PIR_KEYWORDS	heterotrimer	3	1.875	0.0636398	2771, 2782, 2778	160	22	8445	7.19744	1	0.66485	57.7917
SP_PIR_KEYWORDS	signal transduction	3	1.875	0.0488561	2771, 2782, 2778	160	19	8445	8.33388	0.999998	0.670548	48.1628
SP_PIR_KEYWORDS	thiolester bond	3	1.875	0.068863	3351, 2771, 2778	160	23	8445	6.88451	1	0.672543	60.778
SP_PIR_KEYWORDS	acetylation	45	28.125	0.053377	55920, 10971, 10527, 1933, 6017, 801, 57674, 3476, 5048, 2317, 55588, 7798, 10540, 4928, 9491, 81669, 5204, 11329, 84886, 11345, 55970, 23326, 3712, 9520, 55770, 832, 3839, 6711, 7317, 5195, 1874, 79109, 2739, 10906, 1593, 51479, 2782, 23760, 4088, 7094, 9961, 51762, 4628, 10169, 4086	160	1860	8445	1.27697	1	0.674504	51.3034
SP_PIR_KEYWORDS	transmembrane protein	12	7.5	0.0735969	1593, 3351, 81669, 2222, 3340, 941, 1146, 1441, 3339, 81539, 3691, 3105	160	357	8445	1.77416	1	0.67687	63.3146
SP_PIR_KEYWORDS	membrane protein	4	2.5	0.0775625	6711, 3156, 7082, 3105	160	53	8445	3.98349	1	0.677063	65.322
SP_PIR_KEYWORDS	membrane	60	37.5	0.086077	10894, 941, 1146, 57534, 11194, 10540, 79901, 4928, 81669, 3340, 50487, 84925, 3156, 23075, 89795, 3105, 56913, 6645, 5742, 3691, 81848, 5364, 1593, 6307, 3351, 4082, 51479, 26003, 8727, 10090, 90196, 81855, 401152, 11230, 51762, 10267, 5048, 79064, 2222, 55970, 7082, 26056, 29966, 54741, 5899, 1441, 6713, 4179, 6711, 5195, 81539, 2778, 79109, 23345, 115557, 199964, 55823, 7094, 51283, 57406	160	2683	8445	1.18035	1	0.697937	69.2939
SP_PIR_KEYWORDS	calmodulin-binding	5	3.125	0.0484231	6645, 4082, 29966, 6711, 4628	160	73	8445	3.61515	0.999998	0.698884	47.8524
SP_PIR_KEYWORDS	coiled coil	26	16.25	0.0451013	57534, 5048, 10362, 7798, 92689, 10540, 51421, 9493, 63893, 23075, 89795, 5866, 64780, 55770, 29966, 2778, 5364, 23345, 9371, 10640, 55823, 79095, 10169, 4628, 10749, 80304	160	937	8445	1.46458	0.999995	0.707002	45.4134
SP_PIR_KEYWORDS	LIM domain	4	2.5	0.0414507	64780, 2273, 8543, 51474	160	41	8445	5.14939	0.999987	0.713843	42.6116
SP_PIR_KEYWORDS	Steroid biosynthesis	3	1.875	0.0968786	6307, 2222, 3156	160	28	8445	5.65513	1	0.724925	73.7281
SMART	SM00129:KISc	3	1.875	0.0517079	9493, 10749, 9371	81	19	4108	8.0078	0.988435	0.773859	43.4412
SMART	SM00429:IPT	3	1.875	0.0517079	55770, 10725, 5364	81	19	4108	8.0078	0.988435	0.773859	43.4412
BIOCARTA	h_bArrestinPathway:???-arrestins in GPCR Desensitization	2	1.25	0.0704381	2782, 2778	18	4	941	26.1389	0.990671	0.789491	52.3856
BIOCARTA	h_chrebpPathway:ChREBP regulation by carbohydrates and cAMP	2	1.25	0.0704381	2782, 2778	18	4	941	26.1389	0.990671	0.789491	52.3856
SMART	SM00524:DWB	2	1.25	0.0756775	4088, 4086	81	4	4108	25.358	0.998654	0.808445	57.0311
BIOCARTA	h_raccPathway:Ion Channels and Their Functional Role in Vascular Endothelium	2	1.25	0.0532801	2782, 2778	18	3	941	34.8519	0.969927	0.826584	42.6632
BIOCARTA	h_gsPathway:Activation of cAMP-dependent protein kinase, PKA	2	1.25	0.0532801	2782, 2778	18	3	941	34.8519	0.969927	0.826584	42.6632
BIOCARTA	h_agpcrPathway:Attenuation of GPCR Signaling	2	1.25	0.0532801	2782, 2778	18	3	941	34.8519	0.969927	0.826584	42.6632
KEGG_PATHWAY	hsa00100:Steroid biosynthesis	3	1.875	0.0206426	6307, 2222, 6713	59	11	2795	12.9199	0.859242	0.859242	20.4526
SMART	SM00132:LIM	4	2.5	0.0474138	64780, 2273, 8543, 51474	81	42	4108	4.8301	0.983097	0.869989	40.6307
GOTERM_MF_FAT	GO:0003779~actin binding	10	6.25	0.0198006	10092, 6645, 4082, 832, 6711, 7094, 4628, 2317, 51474, 23345	123	206	6200	2.44692	0.998719	0.891383	23.7765
GOTERM_MF_FAT	GO:0019904~protein domain specific binding	10	6.25	0.0161558	10971, 6450, 64780, 10278, 29966, 801, 7094, 64397, 1874, 7082	123	199	6200	2.53299	0.99559	0.93359	19.8375
UP_TISSUE	Epithelium	43	26.875	0.0204508	55920, 1933, 64397, 57674, 2317, 9887, 7798, 1809, 79901, 1499, 4928, 81669, 253461, 9493, 55970, 158471, 7082, 134218, 26056, 6645, 55770, 64780, 29966, 3839, 8874, 6711, 7317, 5195, 81539, 3691, 79109, 23345, 10906, 4082, 26003, 80153, 79095, 84335, 4628, 10169, 10749, 85437, 51474	157	1652	8283	1.37324	0.946822	0.946822	21.6831
UP_TISSUE	Melanoma	8	5	0.0424915	55920, 81669, 2782, 63893, 57674, 55970, 9961, 51762	157	171	8283	2.46821	0.9979	0.954172	40.1659
UP_TISSUE	Spleen	13	8.125	0.0915724	84942, 64780, 1441, 57674, 3691, 7798, 116496, 23345, 80700, 81669, 4088, 9013, 3105	157	415	8283	1.65266	0.999999	0.96694	67.8898
GOTERM_BP_FAT	GO:0010557~positive regulation of macromolecule biosynthetic process	13	8.125	0.058932	29966, 941, 6827, 116496, 1499, 9210, 253461, 23326, 4088, 10725, 4086, 23034, 6925	130	369	6549	1.7748	1	0.97379	62.9726
GOTERM_BP_FAT	GO:0030278~regulation of ossification	4	2.5	0.0550912	4088, 2778, 4086, 1499	130	44	6549	4.57972	1	0.976179	60.4218
INTERPRO	IPR002909:Cell surface receptor IPT/TIG	3	1.875	0.0488683	55770, 10725, 5364	147	19	7752	8.32653	1	0.97619	49.9289
INTERPRO	IPR001752:Kinesin, motor region	3	1.875	0.0488683	9493, 10749, 9371	147	19	7752	8.32653	1	0.97619	49.9289
INTERPRO	IPR019821:Kinesin, motor region, conserved site	3	1.875	0.0488683	9493, 10749, 9371	147	19	7752	8.32653	1	0.97619	49.9289
GOTERM_BP_FAT	GO:0031053~primary microRNA processing	2	1.25	0.0579453	4088, 4086	130	3	6549	33.5846	1	0.976464	62.3325
UP_TISSUE	Uterus	27	16.875	0.0762979	55920, 10971, 10527, 6017, 57674, 5048, 10362, 80700, 10540, 11329, 2273, 9493, 55970, 23326, 64847, 89795, 7082, 134218, 64780, 2739, 10640, 2782, 26003, 2760, 85437, 51474, 4086	157	1037	8283	1.37364	0.999987	0.976638	60.8889
GOTERM_BP_FAT	GO:0001704~formation of primary germ layer	3	1.875	0.0529188	4088, 4086, 1499	130	19	6549	7.95425	1	0.97705	58.9069
GOTERM_BP_FAT	GO:0048704~embryonic skeletal system morphogenesis	3	1.875	0.0529188	3340, 3339, 2778	130	19	6549	7.95425	1	0.97705	58.9069
GOTERM_BP_FAT	GO:0045941~positive regulation of transcription	11	6.875	0.0988742	9210, 29966, 941, 253461, 4088, 10725, 23326, 6827, 4086, 6925, 1499	130	320	6549	1.73171	1	0.977951	81.7849
GOTERM_MF_FAT	GO:0019903~protein phosphatase binding	3	1.875	0.0980238	29966, 9887, 1499	123	27	6200	5.60072	1	0.97801	75.3538
GOTERM_BP_FAT	GO:0006694~steroid biosynthetic process	4	2.5	0.0975914	6307, 2222, 6713, 3156	130	56	6549	3.59835	1	0.979139	81.3561
GOTERM_BP_FAT	GO:0030031~cell projection assembly	4	2.5	0.0975914	832, 4628, 3691, 1874	130	56	6549	3.59835	1	0.979139	81.3561
GOTERM_BP_FAT	GO:0030832~regulation of actin filament length	4	2.5	0.0520586	10092, 832, 6711, 51474	130	43	6549	4.68623	1	0.980112	58.2921
GOTERM_BP_FAT	GO:0001501~skeletal system development	7	4.375	0.0975467	3340, 4088, 3339, 9060, 2778, 4086, 1499	130	161	6549	2.1903	1	0.981347	81.341
GOTERM_BP_FAT	GO:0008202~steroid metabolic process	6	3.75	0.0948243	1593, 6307, 2222, 6713, 2908, 3156	130	123	6549	2.45741	1	0.981352	80.3987
GOTERM_BP_FAT	GO:0051253~negative regulation of RNA metabolic process	8	5	0.0788327	10971, 29966, 4088, 3281, 5195, 6827, 6925, 1499	130	189	6549	2.13236	1	0.981892	73.897
GOTERM_BP_FAT	GO:0030036~actin cytoskeleton organization	7	4.375	0.0849011	10092, 832, 7094, 4628, 5048, 2317, 51474	130	155	6549	2.27509	1	0.982321	76.5718
GOTERM_BP_FAT	GO:0030901~midbrain development	2	1.25	0.0765101	3340, 4086	130	4	6549	25.1885	1	0.982366	72.7994
GOTERM_BP_FAT	GO:0007010~cytoskeleton organization	11	6.875	0.0508447	10092, 64780, 832, 9493, 7094, 4628, 5048, 2317, 51474, 1499, 10540	130	282	6549	1.96506	1	0.982556	57.4099
GOTERM_BP_FAT	GO:0045216~cell-cell junction organization	3	1.875	0.0688253	7094, 4088, 7082	130	22	6549	6.86958	1	0.98325	68.8508
GOTERM_MF_FAT	GO:0003774~motor activity	5	3.125	0.0596486	9493, 4628, 10749, 10540, 9371	123	75	6200	3.36043	1	0.983361	56.6089
GOTERM_BP_FAT	GO:0007183~SMAD protein complex assembly	2	1.25	0.0947118	4088, 4086	130	5	6549	20.1508	1	0.98345	80.3588
GOTERM_BP_FAT	GO:0007016~cytoskeletal anchoring at plasma membrane	2	1.25	0.0947118	7094, 2317	130	5	6549	20.1508	1	0.98345	80.3588
GOTERM_BP_FAT	GO:0048706~embryonic skeletal system development	3	1.875	0.0920827	3340, 3339, 2778	130	26	6549	5.81272	1	0.983596	79.4046
GOTERM_BP_FAT	GO:0050905~neuromuscular process	3	1.875	0.0920827	2760, 4628, 5048	130	26	6549	5.81272	1	0.983596	79.4046
GOTERM_BP_FAT	GO:0009891~positive regulation of biosynthetic process	13	8.125	0.0892687	29966, 941, 6827, 116496, 1499, 9210, 253461, 23326, 4088, 10725, 4086, 23034, 6925	130	396	6549	1.65379	1	0.983612	78.3353
GOTERM_BP_FAT	GO:0007018~microtubule-based movement	4	2.5	0.0749858	9493, 5048, 10749, 9371	130	50	6549	4.03015	1	0.983632	72.0556
GOTERM_BP_FAT	GO:0045892~negative regulation of transcription, DNA-dependent	8	5	0.0721123	10971, 29966, 4088, 3281, 5195, 6827, 6925, 1499	130	185	6549	2.17846	1	0.983647	70.6013
GOTERM_MF_FAT	GO:0051721~protein phosphatase 2A binding	2	1.25	0.0946199	29966, 9887	123	5	6200	20.1626	1	0.984038	74.0607
GOTERM_BP_FAT	GO:0031328~positive regulation of cellular biosynthetic process	13	8.125	0.0842545	29966, 941, 6827, 116496, 1499, 9210, 253461, 23326, 4088, 10725, 4086, 23034, 6925	130	392	6549	1.67066	1	0.984176	76.2996
GOTERM_BP_FAT	GO:0008064~regulation of actin polymerization or depolymerization	4	2.5	0.04911	10092, 832, 6711, 51474	130	42	6549	4.7978	1	0.984256	56.1186
INTERPRO	IPR001781:Zinc finger, LIM-type	4	2.5	0.0440393	64780, 2273, 8543, 51474	147	42	7752	5.02235	1	0.985002	46.3027
GOTERM_MF_FAT	GO:0008092~cytoskeletal protein binding	14	8.75	0.0128064	6645, 26056, 832, 6711, 801, 5048, 2317, 23345, 10092, 4082, 7094, 11345, 4628, 51474	123	331	6200	2.132	0.986323	0.986323	16.0523
GOTERM_BP_FAT	GO:0046907~intracellular transport	16	10	0.0486655	10971, 10527, 10267, 152503, 3839, 6711, 5195, 5048, 9887, 2778, 9371, 10640, 4928, 11345, 4628, 10749	130	479	6549	1.68274	1	0.987561	55.7819
GOTERM_BP_FAT	GO:0007179~transforming growth factor beta receptor signaling pathway	4	2.5	0.0434685	2331, 4088, 6347, 4086	130	40	6549	5.03769	1	0.988992	51.6607
GOTERM_BP_FAT	GO:0045184~establishment of protein localization	17	10.625	0.0405134	10971, 26056, 10527, 55770, 10267, 3839, 6711, 5195, 2778, 10640, 4928, 55823, 90196, 11230, 11345, 9961, 51762	130	508	6549	1.68584	1	0.989388	49.1591
GOTERM_MF_FAT	GO:0046332~SMAD binding	3	1.875	0.0919043	4088, 4086, 1499	123	26	6200	5.81614	1	0.989808	72.9844
GOTERM_BP_FAT	GO:0030834~regulation of actin filament depolymerization	3	1.875	0.047953	832, 6711, 51474	130	18	6549	8.39615	1	0.990243	55.2371
GOTERM_BP_FAT	GO:0050885~neuromuscular process controlling balance	3	1.875	0.047953	2760, 4628, 5048	130	18	6549	8.39615	1	0.990243	55.2371
GOTERM_BP_FAT	GO:0045669~positive regulation of osteoblast differentiation	3	1.875	0.0385793	2778, 4086, 1499	130	16	6549	9.44567	1	0.991064	47.4567
GOTERM_BP_FAT	GO:0030835~negative regulation of actin filament depolymerization	3	1.875	0.0385793	832, 6711, 51474	130	16	6549	9.44567	1	0.991064	47.4567
INTERPRO	IPR001132:SMAD domain, Dwarfin-type	2	1.25	0.0732475	4088, 4086	147	4	7752	26.3673	1	0.991164	65.0138
INTERPRO	IPR013790:Dwarfin	2	1.25	0.0732475	4088, 4086	147	4	7752	26.3673	1	0.991164	65.0138
INTERPRO	IPR013019:MAD homology, MH1	2	1.25	0.0732475	4088, 4086	147	4	7752	26.3673	1	0.991164	65.0138
GOTERM_MF_FAT	GO:0030618~transforming growth factor beta receptor, pathway-specific cytoplasmic mediator activity	2	1.25	0.0578874	4088, 4086	123	3	6200	33.6043	1	0.993017	55.4926
GOTERM_BP_FAT	GO:0051493~regulation of cytoskeleton organization	6	3.75	0.0374446	10092, 832, 6711, 4088, 51474, 1499	130	94	6549	3.21555	1	0.993486	46.433
INTERPRO	IPR001589:Actinin-type, actin-binding, conserved site	3	1.875	0.0398238	6711, 2317, 23345	147	17	7752	9.30612	1	0.993608	42.9396
GOTERM_MF_FAT	GO:0005516~calmodulin binding	5	3.125	0.0887192	6645, 4082, 29966, 6711, 4628	123	86	6200	2.93061	1	0.994236	71.6692
GOTERM_BP_FAT	GO:0008104~protein localization	22	13.75	0.00400306	64714, 10971, 26056, 55770, 10527, 10267, 3839, 6711, 3339, 5195, 2317, 2778, 1499, 4928, 10640, 55823, 90196, 11345, 7094, 11230, 9961, 51762	130	576	6549	1.92412	0.994961	0.994961	6.3503
GOTERM_BP_FAT	GO:0015031~protein transport	17	10.625	0.0369315	10971, 26056, 10527, 55770, 10267, 3839, 6711, 5195, 2778, 10640, 4928, 55823, 90196, 11230, 11345, 9961, 51762	130	502	6549	1.70599	1	0.995974	45.9641
GOTERM_BP_FAT	GO:0016125~sterol metabolic process	5	3.125	0.0350527	1593, 6307, 2222, 6713, 3156	130	63	6549	3.99817	1	0.997214	44.2137
GOTERM_BP_FAT	GO:0032970~regulation of actin filament-based process	5	3.125	0.0333186	10092, 832, 6711, 4088, 51474	130	62	6549	4.06266	1	0.998314	42.5511
GOTERM_BP_FAT	GO:0007178~transmembrane receptor protein serine/threonine kinase signaling pathway	5	3.125	0.0300048	2331, 6711, 4088, 6347, 4086	130	60	6549	4.19808	1	0.998765	39.2436
GOTERM_BP_FAT	GO:0032956~regulation of actin cytoskeleton organization	5	3.125	0.0300048	10092, 832, 6711, 4088, 51474	130	60	6549	4.19808	1	0.998765	39.2436
GOTERM_BP_FAT	GO:0048598~embryonic morphogenesis	8	5	0.0201959	3340, 8543, 57534, 4088, 3339, 2778, 4086, 1499	130	140	6549	2.87868	1	0.998803	28.3748
INTERPRO	IPR011025:G protein alpha subunit, helical insertion	2	1.25	0.0373154	2771, 2778	147	2	7752	52.7347	0.999999	0.999169	40.8468
GOTERM_BP_FAT	GO:0032535~regulation of cellular component size	9	5.625	0.0283732	64121, 10092, 832, 2273, 84335, 6711, 4088, 1874, 51474	130	184	6549	2.46409	1	0.999496	37.5502
GOTERM_BP_FAT	GO:0006928~cell motion	12	7.5	0.0174948	10894, 10092, 81669, 832, 8874, 3156, 7094, 4628, 5048, 6347, 5364, 5328	130	271	6549	2.23071	1	0.999574	25.0758
GOTERM_BP_FAT	GO:0045667~regulation of osteoblast differentiation	4	2.5	0.0139449	4088, 2778, 4086, 1499	130	26	6549	7.7503	1	0.999905	20.5229
GOTERM_BP_FAT	GO:0016126~sterol biosynthetic process	4	2.5	0.0139449	6307, 2222, 6713, 3156	130	26	6549	7.7503	1	0.999905	20.5229
UP_SEQ_FEATURE	compositionally biased region:Poly-Lys	6	3.75	0.0501036	23075, 85437, 89795, 23207, 4086, 134218	159	107	8439	2.97619	1	0.999993	53.9105
UP_SEQ_FEATURE	mutagenesis site	31	19.375	0.0829631	10527, 25797, 3339, 3281, 6347, 9887, 10362, 11194, 23207, 1499, 11329, 3340, 50487, 23326, 23075, 5328, 3712, 26270, 5899, 4179, 2908, 5742, 5195, 2778, 5364, 23345, 115557, 26003, 84335, 4088, 4086	159	1244	8439	1.32262	1	0.999994	72.8853
UP_SEQ_FEATURE	domain:MH1	2	1.25	0.0728259	4088, 4086	159	4	8439	26.5377	1	0.999998	67.9999
UP_SEQ_FEATURE	domain:MH2	2	1.25	0.0728259	4088, 4086	159	4	8439	26.5377	1	0.999998	67.9999
UP_SEQ_FEATURE	domain:CH 2	3	1.875	0.0483671	6711, 2317, 23345	159	19	8439	8.38034	1	1	52.6244
UP_SEQ_FEATURE	domain:CH 1	3	1.875	0.0483671	6711, 2317, 23345	159	19	8439	8.38034	1	1	52.6244
UP_SEQ_FEATURE	domain:Kinesin-motor	3	1.875	0.0483671	9493, 10749, 9371	159	19	8439	8.38034	1	1	52.6244
UP_SEQ_FEATURE	domain:Actin-binding	3	1.875	0.0311758	6711, 2317, 23345	159	15	8439	10.6151	1	1	37.9524

## Sheet: Chart cluster 6
Category	Term	Count	%	PValue	Genes	List Total	Pop Hits	Pop Total	Fold Enrichment	Bonferroni	Benjamini	FDR
GOTERM_BP_FAT	GO:0006414~translational elongation	27	19.0141	1.17108e-25	6146, 6122, 6160, 6142, 1938, 6125, 6161, 1915, 6167, 6209, 6187, 9045, 6210, 6139, 6173, 6137, 6171, 6170, 23521, 6133, 6218, 6154, 6230, 6152, 6227, 6224, 6129	121	86	6549	16.9924	9.70822e-23	9.70822e-23	1.80601e-22
KEGG_PATHWAY	hsa03010:Ribosome	25	17.6056	3.24269e-22	6146, 6122, 6160, 6142, 6125, 6161, 6209, 6167, 6187, 9045, 6210, 6139, 6173, 6137, 6171, 6170, 23521, 6133, 6218, 6154, 6230, 6152, 6227, 6224, 6129	69	76	2795	13.3248	1.88076e-20	1.88076e-20	3.22626e-19
SP_PIR_KEYWORDS	ribonucleoprotein	33	23.2394	1.51844e-22	6146, 6122, 6160, 6142, 6125, 6161, 51373, 6167, 6209, 6187, 9045, 6210, 220988, 58517, 6139, 6173, 10412, 6137, 6171, 6170, 23521, 6133, 26523, 6154, 6218, 10492, 6152, 6230, 6227, 3182, 6224, 3181, 6129	141	210	8445	9.41185	3.23427e-20	3.23427e-20	1.92282e-19
SP_PIR_KEYWORDS	protein biosynthesis	28	19.7183	5.8651e-21	6146, 6122, 6160, 6142, 1938, 6125, 6161, 57176, 1915, 6167, 6209, 6187, 10480, 6210, 1974, 6139, 6137, 23521, 6133, 3735, 6154, 6218, 6230, 6152, 6227, 6224, 6129, 3646	141	151	8445	11.1061	1.24927e-18	6.24634e-19	7.42706e-18
SP_PIR_KEYWORDS	ribosome	21	14.7887	1.26857e-20	6146, 6137, 6122, 6160, 23521, 6133, 6142, 6125, 6161, 6218, 6154, 6152, 6230, 6167, 6209, 6187, 6210, 6227, 6224, 6139, 6129	141	66	8445	19.0571	2.70206e-18	9.00686e-19	1.60641e-17
SP_PIR_KEYWORDS	ribosomal protein	26	18.3099	2.3599e-19	6146, 6122, 6160, 6142, 6125, 6161, 51373, 6167, 6209, 6187, 9045, 6210, 6139, 6173, 6137, 6171, 6170, 23521, 6133, 6218, 6154, 6230, 6152, 6227, 6224, 6129	141	141	8445	11.0442	5.0266e-17	1.25665e-17	2.98838e-16
GOTERM_CC_FAT	GO:0022626~cytosolic ribosome	21	14.7887	2.80178e-19	6146, 6137, 6171, 6170, 6122, 6160, 6142, 6125, 6161, 6218, 6154, 6152, 6230, 6167, 6209, 6187, 9045, 6210, 6227, 6224, 6129	115	70	6172	16.1009	5.32339e-17	5.32339e-17	3.48224e-16
GOTERM_BP_FAT	GO:0006412~translation	33	23.2394	1.57667e-19	6146, 6122, 6160, 6142, 1938, 6125, 6161, 57176, 51373, 1915, 6167, 6209, 10480, 6187, 9045, 6210, 1974, 6139, 6173, 6137, 6171, 6170, 23521, 6133, 3735, 6154, 6218, 6152, 6230, 6227, 6224, 6129, 3646	121	243	6549	7.35017	1.30706e-16	6.53531e-17	2.43152e-16
GOTERM_CC_FAT	GO:0033279~ribosomal subunit	23	16.1972	3.07556e-18	6146, 6171, 6170, 6122, 6160, 23521, 6142, 6125, 6161, 51373, 6218, 6154, 6152, 6230, 6167, 6209, 6187, 9045, 6210, 6227, 6224, 6139, 6129	115	102	6172	12.102	5.84357e-16	2.92178e-16	3.8225e-15
GOTERM_MF_FAT	GO:0003735~structural constituent of ribosome	25	17.6056	1.51105e-18	6146, 6122, 6160, 6142, 6125, 6161, 51373, 6209, 6167, 6187, 9045, 6210, 6139, 6173, 6137, 6171, 6170, 23521, 6133, 6218, 6154, 6152, 6227, 6224, 6129	115	126	6200	10.697	3.8985e-16	3.8985e-16	1.97272e-15
GOTERM_CC_FAT	GO:0005840~ribosome	26	18.3099	5.05148e-17	6146, 6122, 6160, 6142, 6125, 6161, 51373, 6167, 6209, 6187, 9045, 6210, 6139, 6173, 6137, 6171, 6170, 23521, 6133, 6218, 6154, 6230, 6152, 6227, 6224, 6129	115	161	6172	8.66713	9.59782e-15	3.19927e-15	6.2783e-14
GOTERM_CC_FAT	GO:0030529~ribonucleoprotein complex	34	23.9437	5.78936e-15	6146, 6122, 6160, 6142, 1938, 6125, 6161, 51373, 6167, 6209, 6187, 9045, 6210, 220988, 58517, 6139, 6173, 10412, 6137, 6171, 6170, 23521, 6133, 26523, 6154, 6218, 10492, 6152, 6230, 6227, 3182, 6224, 3181, 6129	115	368	6172	4.9586	1.0969e-12	2.74225e-13	7.17204e-12
GOTERM_CC_FAT	GO:0044445~cytosolic part	20	14.0845	1.01361e-13	6146, 6171, 6170, 6122, 6160, 6142, 6125, 6161, 6218, 6154, 6152, 6230, 6167, 6209, 6187, 9045, 6227, 6210, 6224, 6129	115	113	6172	9.49904	1.9259e-11	3.20988e-12	1.25977e-10
GOTERM_CC_FAT	GO:0022625~cytosolic large ribosomal subunit	13	9.15493	9.21002e-14	6146, 6171, 6122, 6170, 6160, 6142, 6125, 6161, 6154, 6152, 6167, 9045, 6129	115	31	6172	22.5066	1.75082e-11	3.50164e-12	1.14531e-10
GOTERM_CC_FAT	GO:0015934~large ribosomal subunit	15	10.5634	2.3509e-13	6146, 6171, 6122, 6170, 6160, 6142, 23521, 6125, 6161, 6154, 6152, 6167, 9045, 6139, 6129	115	52	6172	15.4816	4.46776e-11	6.38256e-12	2.92255e-10
GOTERM_MF_FAT	GO:0003723~RNA binding	32	22.5352	5.20448e-11	6146, 6122, 6160, 6142, 6125, 51373, 6167, 6187, 9045, 84324, 6210, 6830, 1974, 220988, 58517, 6173, 677, 6137, 6171, 6170, 6133, 26135, 26523, 6154, 10492, 6152, 6230, 3182, 6224, 56902, 3181, 6129	115	451	6200	3.82532	1.34276e-08	6.71378e-09	6.79461e-08
GOTERM_MF_FAT	GO:0005198~structural molecule activity	27	19.0141	1.47933e-09	6146, 6122, 6160, 6142, 6125, 6161, 51373, 6167, 6209, 6187, 9045, 6210, 6139, 6173, 6137, 6171, 6170, 23521, 6133, 6218, 6154, 6152, 6227, 6224, 80705, 10109, 6129	115	368	6200	3.95558	3.81666e-07	1.27222e-07	1.93131e-06
SP_PIR_KEYWORDS	acetylation	61	42.9577	2.25716e-08	6122, 6160, 1938, 6125, 29997, 2098, 51530, 6167, 6209, 10480, 51082, 9045, 6210, 6830, 27131, 1974, 220988, 22800, 9144, 56993, 6218, 6154, 6152, 79711, 51622, 3182, 6224, 3181, 10109, 3646, 10527, 5756, 4048, 1431, 1915, 6187, 84324, 9167, 55660, 515, 9520, 6173, 6137, 29968, 6133, 23521, 4673, 3735, 26135, 54583, 55573, 5195, 10492, 6230, 3326, 6227, 8802, 10606, 51, 56902, 6129	141	1860	8445	1.96425	4.80774e-06	9.6155e-07	2.85827e-05
GOTERM_CC_FAT	GO:0005829~cytosol	38	26.7606	1.37004e-06	6146, 6122, 6160, 6142, 6125, 6161, 50649, 1915, 6167, 6209, 6187, 9045, 6210, 1974, 6139, 81605, 6173, 9520, 677, 6137, 6171, 6170, 23521, 6133, 3735, 54583, 3398, 6154, 6218, 6152, 6230, 51070, 6227, 23263, 6224, 9662, 6129, 3646	115	915	6172	2.2289	0.000260274	3.2538e-05	0.00170276
GOTERM_CC_FAT	GO:0022627~cytosolic small ribosomal subunit	7	4.92958	4.31356e-05	6210, 6227, 6224, 6218, 6230, 6209, 6187	115	36	6172	10.4357	0.00816244	0.000819257	0.0535984
GOTERM_CC_FAT	GO:0015935~small ribosomal subunit	8	5.6338	4.10531e-05	6210, 6227, 6224, 51373, 6218, 6230, 6209, 6187	115	52	6172	8.25686	0.00776991	0.00086632	0.0510115
GOTERM_BP_FAT	GO:0042273~ribosomal large subunit biogenesis	5	3.52113	2.06798e-05	9045, 6125, 6154, 6152, 6129	121	10	6549	27.062	0.0169976	0.00569829	0.0318873
GOTERM_CC_FAT	GO:0043228~non-membrane-bounded organelle	43	30.2817	0.00069842	6146, 5756, 6122, 6160, 6142, 26512, 6125, 29997, 6161, 51373, 8841, 10397, 6167, 6209, 51082, 6187, 9045, 6210, 220988, 9322, 6139, 6173, 10412, 6137, 6171, 6170, 6133, 23521, 3398, 6154, 6218, 6152, 6230, 6227, 6224, 9662, 56902, 3181, 10109, 6129, 4692, 3646, 56904	115	1437	6172	1.60598	0.124313	0.0119953	0.864585
GOTERM_CC_FAT	GO:0043232~intracellular non-membrane-bounded organelle	43	30.2817	0.00069842	6146, 5756, 6122, 6160, 6142, 26512, 6125, 29997, 6161, 51373, 8841, 10397, 6167, 6209, 51082, 6187, 9045, 6210, 220988, 9322, 6139, 6173, 10412, 6137, 6171, 6170, 6133, 23521, 3398, 6154, 6218, 6152, 6230, 6227, 6224, 9662, 56902, 3181, 10109, 6129, 4692, 3646, 56904	115	1437	6172	1.60598	0.124313	0.0119953	0.864585
UP_TISSUE	Ovarian carcinoma	9	6.33803	0.00016546	6173, 27131, 3182, 220988, 23588, 58517, 1915, 3181, 51082	138	95	8283	5.68627	0.0219294	0.0219294	0.193554
SP_PIR_KEYWORDS	rna-binding	15	10.5634	0.00107927	6173, 6146, 6125, 26523, 26135, 51373, 10492, 6167, 84324, 3182, 1974, 220988, 56902, 3181, 6129	141	329	8445	2.73071	0.205474	0.0376094	1.35813
UP_TISSUE	Eye	21	14.7887	0.00150362	6173, 6146, 6170, 4048, 51673, 57176, 10492, 1915, 51530, 6187, 51082, 3624, 27166, 6307, 6210, 729973, 6305, 51, 56902, 900, 6129	138	587	8283	2.14729	0.182608	0.0491598	1.74638
UP_TISSUE	Muscle	21	14.7887	0.00114542	6122, 23521, 6133, 6142, 8861, 29997, 4673, 2098, 5195, 79892, 3326, 6187, 10480, 9045, 81562, 23263, 6305, 9322, 6129, 3646, 4074	138	574	8283	2.19592	0.142362	0.049903	1.33289
UP_TISSUE	Prostate	14	9.85915	0.000764442	5756, 6171, 6122, 6160, 1431, 26135, 6218, 29082, 131566, 9167, 58517, 6139, 900, 151126	138	282	8283	2.9798	0.0973988	0.0499467	0.891378
GOTERM_BP_FAT	GO:0034660~ncRNA metabolic process	11	7.74648	0.000355148	9045, 10412, 26512, 6125, 57176, 3735, 6154, 6218, 81605, 6209, 6129	121	148	6549	4.02273	0.255074	0.0709731	0.546304
UP_TISSUE	Colon adenocarcinoma	6	4.22535	0.00325828	6137, 689, 6210, 6122, 6133, 6224	138	61	8283	5.90378	0.354237	0.0837486	3.74904
GOTERM_MF_FAT	GO:0003729~mRNA binding	6	4.22535	0.00175469	677, 3182, 26135, 58517, 10492, 6129	115	48	6200	6.73913	0.36435	0.107097	2.26673
GOTERM_BP_FAT	GO:0016072~rRNA metabolic process	7	4.92958	0.00105198	9045, 10412, 6125, 6154, 6218, 6209, 6129	121	64	6549	5.91981	0.582117	0.117195	1.6101
GOTERM_BP_FAT	GO:0006364~rRNA processing	7	4.92958	0.000967634	9045, 10412, 6125, 6154, 6218, 6209, 6129	121	63	6549	6.01377	0.551818	0.1252	1.4819
GOTERM_BP_FAT	GO:0042254~ribosome biogenesis	8	5.6338	0.000820915	9045, 10412, 6125, 6154, 6218, 6152, 6209, 6129	121	84	6549	5.15466	0.493797	0.1273	1.25854
GOTERM_BP_FAT	GO:0034470~ncRNA processing	9	6.33803	0.00137119	9045, 10412, 26512, 6125, 6154, 6218, 81605, 6209, 6129	121	118	6549	4.1281	0.67938	0.132541	2.09385
UP_TISSUE	Cervix carcinoma	11	7.74648	0.0063521	9045, 6146, 5756, 23521, 6125, 26135, 10492, 1915, 3181, 6139, 23113	138	240	8283	2.751	0.574247	0.132653	7.18942
UP_TISSUE	Placenta	45	31.6901	0.00977475	6146, 26512, 1938, 6161, 1915, 5351, 6209, 6187, 27166, 6210, 6830, 27131, 51421, 5641, 23588, 4659, 9167, 55660, 81605, 11267, 55144, 6137, 29968, 6133, 26523, 3735, 26135, 6218, 5195, 10492, 6230, 79892, 79711, 145407, 5570, 51070, 6227, 3182, 6224, 9662, 10606, 6385, 51246, 29984, 79572	138	1918	8283	1.40823	0.731864	0.171416	10.8642
UP_TISSUE	Lung	36	25.3521	0.0151116	6122, 26512, 6125, 29997, 1915, 2232, 10397, 6167, 6187, 6210, 6830, 1974, 5460, 9322, 9167, 9144, 6139, 23113, 9520, 6173, 6137, 29968, 6133, 23521, 26135, 3398, 6218, 10492, 131566, 8802, 10606, 6385, 51246, 56902, 3646, 6129	138	1482	8283	1.45802	0.870025	0.225124	16.3294
GOTERM_MF_FAT	GO:0019843~rRNA binding	4	2.8169	0.00549448	6133, 6125, 51373, 6167	115	20	6200	10.7826	0.758644	0.247457	6.94039
GOTERM_MF_FAT	GO:0008135~translation factor activity, nucleic acid binding	6	4.22535	0.0070519	1974, 1938, 26523, 1915, 3646, 10480	115	66	6200	4.90119	0.838917	0.262365	8.82513
UP_TISSUE	Epithelium	38	26.7606	0.0269932	57655, 5756, 6160, 6142, 1938, 51373, 51530, 1915, 10397, 10480, 6187, 9045, 6830, 6374, 4659, 9322, 58517, 22800, 55660, 6173, 56993, 4673, 26135, 5195, 79892, 6152, 3326, 23219, 79711, 131566, 79960, 3182, 9662, 10606, 51, 3181, 79572, 10765	138	1652	8283	1.38065	0.974442	0.334637	27.4133
GOTERM_MF_FAT	GO:0008009~chemokine activity	3	2.11268	0.0110888	6374, 9547, 10850	115	9	6200	17.971	0.94369	0.337002	13.5476
SP_PIR_KEYWORDS	rrna-binding	3	2.11268	0.0136068	6125, 51373, 6167	141	11	8445	16.3346	0.945966	0.340899	15.9273
GOTERM_MF_FAT	GO:0042379~chemokine receptor binding	3	2.11268	0.0136956	6374, 9547, 10850	115	10	6200	16.1739	0.971501	0.359007	16.476
UP_TISSUE	B-cell lymphoma	6	4.22535	0.0331047	56993, 10606, 26135, 1915, 9144, 79711	138	108	8283	3.33454	0.989014	0.363081	32.5755
UP_TISSUE	Dermoid cancer	3	2.11268	0.0386454	9045, 23521, 3624	138	19	8283	9.47712	0.994914	0.381284	36.9629
SP_PIR_KEYWORDS	Initiation factor	4	2.8169	0.0213649	1974, 26523, 3646, 10480	141	36	8445	6.65485	0.989948	0.437297	23.9271
UP_TISSUE	Coronary arterial endothelium	2	1.40845	0.0800274	6125, 10480	138	5	8283	24.0087	0.999986	0.525333	62.3413
UP_TISSUE	Lung fibroblast	3	2.11268	0.0776371	5756, 6385, 23390	138	28	8283	6.4309	0.99998	0.538618	61.1796
UP_TISSUE	Cervix	10	7.04225	0.0974017	29082, 27034, 6137, 6146, 6830, 79960, 29984, 1915, 6187, 51082	138	331	8283	1.81335	0.999999	0.554147	69.8757
GOTERM_BP_FAT	GO:0006396~RNA processing	15	10.5634	0.00972405	6173, 10412, 26512, 6125, 6218, 6154, 10492, 6209, 9045, 220988, 58517, 3181, 55660, 81605, 6129	121	382	6549	2.12529	0.999697	0.555172	13.9891
UP_TISSUE	Colon	17	11.9718	0.0761411	6122, 6170, 23521, 6125, 26135, 6154, 1915, 6152, 3326, 6167, 23219, 6187, 51082, 4659, 51, 2524, 10109	138	658	8283	1.55071	0.999975	0.557948	60.436
UP_TISSUE	Umbilical cord blood	8	5.6338	0.09289	29082, 9512, 729973, 51373, 51246, 51530, 55660, 23390	138	234	8283	2.05203	0.999998	0.558021	68.0648
PIR_SUPERFAMILY	PIRSF002072:helix-destabilizing protein	3	2.11268	0.00738673	3182, 220988, 3181	87	6	3739	21.4885	0.570534	0.570534	8.08615
GOTERM_BP_FAT	GO:0022613~ribonucleoprotein complex biogenesis	8	5.6338	0.00922401	9045, 10412, 6125, 6154, 6218, 6152, 6209, 6129	121	129	6549	3.35653	0.999539	0.574111	13.3169
UP_TISSUE	Lymph	12	8.4507	0.0747375	6137, 27131, 29968, 23521, 1974, 6125, 1431, 55573, 1915, 9144, 3326, 56904	138	408	8283	1.76535	0.99997	0.579959	59.7264
GOTERM_CC_FAT	GO:0005730~nucleolus	14	9.85915	0.053424	6173, 10412, 6122, 6133, 26512, 6125, 29997, 6230, 6187, 51082, 220988, 56902, 3181, 56904	115	431	6172	1.74333	0.999971	0.580761	49.4588
SP_PIR_KEYWORDS	methylation	7	4.92958	0.0404422	6173, 3182, 220988, 29984, 22800, 1915, 3181	141	152	8445	2.75826	0.999848	0.62357	40.7123
SP_PIR_KEYWORDS	transit peptide	11	7.74648	0.0497108	27034, 9512, 8802, 1431, 57176, 3735, 51373, 9167, 2232, 515, 27166	141	333	8445	1.97847	0.999981	0.662458	47.5694
SP_PIR_KEYWORDS	viral nucleoprotein	3	2.11268	0.0593843	3182, 58517, 10492	141	24	8445	7.4867	0.999998	0.694392	53.9409
GOTERM_MF_FAT	GO:0003743~translation initiation factor activity	4	2.8169	0.0438956	1974, 26523, 3646, 10480	115	43	6200	5.01517	0.999991	0.723845	44.3467
SMART	SM00360:RRM	6	4.22535	0.0212456	6173, 3182, 220988, 58517, 10492, 3181	56	120	4108	3.66786	0.767827	0.767827	19.8223
GOTERM_CC_FAT	GO:0005759~mitochondrial matrix	7	4.92958	0.0979544	9512, 8802, 1431, 3735, 51373, 2232, 515	115	172	6172	2.18423	1	0.778361	72.2316
GOTERM_CC_FAT	GO:0031980~mitochondrial lumen	7	4.92958	0.0979544	9512, 8802, 1431, 3735, 51373, 2232, 515	115	172	6172	2.18423	1	0.778361	72.2316
GOTERM_MF_FAT	GO:0047485~protein N-terminus binding	4	2.8169	0.0636387	6227, 51, 5195, 3646	115	50	6200	4.31304	1	0.816667	57.6176
GOTERM_MF_FAT	GO:0046912~transferase activity, transferring acyl groups, acyl groups converted into alkyl on transfer	2	1.40845	0.0886438	8802, 1431	115	5	6200	21.5652	1	0.886628	70.2343
GOTERM_BP_FAT	GO:0043487~regulation of RNA stability	3	2.11268	0.0337918	677, 26135, 10492	121	16	6549	10.1482	1	0.925032	41.1477
GOTERM_BP_FAT	GO:0043488~regulation of mRNA stability	3	2.11268	0.0337918	677, 26135, 10492	121	16	6549	10.1482	1	0.925032	41.1477
UP_SEQ_FEATURE	repeat:1-2	3	2.11268	0.0351453	6173, 9045, 10492	141	18	8439	9.97518	1	0.958885	39.7658
UP_SEQ_FEATURE	repeat:1-1	3	2.11268	0.0351453	6173, 9045, 10492	141	18	8439	9.97518	1	0.958885	39.7658
GOTERM_BP_FAT	GO:0016071~mRNA metabolic process	10	7.04225	0.0545868	6173, 677, 26135, 26523, 220988, 58517, 10492, 3181, 55660, 3646	121	266	6549	2.03474	1	0.963987	57.9233
GOTERM_BP_FAT	GO:0010608~posttranscriptional regulation of gene expression	7	4.92958	0.0482911	677, 84324, 1974, 26135, 26523, 10492, 3646	121	144	6549	2.63103	1	0.967266	53.3884
UCSC_TFBS	CDP	85	59.8592	0.0932842	9512, 6122, 6160, 26512, 1938, 6161, 57176, 2098, 51530, 9926, 8841, 27166, 10480, 3624, 51082, 9045, 6210, 6830, 1974, 220988, 4659, 22800, 677, 56993, 26523, 199223, 9547, 3398, 6152, 83862, 23219, 79711, 145407, 131566, 6307, 5979, 51622, 23263, 163882, 6305, 3181, 10109, 3646, 151126, 10765, 57655, 6146, 5756, 10527, 1431, 8861, 5351, 84324, 81558, 6374, 58517, 55660, 23113, 23390, 55144, 112…	141	4561	8425	1.11355	1	0.968777	69.9654
GOTERM_BP_FAT	GO:0042257~ribosomal subunit assembly	2	1.40845	0.0539772	6152, 6209	121	3	6549	36.0826	1	0.970942	57.503
UCSC_TFBS	ROAZ	71	50	0.0807279	689, 26512, 1938, 51673, 50649, 57176, 10850, 51530, 8841, 10480, 3624, 6830, 434, 51421, 220988, 22800, 677, 26523, 199223, 9547, 6218, 6154, 3398, 79892, 6307, 5979, 23263, 6305, 3181, 10109, 3646, 10765, 151126, 6146, 10527, 4048, 1431, 8861, 2232, 5351, 29082, 84324, 81562, 81558, 23588, 9322, 55660, 81605, 23113, 23390, 6173, 9520, 6137, 6171, 221002, 6133, 5243, 3735, 4673, 5195, 10492, 332…	141	3691	8425	1.14938	1	0.975879	64.4379
UP_SEQ_FEATURE	binding site:FAD; via amide nitrogen	2	1.40845	0.032906	51, 2232	141	2	8439	59.8511	1	0.976025	37.7545
UCSC_TFBS	AP2	44	30.9859	0.0662432	57655, 10527, 26512, 1431, 8861, 50649, 57176, 29997, 51373, 10850, 2232, 8841, 6209, 27166, 81558, 51421, 220988, 9322, 58517, 81605, 23113, 23390, 11267, 6137, 6171, 23521, 26523, 26135, 199223, 6154, 10492, 83862, 5570, 5979, 3182, 79960, 6224, 9662, 6305, 6385, 56902, 79572, 3181, 142679	141	2093	8425	1.25613	0.999995	0.98247	56.9092
UP_SEQ_FEATURE	repeat:2-2	3	2.11268	0.0281642	6173, 9045, 10492	141	16	8439	11.2221	0.999997	0.985695	33.2878
GOTERM_BP_FAT	GO:0043433~negative regulation of transcription factor activity	3	2.11268	0.0759866	54583, 3398, 5195	121	25	6549	6.49488	1	0.987319	70.4406
GOTERM_BP_FAT	GO:0043392~negative regulation of DNA binding	3	2.11268	0.0868529	54583, 3398, 5195	121	27	6549	6.01377	1	0.988094	75.3699
GOTERM_BP_FAT	GO:0000956~nuclear-transcribed mRNA catabolic process	3	2.11268	0.0868529	677, 26523, 3646	121	27	6549	6.01377	1	0.988094	75.3699
GOTERM_BP_FAT	GO:0006417~regulation of translation	5	3.52113	0.0852009	677, 84324, 1974, 26523, 3646	121	91	6549	2.97384	1	0.990087	74.6737
UP_SEQ_FEATURE	compositionally biased region:Poly-Tyr	2	1.40845	0.0647367	10492, 79572	141	4	8439	29.9255	1	0.993091	61.2594
UP_SEQ_FEATURE	repeat:2-1	3	2.11268	0.0249107	6173, 9045, 10492	141	15	8439	11.9702	0.999987	0.996395	30.0526
UCSC_TFBS	PBX1	83	58.4507	0.0641966	6160, 26512, 50649, 6161, 57176, 10850, 9926, 8841, 10397, 10480, 3624, 51082, 6830, 51421, 1974, 5641, 220988, 4659, 22800, 4074, 677, 27034, 26523, 199223, 9547, 3398, 6218, 79892, 23219, 145407, 131566, 7412, 5979, 51622, 23263, 163882, 3181, 3646, 151126, 10765, 142679, 10527, 4048, 1431, 8861, 5351, 84324, 81558, 5460, 58517, 9167, 55660, 23113, 81605, 23390, 515, 6173, 55144, 11267, 9520, 1…	141	4369	8425	1.13513	0.999992	0.997183	55.7347
UP_SEQ_FEATURE	transit peptide:Mitochondrion	10	7.04225	0.0920915	27034, 9512, 8802, 1431, 57176, 51373, 9167, 2232, 515, 27166	141	326	8439	1.83592	1	0.997878	74.5608
UCSC_TFBS	E4BP4	66	46.4789	0.0455411	9512, 689, 6160, 26512, 29997, 2098, 9926, 27166, 10480, 3624, 51082, 6830, 220988, 4659, 677, 26523, 6218, 79892, 23219, 79711, 145407, 131566, 7412, 23263, 163882, 6305, 3181, 10109, 10765, 151126, 6146, 10527, 4048, 1431, 1915, 29082, 84324, 81562, 81558, 6374, 5460, 23588, 9322, 9167, 58517, 55660, 23113, 9520, 55144, 10412, 6171, 5243, 3735, 4673, 5195, 10492, 5570, 51071, 79960, 729973, 638…	141	3296	8425	1.19649	0.999739	0.999739	43.5895
UP_SEQ_FEATURE	domain:RRM 2	5	3.52113	0.0192702	6173, 3182, 220988, 10492, 3181	141	62	8439	4.8267	0.99983	0.99983	24.0961
UP_SEQ_FEATURE	domain:RRM 1	5	3.52113	0.0192702	6173, 3182, 220988, 10492, 3181	141	62	8439	4.8267	0.99983	0.99983	24.0961
INTERPRO	IPR012677:Nucleotide-binding, alpha-beta plait	6	4.22535	0.0617043	6173, 3182, 220988, 58517, 10492, 3181	134	124	7752	2.79923	1	0.999982	58.0403
INTERPRO	IPR018048:Small chemokine, C-X-C, conserved site	2	1.40845	0.098656	6374, 9547	134	6	7752	19.2836	1	0.999993	75.7394
INTERPRO	IPR000504:RNA recognition motif, RNP-1	6	4.22535	0.0550742	6173, 3182, 220988, 58517, 10492, 3181	134	120	7752	2.89254	1	1	53.8119

## Sheet: Chart cluster 7
Category	Term	Count	%	PValue	Genes	List Total	Pop Hits	Pop Total	Fold Enrichment	Bonferroni	Benjamini	FDR
GOTERM_CC_FAT	GO:0005740~mitochondrial envelope	17	10.1796	0.000154686	253512, 2110, 4697, 4718, 55847, 664, 3028, 9551, 6834, 292, 27089, 3329, 513, 1375, 10476, 92609, 2182	119	298	6172	2.95877	0.0357011	0.0120448	0.198812
GOTERM_CC_FAT	GO:0044429~mitochondrial part	21	12.5749	0.000119748	253512, 205, 55794, 2110, 4697, 4718, 55847, 664, 3028, 9551, 6834, 292, 27089, 3329, 513, 2109, 1375, 10476, 64087, 92609, 2182	119	421	6172	2.58712	0.0277502	0.0139727	0.15394
GOTERM_CC_FAT	GO:0031966~mitochondrial membrane	17	10.1796	7.42102e-05	253512, 2110, 4697, 4718, 55847, 664, 3028, 9551, 6834, 292, 27089, 3329, 513, 1375, 10476, 92609, 2182	119	280	6172	3.14898	0.0172888	0.0172888	0.0954251
GOTERM_CC_FAT	GO:0044455~mitochondrial membrane part	9	5.38922	0.000369689	513, 2110, 4697, 10476, 4718, 92609, 664, 6834, 9551	119	93	6172	5.01925	0.0832247	0.021489	0.474542
GOTERM_CC_FAT	GO:0005743~mitochondrial inner membrane	13	7.78443	0.000944629	253512, 4697, 2110, 4718, 3028, 9551, 6834, 27089, 292, 3329, 513, 10476, 92609	119	220	6172	3.06478	0.199159	0.0434465	1.20842
GOTERM_CC_FAT	GO:0019866~organelle inner membrane	13	7.78443	0.00161069	253512, 4697, 2110, 4718, 3028, 9551, 6834, 27089, 292, 3329, 513, 10476, 92609	119	234	6172	2.88142	0.31533	0.0611846	2.05238
SP_PIR_KEYWORDS	mitochondrion	24	14.3713	0.000471887	253512, 205, 55794, 2110, 4697, 4718, 54534, 55847, 664, 6834, 3028, 9551, 292, 79814, 27089, 3329, 513, 2109, 1375, 10476, 10935, 64087, 92609, 2182	167	552	8445	2.19865	0.125451	0.064827	0.623506
SP_PIR_KEYWORDS	mitochondrion inner membrane	11	6.58683	0.000244979	253512, 513, 2110, 4697, 10476, 4718, 92609, 6834, 9551, 292, 27089	167	131	8445	4.24624	0.0672169	0.0672169	0.324142
GOTERM_CC_FAT	GO:0031975~envelope	18	10.7784	0.00334604	253512, 2110, 4697, 4718, 55847, 664, 3028, 9551, 6834, 292, 27089, 3329, 513, 1375, 10476, 92609, 3267, 2182	119	433	6172	2.15607	0.545082	0.0937634	4.22008
GOTERM_CC_FAT	GO:0031967~organelle envelope	18	10.7784	0.00318948	253512, 2110, 4697, 4718, 55847, 664, 3028, 9551, 6834, 292, 27089, 3329, 513, 1375, 10476, 92609, 3267, 2182	119	431	6172	2.16608	0.527976	0.101696	4.02633
SMART	SM00526:H15	3	1.79641	0.00192726	23522, 3005, 8971	76	4	4108	40.5395	0.147956	0.147956	2.04463
SP_PIR_KEYWORDS	acetylation	54	32.3353	0.00184748	4697, 2110, 5439, 3005, 55847, 9551, 2288, 79180, 10588, 2109, 2246, 8971, 3151, 22880, 28989, 22984, 835, 1652, 5688, 7307, 1375, 6303, 10476, 6223, 51719, 4048, 5757, 4682, 4735, 3028, 359948, 23352, 11176, 3320, 64419, 7086, 3945, 4904, 6432, 23522, 7529, 223, 4718, 6430, 795, 292, 6175, 114991, 3329, 10289, 6675, 7360, 10935, 2182	167	1860	8445	1.46813	0.408545	0.16059	2.42064
GOTERM_CC_FAT	GO:0005739~mitochondrion	24	14.3713	0.0089272	253512, 205, 55794, 2110, 4697, 4718, 54534, 55847, 664, 6834, 3028, 9551, 292, 79814, 27089, 3329, 513, 2109, 1375, 10476, 10935, 64087, 92609, 2182	119	722	6172	1.72406	0.878436	0.208754	10.8954
UP_TISSUE	Epithelium	47	28.1437	0.00735003	3725, 65983, 5757, 1454, 3005, 4735, 54534, 91012, 2288, 79180, 23352, 11176, 3320, 11177, 368, 54476, 64419, 7086, 94104, 2101, 57018, 8971, 4904, 6926, 54815, 6432, 23522, 3572, 22880, 2063, 10847, 6430, 55599, 8667, 22984, 3831, 6175, 3329, 54407, 57396, 7307, 92017, 23360, 1375, 64207, 10144, 3267	165	1652	8283	1.42821	0.56872	0.244468	8.04749
UP_TISSUE	B-cell lymphoma	8	4.79042	0.00549065	7307, 51449, 51144, 92609, 28989, 3945, 292, 3329	165	108	8283	3.71852	0.46616	0.269356	6.06952
UP_TISSUE	Kidney	28	16.7665	0.0121314	84298, 5439, 27069, 664, 9551, 23352, 54476, 94104, 7086, 2101, 7045, 1848, 6926, 4904, 958, 10983, 390, 375790, 2063, 4718, 54469, 54541, 6834, 79814, 114991, 10289, 57396, 4121	165	872	8283	1.61193	0.751283	0.293803	12.9607
GOTERM_CC_FAT	GO:0031090~organelle membrane	23	13.7725	0.0174645	9435, 253512, 8884, 2110, 4697, 4718, 55847, 664, 6834, 3028, 9551, 292, 27089, 3329, 10959, 5281, 513, 1375, 10476, 4121, 92609, 7184, 2182	119	723	6172	1.64994	0.984084	0.339026	20.2805
UP_TISSUE	Liver	35	20.9581	0.0201034	5757, 4697, 4735, 10993, 27089, 513, 10588, 23352, 51449, 2246, 3320, 3678, 94104, 7086, 7045, 7184, 1848, 223, 3572, 375790, 64129, 475, 8667, 292, 6175, 3831, 54407, 3329, 1652, 10289, 23360, 7360, 10935, 51144, 1634	165	1211	8283	1.45087	0.901247	0.370625	20.6227
UP_TISSUE	Bone marrow	15	8.98204	0.0360732	23522, 5439, 4735, 55847, 9816, 22984, 292, 8301, 7307, 10476, 6303, 10935, 94104, 57018, 4904	165	416	8283	1.8101	0.984829	0.407583	34.1526
UP_TISSUE	Pituitary	8	4.79042	0.00495871	10289, 7857, 3320, 4735, 1394, 8667, 27089, 6175	165	106	8283	3.78868	0.432605	0.432605	5.49656
UP_TISSUE	Lung	39	23.3533	0.0499414	148022, 5757, 2110, 1454, 55847, 7633, 10993, 3028, 79180, 2288, 513, 359948, 23352, 51449, 11176, 483, 404734, 94104, 84909, 2101, 8971, 57018, 3151, 7184, 4904, 23522, 205, 8667, 6175, 54407, 3329, 7307, 5688, 1375, 6303, 10935, 1634, 80755, 5509	165	1482	8283	1.32105	0.997092	0.442359	44.1577
UP_TISSUE	Spleen	15	8.98204	0.0354552	958, 390, 223, 4682, 64129, 55847, 835, 199786, 1652, 7307, 127002, 23352, 92017, 404734, 7045	165	415	8283	1.81446	0.983679	0.444506	33.6708
UP_TISSUE	Hematopoietic stem cell	3	1.79641	0.0484474	1454, 55851, 55847	165	18	8283	8.36667	0.996522	0.466892	43.1509
UP_TISSUE	Ovary	17	10.1796	0.0330024	3725, 220074, 677, 958, 65062, 79714, 148022, 4718, 100133941, 79814, 10588, 147495, 23452, 3320, 94104, 79583, 54815	165	490	8283	1.74163	0.978198	0.471454	31.7271
UP_TISSUE	Colon	20	11.976	0.0609045	90204, 205, 65983, 375790, 6430, 5439, 64129, 3005, 26284, 6834, 6175, 54920, 147495, 6223, 1154, 2101, 3151, 1848, 79370, 54815	165	658	8283	1.52584	0.999226	0.478596	51.0629
GOTERM_CC_FAT	GO:0045259~proton-transporting ATP synthase complex	3	1.79641	0.0408808	513, 10476, 9551	119	17	6172	9.15274	0.999945	0.529768	41.5478
GOTERM_CC_FAT	GO:0031253~cell projection membrane	4	2.39521	0.0378049	134, 8884, 3678, 100133941	119	39	6172	5.31954	0.999883	0.52985	39.0898
GOTERM_CC_FAT	GO:0000786~nucleosome	3	1.79641	0.0501508	23522, 3005, 8971	119	19	6172	8.1893	0.999994	0.530319	48.413
GOTERM_CC_FAT	GO:0005753~mitochondrial proton-transporting ATP synthase complex	3	1.79641	0.0365194	513, 10476, 9551	119	16	6172	9.72479	0.99984	0.548324	38.0347
GOTERM_CC_FAT	GO:0000785~chromatin	6	3.59281	0.0500423	3725, 23522, 11176, 3005, 8971, 3151	119	105	6172	2.96375	0.999994	0.552596	48.3372
GOTERM_CC_FAT	GO:0070013~intracellular organelle lumen	31	18.5629	0.0490517	3725, 10891, 5439, 2034, 4735, 664, 1025, 2288, 1024, 513, 2109, 2246, 11176, 57018, 7184, 1848, 6926, 54815, 23522, 7529, 205, 55794, 9816, 22984, 292, 3329, 7307, 6675, 6223, 64087, 92609	119	1170	6172	1.37422	0.999993	0.570119	47.6398
SP_PIR_KEYWORDS	nucleotidyltransferase	5	2.99401	0.0123708	6675, 7360, 5439, 79670, 64282	167	46	8445	5.49662	0.970847	0.586791	15.2065
GOTERM_CC_FAT	GO:0005829~cytosol	25	14.9701	0.0623581	3725, 148022, 10891, 1454, 4682, 10588, 3320, 94104, 7086, 7184, 677, 223, 7529, 475, 8667, 22984, 6175, 3831, 3329, 835, 5688, 7360, 6223, 10935, 79370	119	915	6172	1.41709	1	0.589368	56.321
GOTERM_CC_FAT	GO:0043233~organelle lumen	31	18.5629	0.0662758	3725, 10891, 5439, 2034, 4735, 664, 1025, 2288, 1024, 513, 2109, 2246, 11176, 57018, 7184, 1848, 6926, 54815, 23522, 7529, 205, 55794, 9816, 22984, 292, 3329, 7307, 6675, 6223, 64087, 92609	119	1202	6172	1.33763	1	0.591504	58.6115
INTERPRO	IPR005818:Histone H1/H5	3	1.79641	0.00241108	23522, 3005, 8971	159	4	7752	36.566	0.599444	0.599444	3.28543
GOTERM_CC_FAT	GO:0031974~membrane-enclosed lumen	31	18.5629	0.0818091	3725, 10891, 5439, 2034, 4735, 664, 1025, 2288, 1024, 513, 2109, 2246, 11176, 57018, 7184, 1848, 6926, 54815, 23522, 7529, 205, 55794, 9816, 22984, 292, 3329, 7307, 6675, 6223, 64087, 92609	119	1226	6172	1.31145	1	0.615229	66.6455
GOTERM_MF_FAT	GO:0003723~RNA binding	20	11.976	0.00252218	6432, 677, 55794, 10891, 6430, 55599, 26284, 22984, 1025, 6175, 7307, 54920, 11176, 404734, 6223, 92609, 7184, 8446, 4904, 3267	131	451	6200	2.09881	0.618898	0.618898	3.43828
GOTERM_CC_FAT	GO:0070469~respiratory chain	4	2.39521	0.0801685	4697, 4718, 6834, 27089	119	53	6172	3.91438	1	0.625396	65.8707
GOTERM_CC_FAT	GO:0044451~nucleoplasm part	12	7.18563	0.0796145	3725, 7307, 23522, 7529, 10891, 5439, 2034, 92609, 57018, 1025, 1024, 54815	119	358	6172	1.73851	1	0.641604	65.6053
GOTERM_MF_FAT	GO:0070569~uridylyltransferase activity	3	1.79641	0.0061928	6675, 7360, 79670	131	6	6200	23.6641	0.9068	0.694713	8.24657
SMART	SM00387:HATPase_c	3	1.79641	0.0296178	22880, 3320, 7184	76	15	4108	10.8105	0.917538	0.712838	27.5272
KEGG_PATHWAY	hsa00190:Oxidative phosphorylation	6	3.59281	0.0564416	513, 4697, 10476, 4718, 9551, 27089	64	93	2795	2.81754	0.997171	0.769372	47.5887
SMART	SM00430:HOLI	3	1.79641	0.08612	2063, 6258, 2101	76	27	4108	6.00585	0.999433	0.775736	61.878
SMART	SM00571:DDT	2	1.1976	0.0537902	11176, 11177	76	3	4108	36.0351	0.989838	0.783403	44.6831
KEGG_PATHWAY	hsa05012:Parkinson's disease	6	3.59281	0.046322	513, 4697, 10476, 4718, 292, 27089	64	88	2795	2.97763	0.99169	0.797453	40.9874
SP_PIR_KEYWORDS	rna-binding	13	7.78443	0.02859	6432, 55794, 10891, 6430, 55599, 26284, 7307, 11176, 54920, 404734, 92609, 8446, 4904	167	329	8445	1.99816	0.999736	0.807484	31.9124
SMART	SM00399:ZnF_C4	3	1.79641	0.0806654	2063, 6258, 2101	76	26	4108	6.23684	0.99907	0.825387	59.3696
KEGG_PATHWAY	hsa05010:Alzheimer's disease	7	4.19162	0.0369619	513, 4697, 10476, 4718, 55851, 3028, 27089	64	111	2795	2.75408	0.977716	0.850722	34.2171
SP_PIR_KEYWORDS	host-virus interaction	9	5.38922	0.0549276	23352, 5688, 54476, 10847, 3678, 664, 292, 6175, 3329	167	210	8445	2.16724	1	0.865411	52.6979
UCSC_TFBS	HFH1	83	49.7006	0.0115034	3725, 2110, 10891, 27069, 3005, 93621, 79180, 10959, 10588, 2246, 404734, 483, 2101, 90161, 3151, 6926, 54815, 220074, 677, 10140, 205, 6782, 54469, 64129, 9816, 22984, 6834, 79814, 57396, 5688, 92017, 23452, 4121, 51719, 57561, 10144, 134, 4048, 1958, 65983, 5757, 827, 1454, 4735, 26100, 1024, 8301, 127002, 23352, 51449, 11176, 3320, 11177, 94104, 7086, 201266, 84909, 57018, 7045, 8446, 6432, 95…	167	3409	8425	1.2283	0.869493	0.869493	13.236
KEGG_PATHWAY	hsa04920:Adipocytokine signaling pathway	4	2.39521	0.0967578	1375, 10891, 6258, 2182	64	49	2795	3.56505	0.999966	0.87199	67.7495
SP_PIR_KEYWORDS	dna-binding	20	11.976	0.0780699	3725, 677, 1958, 2063, 10847, 2034, 3005, 6258, 7633, 91012, 114991, 11176, 94104, 2101, 8971, 3151, 64282, 6926, 4904, 3267	167	684	8445	1.47862	1	0.877379	65.9433
SP_PIR_KEYWORDS	electron transport	5	2.99401	0.0506875	2109, 2110, 4697, 4718, 27089	167	71	8445	3.56119	1	0.878812	49.8071
KEGG_PATHWAY	hsa05016:Huntington's disease	8	4.79042	0.0207935	513, 10891, 4697, 10476, 4718, 5439, 292, 27089	64	125	2795	2.795	0.880242	0.880242	20.8372
SP_PIR_KEYWORDS	Glutaricaciduria	2	1.1976	0.0763515	2109, 2110	167	4	8445	25.2844	1	0.895193	65.0924
UCSC_TFBS	E4BP4	76	45.509	0.0631449	8884, 10891, 27069, 9551, 79180, 2246, 483, 3678, 2101, 90161, 79583, 3151, 6926, 54815, 677, 205, 79714, 22880, 54469, 55851, 64129, 6258, 57396, 92017, 23452, 4121, 10476, 6303, 51719, 57561, 10144, 5509, 9435, 4048, 1958, 65983, 84298, 2034, 827, 1454, 1025, 1024, 5281, 8301, 513, 127002, 23352, 11176, 54476, 64419, 201266, 84909, 7045, 6432, 10983, 23522, 223, 390, 7857, 7529, 65062, 3572, 11…	167	3296	8425	1.16327	0.99999	0.899337	55.0856
SP_PIR_KEYWORDS	liver	4	2.39521	0.048985	10588, 223, 7360, 10993	167	42	8445	4.81608	0.999999	0.907203	48.601
GOTERM_BP_FAT	GO:0009144~purine nucleoside triphosphate metabolic process	5	2.99401	0.0805145	513, 10476, 483, 368, 9551	130	83	6549	3.03475	1	0.916529	74.9792
GOTERM_BP_FAT	GO:0002821~positive regulation of adaptive immune response	3	1.79641	0.0529188	3572, 100133941, 3329	130	19	6549	7.95425	1	0.917133	59.237
GOTERM_BP_FAT	GO:0009199~ribonucleoside triphosphate metabolic process	5	2.99401	0.0777647	513, 10476, 483, 368, 9551	130	82	6549	3.07176	1	0.917836	73.7151
SP_PIR_KEYWORDS	zinc-finger	20	11.976	0.0763379	90204, 6432, 677, 23522, 22880, 1958, 2063, 54469, 6258, 7633, 114991, 23352, 7307, 11176, 11177, 54476, 2101, 79670, 3267, 54815	167	682	8445	1.48296	1	0.918389	65.0856
GOTERM_BP_FAT	GO:0050867~positive regulation of cell activation	5	2.99401	0.0465432	958, 148022, 3572, 100133941, 3329	130	69	6549	3.6505	1	0.918457	54.4635
GOTERM_BP_FAT	GO:0042026~protein refolding	2	1.1976	0.0765101	3320, 3329	130	4	6549	25.1885	1	0.918868	73.1187
GOTERM_BP_FAT	GO:0019725~cellular homeostasis	10	5.98802	0.0799864	134, 3725, 3572, 10891, 10935, 4682, 100133941, 475, 664, 7184	130	267	6549	1.88678	1	0.919439	74.741
GOTERM_BP_FAT	GO:0006006~glucose metabolic process	6	3.59281	0.0502728	3572, 10891, 7360, 10993, 3945, 5509	130	102	6549	2.96335	1	0.919995	57.316
GOTERM_BP_FAT	GO:0015980~energy derivation by oxidation of organic compounds	6	3.59281	0.0502728	3572, 10891, 4697, 4718, 6834, 5509	130	102	6549	2.96335	1	0.919995	57.316
GOTERM_BP_FAT	GO:0006631~fatty acid metabolic process	6	3.59281	0.0948243	4048, 2110, 1375, 10891, 84909, 2182	130	123	6549	2.45741	1	0.920041	80.6862
GOTERM_BP_FAT	GO:0008624~induction of apoptosis by extracellular signals	5	2.99401	0.0486394	134, 148022, 55851, 100133941, 835	130	70	6549	3.59835	1	0.920239	56.0881
GOTERM_BP_FAT	GO:0046661~male sex differentiation	4	2.39521	0.0520586	2488, 3028, 2288, 6926	130	43	6549	4.68623	1	0.920386	58.6216
GOTERM_BP_FAT	GO:0045667~regulation of osteoblast differentiation	3	1.79641	0.0920827	10140, 3572, 2101	130	26	6549	5.81272	1	0.921155	79.6977
GOTERM_BP_FAT	GO:0007162~negative regulation of cell adhesion	3	1.79641	0.0920827	100133941, 8763, 7045	130	26	6549	5.81272	1	0.921155	79.6977
GOTERM_BP_FAT	GO:0043623~cellular protein complex assembly	6	3.59281	0.0760138	8301, 375790, 3320, 2288, 6834, 3329	130	115	6549	2.62836	1	0.922029	72.8792
GOTERM_BP_FAT	GO:0046364~monosaccharide biosynthetic process	3	1.79641	0.0860721	6675, 10891, 10993	130	25	6549	6.04523	1	0.922393	77.3617
GOTERM_BP_FAT	GO:0001819~positive regulation of cytokine production	4	2.39521	0.0897735	958, 148022, 3572, 3329	130	54	6549	3.73162	1	0.923358	78.8284
GOTERM_BP_FAT	GO:0002834~regulation of response to tumor cell	2	1.1976	0.0947118	100133941, 3329	130	5	6549	20.1508	1	0.923385	80.6466
GOTERM_BP_FAT	GO:0035304~regulation of protein amino acid dephosphorylation	2	1.1976	0.0947118	134, 7529	130	5	6549	20.1508	1	0.923385	80.6466
GOTERM_BP_FAT	GO:0002833~positive regulation of response to biotic stimulus	2	1.1976	0.0947118	100133941, 3329	130	5	6549	20.1508	1	0.923385	80.6466
GOTERM_BP_FAT	GO:0002836~positive regulation of response to tumor cell	2	1.1976	0.0947118	100133941, 3329	130	5	6549	20.1508	1	0.923385	80.6466
GOTERM_BP_FAT	GO:0002837~regulation of immune response to tumor cell	2	1.1976	0.0947118	100133941, 3329	130	5	6549	20.1508	1	0.923385	80.6466
GOTERM_BP_FAT	GO:0002839~positive regulation of immune response to tumor cell	2	1.1976	0.0947118	100133941, 3329	130	5	6549	20.1508	1	0.923385	80.6466
GOTERM_BP_FAT	GO:0032735~positive regulation of interleukin-12 production	2	1.1976	0.0947118	958, 3329	130	5	6549	20.1508	1	0.923385	80.6466
UCSC_TFBS	HLF	70	41.9162	0.0972635	8884, 2110, 10891, 27069, 9551, 79180, 2246, 483, 3678, 90161, 6926, 10140, 79714, 22880, 6258, 22984, 54757, 92017, 23452, 1375, 4121, 10476, 6303, 51719, 57561, 10144, 9435, 134, 65983, 1958, 2034, 827, 1454, 4682, 8763, 91012, 1024, 27089, 5281, 8301, 127002, 23352, 51449, 11176, 11177, 54476, 201266, 94104, 84909, 7184, 8446, 6432, 10983, 23522, 7529, 65062, 3572, 8667, 114991, 3329, 6675, 54…	167	3071	8425	1.14993	1	0.923673	71.5109
GOTERM_BP_FAT	GO:0006090~pyruvate metabolic process	3	1.79641	0.098212	10891, 10993, 3945	130	27	6549	5.59744	1	0.923871	81.8453
GOTERM_BP_FAT	GO:0009141~nucleoside triphosphate metabolic process	5	2.99401	0.0919888	513, 10476, 483, 368, 9551	130	87	6549	2.89523	1	0.924637	79.663
GOTERM_BP_FAT	GO:0051249~regulation of lymphocyte activation	5	2.99401	0.0890499	958, 148022, 3572, 100133941, 3329	130	86	6549	2.92889	1	0.925492	78.5489
GOTERM_BP_FAT	GO:0006812~cation transport	10	5.98802	0.0757158	513, 8884, 1375, 10476, 483, 201266, 475, 2288, 9551, 54407	130	264	6549	1.90822	1	0.925735	72.7345
GOTERM_BP_FAT	GO:0050890~cognition	9	5.38922	0.0465262	3725, 220074, 1958, 2063, 368, 3678, 2034, 7045, 2182	130	203	6549	2.23346	1	0.925879	54.4502
GOTERM_BP_FAT	GO:0007611~learning or memory	4	2.39521	0.0859684	3725, 1958, 3678, 2182	130	53	6549	3.80203	1	0.926095	77.3193
GOTERM_BP_FAT	GO:0002520~immune system development	7	4.19162	0.0751068	1958, 10935, 6223, 2034, 100133941, 8763, 3329	130	150	6549	2.35092	1	0.928621	72.4365
GOTERM_BP_FAT	GO:0007006~mitochondrial membrane organization	3	1.79641	0.0580585	3320, 92609, 664	130	20	6549	7.55654	1	0.929642	62.7385
GOTERM_BP_FAT	GO:0006396~RNA processing	13	7.78443	0.0725161	6432, 10891, 6430, 5439, 55599, 3028, 22984, 7307, 54920, 6223, 79670, 8446, 4904	130	382	6549	1.7144	1	0.930916	71.1341
GOTERM_BP_FAT	GO:0048878~chemical homeostasis	11	6.58683	0.0460003	134, 3725, 3572, 10891, 10935, 4682, 2034, 100133941, 475, 664, 7184	130	277	6549	2.00053	1	0.931081	54.0337
GOTERM_BP_FAT	GO:0031349~positive regulation of defense response	4	2.39521	0.0407775	148022, 3572, 100133941, 3329	130	39	6549	5.16686	1	0.931927	49.6992
GOTERM_BP_FAT	GO:0006091~generation of precursor metabolites and energy	12	7.18563	0.00378509	513, 2109, 3572, 2110, 10891, 4697, 10476, 4718, 6834, 3945, 27089, 5509	130	219	6549	2.76038	0.995415	0.93229	6.06736
GOTERM_BP_FAT	GO:0010608~posttranscriptional regulation of gene expression	7	4.19162	0.0642577	10289, 677, 404734, 10891, 8667, 4904, 3329	130	144	6549	2.44888	1	0.932428	66.586
GOTERM_BP_FAT	GO:0032944~regulation of mononuclear cell proliferation	4	2.39521	0.0714739	958, 148022, 3572, 100133941	130	49	6549	4.1124	1	0.932799	70.594
GOTERM_BP_FAT	GO:0070663~regulation of leukocyte proliferation	4	2.39521	0.0714739	958, 148022, 3572, 100133941	130	49	6549	4.1124	1	0.932799	70.594
GOTERM_BP_FAT	GO:0009205~purine ribonucleoside triphosphate metabolic process	5	2.99401	0.0750632	513, 10476, 483, 368, 9551	130	81	6549	3.10969	1	0.932962	72.415
GOTERM_BP_FAT	GO:0006575~cellular amino acid derivative metabolic process	6	3.59281	0.0451944	220074, 51449, 223, 1375, 2034, 79814	130	99	6549	3.05315	1	0.935191	53.3886
GOTERM_BP_FAT	GO:0046320~regulation of fatty acid oxidation	3	1.79641	0.0688253	1375, 10891, 51719	130	22	6549	6.86958	1	0.935216	69.1785
GOTERM_BP_FAT	GO:0055114~oxidation reduction	14	8.38323	0.0434873	223, 4697, 10891, 2110, 4718, 3028, 6834, 27089, 2109, 51449, 54920, 10935, 51144, 3945	130	391	6549	1.80378	1	0.935752	51.9939
UCSC_TFBS	RORA2	83	49.7006	0.0895444	10891, 5439, 9551, 79180, 2246, 404734, 3678, 2101, 90161, 79583, 6926, 54815, 220074, 677, 10140, 205, 22880, 2063, 54469, 55851, 475, 9816, 22984, 57396, 92017, 54920, 4121, 10476, 6303, 6223, 51719, 57561, 92609, 10144, 5509, 9435, 134, 4048, 65983, 84298, 5757, 2034, 3028, 5281, 8301, 127002, 23352, 11176, 3320, 11177, 368, 54476, 64419, 201266, 84909, 57018, 1848, 8446, 128434, 6432, 10983, …	167	3704	8425	1.13047	1	0.936185	68.3733
GOTERM_BP_FAT	GO:0070271~protein complex biogenesis	12	7.18563	0.0710124	8301, 958, 7529, 375790, 10891, 3320, 5439, 3028, 2288, 6834, 1025, 3329	130	340	6549	1.77801	1	0.936235	70.3519
GOTERM_BP_FAT	GO:0006461~protein complex assembly	12	7.18563	0.0710124	8301, 958, 7529, 375790, 10891, 3320, 5439, 3028, 2288, 6834, 1025, 3329	130	340	6549	1.77801	1	0.936235	70.3519
GOTERM_BP_FAT	GO:0050801~ion homeostasis	9	5.38922	0.063945	134, 3725, 3572, 10935, 4682, 100133941, 475, 664, 7184	130	217	6549	2.08937	1	0.936699	66.4012
GOTERM_BP_FAT	GO:0046034~ATP metabolic process	5	2.99401	0.0622952	513, 10476, 483, 368, 9551	130	76	6549	3.31427	1	0.937195	65.4104
GOTERM_BP_FAT	GO:0050670~regulation of lymphocyte proliferation	4	2.39521	0.0680387	958, 148022, 3572, 100133941	130	48	6549	4.19808	1	0.937925	68.746
GOTERM_BP_FAT	GO:0002696~positive regulation of leukocyte activation	5	2.99401	0.0405649	958, 148022, 3572, 100133941, 3329	130	66	6549	3.81643	1	0.939199	49.5148
UCSC_TFBS	SREBP1	107	64.0719	0.0621645	3725, 10891, 5439, 3005, 55847, 1394, 10993, 2288, 147495, 404734, 3678, 3151, 54815, 677, 10140, 79714, 205, 1893, 22880, 375790, 55851, 64129, 22984, 92017, 23452, 54920, 1375, 4121, 6223, 92609, 10144, 5757, 827, 1454, 8763, 91012, 3028, 27089, 8301, 513, 64419, 201266, 84909, 7045, 7184, 1848, 23522, 390, 7529, 8667, 6175, 54407, 3329, 10289, 6675, 64207, 64282, 2182, 2110, 79180, 10959, 2109…	167	4865	8425	1.10957	0.999988	0.940629	54.5054
GOTERM_BP_FAT	GO:0050877~neurological system process	13	7.78443	0.0393275	220074, 3725, 134, 223, 1958, 2063, 375790, 100133941, 2034, 368, 3678, 7045, 2182	130	346	6549	1.89277	1	0.942077	48.4294
GOTERM_BP_FAT	GO:0002842~positive regulation of T cell mediated immune response to tumor cell	2	1.1976	0.0390103	100133941, 3329	130	2	6549	50.3769	1	0.948896	48.1475
GOTERM_BP_FAT	GO:0002840~regulation of T cell mediated immune response to tumor cell	2	1.1976	0.0390103	100133941, 3329	130	2	6549	50.3769	1	0.948896	48.1475
GOTERM_BP_FAT	GO:0051251~positive regulation of lymphocyte activation	5	2.99401	0.0333186	958, 148022, 3572, 100133941, 3329	130	62	6549	4.06266	1	0.950581	42.8391
UCSC_TFBS	CEBPB	98	58.6826	0.0508003	3725, 8884, 4697, 10891, 5439, 27069, 9551, 2288, 404734, 483, 3678, 3151, 54815, 10140, 677, 6782, 79714, 22880, 64129, 22984, 92017, 54920, 4121, 10476, 6223, 2941, 57561, 10144, 9435, 5757, 827, 7633, 26284, 27089, 8301, 513, 54476, 201266, 84909, 7184, 1848, 8446, 23522, 390, 7529, 65062, 100133941, 8667, 6175, 292, 3329, 10289, 6675, 54206, 64207, 1634, 64282, 2182, 2110, 2246, 1154, 2101, 8…	167	4369	8425	1.13161	0.999897	0.953049	47.2589
GOTERM_BP_FAT	GO:0030888~regulation of B cell proliferation	3	1.79641	0.0385793	958, 148022, 100133941	130	16	6549	9.44567	1	0.955119	47.7624
GOTERM_BP_FAT	GO:0005996~monosaccharide metabolic process	8	4.79042	0.0216483	9435, 6675, 3572, 10891, 7360, 10993, 3945, 5509	130	142	6549	2.83814	1	0.955302	30.3184
GOTERM_BP_FAT	GO:0034621~cellular macromolecular complex subunit organization	10	5.98802	0.0329945	8301, 23522, 375790, 3320, 6430, 3005, 8971, 2288, 6834, 3329	130	225	6549	2.23897	1	0.958255	42.522
GOTERM_BP_FAT	GO:0006873~cellular ion homeostasis	9	5.38922	0.0381417	134, 3725, 3572, 10935, 4682, 100133941, 475, 664, 7184	130	195	6549	2.32509	1	0.96116	47.3686
GOTERM_BP_FAT	GO:0043933~macromolecular complex subunit organization	16	9.58084	0.0326576	958, 23522, 7529, 375790, 10891, 6430, 5439, 3005, 2288, 3028, 1025, 6834, 3329, 8301, 3320, 8971	130	454	6549	1.7754	1	0.965532	42.1906
GOTERM_BP_FAT	GO:0065003~macromolecular complex assembly	16	9.58084	0.0213163	958, 23522, 7529, 375790, 10891, 6430, 5439, 3005, 2288, 3028, 1025, 6834, 3329, 8301, 3320, 8971	130	430	6549	1.87449	1	0.966614	29.9271
GOTERM_BP_FAT	GO:0007157~heterophilic cell adhesion	3	1.79641	0.0260561	3678, 100133941, 8763	130	13	6549	11.6254	1	0.966899	35.3229
GOTERM_BP_FAT	GO:0032946~positive regulation of mononuclear cell proliferation	4	2.39521	0.0308967	958, 148022, 3572, 100133941	130	35	6549	5.75736	1	0.967552	40.429
GOTERM_BP_FAT	GO:0070665~positive regulation of leukocyte proliferation	4	2.39521	0.0308967	958, 148022, 3572, 100133941	130	35	6549	5.75736	1	0.967552	40.429
GOTERM_BP_FAT	GO:0002819~regulation of adaptive immune response	4	2.39521	0.0286504	958, 3572, 100133941, 3329	130	34	6549	5.9267	1	0.967929	38.1084
GOTERM_BP_FAT	GO:0050671~positive regulation of lymphocyte proliferation	4	2.39521	0.0286504	958, 148022, 3572, 100133941	130	34	6549	5.9267	1	0.967929	38.1084
GOTERM_BP_FAT	GO:0022900~electron transport chain	6	3.59281	0.0193669	2109, 2110, 10891, 4697, 4718, 27089	130	79	6549	3.8261	1	0.968925	27.5875
GOTERM_BP_FAT	GO:0002764~immune response-regulating signal transduction	4	2.39521	0.0187792	958, 148022, 100133941, 3329	130	29	6549	6.94854	1	0.978629	26.8678
GOTERM_MF_FAT	GO:0050733~RS domain binding	2	1.1976	0.0812888	7307, 6430	131	4	6200	23.6641	1	0.98255	69.1069
GOTERM_BP_FAT	GO:0007005~mitochondrion organization	8	4.79042	0.00288808	3725, 10891, 3320, 10935, 2034, 100133941, 92609, 664	130	97	6549	4.1548	0.983543	0.983543	4.66159
PIR_SUPERFAMILY	PIRSF038219:histone H1	2	1.1976	0.0407688	3005, 8971	78	2	3739	47.9359	0.984428	0.984428	36.9971
PIR_SUPERFAMILY	PIRSF002583:Hsp90	2	1.1976	0.0798962	3320, 7184	78	4	3739	23.9679	0.999758	0.984446	60.3163
PIR_SUPERFAMILY	PIRSF002583:heat shock protein, HSP90/HTPG types	2	1.1976	0.0798962	3320, 7184	78	4	3739	23.9679	0.999758	0.984446	60.3163
GOTERM_BP_FAT	GO:0006576~biogenic amine metabolic process	5	2.99401	0.0175886	220074, 223, 1375, 2034, 79814	130	51	6549	4.93891	1	0.985	25.3893
GOTERM_MF_FAT	GO:0043565~sequence-specific DNA binding	10	5.98802	0.0947896	3725, 1958, 2063, 2034, 6258, 2101, 91012, 6926, 54815, 3329	131	260	6200	1.82032	1	0.985403	74.8358
UCSC_TFBS	MSX1	76	45.509	0.0487708	3725, 10891, 3005, 55847, 1394, 79180, 2288, 2246, 404734, 3678, 2101, 90161, 8971, 3151, 6926, 54815, 10140, 205, 375790, 2063, 54469, 55851, 64129, 475, 22984, 6834, 79814, 199786, 835, 7307, 54757, 92017, 23452, 54920, 4121, 6303, 4048, 65983, 84298, 5757, 827, 4682, 26284, 91012, 1024, 27089, 26100, 5281, 8301, 513, 127002, 23352, 11176, 3320, 64419, 54476, 201266, 84909, 3945, 7184, 1848, 12…	167	3256	8425	1.17756	0.999849	0.987723	45.8583
GOTERM_MF_FAT	GO:0016410~N-acyltransferase activity	4	2.39521	0.0788017	23522, 6303, 10847, 91012	131	48	6200	3.94402	1	0.988658	67.9279
GOTERM_MF_FAT	GO:0050840~extracellular matrix binding	3	1.79641	0.0706904	375790, 1634, 7045	131	21	6200	6.76118	1	0.990605	63.786
GOTERM_BP_FAT	GO:0034622~cellular macromolecular complex assembly	10	5.98802	0.0173423	8301, 23522, 375790, 3320, 6430, 3005, 8971, 2288, 6834, 3329	130	201	6549	2.50631	1	0.993046	25.08
GOTERM_MF_FAT	GO:0003677~DNA binding	27	16.1677	0.0697685	3725, 1958, 10891, 5439, 2034, 3005, 7633, 91012, 1025, 11176, 94104, 2101, 8971, 3151, 6926, 4904, 54815, 677, 23522, 2063, 54469, 10847, 6258, 114991, 3329, 64282, 3267	131	927	6200	1.37849	1	0.996016	63.2851
GOTERM_BP_FAT	GO:0006839~mitochondrial transport	5	2.99401	0.0123801	253512, 513, 1375, 3320, 664	130	46	6549	5.47575	1	0.997251	18.5851
GOTERM_MF_FAT	GO:0016779~nucleotidyltransferase activity	5	2.99401	0.0611611	6675, 7360, 5439, 79670, 64282	131	71	6200	3.33297	1	0.997588	58.288
GOTERM_BP_FAT	GO:0055082~cellular chemical homeostasis	10	5.98802	0.0168389	134, 3725, 3572, 10891, 10935, 4682, 100133941, 475, 664, 7184	130	200	6549	2.51885	1	0.997591	24.444
INTERPRO	IPR019805:Heat shock protein Hsp90, conserved site	2	1.1976	0.097863	3320, 7184	159	5	7752	19.5019	1	0.998505	75.9544
INTERPRO	IPR001404:Heat shock protein Hsp90	2	1.1976	0.097863	3320, 7184	159	5	7752	19.5019	1	0.998505	75.9544
INTERPRO	IPR003594:ATP-binding region, ATPase-like	3	1.79641	0.0364289	22880, 3320, 7184	159	15	7752	9.75094	0.999999	0.999117	40.1624
GOTERM_MF_FAT	GO:0005496~steroid binding	4	2.39521	0.0571754	6258, 2101, 795, 3028	131	42	6200	4.50745	1	0.999445	55.7665
INTERPRO	IPR001628:Zinc finger, nuclear hormone receptor-type	3	1.79641	0.0976175	2063, 6258, 2101	159	26	7752	5.62554	1	0.999584	75.8637
INTERPRO	IPR001723:Steroid hormone receptor	3	1.79641	0.0976175	2063, 6258, 2101	159	26	7752	5.62554	1	0.999584	75.8637
INTERPRO	IPR005819:Histone H5	2	1.1976	0.0599153	3005, 8971	159	3	7752	32.5031	1	0.999593	57.4725
INTERPRO	IPR004022:DDT family	2	1.1976	0.0599153	11176, 11177	159	3	7752	32.5031	1	0.999593	57.4725
INTERPRO	IPR002618:UTP--glucose-1-phosphate uridylyltransferase	2	1.1976	0.0599153	6675, 7360	159	3	7752	32.5031	1	0.999593	57.4725
INTERPRO	IPR018500:DDT subgroup	2	1.1976	0.0599153	11176, 11177	159	3	7752	32.5031	1	0.999593	57.4725
INTERPRO	IPR015211:Peptidase M1, leukotriene A4 hydrolase, aminopeptidase C-terminal	2	1.1976	0.0790834	4048, 84909	159	4	7752	24.3774	1	0.999593	68.0213
INTERPRO	IPR000003:Retinoid X receptor	2	1.1976	0.0790834	6258, 2101	159	4	7752	24.3774	1	0.999593	68.0213
INTERPRO	IPR018501:DDT superfamily	2	1.1976	0.0790834	11176, 11177	159	4	7752	24.3774	1	0.999593	68.0213
UP_SEQ_FEATURE	zinc finger region:NR C4-type	3	1.79641	0.091937	2063, 6258, 2101	167	26	8439	5.83072	1	1	75.5134
UP_SEQ_FEATURE	DNA-binding region:Nuclear receptor	3	1.79641	0.091937	2063, 6258, 2101	167	26	8439	5.83072	1	1	75.5134
UP_SEQ_FEATURE	domain:DDT	2	1.1976	0.0764042	11176, 11177	167	4	8439	25.2665	1	1	68.6387
UP_SEQ_FEATURE	region of interest:Cys-rich	2	1.1976	0.0578653	359948, 64207	167	3	8439	33.6886	1	1	58.0899

## Sheet: Chart cluster 8
Category	Term	Count	%	PValue	Genes	List Total	Pop Hits	Pop Total	Fold Enrichment	Bonferroni	Benjamini	FDR
GOTERM_BP_FAT	GO:0010638~positive regulation of organelle organization	11	5.6701	6.01096e-07	64223, 7168, 387, 7334, 10096, 4771, 4131, 5879, 5902, 5037, 1072	166	53	6549	8.18811	0.000965495	0.000965495	0.00100706
SP_PIR_KEYWORDS	acetylation	70	36.0825	6.07431e-06	1933, 10342, 3148, 22931, 4205, 801, 7791, 2746, 10204, 10398, 10449, 10691, 7168, 9049, 79048, 10487, 29957, 81, 57161, 26528, 5605, 9446, 7407, 3856, 10097, 80218, 10096, 5501, 1655, 3181, 5216, 10814, 6184, 5250, 26065, 826, 152137, 5048, 4641, 1072, 54475, 84886, 9218, 7334, 7372, 5111, 4131, 1265, 23524, 10844, 11065, 55246, 3832, 5092, 9757, 25764, 5902, 8659, 7430, 3021, 908, 5576, 8801, 7…	193	1860	8445	1.64675	0.00200858	0.00200858	0.00823843
GOTERM_BP_FAT	GO:0007010~cytoskeleton organization	22	11.3402	6.88203e-06	10844, 1264, 11065, 5048, 3832, 5902, 7148, 1072, 3856, 7430, 7168, 387, 10487, 4771, 7094, 81, 5879, 4131, 5216, 998, 1164, 1265	166	282	6549	3.0778	0.0109985	0.00276104	0.0115294
GOTERM_BP_FAT	GO:0051130~positive regulation of cellular component organization	14	7.21649	3.62362e-06	3611, 5902, 5037, 1072, 64223, 7168, 10096, 7334, 387, 4771, 81, 5879, 4131, 998	166	111	6549	4.9759	0.00580625	0.00290735	0.00607078
GOTERM_BP_FAT	GO:0051495~positive regulation of cytoskeleton organization	8	4.12371	5.54981e-06	64223, 7168, 387, 10096, 4771, 4131, 5879, 1072	166	29	6549	10.8833	0.00887892	0.00296844	0.00929765
GOTERM_CC_FAT	GO:0015629~actin cytoskeleton	16	8.24742	3.75927e-05	5311, 6804, 7791, 3611, 10398, 4641, 1072, 7430, 399687, 7168, 10097, 10096, 4635, 10487, 81, 5216	156	179	6172	3.53646	0.0108801	0.00363992	0.0499902
GOTERM_CC_FAT	GO:0044430~cytoskeletal part	28	14.433	3.75677e-05	5311, 801, 6804, 5048, 7791, 4641, 10398, 1072, 7168, 9218, 4635, 10487, 81, 4131, 85444, 55125, 10844, 3832, 3611, 27436, 27241, 5902, 3856, 7430, 399687, 10097, 10096, 7534	156	472	6172	2.34702	0.0108729	0.00545129	0.049957
GOTERM_CC_FAT	GO:0005856~cytoskeleton	37	19.0722	2.5311e-05	5311, 801, 6804, 5048, 7791, 4641, 10398, 1072, 7168, 9218, 387, 10487, 4635, 81, 6640, 4131, 140625, 1265, 85444, 55125, 10844, 9610, 3832, 3611, 27436, 27241, 5902, 5037, 3856, 7430, 399687, 10097, 10096, 4771, 7094, 7534, 5216	156	714	6172	2.05024	0.00733854	0.00733854	0.0336608
UP_TISSUE	Cajal-Retzius cell	14	7.21649	0.000122547	2923, 801, 9352, 5034, 2746, 1072, 5037, 908, 10096, 7334, 7534, 3181, 4131, 998	191	168	8283	3.61387	0.0188167	0.00945302	0.147072
GOTERM_BP_FAT	GO:0030036~actin cytoskeleton organization	15	7.73196	3.17445e-05	1264, 5048, 7148, 1072, 7430, 7168, 387, 10487, 7094, 4771, 81, 5879, 5216, 998, 1265	166	155	6549	3.81792	0.0497348	0.010151	0.0531709
GOTERM_CC_FAT	GO:0043228~non-membrane-bounded organelle	57	29.3814	0.000177072	29899, 3148, 801, 7791, 6871, 10609, 10398, 7168, 387, 10487, 81, 55125, 26528, 9610, 3611, 5037, 3856, 399687, 10097, 10096, 1655, 3181, 5216, 9801, 5311, 6804, 5048, 1028, 54888, 4641, 1072, 54475, 23293, 9218, 4635, 6640, 5111, 4131, 140625, 1265, 85444, 55074, 10844, 51111, 3832, 27436, 5902, 27241, 3021, 7430, 7534, 7094, 4771, 8334, 55636, 57109, 1534	156	1437	6172	1.56935	0.0502272	0.0128005	0.235266
GOTERM_CC_FAT	GO:0043232~intracellular non-membrane-bounded organelle	57	29.3814	0.000177072	29899, 3148, 801, 7791, 6871, 10609, 10398, 7168, 387, 10487, 81, 55125, 26528, 9610, 3611, 5037, 3856, 399687, 10097, 10096, 1655, 3181, 5216, 9801, 5311, 6804, 5048, 1028, 54888, 4641, 1072, 54475, 23293, 9218, 4635, 6640, 5111, 4131, 140625, 1265, 85444, 55074, 10844, 51111, 3832, 27436, 5902, 27241, 3021, 7430, 7534, 7094, 4771, 8334, 55636, 57109, 1534	156	1437	6172	1.56935	0.0502272	0.0128005	0.235266
GOTERM_MF_FAT	GO:0008092~cytoskeletal protein binding	22	11.3402	3.6571e-05	5311, 26056, 1264, 801, 6804, 5048, 4641, 1072, 7430, 7168, 10097, 387, 10096, 4635, 10487, 7094, 4771, 6640, 81, 4131, 5216, 1265	150	331	6200	2.74723	0.0148465	0.0148465	0.0511624
UP_TISSUE	Fetal brain cortex	14	7.21649	0.000302253	1933, 2923, 801, 5034, 1072, 5037, 7430, 7334, 7534, 1277, 5111, 3181, 4131, 998	191	184	8283	3.29962	0.0457755	0.0154974	0.362383
UP_TISSUE	Platelet	23	11.8557	0.000108649	8853, 2923, 112, 5605, 26065, 9352, 11117, 7791, 5034, 1072, 399687, 908, 5576, 10487, 7534, 7094, 51706, 3068, 26031, 4131, 3105, 1265, 7917	191	398	8283	2.5061	0.0167004	0.0167004	0.130402
GOTERM_BP_FAT	GO:0033043~regulation of organelle organization	14	7.21649	6.63458e-05	5154, 3611, 5902, 5037, 1072, 64223, 7168, 10096, 7334, 387, 4771, 5879, 4131, 998	166	145	6549	3.80914	0.101134	0.0176133	0.111097
GOTERM_BP_FAT	GO:0030029~actin filament-based process	15	7.73196	8.25766e-05	1264, 5048, 7148, 1072, 7430, 7168, 387, 10487, 7094, 4771, 81, 5879, 5216, 998, 1265	166	169	6549	3.50164	0.124278	0.0187794	0.138257
GOTERM_BP_FAT	GO:0032956~regulation of actin cytoskeleton organization	9	4.63918	0.00011492	64223, 5154, 7168, 387, 10096, 4771, 3611, 5879, 1072	166	60	6549	5.91777	0.168636	0.0203117	0.192362
GOTERM_BP_FAT	GO:0051493~regulation of cytoskeleton organization	11	5.6701	0.00011453	64223, 5154, 7168, 387, 10096, 4771, 3611, 4131, 5879, 5902, 1072	166	94	6549	4.6167	0.168114	0.0227448	0.191708
KEGG_PATHWAY	hsa04510:Focal adhesion	13	6.70103	0.000203738	595, 5154, 7791, 3611, 10398, 7148, 387, 5501, 7094, 1277, 81, 5879, 998	75	138	2795	3.51063	0.0227617	0.0227617	0.231087
GOTERM_BP_FAT	GO:0032970~regulation of actin filament-based process	9	4.63918	0.000145506	64223, 5154, 7168, 387, 10096, 4771, 3611, 5879, 1072	166	62	6549	5.72688	0.208516	0.0231133	0.2435
SP_PIR_KEYWORDS	phosphoprotein	122	62.8866	0.000159083	10130, 10342, 3148, 4205, 64115, 801, 9924, 2746, 10609, 10691, 4925, 124997, 9049, 10487, 57161, 9352, 7407, 166, 3856, 5037, 64223, 399687, 80218, 10096, 4026, 6553, 5216, 10814, 5250, 26065, 6300, 6804, 5048, 54888, 4641, 1072, 23293, 54475, 84886, 1265, 23524, 8853, 55074, 595, 26056, 890, 53343, 112950, 64598, 3832, 9757, 5150, 8659, 7430, 3021, 908, 5576, 4771, 7534, 57147, 9416, 7917, 2989…	193	4221	8445	1.2647	0.0512981	0.0259867	0.215553
SP_PIR_KEYWORDS	cytoskeleton	20	10.3093	0.00103984	55125, 10844, 9610, 801, 5048, 7791, 27241, 1072, 7430, 399687, 7168, 10097, 10096, 387, 7094, 4771, 6640, 5216, 140625, 85444	193	381	8445	2.29693	0.29133	0.0665549	1.40119
KEGG_PATHWAY	hsa04270:Vascular smooth muscle contraction	7	3.60825	0.00349261	112, 5605, 387, 50487, 5501, 801, 10398	75	57	2795	4.57661	0.32656	0.0760259	3.89469
GOTERM_MF_FAT	GO:0003779~actin binding	15	7.73196	0.000397121	1264, 4641, 1072, 7430, 7168, 10097, 10096, 4635, 10487, 7094, 81, 6640, 4131, 5216, 1265	150	206	6200	3.00971	0.149945	0.0780159	0.554268
SP_PIR_KEYWORDS	duplication	11	5.6701	0.00103742	5250, 2923, 3273, 826, 5576, 801, 1634, 7791, 3181, 5034, 3105	193	136	8445	3.53913	0.290763	0.0823059	1.39795
SP_PIR_KEYWORDS	actin binding	6	3.09278	0.000815409	7430, 1264, 7168, 5216, 1265, 1072	193	33	8445	7.95572	0.236629	0.0860721	1.10031
KEGG_PATHWAY	hsa04722:Neurotrophin signaling pathway	8	4.12371	0.0034708	5605, 387, 6300, 468, 801, 7534, 5879, 998	75	76	2795	3.92281	0.324892	0.0935511	3.87079
KEGG_PATHWAY	hsa04912:GnRH signaling pathway	7	3.60825	0.00264677	112, 5605, 50487, 6300, 468, 801, 998	75	54	2795	4.83086	0.258797	0.0950061	2.96438
GOTERM_BP_FAT	GO:0007163~establishment or maintenance of cell polarity	6	3.09278	0.000694934	7430, 10487, 5048, 3611, 998, 1072	166	29	6549	8.16244	0.672788	0.0965719	1.15793
KEGG_PATHWAY	hsa04810:Regulation of actin cytoskeleton	11	5.6701	0.00189059	7430, 5154, 5605, 387, 5501, 81, 10398, 5879, 5216, 998, 1072	75	130	2795	3.15333	0.192521	0.101402	2.12574
SP_PIR_KEYWORDS	cytoplasm	63	32.4742	0.00205838	10346, 29899, 801, 7791, 9924, 10204, 10652, 10691, 4925, 7168, 9049, 387, 81, 55125, 26528, 9610, 9446, 9352, 3856, 5037, 64223, 399687, 80218, 10097, 10096, 5501, 4026, 3181, 10814, 5216, 26065, 6300, 826, 56940, 152137, 6241, 5048, 54888, 4641, 1072, 80025, 6640, 140625, 85444, 8853, 26056, 10844, 890, 8710, 5092, 27436, 27241, 5150, 7430, 908, 468, 4771, 7534, 7094, 55341, 3068, 57147, 11261	193	1952	8445	1.41222	0.494409	0.107449	2.75603
KEGG_PATHWAY	hsa04370:VEGF signaling pathway	6	3.09278	0.00667718	5605, 50487, 6300, 5879, 998, 11261	75	46	2795	4.86087	0.530953	0.11854	7.32477
SP_PIR_KEYWORDS	actin-binding	11	5.6701	0.00276124	1264, 7168, 10097, 10096, 10487, 6640, 81, 4641, 5216, 1265, 1072	193	155	8445	3.1053	0.599578	0.122561	3.68087
GOTERM_CC_FAT	GO:0042995~cell projection	20	10.3093	0.00301012	5311, 2348, 5154, 5048, 3611, 4641, 27241, 5037, 7430, 10371, 7168, 10097, 10096, 7094, 4771, 81, 57147, 5879, 4131, 998	156	381	6172	2.07686	0.584082	0.136025	3.93046
GOTERM_BP_FAT	GO:0031346~positive regulation of cell projection organization	6	3.09278	0.00110871	387, 10096, 3611, 4131, 5879, 998	166	32	6549	7.39721	0.831813	0.138049	1.84137
GOTERM_CC_FAT	GO:0042641~actomyosin	5	2.57732	0.00274705	7168, 6804, 7791, 3611, 81	156	24	6172	8.24252	0.550892	0.14794	3.59273
INTERPRO	IPR018247:EF-HAND 1	11	5.6701	0.000413555	5311, 4925, 6273, 826, 4947, 801, 29957, 27436, 81, 10398, 11261	182	118	7752	3.97057	0.172926	0.172926	0.586762
GOTERM_BP_FAT	GO:0031344~regulation of cell projection organization	7	3.60825	0.00182144	10371, 387, 10096, 3611, 4131, 5879, 998	166	52	6549	5.31082	0.946588	0.201774	3.00822
KEGG_PATHWAY	hsa04670:Leukocyte transendothelial migration	7	3.60825	0.0169132	7430, 387, 6300, 81, 10398, 5879, 998	75	79	2795	3.30211	0.854494	0.214113	17.6078
UP_TISSUE	Lung	49	25.2577	0.00633244	10346, 10342, 22931, 801, 10695, 10204, 89891, 10449, 79086, 9798, 3105, 57161, 26528, 9610, 9352, 5034, 5037, 3856, 5216, 8987, 5250, 826, 6804, 56940, 54888, 2230, 7148, 1072, 54475, 9218, 7334, 8890, 51706, 5111, 4131, 5863, 2923, 598, 3832, 25764, 8659, 3021, 468, 4771, 1634, 9416, 55636, 1164, 1534	191	1482	8283	1.43384	0.62643	0.218205	7.34529
KEGG_PATHWAY	hsa04720:Long-term potentiation	5	2.57732	0.0154441	5605, 5501, 468, 801, 11261	75	37	2795	5.03604	0.827748	0.222177	16.1989
INTERPRO	IPR018249:EF-HAND 2	10	5.15464	0.00117656	5311, 4925, 6273, 826, 801, 4635, 29957, 81, 10398, 11261	182	112	7752	3.80298	0.417461	0.236758	1.66094
GOTERM_CC_FAT	GO:0048770~pigment granule	7	3.60825	0.0097051	10130, 6184, 2923, 7534, 5034, 5879, 5037	156	73	6172	3.79382	0.941456	0.247081	12.1656
GOTERM_CC_FAT	GO:0042470~melanosome	7	3.60825	0.0097051	10130, 6184, 2923, 7534, 5034, 5879, 5037	156	73	6172	3.79382	0.941456	0.247081	12.1656
SP_PIR_KEYWORDS	membrane protein	6	3.09278	0.00683785	4771, 4359, 5879, 3105, 5329, 5037	193	53	8445	4.95356	0.896802	0.247149	8.8863
SP_PIR_KEYWORDS	methylation	10	5.15464	0.00773609	3021, 22931, 387, 801, 1655, 8334, 3181, 4641, 5879, 998	193	152	8445	2.87872	0.92351	0.248454	9.99766
GOTERM_CC_FAT	GO:0009898~internal side of plasma membrane	12	6.18557	0.008989	10652, 7430, 22931, 387, 598, 7094, 4771, 6640, 3611, 5879, 998, 5037	156	193	6172	2.45994	0.92775	0.2532	11.3171
SP_PIR_KEYWORDS	cell projection	8	4.12371	0.00935241	7430, 10097, 10096, 7094, 4771, 57147, 4641, 27241	193	104	8445	3.36588	0.955409	0.267302	11.9659
GOTERM_CC_FAT	GO:0005793~ER-Golgi intermediate compartment	5	2.57732	0.0088822	10130, 4925, 399687, 9798, 5034	156	33	6172	5.99456	0.925449	0.277136	11.1899
BIOCARTA	h_cdc42racPathway:Role of PI3K subunit p85 in regulation of Actin Organization and Cell Migration	3	1.54639	0.0154382	387, 5879, 998	33	6	941	14.2576	0.73764	0.284311	15.4454
GOTERM_CC_FAT	GO:0031252~cell leading edge	8	4.12371	0.00809138	7430, 7168, 10096, 7094, 4771, 5048, 57147, 5879	156	92	6172	3.44036	0.905973	0.286618	10.2427
SP_PIR_KEYWORDS	cell division	10	5.15464	0.0114949	595, 890, 11065, 5501, 9798, 3832, 5048, 998, 1164, 85444	193	162	8445	2.70102	0.978222	0.293826	14.5134
SP_PIR_KEYWORDS	redox-active disulfide	3	1.54639	0.0131564	10130, 2923, 5034	193	8	8445	16.4087	0.98752	0.306015	16.4419
INTERPRO	IPR011992:EF-Hand type	10	5.15464	0.00239303	5311, 4925, 6273, 826, 801, 4635, 29957, 81, 10398, 11261	182	124	7752	3.43495	0.667035	0.306894	3.35123
SP_PIR_KEYWORDS	lipoprotein	15	7.73196	0.0157081	2348, 22931, 401944, 2870, 5037, 10652, 152007, 4986, 146760, 387, 57147, 5879, 5329, 998, 11261	193	324	8445	2.02576	0.994703	0.312251	19.3252
SP_PIR_KEYWORDS	chromosomal protein	6	3.09278	0.0148815	23293, 3021, 3148, 51111, 6871, 8334	193	64	8445	4.10217	0.993007	0.317336	18.4014
GOTERM_CC_FAT	GO:0001725~stress fiber	4	2.06186	0.014824	7168, 7791, 3611, 81	156	21	6172	7.53602	0.987043	0.326387	18.0163
BIOCARTA	h_rasPathway:Ras Signaling Pathway	4	2.06186	0.014812	387, 598, 5879, 998	33	16	941	7.12879	0.722896	0.34805	14.8638
BIOCARTA	h_malPathway:Role of MAL in Rho-Mediated Activation of SRF	4	2.06186	0.0100859	5605, 387, 5879, 998	33	14	941	8.14719	0.581798	0.353315	10.3549
GOTERM_CC_FAT	GO:0032432~actin filament bundle	4	2.06186	0.0190322	7168, 7791, 3611, 81	156	23	6172	6.88071	0.996272	0.37248	22.5537
KEGG_PATHWAY	hsa04114:Oocyte meiosis	6	3.09278	0.0380955	112, 5501, 6300, 801, 7534, 11261	75	71	2795	3.1493	0.987586	0.385938	35.6609
PIR_SUPERFAMILY	PIRSF001487:protein disulfide-isomerase	3	1.54639	0.00971239	10130, 2923, 5034	100	6	3739	18.695	0.651482	0.409646	10.4073
UP_SEQ_FEATURE	mutagenesis site	45	23.1959	0.0015061	5311, 10346, 23677, 4205, 6300, 6241, 9924, 7791, 54888, 84279, 2746, 10652, 23293, 7334, 50487, 84888, 387, 7372, 9798, 3659, 5111, 8853, 595, 9610, 2923, 11065, 598, 112950, 3832, 3611, 2870, 5037, 3856, 64223, 399687, 5501, 4026, 7534, 4771, 567, 8334, 57147, 5879, 998, 7917	193	1244	8439	1.58171	0.654445	0.412161	2.24949
KEGG_PATHWAY	hsa05014:Amyotrophic lateral sclerosis (ALS)	4	2.06186	0.0471198	598, 6300, 5879, 11261	75	31	2795	4.8086	0.995721	0.420394	42.1911
BIOCARTA	h_ucalpainPathway:uCalpain and friends in Cell spread	4	2.06186	0.00638642	7430, 387, 7094, 5879	33	12	941	9.50505	0.423623	0.423623	6.67551
GOTERM_CC_FAT	GO:0005884~actin filament	4	2.06186	0.0264577	7430, 7168, 10096, 4641	156	26	6172	6.08679	0.999591	0.427275	29.9984
GOTERM_CC_FAT	GO:0005815~microtubule organizing center	9	4.63918	0.0250751	5311, 7430, 55125, 10844, 801, 5048, 27241, 5902, 85444	156	141	6172	2.52537	0.999383	0.4336	28.6645
KEGG_PATHWAY	hsa04360:Axon guidance	6	3.09278	0.0561001	10371, 387, 5879, 998, 1072, 11261	75	79	2795	2.83038	0.998532	0.447387	48.0839
UP_TISSUE	Eye	22	11.3402	0.0275821	1933, 78997, 23677, 112, 64598, 9446, 55246, 9924, 6871, 27436, 2746, 4641, 5037, 3021, 79048, 9798, 7534, 85025, 567, 81, 4131, 55636	191	587	8283	1.62532	0.986902	0.461694	28.5304
UP_TISSUE	Placenta	57	29.3814	0.0248399	10130, 3148, 10342, 4205, 801, 7791, 2746, 7168, 387, 29957, 81, 5329, 9446, 3611, 25938, 166, 3856, 5037, 64223, 2331, 5501, 5216, 5250, 23677, 1028, 54888, 2230, 1072, 54475, 7334, 84888, 4986, 3659, 5111, 5863, 1265, 2348, 595, 8853, 23524, 1264, 2923, 955, 51111, 27434, 9757, 25764, 8659, 7430, 152007, 468, 5576, 8801, 55341, 7534, 998, 55636	191	1918	8283	1.28879	0.979734	0.477851	26.0721
KEGG_PATHWAY	hsa05214:Glioma	4	2.06186	0.072853	595, 5154, 5605, 801	75	37	2795	4.02883	0.999806	0.481862	57.6362
KEGG_PATHWAY	hsa05130:Pathogenic Escherichia coli infection	4	2.06186	0.0681982	7430, 387, 7534, 998	75	36	2795	4.14074	0.999658	0.485803	55.1575
SP_PIR_KEYWORDS	myosin	4	2.06186	0.0299385	399687, 4635, 4641, 10398	193	30	8445	5.8342	0.999957	0.488667	33.7852
UP_TISSUE	Cervix carcinoma	12	6.18557	0.0220643	23524, 54475, 23293, 10691, 10844, 10342, 84888, 112950, 7791, 9924, 3181, 4641	191	240	8283	2.16832	0.968516	0.499252	23.505
KEGG_PATHWAY	hsa04010:MAPK signaling pathway	8	4.12371	0.0887479	5154, 5605, 50487, 6300, 468, 5879, 998, 11261	75	146	2795	2.04201	0.999973	0.503472	65.1884
PIR_SUPERFAMILY	PIRSF002350:calmodulin	4	2.06186	0.00650041	801, 4635, 10398, 11261	100	15	3739	9.97067	0.505563	0.505563	7.08021
UP_SEQ_FEATURE	site:Lowers pKa of C-terminal Cys of second active site	3	1.54639	0.00299798	10130, 2923, 5034	193	4	8439	32.794	0.879577	0.506179	4.43107
UP_SEQ_FEATURE	site:Lowers pKa of C-terminal Cys of first active site	3	1.54639	0.00299798	10130, 2923, 5034	193	4	8439	32.794	0.879577	0.506179	4.43107
KEGG_PATHWAY	hsa05200:Pathways in cancer	10	5.15464	0.086604	595, 5154, 4312, 10342, 5605, 387, 598, 5914, 5879, 998	75	204	2795	1.8268	0.999964	0.518648	64.247
INTERPRO	IPR002048:Calcium-binding EF-hand	7	3.60825	0.0101349	4925, 826, 801, 29957, 81, 10398, 11261	182	79	7752	3.7741	0.99068	0.541261	13.4913
INTERPRO	IPR013766:Thioredoxin domain	4	2.06186	0.0122182	10130, 2923, 9352, 5034	182	21	7752	8.11303	0.996457	0.553402	16.0459
SP_PIR_KEYWORDS	Redox-active center	4	2.06186	0.0383007	10130, 2923, 9352, 5034	193	33	8445	5.30382	0.999998	0.554215	41.1214
UP_TISSUE	Epithelium	49	25.2577	0.0416436	10130, 1933, 112, 9924, 7791, 10691, 10487, 55125, 9610, 5605, 3856, 5037, 399687, 1655, 4026, 3181, 5216, 5311, 23677, 26065, 6300, 152137, 6241, 54888, 4641, 7148, 1072, 6640, 4131, 55074, 8853, 23524, 26056, 53343, 55246, 3832, 27436, 9757, 2870, 25764, 3021, 9462, 5576, 7534, 4771, 3068, 55636, 9416, 7917	191	1652	8283	1.28629	0.99863	0.561382	39.9999
GOTERM_CC_FAT	GO:0030863~cortical cytoskeleton	4	2.06186	0.041786	7430, 10487, 81, 1072	156	31	6172	5.10505	0.999996	0.563109	43.3195
INTERPRO	IPR017937:Thioredoxin, conserved site	4	2.06186	0.00921074	10130, 2923, 9352, 5034	182	19	7752	8.96703	0.985697	0.572356	12.3352
UP_SEQ_FEATURE	domain:GST C-terminal	4	2.06186	0.00735358	78997, 1933, 9446, 7407	193	18	8439	9.71675	0.994502	0.57989	10.543
GOTERM_CC_FAT	GO:0043233~organelle lumen	40	20.6186	0.0469636	10130, 29899, 3148, 801, 6871, 1028, 54888, 10609, 2746, 4641, 2230, 1072, 54475, 23293, 5111, 81, 595, 55074, 23524, 26528, 5154, 2923, 11065, 890, 112950, 3273, 9757, 7979, 5034, 8659, 399687, 5501, 468, 8801, 1655, 55341, 4771, 3181, 57109, 1534	156	1202	6172	1.31661	0.999999	0.583079	47.2604
INTERPRO	IPR005788:Disulphide isomerase	3	1.54639	0.00764522	10130, 2923, 5034	182	6	7752	21.2967	0.970479	0.585491	10.3437
UP_SEQ_FEATURE	site:Contributes to redox potential value	3	1.54639	0.0100299	10130, 2923, 5034	193	7	8439	18.7395	0.99918	0.588665	14.1154
UP_SEQ_FEATURE	propeptide:Removed in mature form	8	4.12371	0.00892177	2348, 5154, 22931, 387, 146760, 5879, 998, 5329	193	103	8439	3.39615	0.998197	0.594479	12.6527
SP_PIR_KEYWORDS	nucleotide-binding	30	15.4639	0.0454507	22931, 10342, 112, 6300, 2746, 4641, 7334, 387, 80025, 11065, 5605, 3832, 7407, 3611, 2870, 5037, 399687, 10097, 908, 10096, 5576, 8801, 1655, 55341, 3068, 5879, 55636, 9416, 998, 5297	193	926	8445	1.4176	1	0.595738	46.7892
SP_PIR_KEYWORDS	ubl conjugation	15	7.73196	0.0536379	10346, 595, 11065, 4205, 801, 3021, 7168, 7334, 3659, 3068, 5111, 81, 8334, 3105, 5216	193	383	8445	1.7137	1	0.598441	52.6566
UP_SEQ_FEATURE	domain:EF-hand 1	8	4.12371	0.00647912	4925, 6273, 801, 4635, 29957, 81, 10398, 11261	193	97	8439	3.60622	0.989772	0.600095	9.34603
SP_PIR_KEYWORDS	coiled coil	30	15.4639	0.0516153	10346, 5311, 10342, 6804, 152137, 5048, 10695, 7148, 23293, 10652, 10691, 7168, 9218, 85444, 8853, 23524, 10233, 78997, 112950, 11117, 3832, 55246, 25764, 3856, 152007, 399687, 468, 1277, 55636, 10814	193	937	8445	1.40095	1	0.602766	51.2657
SP_PIR_KEYWORDS	isopeptide bond	10	5.15464	0.0501949	7168, 7334, 4205, 801, 3659, 3068, 8334, 81, 5111, 5216	193	210	8445	2.08364	1	0.612097	50.2663
GOTERM_BP_FAT	GO:0032273~positive regulation of protein polymerization	4	2.06186	0.00823483	64223, 10096, 4131, 5879	166	17	6549	9.28278	0.999998	0.612932	12.9368
SP_PIR_KEYWORDS	cell membrane	25	12.8866	0.0680506	22931, 826, 4641, 9218, 387, 4986, 50487, 10487, 6640, 5329, 8853, 2348, 146802, 3611, 5034, 27241, 5037, 7430, 146760, 468, 4771, 7094, 4026, 5879, 998	193	769	8445	1.42251	1	0.621671	61.5532
SP_PIR_KEYWORDS	mhc i	2	1.03093	0.0666748	567, 3105	193	3	8445	29.171	1	0.629545	60.7762
GOTERM_BP_FAT	GO:0044087~regulation of cellular component biogenesis	8	4.12371	0.00925819	64223, 7168, 387, 10096, 4771, 4131, 5879, 998	166	94	6549	3.3576	1	0.630823	14.4297
INTERPRO	IPR006662:Thioredoxin-like subdomain	3	1.54639	0.0175216	10130, 2923, 5034	182	9	7752	14.1978	0.999701	0.637313	22.236
INTERPRO	IPR012335:Thioredoxin fold	6	3.09278	0.0197561	10130, 78997, 2923, 9446, 9352, 5034	182	67	7752	3.81433	0.999895	0.638555	24.7147
SP_PIR_KEYWORDS	motor protein	5	2.57732	0.0627979	399687, 4635, 3832, 4641, 10398	193	66	8445	3.31488	1	0.640219	58.5077
SP_PIR_KEYWORDS	EF hand	4	2.06186	0.0656882	4925, 6273, 826, 801	193	41	8445	4.26892	1	0.640221	60.2101
BIOCARTA	h_nkcellsPathway:Ras-Independent pathway in NK cell-mediated cytotoxicity	3	1.54639	0.0691947	567, 5879, 3105	33	13	941	6.58042	0.997902	0.642198	53.8475
SP_PIR_KEYWORDS	cell cycle control	3	1.54639	0.0747556	595, 890, 1164	193	20	8445	6.56347	1	0.642533	65.14
UP_SEQ_FEATURE	domain:EF-hand 3	6	3.09278	0.00582205	826, 801, 4635, 29957, 10398, 11261	193	51	8439	5.14416	0.983699	0.642684	8.43679
GOTERM_CC_FAT	GO:0030027~lamellipodium	4	2.06186	0.0975988	10096, 4771, 57147, 5879	156	44	6172	3.59674	1	0.643172	74.4863
UP_SEQ_FEATURE	domain:EF-hand 2	9	4.63918	0.00148854	4925, 6273, 826, 801, 4635, 29957, 81, 10398, 11261	193	96	8439	4.09926	0.650134	0.650134	2.22354
GOTERM_CC_FAT	GO:0031512~motile primary cilium	2	1.03093	0.0967551	5311, 5048	156	4	6172	19.7821	1	0.65271	74.1672
GOTERM_CC_FAT	GO:0005938~cell cortex	6	3.09278	0.0838861	7430, 29899, 10487, 5048, 81, 1072	156	93	6172	2.55252	1	0.65435	68.8189
GOTERM_CC_FAT	GO:0030055~cell-substrate junction	5	2.57732	0.0907649	10096, 7094, 4026, 7791, 3611	156	68	6172	2.90913	1	0.65526	71.7932
GOTERM_CC_FAT	GO:0005902~microvillus	3	1.54639	0.081096	7430, 5154, 4641	156	19	6172	6.24696	1	0.657005	67.5318
GOTERM_CC_FAT	GO:0031974~membrane-enclosed lumen	40	20.6186	0.0608777	10130, 29899, 3148, 801, 6871, 1028, 54888, 10609, 2746, 4641, 2230, 1072, 54475, 23293, 5111, 81, 595, 55074, 23524, 26528, 5154, 2923, 11065, 890, 112950, 3273, 9757, 7979, 5034, 8659, 399687, 5501, 468, 8801, 1655, 55341, 4771, 3181, 57109, 1534	156	1226	6172	1.29084	1	0.658754	56.631
GOTERM_CC_FAT	GO:0044463~cell projection part	7	3.60825	0.0782374	5311, 7430, 7168, 3611, 4641, 27241, 5037	156	119	6172	2.3273	1	0.659586	66.1623
GOTERM_CC_FAT	GO:0016459~myosin complex	4	2.06186	0.0648539	399687, 4635, 4641, 10398	156	37	6172	4.2772	1	0.661766	59.0108
GOTERM_CC_FAT	GO:0031981~nuclear lumen	31	15.9794	0.0754306	29899, 3148, 801, 6871, 1028, 54888, 10609, 4641, 1072, 23293, 54475, 5111, 81, 595, 55074, 23524, 26528, 11065, 890, 112950, 9757, 7979, 399687, 468, 5501, 1655, 4771, 55341, 3181, 57109, 1534	156	920	6172	1.33314	1	0.662698	64.7659
GOTERM_CC_FAT	GO:0030175~filopodium	3	1.54639	0.096442	7430, 4771, 998	156	21	6172	5.65201	1	0.6648	74.0478
UP_TISSUE	B-cell	8	4.12371	0.0749068	9801, 29899, 9049, 908, 9218, 57147, 7148, 11261	191	160	8283	2.16832	0.999994	0.666172	60.7438
GOTERM_CC_FAT	GO:0015630~microtubule cytoskeleton	13	6.70103	0.0904772	5311, 55125, 10844, 801, 3832, 5048, 27436, 5902, 27241, 7430, 9218, 4131, 85444	156	311	6172	1.6538	1	0.668419	71.6742
GOTERM_CC_FAT	GO:0005730~nucleolus	17	8.76289	0.0734173	55074, 26528, 29899, 3148, 1028, 54888, 10609, 4641, 54475, 23293, 399687, 1655, 4771, 3181, 81, 1534, 57109	156	431	6172	1.56053	1	0.670265	63.7316
BIOCARTA	h_edg1Pathway:Phospholipids as signalling intermediaries	3	1.54639	0.0893121	5154, 387, 5879	33	15	941	5.70303	0.99968	0.68317	63.5356
BIOCARTA	h_rhoPathway:Rho cell motility signaling pathway	3	1.54639	0.0893121	387, 7094, 5216	33	15	941	5.70303	0.99968	0.68317	63.5356
GOTERM_CC_FAT	GO:0070013~intracellular organelle lumen	38	19.5876	0.0726463	10130, 29899, 3148, 801, 6871, 1028, 54888, 10609, 2746, 4641, 2230, 1072, 54475, 23293, 5111, 81, 595, 55074, 23524, 26528, 2923, 11065, 890, 112950, 9757, 7979, 5034, 8659, 399687, 468, 5501, 1655, 8801, 55341, 4771, 3181, 57109, 1534	156	1170	6172	1.28499	1	0.684981	63.3281
UP_TISSUE	Uterus	32	16.4948	0.0719472	6184, 10342, 4205, 826, 5048, 7791, 10398, 1072, 7168, 7334, 8890, 81, 26031, 1265, 11065, 51111, 9446, 11117, 55246, 25938, 27436, 2870, 60313, 27241, 3021, 64223, 8801, 7534, 8334, 998, 5297, 11261	191	1037	8283	1.33821	0.999991	0.685677	59.2086
BIOCARTA	h_integrinPathway:Integrin Signaling Pathway	4	2.06186	0.065687	5605, 387, 7094, 7791	33	28	941	4.07359	0.9971	0.689208	51.937
UCSC_TFBS	CMYB	98	50.5155	0.00666485	10342, 401944, 64115, 801, 10609, 10204, 10691, 124997, 7168, 9049, 10487, 57161, 7407, 5037, 399687, 10097, 2331, 4026, 1277, 6553, 5216, 10814, 6184, 5250, 26065, 6300, 5048, 4641, 1072, 54475, 23293, 7334, 4947, 51706, 1265, 8853, 23524, 26056, 5154, 890, 112950, 64598, 598, 25764, 8659, 3021, 7430, 908, 146760, 4771, 7534, 9416, 998, 7917, 112, 5914, 10398, 79840, 79048, 50487, 115817, 9798, …	193	3497	8425	1.22333	0.693834	0.693834	7.88549
SP_PIR_KEYWORDS	cell cycle	11	5.6701	0.0895569	595, 890, 11065, 5501, 6300, 9798, 3832, 5048, 1028, 1164, 85444	193	271	8445	1.77609	1	0.697129	71.9886
UP_SEQ_FEATURE	calcium-binding region:2	6	3.09278	0.0168705	4925, 826, 801, 29957, 81, 11261	193	66	8439	3.97504	0.999994	0.69866	22.6502
GOTERM_BP_FAT	GO:0051496~positive regulation of stress fiber formation	3	1.54639	0.0121917	7168, 387, 4771	166	7	6549	16.9079	1	0.708301	18.5771
GOTERM_BP_FAT	GO:0032233~positive regulation of actin filament bundle formation	3	1.54639	0.0121917	7168, 387, 4771	166	7	6549	16.9079	1	0.708301	18.5771
UP_TISSUE	Fibroblast	6	3.09278	0.0693243	3021, 7168, 4312, 23677, 468, 29	191	96	8283	2.71041	0.999985	0.709839	57.8024
GOTERM_BP_FAT	GO:0051301~cell division	11	5.6701	0.0136292	595, 890, 11065, 5501, 9798, 3832, 5048, 998, 1164, 85444, 1072	166	177	6549	2.45181	1	0.72671	20.5396
UP_SEQ_FEATURE	domain:Thioredoxin 1	3	1.54639	0.0166868	10130, 2923, 5034	193	9	8439	14.5751	0.999993	0.732373	22.4318
UP_SEQ_FEATURE	domain:Thioredoxin 2	3	1.54639	0.0166868	10130, 2923, 5034	193	9	8439	14.5751	0.999993	0.732373	22.4318
GOTERM_BP_FAT	GO:0010975~regulation of neuron projection development	5	2.57732	0.0147259	10371, 387, 10096, 3611, 4131	166	38	6549	5.19103	1	0.734057	22.0069
UP_SEQ_FEATURE	calcium-binding region:1	6	3.09278	0.021256	4925, 826, 801, 29957, 81, 11261	193	70	8439	3.74789	1	0.747666	27.698
PIR_SUPERFAMILY	PIRSF002337:Actin	3	1.54639	0.0385388	10097, 10096, 140625	100	12	3739	9.3475	0.985657	0.757035	35.7591
GOTERM_BP_FAT	GO:0030838~positive regulation of actin filament polymerization	3	1.54639	0.0202197	64223, 10096, 5879	166	9	6549	13.1506	1	0.760024	28.9814
GOTERM_BP_FAT	GO:0045216~cell-cell junction organization	4	2.06186	0.0170122	7094, 4771, 4359, 998	166	22	6549	7.17306	1	0.765724	24.9843
GOTERM_BP_FAT	GO:0032989~cellular component morphogenesis	12	6.18557	0.0201283	7430, 10371, 7168, 387, 146760, 10487, 5048, 3611, 4131, 5879, 998, 1072	166	216	6549	2.19177	1	0.773561	28.8704
GOTERM_BP_FAT	GO:0000902~cell morphogenesis	11	5.6701	0.0193457	7430, 10371, 387, 146760, 10487, 5048, 3611, 4131, 5879, 998, 1072	166	187	6549	2.32069	1	0.775732	27.9125
GOTERM_BP_FAT	GO:0022406~membrane docking	4	2.06186	0.0192092	10652, 7430, 6804, 10814	166	23	6549	6.86118	1	0.789543	27.7442
GOTERM_BP_FAT	GO:0031334~positive regulation of protein complex assembly	4	2.06186	0.0192092	64223, 10096, 4131, 5879	166	23	6549	6.86118	1	0.789543	27.7442
GOTERM_BP_FAT	GO:0043062~extracellular structure organization	7	3.60825	0.0255371	1277, 11117, 1634, 6640, 3611, 4131, 7148	166	90	6549	3.06847	1	0.79788	35.17
GOTERM_BP_FAT	GO:0035088~establishment or maintenance of apical/basal cell polarity	3	1.54639	0.024861	7430, 3611, 998	166	10	6549	11.8355	1	0.801758	34.4123
GOTERM_BP_FAT	GO:0010769~regulation of cell morphogenesis involved in differentiation	5	2.57732	0.0241206	10371, 387, 10096, 3611, 4131	166	44	6549	4.48316	1	0.805023	33.573
GOTERM_BP_FAT	GO:0030516~regulation of axon extension	3	1.54639	0.0298895	10371, 3611, 4131	166	11	6549	10.7596	1	0.835707	39.8543
GOTERM_BP_FAT	GO:0007051~spindle organization	4	2.06186	0.0421493	11065, 3832, 5902, 1164	166	31	6549	5.09056	1	0.838157	51.3966
GOTERM_BP_FAT	GO:0009967~positive regulation of signal transduction	10	5.15464	0.0448071	64223, 10342, 9218, 387, 7334, 56940, 1028, 3611, 5879, 5037	166	186	6549	2.12106	1	0.841452	53.6073
GOTERM_BP_FAT	GO:0007015~actin filament organization	5	2.57732	0.043786	7430, 387, 81, 5879, 1072	166	53	6549	3.72187	1	0.841959	52.7694
GOTERM_BP_FAT	GO:0000226~microtubule cytoskeleton organization	7	3.60825	0.0415913	10844, 11065, 3832, 5048, 4131, 5902, 1164	166	101	6549	2.73428	1	0.841983	50.92
GOTERM_BP_FAT	GO:0031099~regeneration	5	2.57732	0.0412618	595, 890, 146760, 4131, 5329	166	52	6549	3.79344	1	0.847556	50.6365
GOTERM_BP_FAT	GO:0034762~regulation of transmembrane transport	3	1.54639	0.0470801	5311, 801, 81	166	14	6549	8.45396	1	0.848953	55.4226
GOTERM_BP_FAT	GO:0022898~regulation of transmembrane transporter activity	3	1.54639	0.0470801	5311, 801, 81	166	14	6549	8.45396	1	0.848953	55.4226
GOTERM_MF_FAT	GO:0016862~intramolecular oxidoreductase activity, interconverting keto- and enol-groups	3	1.54639	0.0184869	10130, 2923, 5034	150	9	6200	13.7778	0.999515	0.851619	22.9805
GOTERM_BP_FAT	GO:0032231~regulation of actin filament bundle formation	3	1.54639	0.04102	7168, 387, 4771	166	13	6549	9.10426	1	0.85385	50.4275
GOTERM_BP_FAT	GO:0060491~regulation of cell projection assembly	3	1.54639	0.04102	10096, 5879, 998	166	13	6549	9.10426	1	0.85385	50.4275
GOTERM_BP_FAT	GO:0051492~regulation of stress fiber formation	3	1.54639	0.04102	7168, 387, 4771	166	13	6549	9.10426	1	0.85385	50.4275
GOTERM_BP_FAT	GO:0051017~actin filament bundle formation	3	1.54639	0.04102	7430, 387, 81	166	13	6549	9.10426	1	0.85385	50.4275
GOTERM_BP_FAT	GO:0045666~positive regulation of neuron differentiation	3	1.54639	0.04102	387, 10096, 4131	166	13	6549	9.10426	1	0.85385	50.4275
INTERPRO	IPR004045:Glutathione S-transferase, N-terminal	3	1.54639	0.0410387	78997, 9446, 7407	182	14	7752	9.12716	1	0.853893	44.9088
INTERPRO	IPR003578:Ras small GTPase, Rho type	3	1.54639	0.0410387	387, 5879, 998	182	14	7752	9.12716	1	0.853893	44.9088
GOTERM_BP_FAT	GO:0007264~small GTPase mediated signal transduction	10	5.15464	0.0399001	22931, 5605, 387, 6300, 5879, 5863, 998, 29, 1072, 11261	166	182	6549	2.16768	1	0.854054	49.4486
GOTERM_BP_FAT	GO:0010035~response to inorganic substance	8	4.12371	0.05024	595, 5154, 7168, 598, 801, 1277, 4131, 5037	166	133	6549	2.37304	1	0.854326	57.8355
GOTERM_BP_FAT	GO:0048015~phosphoinositide-mediated signaling	5	2.57732	0.0388228	3148, 11065, 5111, 1164, 5297	166	51	6549	3.86782	1	0.854594	48.4899
GOTERM_BP_FAT	GO:0010592~positive regulation of lamellipodium assembly	2	1.03093	0.0497584	10096, 5879	166	2	6549	39.4518	1	0.858131	57.4758
GOTERM_BP_FAT	GO:0010591~regulation of lamellipodium assembly	2	1.03093	0.0497584	10096, 5879	166	2	6549	39.4518	1	0.858131	57.4758
GOTERM_BP_FAT	GO:0060315~negative regulation of ryanodine-sensitive calcium-release channel activity	2	1.03093	0.0497584	5311, 801	166	2	6549	39.4518	1	0.858131	57.4758
GOTERM_BP_FAT	GO:0010810~regulation of cell-substrate adhesion	4	2.06186	0.0387663	4771, 1277, 11117, 3611	166	30	6549	5.26024	1	0.862692	48.4391
GOTERM_BP_FAT	GO:0006887~exocytosis	5	2.57732	0.0364689	10652, 6804, 7534, 10814, 11261	166	50	6549	3.94518	1	0.863309	46.3352
INTERPRO	IPR004000:Actin/actin-like	3	1.54639	0.0466398	10097, 10096, 140625	182	15	7752	8.51868	1	0.863714	49.3141
INTERPRO	IPR010987:Glutathione S-transferase, C-terminal-like	3	1.54639	0.0466398	78997, 9446, 7407	182	15	7752	8.51868	1	0.863714	49.3141
INTERPRO	IPR017933:Glutathione S-transferase/chloride channel, C-terminal	3	1.54639	0.0466398	78997, 9446, 7407	182	15	7752	8.51868	1	0.863714	49.3141
GOTERM_BP_FAT	GO:0050770~regulation of axonogenesis	4	2.06186	0.0355282	10371, 387, 3611, 4131	166	29	6549	5.44163	1	0.865283	45.4507
GOTERM_BP_FAT	GO:0050772~positive regulation of axonogenesis	3	1.54639	0.0534436	387, 3611, 4131	166	15	6549	7.89036	1	0.865474	60.156
GOTERM_MF_FAT	GO:0016864~intramolecular oxidoreductase activity, transposing S-S bonds	3	1.54639	0.014607	10130, 2923, 5034	150	8	6200	15.5	0.997566	0.865489	18.6091
GOTERM_MF_FAT	GO:0003756~protein disulfide isomerase activity	3	1.54639	0.014607	10130, 2923, 5034	150	8	6200	15.5	0.997566	0.865489	18.6091
GOTERM_BP_FAT	GO:0051174~regulation of phosphorus metabolic process	14	7.21649	0.0380423	595, 5154, 112, 56940, 1028, 3611, 5037, 23293, 64223, 5576, 4771, 5879, 1164, 998	166	299	6549	1.84724	1	0.866085	47.7846
GOTERM_BP_FAT	GO:0019220~regulation of phosphate metabolic process	14	7.21649	0.0380423	595, 5154, 112, 56940, 1028, 3611, 5037, 23293, 64223, 5576, 4771, 5879, 1164, 998	166	299	6549	1.84724	1	0.866085	47.7846
GOTERM_BP_FAT	GO:0043254~regulation of protein complex assembly	5	2.57732	0.0607115	64223, 10096, 4131, 5879, 998	166	59	6549	3.34337	1	0.866414	64.983
GOTERM_BP_FAT	GO:0010647~positive regulation of cell communication	10	5.15464	0.0753573	64223, 10342, 9218, 387, 7334, 56940, 1028, 3611, 5879, 5037	166	206	6549	1.91514	1	0.86876	73.0888
GOTERM_BP_FAT	GO:0050769~positive regulation of neurogenesis	4	2.06186	0.0742019	387, 10096, 3611, 4131	166	39	6549	4.04634	1	0.868811	72.5198
GOTERM_BP_FAT	GO:0022604~regulation of cell morphogenesis	6	3.09278	0.060121	7430, 10371, 387, 10096, 3611, 4131	166	84	6549	2.81799	1	0.869121	64.6123
GOTERM_BP_FAT	GO:0030198~extracellular matrix organization	5	2.57732	0.0771034	1277, 11117, 1634, 3611, 7148	166	64	6549	3.08217	1	0.870841	73.9276
GOTERM_BP_FAT	GO:0006928~cell motion	12	6.18557	0.0797068	10371, 6273, 7168, 10097, 10096, 10487, 7094, 5048, 57147, 5879, 5329, 1072	166	271	6549	1.74694	1	0.871724	75.1328
GOTERM_BP_FAT	GO:0007049~cell cycle	18	9.27835	0.0810611	5311, 595, 23677, 11065, 890, 6300, 801, 5048, 3832, 1028, 27436, 3611, 10609, 5902, 5501, 9798, 1164, 85444	166	469	6549	1.51414	1	0.872331	75.7389
GOTERM_BP_FAT	GO:0019932~second-messenger-mediated signaling	8	4.12371	0.0572305	112, 3148, 11065, 4986, 5111, 1164, 5150, 5297	166	137	6549	2.30376	1	0.872396	62.7441
GOTERM_BP_FAT	GO:0034330~cell junction organization	4	2.06186	0.078796	7094, 4771, 4359, 998	166	40	6549	3.94518	1	0.872651	74.7173
GOTERM_BP_FAT	GO:0032412~regulation of ion transmembrane transporter activity	3	1.54639	0.0352829	5311, 801, 81	166	12	6549	9.86295	1	0.872747	45.2178
GOTERM_BP_FAT	GO:0034765~regulation of ion transmembrane transport	3	1.54639	0.0352829	5311, 801, 81	166	12	6549	9.86295	1	0.872747	45.2178
GOTERM_BP_FAT	GO:0032409~regulation of transporter activity	3	1.54639	0.0741689	5311, 801, 81	166	18	6549	6.5753	1	0.873057	72.5034
GOTERM_BP_FAT	GO:0044259~multicellular organismal macromolecule metabolic process	3	1.54639	0.0741689	4312, 1277, 7148	166	18	6549	6.5753	1	0.873057	72.5034
GOTERM_BP_FAT	GO:0048278~vesicle docking	3	1.54639	0.0741689	10652, 6804, 10814	166	18	6549	6.5753	1	0.873057	72.5034
GOTERM_BP_FAT	GO:0048729~tissue morphogenesis	6	3.09278	0.0848713	7168, 4771, 1277, 3611, 5216, 1072	166	93	6549	2.54528	1	0.873257	77.3703
GOTERM_BP_FAT	GO:0032355~response to estradiol stimulus	4	2.06186	0.0697321	5154, 890, 5914, 4131	166	38	6549	4.15282	1	0.87435	70.2104
GOTERM_BP_FAT	GO:0006904~vesicle docking during exocytosis	3	1.54639	0.0600916	10652, 6804, 10814	166	16	6549	7.39721	1	0.874418	64.5938
GOTERM_BP_FAT	GO:0009719~response to endogenous stimulus	13	6.70103	0.0565596	595, 5154, 890, 112, 3148, 598, 5914, 1072, 5037, 8890, 5576, 1277, 4131	166	286	6549	1.79326	1	0.874967	62.2974
GOTERM_BP_FAT	GO:0045664~regulation of neuron differentiation	5	2.57732	0.0842228	10371, 387, 10096, 3611, 4131	166	66	6549	2.98877	1	0.874973	77.1001
GOTERM_BP_FAT	GO:0042325~regulation of phosphorylation	13	6.70103	0.0590164	595, 5154, 112, 56940, 1028, 3611, 5037, 64223, 5576, 4771, 5879, 1164, 998	166	288	6549	1.78081	1	0.875051	63.909
GOTERM_BP_FAT	GO:0022403~cell cycle phase	11	5.6701	0.0675519	595, 890, 11065, 3832, 5048, 1028, 27436, 10609, 5902, 1164, 85444	166	232	6549	1.87056	1	0.875247	69.0189
GOTERM_BP_FAT	GO:0007017~microtubule-based process	8	4.12371	0.0687998	10844, 11065, 3832, 5048, 27436, 4131, 5902, 1164	166	143	6549	2.20709	1	0.875407	69.7063
GOTERM_BP_FAT	GO:0007346~regulation of mitotic cell cycle	6	3.09278	0.0973609	595, 890, 11065, 5902, 998, 5037	166	97	6549	2.44032	1	0.875526	82.0241
GOTERM_BP_FAT	GO:0051271~negative regulation of cell motion	4	2.06186	0.0835116	7168, 4771, 3611, 81	166	41	6549	3.84896	1	0.876516	76.8003
GOTERM_BP_FAT	GO:0000279~M phase	9	4.63918	0.0739718	890, 11065, 3832, 5048, 27436, 10609, 5902, 1164, 85444	166	175	6549	2.02895	1	0.876708	72.4051
GOTERM_BP_FAT	GO:0009628~response to abiotic stimulus	10	5.15464	0.0718376	595, 5311, 598, 8890, 6804, 1277, 4131, 5879, 79840, 5037	166	204	6549	1.93391	1	0.877757	71.3201
GOTERM_BP_FAT	GO:0032411~positive regulation of transporter activity	2	1.03093	0.0970551	801, 81	166	4	6549	19.7259	1	0.877958	81.9217
GOTERM_BP_FAT	GO:0032414~positive regulation of ion transmembrane transporter activity	2	1.03093	0.0970551	801, 81	166	4	6549	19.7259	1	0.877958	81.9217
GOTERM_BP_FAT	GO:0060314~regulation of ryanodine-sensitive calcium-release channel activity	2	1.03093	0.0970551	5311, 801	166	4	6549	19.7259	1	0.877958	81.9217
GOTERM_BP_FAT	GO:0048545~response to steroid hormone stimulus	8	4.12371	0.064798	595, 5154, 3148, 890, 1277, 5914, 4131, 5037	166	141	6549	2.2384	1	0.878875	67.4497
GOTERM_BP_FAT	GO:0009725~response to hormone stimulus	12	6.18557	0.0674891	595, 5154, 112, 3148, 890, 598, 8890, 5576, 1277, 5914, 4131, 5037	166	263	6549	1.80008	1	0.879806	68.9839
UP_SEQ_FEATURE	domain:EF-hand 4	4	2.06186	0.0354574	826, 801, 29957, 11261	193	32	8439	5.46567	1	0.880082	42.0128
GOTERM_BP_FAT	GO:0002448~mast cell mediated immunity	2	1.03093	0.0737067	7534, 10814	166	3	6549	26.3012	1	0.880132	72.2725
GOTERM_BP_FAT	GO:0043303~mast cell degranulation	2	1.03093	0.0737067	7534, 10814	166	3	6549	26.3012	1	0.880132	72.2725
GOTERM_BP_FAT	GO:0050919~negative chemotaxis	2	1.03093	0.0737067	10371, 5154	166	3	6549	26.3012	1	0.880132	72.2725
GOTERM_BP_FAT	GO:0010243~response to organic nitrogen	4	2.06186	0.0883457	595, 598, 5037, 1072	166	42	6549	3.75731	1	0.880377	78.7674
GOTERM_BP_FAT	GO:0008064~regulation of actin polymerization or depolymerization	4	2.06186	0.0883457	64223, 10096, 5879, 1072	166	42	6549	3.75731	1	0.880377	78.7674
GOTERM_BP_FAT	GO:0006275~regulation of DNA replication	4	2.06186	0.0883457	5154, 4771, 5111, 727738	166	42	6549	3.75731	1	0.880377	78.7674
GOTERM_BP_FAT	GO:0022402~cell cycle process	14	7.21649	0.0896652	595, 5311, 11065, 890, 6300, 3832, 5048, 1028, 27436, 3611, 10609, 5902, 1164, 85444	166	342	6549	1.61499	1	0.88072	79.2765
GOTERM_BP_FAT	GO:0030832~regulation of actin filament length	4	2.06186	0.093295	64223, 10096, 5879, 1072	166	43	6549	3.66994	1	0.880787	80.6183
GOTERM_BP_FAT	GO:0031032~actomyosin structure organization	3	1.54639	0.0969868	1264, 7168, 1265	166	21	6549	5.63597	1	0.881059	81.8988
GOTERM_BP_FAT	GO:0032535~regulation of cellular component size	9	4.63918	0.0925247	10371, 64223, 10096, 4878, 1655, 3611, 4131, 5879, 1072	166	184	6549	1.92971	1	0.882026	80.3405
GOTERM_BP_FAT	GO:0032963~collagen metabolic process	3	1.54639	0.0670058	4312, 1277, 7148	166	17	6549	6.96208	1	0.882742	68.7135
GOTERM_BP_FAT	GO:0044092~negative regulation of molecular function	10	5.15464	0.096596	5311, 112, 11065, 4986, 801, 4771, 56940, 1028, 3611, 166	166	217	6549	1.81806	1	0.883282	81.7671
GOTERM_BP_FAT	GO:0051052~regulation of DNA metabolic process	5	2.57732	0.0954823	5154, 7334, 4771, 5111, 727738	166	69	6549	2.85883	1	0.883544	81.3869
GOTERM_BP_FAT	GO:0051270~regulation of cell motion	7	3.60825	0.0923595	10371, 5154, 7168, 4771, 3611, 81, 5879	166	124	6549	2.22712	1	0.88501	80.2805
PIR_SUPERFAMILY	PIRSF002344:calponin	2	1.03093	0.0773685	1264, 1265	100	3	3739	24.9267	0.999833	0.886299	59.6152
SMART	SM00054:EFh	7	3.60825	0.0198688	4925, 826, 801, 29957, 81, 10398, 11261	113	79	4108	3.22124	0.900532	0.900532	20.4354
SMART	SM00268:ACTIN	3	1.54639	0.061396	10097, 10096, 140625	113	15	4108	7.2708	0.999315	0.911863	51.4094
INTERPRO	IPR018979:FERM, N-terminal	3	1.54639	0.0649507	7430, 7094, 4771	182	18	7752	7.0989	1	0.923366	61.5356
GOTERM_MF_FAT	GO:0016538~cyclin-dependent protein kinase regulator activity	3	1.54639	0.0323341	595, 1028, 1164	150	12	6200	10.3333	0.999999	0.932026	36.8675
UCSC_TFBS	AML1	152	78.3505	0.047606	10346, 10130, 3148, 4205, 401944, 64115, 801, 6871, 9924, 84279, 10609, 10204, 10691, 4925, 7168, 124997, 9049, 10487, 57161, 7407, 5034, 3856, 29, 64223, 399687, 10097, 80218, 10096, 2331, 4026, 1277, 6553, 5216, 10814, 6184, 5250, 26065, 6300, 826, 6804, 5048, 54888, 4641, 1072, 23293, 54475, 84886, 9218, 7334, 4947, 51706, 85444, 1265, 23524, 8853, 55074, 890, 53343, 598, 51111, 112950, 64598,…	193	6166	8425	1.0761	0.999822	0.943742	45.0703
INTERPRO	IPR014352:FERM/acyl-CoA-binding protein, 3-helical bundle	3	1.54639	0.0996524	7430, 7094, 4771	182	23	7752	5.55566	1	0.95078	77.5411
INTERPRO	IPR018248:EF hand	5	2.57732	0.0906152	801, 29957, 81, 10398, 11261	182	73	7752	2.91736	1	0.955587	74.112
INTERPRO	IPR001611:Leucine-rich repeat	5	2.57732	0.0977258	10233, 146760, 2331, 1634, 85444	182	75	7752	2.83956	1	0.957011	76.8476
SMART	SM00174:RHO	3	1.54639	0.0541521	387, 5879, 998	113	14	4108	7.79014	0.998343	0.959288	46.9623
INTERPRO	IPR005792:Protein disulphide isomerase	2	1.03093	0.0901917	2923, 5034	182	4	7752	21.2967	1	0.964468	73.9399
INTERPRO	IPR011259:Ezrin/radixin/moesin, C-terminal	2	1.03093	0.0901917	7430, 4771	182	4	7752	21.2967	1	0.964468	73.9399
INTERPRO	IPR001997:Calponin	2	1.03093	0.0901917	1264, 1265	182	4	7752	21.2967	1	0.964468	73.9399
INTERPRO	IPR000535:Major sperm protein	2	1.03093	0.0901917	9218, 64598	182	4	7752	21.2967	1	0.964468	73.9399
INTERPRO	IPR011174:Ezrin/radixin/moesin	2	1.03093	0.0901917	7430, 4771	182	4	7752	21.2967	1	0.964468	73.9399
UCSC_TFBS	IK1	74	38.1443	0.0911584	1933, 3148, 112, 401944, 801, 64115, 5914, 7791, 2746, 10204, 79840, 10449, 10652, 9049, 50487, 387, 79048, 9798, 81, 26031, 57161, 26528, 10233, 7407, 3611, 25938, 29, 10371, 64223, 399687, 80218, 1655, 4026, 1277, 10814, 5216, 9801, 5048, 1028, 54888, 4641, 7148, 1072, 23293, 4947, 7372, 3659, 51706, 4131, 595, 8853, 26056, 6273, 53343, 598, 51111, 112950, 27434, 55246, 2870, 25764, 27241, 6031…	193	2802	8425	1.15286	1	0.966078	69.0889
UP_SEQ_FEATURE	calcium-binding region:3	3	1.54639	0.0683567	826, 801, 29957	193	19	8439	6.90401	1	0.971719	65.6581
UP_SEQ_FEATURE	repeat:Calponin-like 1	2	1.03093	0.0667211	1264, 1265	193	3	8439	29.1503	1	0.976357	64.7367
UP_SEQ_FEATURE	repeat:Calponin-like 3	2	1.03093	0.0667211	1264, 1265	193	3	8439	29.1503	1	0.976357	64.7367
UP_SEQ_FEATURE	repeat:Calponin-like 2	2	1.03093	0.0667211	1264, 1265	193	3	8439	29.1503	1	0.976357	64.7367
UCSC_TFBS	FAC1	97	50	0.0829921	10130, 3148, 4205, 64115, 801, 9924, 6871, 10609, 10204, 7168, 9049, 57161, 7407, 5034, 3856, 29, 399687, 80218, 10096, 2331, 4026, 1277, 6553, 5216, 6184, 5250, 26065, 6804, 5048, 23293, 4947, 140625, 8853, 55074, 26056, 5154, 890, 51111, 9757, 25764, 5150, 8659, 152007, 908, 4771, 7534, 1634, 57147, 9416, 998, 7917, 5914, 89891, 10398, 79840, 79048, 115817, 139221, 9798, 81, 26031, 26528, 25938…	193	3776	8425	1.12138	1	0.978372	65.4989
GOTERM_MF_FAT	GO:0017022~myosin binding	3	1.54639	0.0552369	387, 6804, 4635	150	16	6200	7.75	1	0.97921	54.8468
UCSC_TFBS	HOX13	97	50	0.0473378	401944, 64115, 9924, 10609, 10204, 124997, 7168, 10487, 57161, 9446, 9352, 7407, 5034, 29, 64223, 399687, 1277, 6553, 5216, 10814, 26065, 6804, 5048, 4641, 1072, 54475, 23293, 4947, 51706, 140625, 1265, 8853, 55074, 595, 23524, 26056, 890, 112950, 598, 25764, 3021, 7430, 152007, 146760, 5576, 7534, 9416, 7917, 1933, 112, 5914, 7791, 10398, 79840, 10449, 10652, 50487, 115817, 81, 55125, 26528, 102…	193	3691	8425	1.1472	0.999813	0.98632	44.8801
UP_SEQ_FEATURE	domain:MSP	2	1.03093	0.0879622	9218, 64598	193	4	8439	21.8627	1	0.986799	75.0888
UP_SEQ_FEATURE	repeat:LRR 5	5	2.57732	0.0979508	10233, 146760, 2331, 1634, 85444	193	77	8439	2.83931	1	0.98935	78.9039
GOTERM_MF_FAT	GO:0032403~protein complex binding	7	3.60825	0.0751044	595, 7534, 3611, 81, 5111, 4131, 7148	150	123	6200	2.3523	1	0.989556	66.4627

## Sheet: Chart cluster 9
Category	Term	Count	%	PValue	Genes	List Total	Pop Hits	Pop Total	Fold Enrichment	Bonferroni	Benjamini	FDR
UCSC_TFBS	FOXO3	25	44.6429	0.000708182	54739, 6283, 3908, 5019, 8321, 7049, 2202, 1508, 22848, 5793, 84133, 10162, 56261, 2308, 11214, 9208, 1901, 11163, 197370, 4601, 9184, 51144, 8411, 8848, 5295	55	2014	8425	1.90146	0.117224	0.0604386	0.865568
UCSC_TFBS	HFH3	33	58.9286	0.000407056	22978, 219654, 54739, 10395, 3908, 5019, 54855, 8321, 1842, 59342, 222663, 7049, 1508, 2202, 5793, 22848, 84133, 56261, 2308, 11214, 55754, 1901, 11163, 27106, 9080, 5997, 4601, 91947, 9184, 8411, 8848, 730, 5295	55	3034	8425	1.66612	0.0691493	0.0691493	0.498364
UCSC_TFBS	TATA	38	67.8571	0.00262892	22978, 2934, 54928, 219654, 54739, 10395, 3908, 5019, 1843, 8321, 1842, 94101, 222663, 7049, 83716, 1508, 51428, 2202, 5793, 22848, 84133, 2308, 11214, 9208, 55754, 2920, 11163, 27106, 5997, 197370, 4601, 91947, 9184, 51144, 8411, 8848, 730, 5295	55	4113	8425	1.41525	0.370795	0.109369	3.17864
GOTERM_CC_FAT	GO:0005576~extracellular region	14	25	0.00201944	2934, 2920, 3908, 1842, 6038, 59342, 50509, 222663, 51144, 83716, 7049, 2202, 1508, 730	42	831	6172	2.47573	0.220141	0.116904	2.30394
UCSC_TFBS	GATA	34	60.7143	0.00252624	22978, 373156, 10395, 3908, 5019, 1843, 54855, 1842, 94101, 59342, 222663, 83716, 7049, 1508, 51428, 2202, 5793, 22848, 84133, 56261, 10162, 2308, 11214, 9208, 1901, 11163, 5997, 91947, 9184, 51144, 8411, 5295, 9604, 3423	55	3479	8425	1.49703	0.359292	0.137908	3.05626
UCSC_TFBS	RORA2	34	60.7143	0.00818195	22978, 2934, 54928, 219654, 10395, 3908, 5019, 8321, 1842, 222663, 7049, 83716, 51428, 2202, 5793, 22848, 84133, 2308, 11214, 9208, 55754, 2920, 1901, 11163, 5997, 91947, 4601, 9184, 50509, 51144, 8848, 5295, 9604, 3423	55	3704	8425	1.4061	0.764477	0.148419	9.59004
UCSC_TFBS	OCT	33	58.9286	0.00655495	22978, 2934, 219654, 10395, 3908, 5019, 1843, 54855, 1842, 94101, 222663, 7049, 51428, 5793, 22848, 84133, 2308, 11214, 9208, 55754, 2920, 11163, 91947, 197370, 4601, 9184, 50509, 51144, 8411, 8848, 730, 5295, 3423	55	3506	8425	1.44181	0.685719	0.152405	7.75316
UCSC_TFBS	MEIS1BHOXA9	35	62.5	0.00801172	22978, 2934, 54928, 219654, 54739, 10395, 3908, 5019, 1843, 54855, 8321, 94101, 7049, 1508, 2202, 5793, 22848, 84133, 56261, 10162, 2308, 11214, 9208, 2920, 1901, 5997, 6038, 4601, 9184, 51144, 8848, 730, 5295, 9604, 3423	55	3855	8425	1.39076	0.757255	0.162193	9.39944
GOTERM_CC_FAT	GO:0044421~extracellular region part	10	17.8571	0.0043243	1842, 2934, 50509, 51144, 222663, 2920, 7049, 83716, 2202, 3908	42	494	6172	2.97474	0.413183	0.162791	4.87421
UCSC_TFBS	BACH2	32	57.1429	0.0101488	22978, 4854, 2934, 54928, 219654, 10395, 3908, 1843, 8321, 59342, 222663, 7049, 1508, 51428, 2202, 5793, 22848, 84133, 8349, 10162, 11214, 2920, 9080, 5997, 91947, 197370, 4601, 50509, 51144, 8411, 8848, 3423	55	3443	8425	1.42371	0.833923	0.164338	11.7657
UCSC_TFBS	BRN2	35	62.5	0.00611236	22978, 4854, 2934, 54739, 10395, 3908, 5019, 54855, 1842, 59342, 222663, 7049, 1508, 51428, 2202, 5793, 22848, 84133, 56261, 10162, 2308, 11214, 9080, 5997, 4601, 197370, 91947, 9184, 51144, 8411, 8848, 730, 5295, 7918, 9604	55	3800	8425	1.41089	0.660091	0.164601	7.24759
UCSC_TFBS	GATA6	17	30.3571	0.00515178	22978, 5793, 84133, 56261, 2308, 11214, 9208, 10395, 3908, 1842, 94101, 59342, 222663, 83716, 5295, 3423, 9604	55	1281	8425	2.03286	0.597096	0.166242	6.14153
UCSC_TFBS	LHX3	26	46.4286	0.0124913	22978, 4854, 2934, 54928, 10395, 3908, 5019, 1842, 7049, 2202, 5793, 84133, 10162, 56261, 2308, 11214, 9208, 5997, 4601, 50509, 9184, 51144, 8411, 8848, 5295, 730	55	2607	8425	1.52771	0.890553	0.182186	14.2942
GOTERM_CC_FAT	GO:0031012~extracellular matrix	7	12.5	0.00164564	1842, 50509, 51144, 222663, 83716, 2202, 3908	42	195	6172	5.27521	0.183379	0.183379	1.88117
GOTERM_MF_FAT	GO:0008201~heparin binding	5	8.92857	0.0012176	1842, 50509, 51144, 7049, 83716	47	64	6200	10.3059	0.186086	0.186086	1.47391
GOTERM_MF_FAT	GO:0030247~polysaccharide binding	5	8.92857	0.00376771	1842, 50509, 51144, 7049, 83716	47	87	6200	7.58132	0.471623	0.19156	4.49642
GOTERM_MF_FAT	GO:0001871~pattern binding	5	8.92857	0.00376771	1842, 50509, 51144, 7049, 83716	47	87	6200	7.58132	0.471623	0.19156	4.49642
GOTERM_BP_FAT	GO:0030155~regulation of cell adhesion	6	10.7143	0.000363443	1842, 2934, 51144, 1901, 5295, 3908	45	93	6549	9.38925	0.204969	0.204969	0.539118
GOTERM_MF_FAT	GO:0005539~glycosaminoglycan binding	5	8.92857	0.00290874	1842, 50509, 51144, 7049, 83716	47	81	6200	8.14289	0.388777	0.218193	3.48797
UCSC_TFBS	CDC5	30	53.5714	0.0191138	22978, 10395, 3908, 5019, 1843, 1842, 94101, 222663, 7049, 2202, 1508, 5793, 22848, 84133, 56261, 2308, 11214, 1901, 2920, 55754, 91947, 4601, 9184, 51144, 8411, 8848, 5295, 730, 7918, 3423	55	3279	8425	1.40148	0.966513	0.229932	21.0867
UCSC_TFBS	FREAC7	32	57.1429	0.0212081	22978, 219654, 10395, 3908, 5019, 1843, 8321, 222663, 7049, 5740, 1508, 2202, 5793, 22848, 84133, 10162, 2308, 11214, 1901, 11163, 55754, 27106, 9080, 5997, 4601, 91947, 9184, 51144, 8411, 5295, 7918, 9604	55	3605	8425	1.35973	0.977012	0.236227	23.1296
UCSC_TFBS	NFAT	29	51.7857	0.0229008	22978, 2934, 10395, 3908, 5019, 1842, 222663, 7049, 5740, 51428, 2202, 5793, 22848, 84133, 56261, 2308, 11214, 9208, 1901, 11163, 197370, 4601, 9184, 51144, 8411, 8848, 5295, 9604, 3423	55	3171	8425	1.40091	0.983049	0.238014	24.7451
UCSC_TFBS	EN1	36	64.2857	0.0188503	22978, 4854, 2934, 54739, 6283, 10395, 3908, 5019, 54855, 1842, 94101, 222663, 7049, 83716, 1508, 2202, 5793, 22848, 84133, 8349, 56261, 10162, 11214, 9208, 1901, 11163, 9080, 5997, 91947, 4601, 9184, 51144, 8411, 8848, 730, 5295	55	4201	8425	1.31267	0.964892	0.243543	20.8262
UP_TISSUE	Placenta	23	41.0714	0.00380933	22978, 5793, 56261, 2308, 2920, 11163, 59348, 54739, 3908, 5997, 94101, 6038, 91947, 1052, 50509, 9184, 7049, 1508, 730, 5295, 51428, 7918, 9604	56	1918	8283	1.77369	0.251783	0.251783	3.93664
UCSC_TFBS	AP1	39	69.6429	0.0272714	4854, 2934, 54928, 219654, 54739, 10395, 3908, 5019, 1843, 8321, 94101, 222663, 7049, 83716, 1508, 51428, 2202, 5793, 22848, 84133, 8349, 2308, 11214, 9208, 55754, 1901, 9080, 5997, 6038, 4601, 197370, 91947, 9184, 50509, 51144, 8411, 8848, 5295, 3423	55	4776	8425	1.25086	0.992299	0.262252	28.7733
UCSC_TFBS	HFH1	30	53.5714	0.0331941	22978, 219654, 10395, 3908, 5019, 1843, 54855, 1842, 222663, 7049, 5740, 2202, 5793, 22848, 84133, 56261, 10162, 2308, 11214, 9208, 11163, 55754, 91947, 4601, 9184, 51144, 8411, 5295, 9604, 3423	55	3409	8425	1.34804	0.997371	0.281129	33.9163
UCSC_TFBS	ARP1	33	58.9286	0.031921	22978, 4854, 2934, 219654, 54739, 10395, 3908, 54855, 8321, 1842, 222663, 7049, 83716, 2202, 5793, 22848, 84133, 8349, 9208, 1901, 27106, 9080, 197370, 4601, 9184, 50509, 8411, 8848, 730, 5295, 7918, 9604, 3423	55	3858	8425	1.31026	0.996686	0.285281	32.8404
UCSC_TFBS	RFX1	39	69.6429	0.0450007	22978, 4854, 2934, 373156, 6283, 10395, 3908, 5019, 1843, 54855, 8321, 1842, 1052, 222663, 7049, 83716, 5740, 1508, 51428, 2202, 5793, 22848, 84133, 8349, 56261, 10162, 2308, 11214, 1901, 9080, 4601, 91947, 9184, 50509, 51144, 8848, 730, 5295, 9604	55	4906	8425	1.21771	0.999698	0.286563	43.1654
UCSC_TFBS	RSRFC4	30	53.5714	0.0496617	22978, 2934, 54928, 219654, 10395, 3908, 5019, 54855, 1842, 7049, 2202, 22848, 5793, 84133, 8349, 56261, 2308, 11214, 9208, 1901, 55754, 91947, 197370, 4601, 9184, 51144, 8411, 8848, 5295, 730	55	3513	8425	1.30813	0.999872	0.291642	46.4772
UCSC_TFBS	SRY	28	50	0.0444695	22978, 219654, 10395, 3908, 5019, 54855, 94101, 222663, 7049, 5740, 2202, 5793, 22848, 84133, 56261, 10162, 2308, 11214, 9208, 5997, 91947, 4601, 9184, 51144, 8411, 730, 5295, 9604	55	3183	8425	1.3475	0.999667	0.293962	42.7763
UCSC_TFBS	FOXD3	23	41.0714	0.0559114	5793, 84133, 56261, 2308, 2934, 11214, 9208, 1901, 11163, 55754, 10395, 3908, 5019, 54855, 91947, 4601, 222663, 7049, 8411, 8848, 1508, 5295, 9604	55	2510	8425	1.40366	0.99996	0.294733	50.6399
UCSC_TFBS	CREB	30	53.5714	0.0489282	22978, 4854, 2934, 10395, 3908, 5019, 8321, 222663, 7049, 5740, 51428, 2202, 5793, 22848, 84133, 56261, 10162, 11214, 9208, 1901, 55754, 27106, 9080, 4601, 50509, 9184, 51144, 8411, 5295, 3423	55	3509	8425	1.30962	0.999854	0.29754	45.9681
SP_PIR_KEYWORDS	Secreted	12	21.4286	0.00430126	1842, 6038, 59342, 2934, 50509, 222663, 2920, 7049, 83716, 730, 2202, 3908	56	690	8445	2.62267	0.506843	0.297748	5.09261
UCSC_TFBS	STAT5A	37	66.0714	0.0435914	4854, 2934, 219654, 10395, 3908, 1843, 54855, 8321, 94101, 222663, 7049, 83716, 2202, 5793, 84133, 8349, 56261, 2308, 11214, 9208, 2920, 11163, 1901, 27106, 9080, 5997, 4601, 197370, 91947, 9184, 50509, 51144, 8411, 8848, 730, 5295, 7918	55	4572	8425	1.23966	0.999608	0.29992	42.1276
UCSC_TFBS	BACH1	33	58.9286	0.0590988	22978, 2934, 54928, 219654, 10395, 3908, 5019, 54855, 8321, 1842, 222663, 7049, 1508, 51428, 2202, 5793, 22848, 84133, 10162, 11214, 9208, 27106, 9080, 5997, 91947, 4601, 50509, 51144, 8411, 8848, 5295, 9604, 3423	55	4023	8425	1.25652	0.999978	0.300494	52.6465
UCSC_TFBS	CDP	37	66.0714	0.0418472	22978, 4854, 54928, 54739, 6283, 10395, 3908, 5019, 54855, 8321, 1842, 94101, 222663, 7049, 1508, 2202, 5793, 22848, 84133, 56261, 10162, 2308, 11214, 9208, 55754, 11163, 5997, 6038, 91947, 9184, 51144, 8411, 8848, 730, 5295, 9604, 3423	55	4561	8425	1.24265	0.99946	0.301115	40.8191
UCSC_TFBS	FREAC3	28	50	0.0556114	22978, 4854, 219654, 10395, 3908, 5019, 54855, 8321, 1842, 59342, 2202, 1508, 5793, 22848, 84133, 56261, 2308, 11214, 11163, 5997, 91947, 4601, 9184, 51144, 8411, 8848, 5295, 3423	55	3242	8425	1.32298	0.999958	0.302082	50.4472
UCSC_TFBS	E4BP4	29	51.7857	0.0385438	22978, 2934, 219654, 54739, 10395, 3908, 5019, 54855, 1842, 59342, 83716, 7049, 2202, 22848, 5793, 84133, 2308, 11214, 9208, 11163, 55754, 4601, 9184, 51144, 8411, 8848, 5295, 7918, 9604	55	3296	8425	1.34778	0.99901	0.305178	38.2661
UCSC_TFBS	SOX9	29	51.7857	0.0545374	22978, 4854, 2934, 219654, 6283, 10395, 3908, 5019, 1843, 54855, 222663, 7049, 2202, 5793, 22848, 84133, 10162, 11214, 5997, 4601, 50509, 9184, 51144, 8411, 8848, 730, 5295, 9604, 3423	55	3387	8425	1.31157	0.999948	0.306195	49.7512
UCSC_TFBS	FOXO1	28	50	0.0417712	22978, 219654, 10395, 3908, 54855, 8321, 222663, 7049, 5740, 2202, 5793, 84133, 56261, 2308, 11214, 9208, 11163, 55754, 27106, 4601, 9184, 51144, 8411, 8848, 730, 5295, 9604, 3423	55	3167	8425	1.35431	0.999452	0.313044	40.7615
GOTERM_MF_FAT	GO:0030246~carbohydrate binding	6	10.7143	0.00997413	56261, 1842, 50509, 51144, 7049, 83716	47	179	6200	4.42173	0.816234	0.345264	11.5004
UCSC_TFBS	POU6F1	26	46.4286	0.0818318	22978, 54928, 10395, 3908, 5019, 1843, 7049, 2202, 22848, 5793, 84133, 56261, 2308, 11214, 1901, 11163, 55754, 91947, 4601, 9184, 51144, 8411, 8848, 5295, 730, 9604	55	3052	8425	1.30496	1	0.384123	64.924
UCSC_TFBS	NKX61	27	48.2143	0.0964757	2934, 10395, 3908, 5019, 54855, 8321, 1842, 94101, 7049, 2202, 22848, 5793, 8349, 84133, 56261, 2308, 11214, 11163, 55754, 4601, 9184, 51144, 8411, 8848, 5295, 730, 3423	55	3251	8425	1.2722	1	0.42764	71.2044
GOTERM_MF_FAT	GO:0005518~collagen binding	3	5.35714	0.0168018	1842, 50509, 51144	47	27	6200	14.6572	0.942938	0.436013	18.6585
SP_PIR_KEYWORDS	signal	18	32.1429	0.00356748	5793, 84133, 4854, 2934, 2920, 3908, 8321, 1842, 6038, 59342, 50509, 222663, 83716, 7049, 1508, 2202, 730, 3423	56	1330	8445	2.04095	0.443514	0.443514	4.24103
UP_TISSUE	Thyroid	4	7.14286	0.0186508	11214, 51144, 219654, 9604	56	85	8283	6.9605	0.760894	0.511015	17.9725
GOTERM_CC_FAT	GO:0044462~external encapsulating structure part	2	3.57143	0.0263143	222663, 373156	42	4	6172	73.4762	0.962372	0.55957	26.4706
GOTERM_CC_FAT	GO:0030312~external encapsulating structure	2	3.57143	0.0327866	222663, 373156	42	5	6172	58.781	0.983433	0.559599	31.9132
UP_SEQ_FEATURE	signal peptide	18	32.1429	0.00359452	5793, 84133, 4854, 2934, 2920, 3908, 8321, 1842, 6038, 59342, 50509, 222663, 83716, 7049, 1508, 2202, 730, 3423	56	1330	8439	2.0395	0.668957	0.668957	4.71421
GOTERM_BP_FAT	GO:0051270~regulation of cell motion	5	8.92857	0.00926537	7049, 1901, 5295, 10395, 3908	45	124	6549	5.86828	0.997188	0.691101	12.9274
GOTERM_BP_FAT	GO:0040012~regulation of locomotion	5	8.92857	0.00901003	7049, 1901, 5295, 10395, 3908	45	123	6549	5.91599	0.996691	0.760158	12.5931
SP_PIR_KEYWORDS	zinc-finger	9	16.0714	0.0726113	84133, 197370, 11214, 59348, 8411, 219654, 51428, 54739, 9604	56	682	8445	1.99008	0.999996	0.786761	59.9112
SP_PIR_KEYWORDS	antibiotic	2	3.57143	0.0571369	8349, 6283	56	9	8445	33.5119	0.999935	0.799739	51.003
SP_PIR_KEYWORDS	metal-binding	15	26.7857	0.0481101	22978, 84133, 11214, 11163, 59348, 54928, 219654, 54739, 6283, 197370, 5740, 8411, 51428, 3423, 9604	56	1354	8445	1.67065	0.999692	0.801553	45.002
SP_PIR_KEYWORDS	egf-like domain	4	7.14286	0.0395376	4854, 222663, 730, 2202	56	116	8445	5.20012	0.998661	0.808709	38.6859
SP_PIR_KEYWORDS	Antimicrobial	2	3.57143	0.0693919	8349, 6283	56	11	8445	27.4188	0.999992	0.81454	58.1907
SP_PIR_KEYWORDS	polymorphism	39	69.6429	0.092514	22978, 4854, 2934, 59348, 219654, 54739, 10395, 3908, 5019, 1843, 54855, 8321, 1842, 1052, 59342, 222663, 7049, 83716, 5740, 1508, 2202, 5793, 22848, 56261, 10162, 11214, 9208, 1901, 27106, 6038, 197370, 91947, 50509, 51144, 8411, 8848, 730, 5295, 7918	56	5024	8445	1.17065	1	0.82949	69.1841
GOTERM_BP_FAT	GO:0010810~regulation of cell-substrate adhesion	3	5.35714	0.0170338	1842, 51144, 5295	45	30	6549	14.5533	0.99998	0.835824	22.5465
SP_PIR_KEYWORDS	hydrolase	11	19.6429	0.0328401	1843, 22978, 5793, 56261, 6038, 59342, 11163, 54928, 51428, 1508, 3423	56	804	8445	2.06323	0.995815	0.838847	33.2955
GOTERM_BP_FAT	GO:0030198~extracellular matrix organization	4	7.14286	0.0088639	1842, 50509, 51144, 83716	45	64	6549	9.09583	0.996368	0.84629	12.4012
GOTERM_BP_FAT	GO:0030334~regulation of cell migration	5	8.92857	0.0062998	7049, 1901, 5295, 10395, 3908	45	111	6549	6.55556	0.981459	0.863833	8.96999
GOTERM_BP_FAT	GO:0043062~extracellular structure organization	4	7.14286	0.0221557	1842, 50509, 51144, 83716	45	90	6549	6.46815	0.999999	0.867297	28.3361
GOTERM_BP_FAT	GO:0051129~negative regulation of cellular component organization	4	7.14286	0.0221557	2934, 7049, 1901, 10395	45	90	6549	6.46815	0.999999	0.867297	28.3361
GOTERM_CC_FAT	GO:0044420~extracellular matrix part	3	5.35714	0.0942898	50509, 222663, 3908	42	78	6172	5.65201	0.999995	0.868696	68.0803
GOTERM_BP_FAT	GO:0051494~negative regulation of cytoskeleton organization	3	5.35714	0.0292797	2934, 1901, 10395	45	40	6549	10.915	1	0.875504	35.7199
GOTERM_BP_FAT	GO:0051497~negative regulation of stress fiber formation	2	3.57143	0.0266107	1901, 10395	45	4	6549	72.7667	1	0.880848	33.041
GOTERM_BP_FAT	GO:0032232~negative regulation of actin filament bundle formation	2	3.57143	0.0266107	1901, 10395	45	4	6549	72.7667	1	0.880848	33.041
INTERPRO	IPR001881:EGF-like calcium-binding	3	5.35714	0.0577924	4854, 222663, 2202	56	55	7752	7.55065	0.999981	0.886821	52.0628
GOTERM_MF_FAT	GO:0005545~phosphatidylinositol binding	2	3.57143	0.0923581	8411, 5295	47	13	6200	20.2946	1	0.903631	69.3044
GOTERM_MF_FAT	GO:0016791~phosphatase activity	4	7.14286	0.0819612	1843, 22978, 5793, 54928	47	138	6200	3.82362	0.999999	0.910067	64.7335
INTERPRO	IPR000152:EGF-type aspartate/asparagine hydroxylation conserved site	3	5.35714	0.054108	4854, 222663, 2202	56	53	7752	7.83558	0.999962	0.921521	49.6954
INTERPRO	IPR018097:EGF-like calcium-binding, conserved site	3	5.35714	0.054108	4854, 222663, 2202	56	53	7752	7.83558	0.999962	0.921521	49.6954
GOTERM_BP_FAT	GO:0009611~response to wounding	6	10.7143	0.0398813	4854, 2934, 2920, 1508, 730, 6283	45	283	6549	3.08551	1	0.923316	45.4049
UP_SEQ_FEATURE	region of interest:Substrate binding	4	7.14286	0.0177599	22978, 56261, 6038, 54928	56	85	8439	7.0916	0.995919	0.936114	21.3609
GOTERM_BP_FAT	GO:0032970~regulation of actin filament-based process	3	5.35714	0.0647275	2934, 1901, 10395	45	62	6549	7.04194	1	0.951006	63.0325
INTERPRO	IPR011022:Arrestin-like, C-terminal	2	3.57143	0.0486383	91947, 27106	56	7	7752	39.551	0.999891	0.952238	45.9822
INTERPRO	IPR011021:Arrestin-like, N-terminal	2	3.57143	0.0486383	91947, 27106	56	7	7752	39.551	0.999891	0.952238	45.9822
GOTERM_BP_FAT	GO:0032956~regulation of actin cytoskeleton organization	3	5.35714	0.0610937	2934, 1901, 10395	45	60	6549	7.27667	1	0.953105	60.838
GOTERM_BP_FAT	GO:0010639~negative regulation of organelle organization	3	5.35714	0.0540513	2934, 1901, 10395	45	56	6549	7.79643	1	0.958726	56.2351
GOTERM_BP_FAT	GO:0007160~cell-matrix adhesion	3	5.35714	0.0593045	1842, 50509, 10395	45	59	6549	7.4	1	0.959833	59.7134
SMART	SM00179:EGF_CA	3	5.35714	0.0602998	4854, 222663, 2202	31	55	4108	7.22815	0.960605	0.960605	45.352
GOTERM_BP_FAT	GO:0031589~cell-substrate adhesion	3	5.35714	0.0741201	1842, 50509, 10395	45	67	6549	6.51642	1	0.96082	68.1849
GOTERM_BP_FAT	GO:0022610~biological adhesion	6	10.7143	0.0884927	9080, 1842, 50509, 1901, 10395, 3908	45	356	6549	2.45281	1	0.961152	74.7889
GOTERM_BP_FAT	GO:0007155~cell adhesion	6	10.7143	0.0876769	9080, 1842, 50509, 1901, 10395, 3908	45	355	6549	2.45972	1	0.966825	74.4513
GOTERM_BP_FAT	GO:0009725~response to hormone stimulus	5	8.92857	0.0987746	1843, 2308, 7049, 5295, 9604	45	263	6549	2.76679	1	0.968378	78.7026
INTERPRO	IPR013091:EGF calcium-binding	3	5.35714	0.0370765	4854, 222663, 2202	56	43	7752	9.65781	0.999006	0.968476	37.2904
GOTERM_BP_FAT	GO:0051492~regulation of stress fiber formation	2	3.57143	0.0839799	1901, 10395	45	13	6549	22.3897	1	0.968549	72.8676
GOTERM_BP_FAT	GO:0032231~regulation of actin filament bundle formation	2	3.57143	0.0839799	1901, 10395	45	13	6549	22.3897	1	0.968549	72.8676
INTERPRO	IPR013032:EGF-like region, conserved site	5	8.92857	0.0191646	4854, 222663, 730, 2202, 3908	56	145	7752	4.7734	0.971021	0.971021	21.2592
UP_SEQ_FEATURE	domain:EGF-like 6; calcium-binding	2	3.57143	0.093498	4854, 2202	56	15	8439	20.0929	1	0.986501	73.1889
UP_SEQ_FEATURE	domain:EGF-like 8; calcium-binding	2	3.57143	0.0875413	4854, 222663	56	14	8439	21.5281	1	0.99079	70.7276
UP_SEQ_FEATURE	glycosylation site:N-linked (GlcNAc...)	16	28.5714	0.08113	5793, 4854, 1901, 55754, 3908, 8321, 1842, 59342, 50509, 222663, 83716, 7049, 2202, 1508, 730, 3423	56	1592	8439	1.51454	1	0.994456	67.8459
UP_SEQ_FEATURE	short sequence motif:Di-lysine motif	2	3.57143	0.0571765	10162, 51144	56	9	8439	33.4881	1	0.997582	54.5942
UP_SEQ_FEATURE	sequence variant	41	73.2143	0.0768395	22978, 4854, 2934, 59348, 219654, 54739, 10395, 3908, 5019, 1843, 54855, 8321, 1842, 1052, 59342, 222663, 7049, 83716, 5740, 1508, 2202, 5793, 22848, 56261, 10162, 11214, 9208, 1901, 27106, 6038, 197370, 4601, 91947, 50509, 51144, 8411, 8848, 730, 5295, 7918, 3423	56	5286	8439	1.16885	1	0.997837	65.7732

## Sheet: Chart cluster 10
Category	Term	Count	%	PValue	Genes	List Total	Pop Hits	Pop Total	Fold Enrichment	Bonferroni	Benjamini	FDR
SP_PIR_KEYWORDS	lipid synthesis	7	4.72973	0.000763523	1718, 84681, 5571, 2194, 10682, 3157, 10715	146	64	8445	6.32652	0.176978	0.176978	0.990421
UCSC_TFBS	CEBPB	94	63.5135	0.00174199	2145, 6659, 11228, 8841, 57728, 1051, 6830, 23405, 51635, 55500, 11155, 6767, 2959, 11252, 65056, 8971, 4076, 10715, 23705, 23221, 3397, 3488, 254048, 23218, 79947, 84681, 11338, 7436, 27125, 7175, 5270, 23608, 400, 4791, 81619, 133, 9987, 214, 9846, 283450, 25989, 84191, 8106, 5354, 23731, 57659, 9093, 2078, 6500, 6043, 8816, 6337, 2273, 114793, 64375, 3417, 8440, 340348, 11078, 55152, 84261, 93…	146	4369	8425	1.24155	0.264245	0.264245	2.11678
UCSC_TFBS	GR	88	59.4595	0.00611275	2145, 1291, 6659, 8841, 23276, 79142, 57728, 6830, 7168, 23405, 11155, 11252, 65056, 8971, 10715, 54623, 23705, 8408, 23221, 3488, 254048, 23218, 79156, 79947, 84681, 11338, 7436, 7175, 5270, 9014, 51762, 4791, 825, 133, 214, 79822, 9946, 9846, 283450, 25989, 84191, 8106, 5354, 57659, 2078, 5715, 6043, 8816, 6337, 2273, 114793, 64375, 3417, 11078, 93129, 102, 84261, 7873, 57467, 48, 7111, 5728, 1…	146	4159	8425	1.22099	0.660114	0.302125	7.24803
UCSC_TFBS	AP2GAMMA	26	17.5676	0.00554363	825, 6633, 9987, 283450, 25989, 8106, 6830, 64375, 23405, 11155, 8440, 11078, 55152, 102, 10715, 9993, 26053, 10847, 5525, 10550, 201232, 7436, 5571, 51762, 4791, 51504	146	855	8425	1.75479	0.624085	0.386881	6.59417
UCSC_TFBS	CREB	75	50.6757	0.013401	2145, 6659, 8841, 23276, 79142, 57728, 1051, 6830, 7168, 55500, 11155, 11252, 65056, 8971, 4076, 10715, 54623, 23705, 8408, 23221, 3397, 3488, 254048, 23218, 79156, 79947, 11338, 27125, 7175, 8451, 400, 4791, 81619, 133, 9987, 214, 9846, 283450, 84191, 9093, 57659, 2078, 6500, 6043, 8816, 51449, 114793, 3417, 11078, 55152, 93129, 1509, 102, 84261, 7873, 9993, 7111, 116228, 5908, 957, 26053, 10682…	146	3509	8425	1.23337	0.906942	0.447683	15.258
UCSC_TFBS	CEBP	117	79.0541	0.0212105	2145, 1291, 79142, 7168, 27335, 51635, 11155, 6767, 2959, 65056, 10715, 54623, 23705, 6150, 3488, 79156, 84681, 11338, 27125, 7175, 400, 51762, 4791, 9987, 214, 283450, 25989, 8106, 5354, 23731, 2078, 6500, 2273, 3417, 8440, 340348, 102, 1509, 11344, 7111, 9993, 152185, 392, 26053, 161514, 5896, 30061, 10682, 51386, 54939, 53349, 81876, 5571, 85457, 58525, 25911, 2185, 51504, 2184, 88, 5819, 4953…	146	6096	8425	1.10754	0.977022	0.466805	23.1319
UCSC_TFBS	FOXJ2	98	66.2162	0.0251192	2145, 79142, 23276, 7168, 51635, 11155, 6767, 65056, 10715, 54623, 23705, 931, 79156, 84681, 11338, 27125, 7175, 400, 51762, 4791, 825, 9987, 79822, 214, 283450, 8106, 5354, 23731, 7419, 2078, 2273, 8440, 102, 9993, 7111, 392, 26053, 5896, 30061, 54939, 53349, 401466, 5571, 85457, 9767, 25819, 58525, 25911, 83544, 51504, 2184, 57409, 88, 6659, 8841, 11228, 57728, 6830, 23405, 55500, 11252, 4076, …	146	4944	8425	1.14384	0.988638	0.472516	26.8151
UCSC_TFBS	ELK1	87	58.7838	0.0190133	2145, 1291, 6659, 8841, 23276, 79142, 6830, 7168, 23405, 55500, 11155, 6767, 8971, 10715, 54623, 23705, 8408, 6648, 6150, 23221, 3397, 3488, 254048, 23218, 1718, 79947, 84681, 11338, 7436, 27125, 9014, 400, 51762, 4791, 825, 6633, 214, 9846, 25989, 84191, 8106, 113177, 57659, 9093, 2078, 5715, 6043, 6337, 51449, 2273, 114793, 64375, 8440, 11078, 84261, 93129, 1509, 7873, 57467, 26092, 9993, 11622…	146	4250	8425	1.18127	0.965904	0.491206	20.9875
UCSC_TFBS	AML1	116	78.3784	0.0537896	2145, 1291, 23276, 79142, 7168, 11155, 6767, 65056, 10715, 54623, 23705, 8408, 6150, 931, 3488, 1718, 11338, 27125, 7175, 400, 51762, 4791, 81619, 825, 9987, 79822, 214, 283450, 84191, 8106, 5354, 23731, 7419, 2078, 6500, 2273, 3417, 8440, 9978, 102, 1509, 7111, 9993, 392, 26053, 5896, 30061, 10682, 51386, 53349, 5571, 85457, 9767, 25819, 58525, 83544, 25911, 2185, 2184, 5819, 4953, 6659, 11228, …	146	6166	8425	1.0856	0.999941	0.555553	49.2613
UCSC_TFBS	NRF2	55	37.1622	0.0499108	1291, 8841, 79142, 23276, 6830, 7168, 23405, 6767, 54623, 23221, 3488, 254048, 23218, 79947, 11338, 8451, 51762, 9014, 4791, 825, 6633, 9987, 283450, 8106, 113177, 57659, 2078, 8816, 51449, 64375, 11078, 55152, 84261, 7873, 57467, 152185, 392, 26053, 10847, 51386, 1017, 54939, 11160, 148867, 3981, 10550, 81876, 5571, 25819, 25911, 2185, 51504, 23660, 88, 5819	146	2577	8425	1.23159	0.999878	0.559211	46.6491
UCSC_TFBS	MAX	33	22.2973	0.0375073	825, 133, 25989, 8841, 79142, 2078, 57728, 2273, 23405, 340348, 11078, 11252, 102, 55152, 4076, 7873, 48, 23705, 10982, 152185, 392, 26053, 1017, 79947, 27125, 85457, 7436, 5571, 25819, 58525, 25911, 51504, 88	146	1363	8425	1.39712	0.998803	0.568736	37.4445
UCSC_TFBS	IK2	51	34.4595	0.0421838	2145, 8841, 79142, 23276, 57728, 6830, 11155, 65056, 54623, 23705, 254048, 23218, 79947, 27125, 7175, 5270, 51762, 9014, 4791, 9846, 25989, 8106, 9093, 2078, 8816, 6337, 8440, 102, 55152, 7873, 57467, 7111, 48, 5728, 5908, 152185, 392, 26053, 957, 10847, 1017, 3157, 11160, 5525, 10550, 5571, 25819, 9767, 2185, 51504, 23660	146	2333	8425	1.26146	0.999492	0.569511	41.0737
UCSC_TFBS	NKX25	96	64.8649	0.0476481	6659, 8841, 23276, 57728, 6830, 7168, 23405, 55500, 11155, 6767, 2959, 65056, 8971, 4076, 54623, 23705, 8408, 23221, 931, 3488, 254048, 23218, 79947, 11338, 7436, 27125, 7175, 5270, 23608, 9014, 51762, 4791, 81619, 825, 9987, 9946, 214, 79822, 9846, 283450, 25989, 5354, 23731, 57659, 9093, 5715, 2078, 378938, 6500, 6043, 8816, 6337, 51449, 2273, 114793, 64375, 3417, 8440, 11078, 9978, 55152, 8426…	146	4924	8425	1.12505	0.999814	0.576518	45.0689
GOTERM_BP_FAT	GO:0010608~posttranscriptional regulation of gene expression	10	6.75676	0.00065875	48, 5728, 6659, 27335, 23405, 8440, 3488, 2185, 9093, 57409	111	144	6549	4.09722	0.576817	0.576817	1.07068
UCSC_TFBS	IK3	72	48.6486	0.0677297	2145, 1291, 23276, 79142, 6830, 23405, 11155, 2959, 65056, 54623, 23705, 3397, 3488, 254048, 11338, 27125, 7436, 7175, 5270, 23608, 9014, 51762, 4791, 81619, 825, 133, 214, 9946, 9846, 283450, 23731, 9093, 57659, 2078, 8816, 51449, 114793, 3417, 8440, 340348, 9978, 55152, 102, 57467, 48, 7111, 5728, 116228, 5908, 26053, 5896, 10847, 10682, 30061, 1017, 3157, 54939, 53349, 148867, 3981, 81876, 201…	146	3583	8425	1.15959	0.999996	0.61306	57.7097
UCSC_TFBS	SP1	45	30.4054	0.0907983	133, 9987, 214, 283450, 84191, 8106, 57659, 8841, 2078, 79142, 1051, 6830, 27335, 64375, 55500, 3417, 11078, 11252, 102, 55152, 84261, 93129, 54623, 23705, 5728, 8408, 10847, 3397, 1017, 10682, 3488, 11160, 79947, 84681, 27125, 81876, 5571, 201232, 7175, 58525, 51762, 4791, 51504, 57409, 5819	146	2122	8425	1.22373	1	0.649036	68.9036
UCSC_TFBS	NRSF	85	57.4324	0.0869611	2145, 1291, 8841, 79142, 57728, 1051, 6830, 27335, 23405, 55500, 11155, 8971, 4076, 10715, 54623, 23705, 8408, 30815, 6648, 23221, 931, 3397, 3488, 23218, 79947, 84681, 11338, 7436, 27125, 5270, 8451, 4791, 81619, 825, 133, 9946, 283450, 25989, 84191, 8106, 5354, 23731, 57659, 9093, 2078, 8816, 6337, 114793, 64375, 3417, 8440, 11078, 9978, 55152, 84261, 93129, 1509, 102, 7873, 57467, 7111, 9993, …	146	4381	8425	1.1196	1	0.656119	67.2543
UCSC_TFBS	ZIC3	64	43.2432	0.0819347	2145, 1291, 79142, 57728, 6830, 7168, 65056, 4076, 54623, 23705, 8408, 6150, 23221, 931, 3397, 254048, 23218, 1718, 11338, 84681, 7175, 4791, 133, 6633, 214, 9846, 84191, 8106, 57659, 6500, 6043, 8816, 2273, 114793, 64375, 340348, 11078, 55152, 84261, 7873, 9993, 152185, 392, 957, 161514, 26053, 10847, 1017, 6232, 54939, 81876, 5571, 201232, 85457, 25819, 58525, 25911, 2185, 8702, 51504, 23660, 2…	146	3162	8425	1.16798	1	0.658597	64.9722
UCSC_TFBS	ARNT	76	51.3514	0.0988368	2145, 8841, 11228, 23276, 79142, 57728, 1051, 6830, 4076, 10715, 54623, 23705, 8408, 6150, 3397, 3488, 23218, 1718, 79947, 84681, 11338, 27125, 7436, 5270, 8451, 9014, 825, 133, 9987, 214, 283450, 25989, 5354, 23731, 9093, 2078, 378938, 8816, 2273, 64375, 11078, 55152, 93129, 1509, 84261, 7873, 57467, 11344, 48, 5728, 10982, 5908, 26053, 161514, 2926, 5896, 10847, 10682, 3157, 53349, 5525, 10550,…	146	3883	8425	1.12944	1	0.659527	72.1143
BIOCARTA	h_p27Pathway:Regulation of p27 Phosphorylation during Cell Cycle Progression	3	2.02703	0.0201298	1017, 9978, 6500	25	9	941	12.5467	0.704803	0.704803	18.4369
BBID	71.Id_proteins_G0-to-S_cell_cycle	2	1.35135	0.0822609	3397, 1017	6	4	237	19.75	0.724077	0.724077	44.9444
SP_PIR_KEYWORDS	Steroid biosynthesis	4	2.7027	0.0118637	1718, 84681, 10682, 3157	146	28	8445	8.26321	0.952324	0.781652	14.4034
SP_PIR_KEYWORDS	Cholesterol biosynthesis	3	2.02703	0.0265573	1718, 10682, 3157	146	15	8445	11.5685	0.998955	0.8202	29.5845
SP_PIR_KEYWORDS	Cardiomyopathy	4	2.7027	0.0217298	7168, 2273, 11155, 88	146	35	8445	6.61057	0.99631	0.845474	24.8956
GOTERM_BP_FAT	GO:0006695~cholesterol biosynthetic process	3	2.02703	0.0359034	1718, 10682, 3157	111	18	6549	9.83333	1	0.851716	44.9696
GOTERM_BP_FAT	GO:0046649~lymphocyte activation	6	4.05405	0.0335852	6659, 931, 5896, 8440, 9093, 3981	111	107	6549	3.30841	1	0.856056	42.7677
GOTERM_BP_FAT	GO:0030334~regulation of cell migration	6	4.05405	0.0384383	5728, 7168, 5270, 3488, 2185, 102	111	111	6549	3.18919	1	0.860175	47.2861
GOTERM_BP_FAT	GO:0002520~immune system development	7	4.72973	0.0399857	6648, 6659, 5896, 10682, 4791, 9093, 3981	111	150	6549	2.75333	1	0.860869	48.6549
SP_PIR_KEYWORDS	sterol biosynthesis	3	2.02703	0.0454566	1718, 10682, 3157	146	20	8445	8.67637	0.999993	0.861543	45.4608
GOTERM_BP_FAT	GO:0008285~negative regulation of cell proliferation	9	6.08108	0.0357661	1718, 5728, 133, 6648, 8451, 8440, 3488, 9093, 836	111	226	6549	2.34956	1	0.861987	44.8414
GOTERM_BP_FAT	GO:0042271~susceptibility to natural killer cell mediated cytotoxicity	2	1.35135	0.0333133	23705, 5819	111	2	6549	59	1	0.865978	42.5041
SP_PIR_KEYWORDS	chromosomal rearrangement	7	4.72973	0.0544232	27125, 7175, 26053, 4791, 11228, 2078, 79142	146	158	8445	2.56264	0.999999	0.869783	51.7725
GOTERM_BP_FAT	GO:0042110~T cell activation	5	3.37838	0.0323985	6659, 5896, 8440, 9093, 3981	111	72	6549	4.09722	1	0.870836	41.6089
GOTERM_BP_FAT	GO:0030239~myofibril assembly	3	2.02703	0.0254552	825, 7111, 7168	111	15	6549	11.8	1	0.87792	34.3745
GOTERM_BP_FAT	GO:0043542~endothelial cell migration	3	2.02703	0.0254552	5728, 3397, 2185	111	15	6549	11.8	1	0.87792	34.3745
GOTERM_BP_FAT	GO:0007517~muscle organ development	6	4.05405	0.0762572	825, 5728, 7168, 2273, 3488, 9093	111	135	6549	2.62222	1	0.87907	72.6308
GOTERM_BP_FAT	GO:0030097~hemopoiesis	6	4.05405	0.0762572	6648, 6659, 5896, 10682, 9093, 3981	111	135	6549	2.62222	1	0.87907	72.6308
GOTERM_BP_FAT	GO:0045321~leukocyte activation	7	4.72973	0.0240415	6659, 931, 5896, 8440, 9093, 102, 3981	111	133	6549	3.10526	1	0.879628	32.802
GOTERM_BP_FAT	GO:0033077~T cell differentiation in the thymus	3	2.02703	0.032262	5896, 9093, 3981	111	17	6549	10.4118	1	0.882322	41.4741
GOTERM_BP_FAT	GO:0010466~negative regulation of peptidase activity	3	2.02703	0.032262	1718, 5896, 9093	111	17	6549	10.4118	1	0.882322	41.4741
SP_PIR_KEYWORDS	heart	3	2.02703	0.0413672	7168, 2273, 88	146	19	8445	9.13302	0.999979	0.884051	42.3362
SP_PIR_KEYWORDS	cardiac muscle	3	2.02703	0.0413672	7168, 2273, 88	146	19	8445	9.13302	0.999979	0.884051	42.3362
GOTERM_BP_FAT	GO:0030098~lymphocyte differentiation	4	2.7027	0.0762421	6659, 5896, 9093, 3981	111	59	6549	4	1	0.884225	72.6234
GOTERM_BP_FAT	GO:0001525~angiogenesis	5	3.37838	0.0751612	5728, 23405, 3397, 2185, 8841	111	95	6549	3.10526	1	0.885767	72.0954
GOTERM_BP_FAT	GO:0010941~regulation of cell death	14	9.45946	0.0740023	23705, 5728, 6648, 6659, 5896, 8841, 9093, 836, 3981, 79156, 1051, 1718, 8451, 88	111	499	6549	1.65531	1	0.887088	71.5187
GOTERM_BP_FAT	GO:0008284~positive regulation of cell proliferation	9	6.08108	0.0521642	133, 6659, 8440, 1017, 2185, 9093, 102, 4953, 3981	111	244	6549	2.17623	1	0.887501	58.3202
GOTERM_BP_FAT	GO:0042127~regulation of cell proliferation	15	10.1351	0.0297567	5728, 133, 6648, 6659, 1017, 3488, 9093, 836, 3981, 1718, 8451, 8440, 2185, 102, 4953	111	481	6549	1.83992	1	0.888095	38.9493
GOTERM_BP_FAT	GO:0051270~regulation of cell motion	6	4.05405	0.0570611	5728, 7168, 5270, 3488, 2185, 102	111	124	6549	2.85484	1	0.888159	61.7018
GOTERM_BP_FAT	GO:0043067~regulation of programmed cell death	14	9.45946	0.0712825	23705, 5728, 6648, 6659, 5896, 8841, 9093, 836, 3981, 79156, 1051, 1718, 8451, 88	111	496	6549	1.66532	1	0.888453	70.121
GOTERM_BP_FAT	GO:0031032~actomyosin structure organization	3	2.02703	0.0477065	825, 7111, 7168	111	21	6549	8.42857	1	0.889162	54.9999
GOTERM_BP_FAT	GO:0051146~striated muscle cell differentiation	4	2.7027	0.0732245	825, 7111, 7168, 9093	111	58	6549	4.06897	1	0.88978	71.1254
GOTERM_BP_FAT	GO:0002328~pro-B cell differentiation	2	1.35135	0.0495552	6659, 3981	111	3	6549	39.3333	1	0.890398	56.406
GOTERM_BP_FAT	GO:0008203~cholesterol metabolic process	4	2.7027	0.0702621	1718, 7436, 10682, 3157	111	57	6549	4.14035	1	0.890408	69.5802
GOTERM_BP_FAT	GO:0002244~hemopoietic progenitor cell differentiation	2	1.35135	0.081232	6659, 3981	111	5	6549	23.6	1	0.890435	74.9416
GOTERM_BP_FAT	GO:0048534~hemopoietic or lymphoid organ development	7	4.72973	0.0318215	6648, 6659, 5896, 10682, 4791, 9093, 3981	111	142	6549	2.90845	1	0.891518	41.0375
GOTERM_BP_FAT	GO:0055072~iron ion homeostasis	3	2.02703	0.0562497	48, 6648, 30061	111	23	6549	7.69565	1	0.891618	61.1598
GOTERM_BP_FAT	GO:0030217~T cell differentiation	4	2.7027	0.0236821	6659, 5896, 9093, 3981	111	37	6549	6.37838	1	0.892908	32.3965
GOTERM_BP_FAT	GO:0030030~cell projection organization	8	5.40541	0.0517585	5728, 8408, 7168, 133, 214, 8440, 2185, 88	111	201	6549	2.34826	1	0.893251	58.0278
GOTERM_BP_FAT	GO:0042493~response to drug	7	4.72973	0.0469123	9993, 825, 5728, 6648, 3157, 2185, 8841	111	156	6549	2.64744	1	0.893477	54.383
GOTERM_BP_FAT	GO:0051336~regulation of hydrolase activity	7	4.72973	0.0904449	1718, 7168, 392, 161514, 5896, 2185, 9093	111	185	6549	2.23243	1	0.894531	78.7453
GOTERM_BP_FAT	GO:0016126~sterol biosynthetic process	3	2.02703	0.0699672	1718, 10682, 3157	111	26	6549	6.80769	1	0.894998	69.4222
GOTERM_BP_FAT	GO:0040012~regulation of locomotion	6	4.05405	0.0554722	5728, 7168, 5270, 3488, 2185, 102	111	123	6549	2.87805	1	0.895322	60.6339
GOTERM_BP_FAT	GO:0006575~cellular amino acid derivative metabolic process	5	3.37838	0.0845664	51449, 6648, 3417, 55500, 4953	111	99	6549	2.9798	1	0.895744	76.3866
GOTERM_BP_FAT	GO:0042981~regulation of apoptosis	14	9.45946	0.0686299	23705, 5728, 6648, 6659, 5896, 8841, 9093, 836, 3981, 79156, 1051, 1718, 8451, 88	111	493	6549	1.67546	1	0.895964	68.696
GOTERM_BP_FAT	GO:0007507~heart development	7	4.72973	0.0290668	5728, 7168, 133, 6648, 6659, 3397, 836	111	139	6549	2.97122	1	0.896105	38.2364
GOTERM_BP_FAT	GO:0002320~lymphoid progenitor cell differentiation	2	1.35135	0.0655266	6659, 3981	111	4	6549	29.5	1	0.896456	66.9479
GOTERM_BP_FAT	GO:0010741~negative regulation of protein kinase cascade	3	2.02703	0.0607071	5728, 9093, 8841	111	24	6549	7.375	1	0.896715	64.0504
GOTERM_BP_FAT	GO:0031647~regulation of protein stability	3	2.02703	0.0897306	5728, 6659, 9093	111	30	6549	5.9	1	0.896896	78.471
GOTERM_BP_FAT	GO:0006694~steroid biosynthetic process	4	2.7027	0.0673558	1718, 133, 10682, 3157	111	56	6549	4.21429	1	0.897202	67.9891
GOTERM_BP_FAT	GO:0032268~regulation of cellular protein metabolic process	10	6.75676	0.0895925	48, 27335, 8440, 3488, 2185, 9093, 57409, 5715, 6500, 57467	111	321	6549	1.83801	1	0.900853	78.4176
GOTERM_BP_FAT	GO:0010927~cellular component assembly involved in morphogenesis	3	2.02703	0.0652813	825, 7111, 7168	111	25	6549	7.08	1	0.901571	66.8058
GOTERM_BP_FAT	GO:0016125~sterol metabolic process	4	2.7027	0.0888476	1718, 7436, 10682, 3157	111	63	6549	3.74603	1	0.903197	78.1272
GOTERM_BP_FAT	GO:0051129~negative regulation of cellular component organization	5	3.37838	0.064203	5728, 8408, 7175, 11078, 11252	111	90	6549	3.27778	1	0.903713	66.1748
GOTERM_BP_FAT	GO:0030029~actin filament-based process	8	5.40541	0.023196	825, 7111, 7168, 114793, 8440, 11078, 2185, 11252	111	169	6549	2.7929	1	0.905197	31.8446
GOTERM_BP_FAT	GO:0006979~response to oxidative stress	5	3.37838	0.0996991	1718, 7168, 6648, 3417, 2185	111	105	6549	2.80952	1	0.909694	82.0152
GOTERM_BP_FAT	GO:0016265~death	12	8.10811	0.099566	79156, 1718, 23705, 5728, 6648, 5896, 2185, 5354, 9093, 1509, 836, 3981	111	425	6549	1.66588	1	0.913191	81.9718
GOTERM_BP_FAT	GO:0043154~negative regulation of caspase activity	3	2.02703	0.0223027	1718, 5896, 9093	111	14	6549	12.6429	1	0.913954	30.8192
GOTERM_BP_FAT	GO:0055001~muscle cell development	4	2.7027	0.0220252	825, 7111, 7168, 9093	111	36	6549	6.55556	1	0.928796	30.4978
GOTERM_BP_FAT	GO:0006417~regulation of translation	6	4.05405	0.0181044	48, 27335, 8440, 3488, 2185, 57409	111	91	6549	3.89011	1	0.929292	25.8034
GOTERM_BP_FAT	GO:0055002~striated muscle cell development	4	2.7027	0.0204343	825, 7111, 7168, 9093	111	35	6549	6.74286	1	0.93241	28.6277
GOTERM_CC_FAT	GO:0030055~cell-substrate junction	4	2.7027	0.0974237	931, 2185, 88, 3981	101	68	6172	3.59464	1	0.945442	73.0548
GOTERM_BP_FAT	GO:0060548~negative regulation of cell death	10	6.75676	0.0177646	1718, 1051, 5728, 6648, 6659, 5896, 9093, 8841, 836, 3981	111	237	6549	2.48945	1	0.946276	25.3829
GOTERM_CC_FAT	GO:0031143~pseudopodium	2	1.35135	0.0933959	11155, 88	101	6	6172	20.3696	1	0.958398	71.4753
UP_TISSUE	Brain	80	54.0541	0.0770462	2145, 1291, 23276, 79142, 57728, 6830, 7168, 2194, 23405, 51635, 55500, 11155, 11252, 10715, 8408, 30815, 6648, 23221, 3488, 254048, 23218, 79156, 1718, 27125, 7436, 7175, 23608, 400, 81619, 9987, 214, 79822, 9946, 9846, 283450, 25989, 84191, 113177, 57659, 9093, 51449, 2273, 114793, 64375, 3417, 11078, 9978, 55152, 51299, 57467, 48, 9993, 7111, 116228, 10982, 152185, 5908, 26053, 161514, 2926, 1…	145	4028	8283	1.13454	0.999928	0.958428	60.1071
GOTERM_BP_FAT	GO:0043069~negative regulation of programmed cell death	10	6.75676	0.0173277	1718, 1051, 5728, 6648, 6659, 5896, 9093, 8841, 836, 3981	111	236	6549	2.5	1	0.961561	24.8389
GOTERM_CC_FAT	GO:0070161~anchoring junction	5	3.37838	0.0900918	931, 2185, 5819, 88, 3981	101	105	6172	2.90995	1	0.971898	70.1164
OMIM_DISEASE	A novel susceptibility locus for type 1 diabetes on Chr12q13 identified by a genome-wide association study	2	1.35135	0.0613926	64375, 1017	27	4	1656	30.6667	0.972986	0.972986	46.6351
GOTERM_BP_FAT	GO:0043066~negative regulation of apoptosis	10	6.75676	0.0164777	1718, 1051, 5728, 6648, 6659, 5896, 9093, 8841, 836, 3981	111	234	6549	2.52137	1	0.973049	23.7697
GOTERM_CC_FAT	GO:0005924~cell-substrate adherens junction	4	2.7027	0.0816884	931, 2185, 88, 3981	101	63	6172	3.87993	1	0.979119	66.3866
GOTERM_BP_FAT	GO:0030036~actin cytoskeleton organization	8	5.40541	0.0151339	825, 7111, 7168, 114793, 8440, 11078, 2185, 11252	111	155	6549	3.04516	1	0.981317	22.0505
UP_TISSUE	Inner ear	2	1.35135	0.0677595	11078, 6500	145	4	8283	28.5621	0.999764	0.984621	55.2563
GOTERM_BP_FAT	GO:0008610~lipid biosynthetic process	10	6.75676	0.00645465	1718, 30815, 5571, 2194, 133, 55500, 10682, 3157, 5354, 10715	111	201	6549	2.93532	0.999786	0.985379	10.0378
GOTERM_CC_FAT	GO:0005925~focal adhesion	4	2.7027	0.0728312	931, 2185, 88, 3981	101	60	6172	4.07393	1	0.986314	61.9946
GOTERM_BP_FAT	GO:0001775~cell activation	8	5.40541	0.014648	6659, 931, 5896, 8440, 4791, 9093, 102, 3981	111	154	6549	3.06494	1	0.991887	21.4199
GOTERM_BP_FAT	GO:0007264~small GTPase mediated signal transduction	9	6.08108	0.0112059	1718, 8408, 81876, 5908, 392, 23221, 400, 51762, 9093	111	182	6549	2.91758	1	0.992569	16.8135
GOTERM_CC_FAT	GO:0005912~adherens junction	5	3.37838	0.0697169	931, 2185, 5819, 88, 3981	101	96	6172	3.18276	1	0.995781	60.3287
INTERPRO	IPR013162:CD80-like, immunoglobulin C2-set	3	2.02703	0.0167422	23705, 214, 5819	132	12	7752	14.6818	0.996322	0.996322	20.4755
UP_TISSUE	Human retina	3	2.02703	0.0464843	23705, 400, 23276	145	20	8283	8.56862	0.996533	0.996533	42.0495
GOTERM_CC_FAT	GO:0005884~actin filament	3	2.02703	0.0656711	7168, 9093, 88	101	26	6172	7.05103	1	0.999552	58.0639
UP_SEQ_FEATURE	zinc finger region:C2H2-type 5	5	3.37838	0.0956808	58525, 64375, 148156, 57659, 23660	146	101	8439	2.86145	1	0.999996	76.4547
GOTERM_CC_FAT	GO:0005829~cytosol	22	14.8649	0.0584024	48, 5728, 8408, 5908, 6633, 9946, 1017, 3157, 6232, 9093, 836, 6500, 2194, 2273, 27335, 3417, 9978, 4791, 11252, 2184, 4076, 4953	101	915	6172	1.46929	0.999999	0.999999	53.6931
INTERPRO	IPR005225:Small GTP-binding protein	5	3.37838	0.0790458	81876, 5908, 23221, 400, 51762	132	96	7752	3.05871	1	0.999999	67.2861
UP_SEQ_FEATURE	mutagenesis site	31	20.9459	0.0314506	2145, 9987, 9846, 8106, 9093, 64375, 23405, 8440, 9978, 2959, 4076, 48, 5728, 6648, 5908, 931, 1017, 10682, 3157, 53349, 11160, 84681, 11338, 81876, 8451, 23608, 2185, 4791, 2184, 5819, 4953	146	1244	8439	1.44039	1	1	36.8417
UP_SEQ_FEATURE	compositionally biased region:Poly-Ser	8	5.40541	0.0925709	5525, 6830, 85457, 8408, 30815, 7175, 6659, 283450	146	225	8439	2.05516	1	1	75.2632
UP_SEQ_FEATURE	zinc finger region:C2H2-type 6	5	3.37838	0.066702	58525, 64375, 148156, 57659, 23660	146	89	8439	3.24727	1	1	62.9413

[truncated: 6 more sheets: Chart cluster 11, Chart cluster 12, Chart cluster 13, Chart cluster 14, Chart cluster 15, Chart cluster 16]
