# Supplementary material for: Transcription Adaptation during In Vitro Adipogenesis and Osteogenesis of Porcine Mesenchymal Stem Cells: Dynamics of Pathways, Biological Processes, Up-Stream Regulators, and Gene Networks
Source: PLoS One. 2015 Sep 23;10(9):e0137644. doi: 10.1371/journal.pone.0137644 (PMC4580618; doi:10.1371/journal.pone.0137644)
Supplement: S10 File — The Excel file contains one sheet with the results of the transcription factor analysis in each cluster performed using Ingenuity Pathway Analysis. (XLSX) [file pone.0137644.s025.xlsx]

## Sheet: All upstream regulators
© 2000-2015 QIAGEN. All rights reserved.
Cluster	Transcription Regulator	In cluster	In array	p-value of overlap	Target molecules in dataset	Molecular Type	P-value	<0.01	<0.01
Cluster 1	HRAS		Yes	2.49e-05	ASAP1,CALD1,CAPG,CAV1,CDK1,CLU,CSF1,FAM213A,FLNA,IFI30,MYL12A,PML,RTN4,TIMP3,WSB2	enzyme
Cluster 1	pepstatin			0.00067	CAV1,CD9	chemical - protease inhibitor
Cluster 1	decitabine			0.0014	CAV1,CD9,CDK1,LXN,RPL4,TIMP3	chemical drug
Cluster 1	IGF1R		Yes	0.00325	CAPG,CDK1,CLU,RRAGC,TIMP3	transmembrane receptor
Cluster 1	leupeptin			0.00325	CAV1,CD9	chemical - protease inhibitor
Cluster 1	MYC		Yes	0.00599	CAPN2,CAST,CAV1,CD47,CD9,CDK1,CLU,FLNA,LGALS1,LIMA1,LXN,MSN,PPL	transcription regulator
Cluster 1	H2AFX			0.00938	SFRP2,TIMP3	transcription regulator
Cluster 1	TERT			0.00983	ASAP1,CALD1,CAV1,FAM213A	enzyme
Cluster 1	IGFBP3		Yes	0.0135	CDK1,SDC2	other
Cluster 1	CDX2			0.0135	CAV1,CLU	transcription regulator
Cluster 1	E2f-Tfdp1			0.0151	CDK1	complex
Cluster 1	CYP			0.0151	CD86	group
Cluster 1	ataluren			0.0151	XPC	chemical drug
Cluster 1	clusterin antisense oligonucleotide			0.0151	CLU	biologic drug
Cluster 1	TFEC		Yes	0.0151	MYH9	transcription regulator
Cluster 1	DAB2IP			0.0151	CLU	other
Cluster 1	MOS		Yes	0.0151	CDK1	kinase
Cluster 1	mir-451			0.0151	CELF2	microrna
Cluster 1	miR-2861 (and other miRNAs w/seed GGGCCUG)			0.0151	HDAC5	mature microrna
Cluster 1	MKNK2		Yes	0.0151	SDC2	kinase
Cluster 1	MYCT1		Yes	0.0151	CD9	other
Cluster 1	S100A1		Yes	0.0151	TUBA1A	other
Cluster 1	PDCD6		Yes	0.0151	PEF1	other
Cluster 1	CAV2		Yes	0.0151	CAV1	other
Cluster 1	terameprocol			0.0151	CDK1	chemical drug
Cluster 1	aldesleukin			0.0151	CD86	chemical drug
Cluster 1	veratridine			0.0151	HCRT	chemical toxicant
Cluster 1	fumagillin			0.0151	CAV1	chemical - endogenous non-mammalian
Cluster 1	SIRT1			0.0155	DDAH2,PML,SFRP2,TIMP3	transcription regulator
Cluster 1	romidepsin			0.0158	CD86,TIMP3	biologic drug
Cluster 1	Tgf beta			0.0159	CLU,CSF1,HSPG2,KLF10,TIMP3	group
Cluster 1	Pro-inflammatory Cytokine			0.0166	CD47,CLU,LGALS1	group
Cluster 1	TGFB1		Yes	0.0199	CAV1,CDK1,CLU,CSF1,KLF10,MSN,MYL12A,OSTF1,PHGDH,PML,SRI,TIMP3,TUBA1A,VAT1	growth factor
Cluster 1	RHOJ		Yes	0.0208	CAV1,MYH9	enzyme
Cluster 1	DNMT3B		Yes	0.0235	LXN,SFRP2,TIMP3	enzyme
Cluster 1	ABL1		Yes	0.0236	CAV1,CSF1	kinase
Cluster 1	daidzein			0.0236	CAV1,CD86	chemical drug
Cluster 1	FAS			0.0254	CAST,CD86,CSF1,GNAI2,RGS3,XPC	transmembrane receptor
Cluster 1	CHUK		Yes	0.0266	CSF1,KLF10,MFAP5	kinase
Cluster 1	ALDH1A2			0.0295	CSF1,TIMP3	enzyme
Cluster 1	KDM5B		Yes	0.03	CAV1,CDK1,EPB41L1	transcription regulator
Cluster 1	cAMP-Gef			0.03	HDAC5	group
Cluster 1	Pdgfra-Pdgfrb			0.03	CSF1	complex
Cluster 1	ZDHHC2			0.03	CD9	enzyme
Cluster 1	TH17 Cytokine			0.03	LGALS1	group
Cluster 1	Gm-csf			0.03	CD86	group
Cluster 1	7S NGF			0.03	CLU	complex
Cluster 1	CCR7			0.03	CD86	g-protein coupled receptor
Cluster 1	miR-330-5p (and other miRNAs w/seed CUCUGGG)			0.03	CD47	mature microrna
Cluster 1	mir-144			0.03	CELF2	microrna
Cluster 1	S100A6		Yes	0.03	CDK1	transporter
Cluster 1	NLRC4			0.03	CD86	other
Cluster 1	ANGPTL3			0.03	HSPG2	growth factor
Cluster 1	FGF18			0.03	CSF1	growth factor
Cluster 1	LY86			0.03	CD86	other
Cluster 1	RAB4A			0.03	NEDD4L	enzyme
Cluster 1	hydroxyl radical			0.03	CAV1	chemical toxicant
Cluster 1	(S)-duloxetine			0.03	HDAC5	chemical drug
Cluster 1	Hsp90			0.0359	CDK1,CLU	group
Cluster 1	MYBL2		Yes	0.0359	CDK1,CLU	transcription regulator
Cluster 1	RET		Yes	0.0433	CLU,RTN4,TIMP3	kinase
Cluster 1	choline plasmalogens			0.0446	CAV1	chemical - endogenous mammalian
Cluster 1	L-serine			0.0446	PHGDH	chemical - endogenous mammalian
Cluster 1	Mir218			0.0446	SFRP2	microrna
Cluster 1	KMT2E		Yes	0.0446	CDK1	enzyme
Cluster 1	IL31			0.0446	CD86	other
Cluster 1	DAZ2			0.0446	INHBB	translation regulator
Cluster 1	Presenilin			0.0446	PML	group
Cluster 1	TNFSF14			0.0446	CD86	cytokine
Cluster 1	EMP2		Yes	0.0446	CAV1	other
Cluster 1	CD83		Yes	0.0446	CD86	transmembrane receptor
Cluster 1	WIF1		Yes	0.0446	SFRP2	other
Cluster 1	LDB1		Yes	0.0446	SFRP2	transcription regulator
Cluster 1	PRDX1		Yes	0.0446	CD9	enzyme
Cluster 1	SENP1			0.0446	PML	peptidase
Cluster 1	ascomycin			0.0446	CD86	chemical reagent
Cluster 1	warfarin			0.0446	PROCR	chemical drug
Cluster 1	MALP-2s			0.0446	CAST	chemical reagent
Cluster 1	papaverine			0.0446	CAV1	chemical drug
Cluster 1	karenitecin			0.0446	CDK1	chemical drug
Cluster 1	GLI1		Yes	0.0454	CAV1,CLU,TIMP3	transcription regulator
Cluster 1	mir-21			0.0465	DDAH2,TIMP3	microrna
Cluster 1	caffeine			0.0465	CAV1,CDK1	chemical drug
Cluster 1	ERBB3		Yes	0.0476	CD47,CLU,TIMP3	kinase
Cluster 10	mir-214			0.00013	ALCAM,CADM1,PTEN	microrna
Cluster 10	etoposide			0.000271	ADAM10,CASP3,FASN,NFKB2,RHOBTB2,SOD2	chemical drug
Cluster 10	GCG			0.000706	CASP3,CEBPB,FASN,ODC1	other
Cluster 10	temozolomide			0.000999	CASP3,RAP1B,SOD2	chemical drug
Cluster 10	Cyclin D			0.00107	CASP3,CTSD	group
Cluster 10	dexamethasone			0.00161	ADAM10,ADM,ALCAM,B4GALT4,CASP3,CDK2,CEBPB,COL6A1,CTSD,DHCR24,DHRS7,FASN,ID1,IGFBP5,ODC1,SCNN1A,SERPINE2,SLC30A7,SOD2,TPR	chemical drug
Cluster 10	TFPI			0.00211	CASP3,VLDLR	other
Cluster 10	mesalamine			0.00211	ODC1,SOD2	chemical drug
Cluster 10	GW501516			0.00235	CEBPB,IGFBP5,PTEN,VLDLR	chemical drug
Cluster 10	HIF1A			0.0028	ACO1,ADM,CTSD,FHL1,HDAC3,MANF,NRN1,SLC40A1	transcription regulator
Cluster 10	EPAS1		Yes	0.00295	ADM,FHL1,MANF,NRN1,SOD2	transcription regulator
Cluster 10	FOXO4			0.003	DHCR24,FASN,HMGCS1,SOD2	transcription regulator
Cluster 10	tributyrin			0.00348	CASP3,HDAC3	chemical drug
Cluster 10	TSH			0.00418	CDK2,IGFBP5,PTEN,SOD2	complex
Cluster 10	SREBF1		Yes	0.00441	CEBPB,COL6A1,FASN,HMGCS1,IDH1	transcription regulator
Cluster 10	XIAP			0.00515	CASP3,PTEN	enzyme
Cluster 10	PARK7		Yes	0.00515	PTEN,SOD2	enzyme
Cluster 10	methylnitrosourea			0.00515	CDK2,FASN	chemical toxicant
Cluster 10	DPY30		Yes	0.00712	CDK2,ID1	other
Cluster 10	mir-103			0.00712	ADAM10,FASN	microrna
Cluster 10	mir-23			0.00712	PTK2B,SOD2	microrna
Cluster 10	BRD7		Yes	0.00712	DICER1,FASN	transcription regulator
Cluster 10	ethanol			0.00798	ADM,CASP3,CEBPB,FASN,PTEN,SOD2	chemical - endogenous mammalian
Cluster 10	YAP1		Yes	0.008	DICER1,ID1,PTEN	transcription regulator
Cluster 10	clozapine			0.008	FASN,HDAC3,HMGCS1	chemical drug
Cluster 10	isotretinoin			0.008	FASN,NFKB2,ODC1	chemical drug
Cluster 10	Growth hormone			0.00876	CEBPB,FASN,IGFBP5,SCNN1A	group
Cluster 10	RELA		Yes	0.00883	ALCAM,CASP3,CEBPB,NFKB2,PTEN,SERPINE2,SOD2	transcription regulator
Cluster 10	CYP51A1		Yes	0.00938	DHCR24,EBP	enzyme
Cluster 10	ochratoxin A			0.00938	CASP3,HDAC3	chemical toxicant
Cluster 10	KDM5B		Yes	0.0103	ARL6IP5,DHCR24,FHL1,SCNN1A	transcription regulator
Cluster 10	CSF2		Yes	0.0105	HDAC3,NFKB2,ODC1,PTK2B,SLC30A7	cytokine
Cluster 10	TNF		Yes	0.0112	ADM,ALCAM,ARL6IP5,CASP3,CEBPB,ENTPD5,FASN,IGFBP5,NFKB2,ODC1,PLP1,PTEN,SCNN1A,SERPINE2,SOD2	cytokine
Cluster 10	miR-217-5p (and other miRNAs w/seed ACUGCAU)			0.0119	FASN,PTEN	mature microrna
Cluster 10	manganese			0.0119	SLC40A1,SOD2	chemical - endogenous mammalian
Cluster 10	ursolic acid			0.0128	CASP3,FASN,SOD2	chemical - endogenous non-mammalian
Cluster 10	NCL		Yes	0.0147	DICER1,PTEN	other
Cluster 10	mir-132			0.0147	PTEN,SOX4	microrna
Cluster 10	PIK3CA			0.0147	CEBPB,FASN	kinase
Cluster 10	nimodipine			0.0147	CASP3,ODC1	chemical drug
Cluster 10	IGF1		Yes	0.0161	ADM,CDK2,CTSD,FASN,IGFBP5,ODC1,PLP1,PTEN	growth factor
Cluster 10	EGF		Yes	0.0171	CEBPB,CTSD,FASN,GAB2,HMGCS1,ID1,IGFBP5,ODC1	growth factor
Cluster 10	plicamycin			0.0172	FASN,SERPINE2,SLC40A1	chemical drug
Cluster 10	TP53		Yes	0.0186	CASP3,CDK2,CEBPB,CTSD,DICER1,FASN,FHL1,ID1,IGFBP5,NCK2,NFKB2,PTEN,SERPINE2,SOD2	transcription regulator
Cluster 10	butyric acid			0.0188	CASP3,CDK2,DHCR24,FASN,NFKB2	chemical - endogenous mammalian
Cluster 10	KAT5		Yes	0.0189	IGFBP5,RAG1,SOD2	transcription regulator
Cluster 10	etretinate			0.0191	ODC1	chemical drug
Cluster 10	etarotene			0.0191	ODC1	chemical reagent
Cluster 10	API5		Yes	0.0191	CDK2	other
Cluster 10	TMPRSS2		Yes	0.0191	ERG	peptidase
Cluster 10	UBR2			0.0191	PSMD9	enzyme
Cluster 10	potassium channel			0.0191	SCNN1A	group
Cluster 10	PHF10			0.0191	CASP3	other
Cluster 10	2700046G09Rik			0.0191	PTEN	other
Cluster 10	ginkgetin			0.0191	CASP3	chemical - endogenous non-mammalian
Cluster 10	ZNF281			0.0191	ODC1	transcription regulator
Cluster 10	IVNS1ABP		Yes	0.0191	SOD2	other
Cluster 10	CD55		Yes	0.0191	CASP3	other
Cluster 10	SMC3		Yes	0.0191	ODC1	other
Cluster 10	mir-148			0.0191	ALCAM	microrna
Cluster 10	miR-216a-5p (miRNAs w/seed AAUCUCA)			0.0191	PTEN	mature microrna
Cluster 10	SCNN1B		Yes	0.0191	SCNN1A	ion channel
Cluster 10	HEPH			0.0191	SLC40A1	transporter
Cluster 10	DAZL			0.0191	CDK2	translation regulator
Cluster 10	TARBP2		Yes	0.0191	DICER1	other
Cluster 10	DIDO1			0.0191	CASP3	other
Cluster 10	4,4'-diisothiocyanostilbene-2,2'-disulfonic acid			0.0191	CASP3	chemical drug
Cluster 10	fluorescein			0.0191	CASP3	chemical drug
Cluster 10	safrole			0.0191	CASP3	chemical toxicant
Cluster 10	rhapontin			0.0191	FASN	chemical - endogenous non-mammalian
Cluster 10	isoquercitrin			0.0191	FASN	chemical - endogenous non-mammalian
Cluster 10	uridine			0.0191	CASP3	chemical - endogenous mammalian
Cluster 10	PTEN	Yes		0.0194	ADM,CUL4A,EBP,EZH1,FASN,PPP2R5A,PTEN,SOX4	phosphatase
Cluster 10	INHBA		Yes	0.0203	GRSF1,PSMD9,PTEN,SOX4	growth factor
Cluster 10	Insulin			0.0204	ADAM10,CDK2,CEBPB,FASN,ODC1,PTEN,VLDLR	group
Cluster 10	FXR ligand-FXR-Retinoic acid-RXRα			0.021	FASN,VLDLR	complex
Cluster 10	VIMP		Yes	0.021	CEBPB,FASN	other
Cluster 10	HSPA5		Yes	0.021	CASP3,PTEN	enzyme
Cluster 10	TFAP2C			0.021	ALCAM,SOD2	transcription regulator
Cluster 10	olanzapine			0.021	HDAC3,HMGCS1	chemical drug
Cluster 10	25-hydroxycholesterol			0.021	HMGCS1,VLDLR	chemical reagent
Cluster 10	BMP7			0.0216	CEBPB,FASN,ID1,IGFBP5	growth factor
Cluster 10	SMARCA4		Yes	0.0217	CDK2,CEBPB,CUL4A,IGFBP5,NFKB2	transcription regulator
Cluster 10	androgen			0.0229	DHCR24,EZH1,IGFBP5,SOX4	chemical drug
Cluster 10	PPARD		Yes	0.0244	CDK2,CEBPB,PTEN	ligand-dependent nuclear receptor
Cluster 10	ATF3			0.0244	CDK2,ID1,NFKB2	transcription regulator
Cluster 10	8-chlorophenylthio-adenosine 3',5'-cyclic monophosphate			0.0245	CASP3,CEBPB	chemical - kinase inhibitor
Cluster 10	CEBPD		Yes	0.0264	CEBPB,IGFBP5,VLDLR	transcription regulator
Cluster 10	STAT5A		Yes	0.0264	CEBPB,FASN,ID1	transcription regulator
Cluster 10	PDGF BB			0.0282	ADM,CDK2,FHL1,HMGCS1,ODC1,SOD2,TRIOBP	complex
Cluster 10	ACVR1		Yes	0.0283	AUTS2,ID1	kinase
Cluster 10	SOD2	Yes		0.0283	ODC1,SOD2	enzyme
Cluster 10	SREBF2		Yes	0.0283	FASN,IDH1	transcription regulator
Cluster 10	BRAF			0.0283	CEBPB,SERPINE2	enzyme
Cluster 10	LY294002			0.0296	CASP3,CDK2,CEBPB,DHCR24,FASN,IGFBP5	chemical - kinase inhibitor
Cluster 10	INS		Yes	0.0306	CEBPB,FASN,VLDLR	other
Cluster 10	testosterone			0.0317	CASP3,DHCR24,ODC1,SOD2	chemical - endogenous mammalian
Cluster 10	SOD1		Yes	0.0322	ACO1,CASP3	enzyme
Cluster 10	sildenafil			0.0322	CASP3,CEBPB	chemical drug
Cluster 10	potassium chloride			0.0322	ID1,ODC1	chemical drug
Cluster 10	TXN		Yes	0.0364	MS4A1,SOD2	enzyme
Cluster 10	progesterone			0.0374	CASP3,CDK2,DICER1,ID1,IGFBP5,SOD2	chemical - endogenous mammalian
Cluster 10	epothilone B			0.0378	CDK2	chemical drug
Cluster 10	11-dehydrocorticosterone			0.0378	FASN	chemical - endogenous mammalian
Cluster 10	liraglutide			0.0378	CASP3	biologic drug
Cluster 10	Esr1-Estrogen-Sp1			0.0378	CTSD	complex
Cluster 10	BMS-387032			0.0378	CDK2	chemical drug
Cluster 10	recombinant human endostatin			0.0378	CASP3	chemical drug
Cluster 10	peoniflorin			0.0378	CASP3	chemical - endogenous non-mammalian
Cluster 10	SLC16A3			0.0378	CASP3	transporter
Cluster 10	TRIB2		Yes	0.0378	CEBPB	kinase
Cluster 10	PLCL2		Yes	0.0378	ID1	enzyme
Cluster 10	CKLF			0.0378	CASP3	cytokine
Cluster 10	asparagine			0.0378	ODC1	chemical - endogenous mammalian
Cluster 10	carvacrol			0.0378	CASP3	chemical - endogenous non-mammalian
Cluster 10	Gamma tubulin			0.0378	CASP3	group
Cluster 10	OAZ1		Yes	0.0378	ODC1	enzyme
Cluster 10	SLC25A4		Yes	0.0378	SOD2	transporter
Cluster 10	ACVR2A		Yes	0.0378	ID1	kinase
Cluster 10	PSMB8		Yes	0.0378	NFKB2	peptidase
Cluster 10	mir-144			0.0378	ADAM10	microrna
Cluster 10	MIR585			0.0378	CASP3	microrna
Cluster 10	mir-154			0.0378	PTEN	microrna
Cluster 10	CD2AP		Yes	0.0378	CASP3	other
Cluster 10	ELAVL4		Yes	0.0378	NRN1	other
Cluster 10	BNIP3L		Yes	0.0378	NFKB2	other
Cluster 10	XAF1		Yes	0.0378	CASP3	other
Cluster 10	MCM7		Yes	0.0378	CDK2	enzyme
Cluster 10	PRKRA		Yes	0.0378	DICER1	other
Cluster 10	ITPR2			0.0378	TPR	ion channel
Cluster 10	NUMBL		Yes	0.0378	CASP3	other
Cluster 10	TBC1D4		Yes	0.0378	SCNN1A	other
Cluster 10	TOP2B		Yes	0.0378	FASN	enzyme
Cluster 10	ING5			0.0378	CDK2	other
Cluster 10	YWHAB		Yes	0.0378	SCNN1A	transcription regulator
Cluster 10	RHO		Yes	0.0378	CASP3	g-protein coupled receptor
Cluster 10	NDFIP2		Yes	0.0378	PTEN	other
Cluster 10	CSTB		Yes	0.0378	CEBPB	peptidase
Cluster 10	IPO9		Yes	0.0378	PTK2B	transporter
Cluster 10	RFWD2		Yes	0.0378	CEBPB	enzyme
Cluster 10	NEDD4			0.0378	PTEN	enzyme
Cluster 10	YY1AP1			0.0378	PTEN	other
Cluster 10	4-(2-aminoethyl)benzenesulfonylfluoride			0.0378	SOD2	chemical - protease inhibitor
Cluster 10	edaravone			0.0378	CASP3	chemical drug
Cluster 10	amifostine			0.0378	CASP3	chemical drug
Cluster 10	thioacetamide			0.0378	ODC1	chemical toxicant
Cluster 10	sodium dodecyl sulfate			0.0378	SERPINE2	chemical drug
Cluster 10	acitretin			0.0378	ODC1	chemical drug
Cluster 10	polaprezinc			0.0378	ODC1	chemical drug
Cluster 10	teleocidins			0.0378	ODC1	chemical toxicant
Cluster 10	diacylglycerol			0.0378	ODC1	chemical - endogenous mammalian
Cluster 10	phenylamil			0.0378	ID1	chemical reagent
Cluster 10	dichlorovinylcysteine			0.0378	ODC1	chemical toxicant
Cluster 10	thymeleatoxin			0.0378	SOD2	chemical toxicant
Cluster 10	tamoxifen			0.0385	ADM,CDK2,CTSD,SOD2	chemical drug
Cluster 10	CEBPA		Yes	0.0387	ARL6IP5,CEBPB,FASN,ID1,VLDLR	transcription regulator
Cluster 10	IRS1		Yes	0.0403	CEBPB,COL6A1,FASN,FHL1	enzyme
Cluster 10	C/ebp			0.0407	CDK2,ID1	group
Cluster 10	miR-221-3p (and other miRNAs w/seed GCUACAU)			0.0407	PTEN,SOD2	mature microrna
Cluster 10	fingolimod			0.0407	CDK2,PTEN	chemical drug
Cluster 10	hydrocortisone			0.0427	ACO1,CEBPB,IGFBP5	chemical - endogenous mammalian
Cluster 10	thyroid hormone			0.0441	CDK2,PTEN,RAG1,SERPINE2	chemical - endogenous mammalian
Cluster 10	EGFR		Yes	0.045	CEBPB,COL6A1,ID1,IGFBP5,PTEN,SERPINE2	kinase
Cluster 10	BAX		Yes	0.0453	CASP3,CDK2	transporter
Cluster 10	tempol			0.0453	PTEN,SOD2	chemical drug
Cluster 10	MAPK9			0.0454	CEBPB,FASN,SOD2	kinase
Cluster 10	bucladesine			0.0464	CEBPB,ETNK1,ID1,IGFBP5,ODC1	chemical toxicant
Cluster 10	HOXA9		Yes	0.0481	GTF2B,PABPN1,RAP1B,TPR	transcription regulator
Cluster 10	Vegf			0.0481	ADAM10,CASP3,ID1	group
Cluster 10	3,3'-diindolylmethane			0.05	FASN,PTEN	chemical drug
Cluster 10	iron			0.05	ID1,SOD2	chemical - endogenous mammalian
Cluster 11	LRP1		Yes	9.23e-07	C1R,C1S,COL3A1,SERPINF1	transmembrane receptor
Cluster 11	KRAS			4.75e-05	COL3A1,ELN,FBLN2,FSTL1,LBH,NOS2,PDPN	enzyme
Cluster 11	ERBB4			0.000252	COL3A1,FBLN2,SPARCL1,TIMP3	kinase
Cluster 11	mir-21			0.000376	COL3A1,ELN,TIMP3	microrna
Cluster 11	honokiol			0.000376	CCND2,CDK2,NOS2	chemical - endogenous non-mammalian
Cluster 11	CCND3		Yes	0.000383	CCND2,HDAC1	other
Cluster 11	IRF1		Yes	0.000447	C1R,CDK2,NFE2,NOS2	transcription regulator
Cluster 11	MYOD1		Yes	0.000506	CDK2,ESR1,FSTL1,HSPB8,TNS1	transcription regulator
Cluster 11	FOXO3		Yes	0.000577	CCND2,ESR1,NOS2,PIK3IP1	transcription regulator
Cluster 11	OSM			0.000775	CCND2,COL3A1,NOS2,TIMP3	cytokine
Cluster 11	miR-181a-5p (and other miRNAs w/seed ACAUUCA)			0.00106	ESR1,TIMP3	mature microrna
Cluster 11	2-hydroxy-1-naphthylaldehyde isonicotinoyl hydrazone			0.00106	CCND2,CDK2	chemical reagent
Cluster 11	CD3			0.00111	CCND2,CDK2,NOS2	complex
Cluster 11	LOX			0.00136	COL3A1,ELN	enzyme
Cluster 11	HSP90AB1		Yes	0.00136	ESR1,NOS2	enzyme
Cluster 11	PD 169316			0.00136	CCND2,TIMP3	chemical - kinase inhibitor
Cluster 11	LCN2			0.00169	ESR1,NOS2	transporter
Cluster 11	acetaminophen			0.00169	NOS2,SERPINF1	chemical drug
Cluster 11	vanadate			0.00169	ESR1,NOS2	chemical - other
Cluster 11	ERBB2		Yes	0.00218	CCND2,FBLN2,NOS2,SPARCL1,TIMP3	kinase
Cluster 11	deferoxamine			0.00224	CCND2,CDK2,NOS2	chemical drug
Cluster 11	FGF2			0.00225	CCND2,COL3A1,ELN,NOS2,TIMP3	growth factor
Cluster 11	DDR1		Yes	0.00246	COL3A1,ELN	kinase
Cluster 11	isoliquiritigenin			0.00246	NOS2,SERPINF1	chemical - endogenous non-mammalian
Cluster 11	TP53		Yes	0.00285	CCND2,CDK2,COL3A1,FBLN2,FSTL1,NFE2,NOS2,TIMP3	transcription regulator
Cluster 11	Tgf beta			0.00318	CDK2,FBLN2,NOS2,TIMP3	group
Cluster 11	lipoxin A4			0.00336	ESR1,NOS2	chemical - endogenous mammalian
Cluster 11	ACVR1		Yes	0.00336	C1R,FSTL1	kinase
Cluster 11	HBEGF		Yes	0.00336	CCND2,ELN	growth factor
Cluster 11	TLR9			0.00336	CDK2,NOS2	transmembrane receptor
Cluster 11	SMAD3		Yes	0.00342	COL3A1,ELN,NOS2,TIMP3	transcription regulator
Cluster 11	ELF3		Yes	0.00386	NOS2,TIMP3	transcription regulator
Cluster 11	caspase			0.00386	CCND2,CDK2	group
Cluster 11	AGTR2			0.00386	COL3A1,NOS2	g-protein coupled receptor
Cluster 11	irbesartan			0.00386	NOS2,SERPINF1	chemical drug
Cluster 11	AHR			0.00413	CDK2,ESR1,NOS2	ligand-dependent nuclear receptor
Cluster 11	EGF		Yes	0.00429	CCND2,COL3A1,NOS2,PDPN,TIMP3	growth factor
Cluster 11	curcumin			0.00429	CCND2,CDK2,HDAC1,NOS2,TIMP3	chemical drug
Cluster 11	GLI1		Yes	0.00436	CCND2,CDK2,TIMP3	transcription regulator
Cluster 11	ERBB3		Yes	0.0046	CCND2,FBLN2,TIMP3	kinase
Cluster 11	miR-221-3p (and other miRNAs w/seed GCUACAU)			0.00496	ESR1,TIMP3	mature microrna
Cluster 11	BCL6			0.00496	CCND2,NOS2	transcription regulator
Cluster 11	resveratrol			0.00513	CCND2,CDK2,ESR1,NOS2	chemical drug
Cluster 11	miR-1-3p (and other miRNAs w/seed GGAAUGU)			0.00546	ESR1,FBLN2,FSTL1,TIMP3	mature microrna
Cluster 11	ALDH1A2			0.00556	COL3A1,TIMP3	enzyme
Cluster 11	paricalcitol			0.00619	COL3A1,NOS2	chemical drug
Cluster 11	iron			0.00619	CCND2,PCSK7	chemical - endogenous mammalian
Cluster 11	2-chloroadenosine			0.00631	ESR1	chemical reagent
Cluster 11	estradiol valerate			0.00631	ESR1	chemical drug
Cluster 11	D-cysteine			0.00631	NOS2	chemical - endogenous non-mammalian
Cluster 11	trans-cinnamaldehyde			0.00631	NOS2	chemical toxicant
Cluster 11	sitagliptin			0.00631	NOS2	chemical drug
Cluster 11	methyleugenol			0.00631	NOS2	chemical toxicant
Cluster 11	BRINP1		Yes	0.00631	ESR1	peptidase
Cluster 11	API5		Yes	0.00631	CDK2	other
Cluster 11	LRRK2			0.00631	NOS2	kinase
Cluster 11	TH1 Cytokine			0.00631	NOS2	group
Cluster 11	astragalin			0.00631	NOS2	chemical - endogenous non-mammalian
Cluster 11	LOXL1			0.00631	ELN	enzyme
Cluster 11	SMPD2		Yes	0.00631	NOS2	enzyme
Cluster 11	H3			0.00631	HDAC1	other
Cluster 11	DRD4			0.00631	GNAS	g-protein coupled receptor
Cluster 11	6-shogaol			0.00631	NOS2	chemical - endogenous non-mammalian
Cluster 11	PSMC4		Yes	0.00631	CCND2	peptidase
Cluster 11	ADCY5		Yes	0.00631	GNAS	enzyme
Cluster 11	DAZL			0.00631	CDK2	translation regulator
Cluster 11	PSMA2		Yes	0.00631	CCND2	peptidase
Cluster 11	SKLB023			0.00631	NOS2	chemical reagent
Cluster 11	Celf1			0.00631	HDAC1	other
Cluster 11	Foxp2			0.00631	PDPN	transcription regulator
Cluster 11	PSMD6		Yes	0.00631	CCND2	enzyme
Cluster 11	xanthotoxol			0.00631	NOS2	chemical - endogenous non-mammalian
Cluster 11	SC68376			0.00631	NOS2	chemical - kinase inhibitor
Cluster 11	picolinic acid			0.00631	NOS2	chemical toxicant
Cluster 11	R59949			0.00631	NOS2	chemical - kinase inhibitor
Cluster 11	methylmalonic acid			0.00631	NOS2	chemical - endogenous mammalian
Cluster 11	clorgyline			0.00631	GNAS	chemical drug
Cluster 11	chlorpheniramine			0.00631	NOS2	chemical drug
Cluster 11	FK 409			0.00631	NOS2	chemical drug
Cluster 11	phenelzine			0.00631	NOS2	chemical drug
Cluster 11	SD-282			0.00631	NOS2	chemical - kinase inhibitor
Cluster 11	phenyl-N-tert-butylnitrone			0.00631	NOS2	chemical reagent
Cluster 11	benzylamine			0.00631	NOS2	chemical - endogenous mammalian
Cluster 11	LY117018			0.00631	ELN	chemical drug
Cluster 11	ethyl vanillin			0.00631	NOS2	chemical reagent
Cluster 11	benznidazole			0.00631	NOS2	chemical drug
Cluster 11	H-8			0.00631	NOS2	chemical toxicant
Cluster 11	quinapril			0.00631	NOS2	chemical drug
Cluster 11	felodipine			0.00631	NOS2	chemical drug
Cluster 11	AGI-1067			0.00631	NOS2	chemical drug
Cluster 11	erbstatin			0.00631	NOS2	chemical - kinase inhibitor
Cluster 11	3-hydroxyanthranilic acid			0.00631	NOS2	chemical - endogenous mammalian
Cluster 11	pyrilamine			0.00631	NOS2	chemical drug
Cluster 11	CE-2072			0.00631	NOS2	chemical reagent
Cluster 11	5R,11R-diethyl-5,6,11,12-tetrahydrochrysene-2,8-diol			0.00631	ESR1	chemical reagent
Cluster 11	galangin			0.00631	NOS2	chemical - endogenous non-mammalian
Cluster 11	homoorientin			0.00631	NOS2	chemical - endogenous non-mammalian
Cluster 11	flavone			0.00631	NOS2	chemical - endogenous non-mammalian
Cluster 11	metaproterenol sulfate			0.00631	NOS2	chemical drug
Cluster 11	tyrphostin AG 1288			0.00631	NOS2	chemical - kinase inhibitor
Cluster 11	8-oxo-7-hydrodeoxyguanosine			0.00631	NOS2	chemical - endogenous mammalian
Cluster 11	citrulline			0.00631	NOS2	chemical - endogenous mammalian
Cluster 11	lipooligosaccharide			0.00631	NOS2	chemical toxicant
Cluster 11	tin			0.00631	ESR1	chemical reagent
Cluster 11	STAT1		Yes	0.00677	CCND2,NFE2,NOS2	transcription regulator
Cluster 11	MYBL2		Yes	0.00685	CDK2,ELN	transcription regulator
Cluster 11	PRL		Yes	0.00708	ESR1,NOS2,PDPN	cytokine
Cluster 11	SIRT1			0.0074	CCND2,ESR1,TIMP3	transcription regulator
Cluster 11	HDAC1	Yes		0.0074	CCND2,CDK2,ESR1	transcription regulator
Cluster 11	BCR (complex)			0.00754	CCND2,CDK2	complex
Cluster 11	CDK2AP1		Yes	0.00754	CCND2,CDK2	other
Cluster 11	ITGA5		Yes	0.00754	CDK2,NOS2	transmembrane receptor
Cluster 11	mir-1			0.00754	CCND2,ESR1	microrna
Cluster 11	ouabain			0.00754	CDK2,NOS2	chemical drug
Cluster 11	HRAS		Yes	0.009	CCND2,CDK2,COL3A1,FBLN2,FSTL1,TIMP3	enzyme
Cluster 11	AVP		Yes	0.00901	COL3A1,NOS2	other
Cluster 11	MAP2K3		Yes	0.00901	COL3A1,NOS2	kinase
Cluster 11	CALCA			0.00901	COL3A1,NOS2	other
Cluster 11	HGF			0.00947	CDK2,NOS2,TIMP3	growth factor
Cluster 11	caffeic acid phenethyl ester			0.00979	ESR1,NOS2	chemical toxicant
Cluster 11	EGFR		Yes	0.0101	COL3A1,FAP,FBLN2,NOS2	kinase
Cluster 11	E2f			0.0106	CDK2,HDAC1	group
Cluster 11	imatinib			0.0114	CCND2,COL3A1	chemical drug
Cluster 11	isobutylmethylxanthine			0.0123	CDK2,NOS2,TIMP3	chemical toxicant
Cluster 11	bortezomib			0.0123	CCND2,CDK2	chemical drug
Cluster 11	TGFB1		Yes	0.0126	COL3A1,ELN,FBLN2,GNAS,NOS2,PDPN,SPARCL1,TIMP3	growth factor
Cluster 11	UDP			0.0126	NOS2	chemical - endogenous mammalian
Cluster 11	saikosaponin A			0.0126	NOS2	chemical reagent
Cluster 11	epothilone B			0.0126	CDK2	chemical drug
Cluster 11	alvespimycin			0.0126	ESR1	chemical drug
Cluster 11	RUNX1T1		Yes	0.0126	CCND2	transcription regulator
Cluster 11	cAMP-Gef			0.0126	NOS2	group
Cluster 11	IH636 grape seed proanthocyanidin extract			0.0126	NOS2	chemical drug
Cluster 11	BMS-387032			0.0126	CDK2	chemical drug
Cluster 11	imperatorin			0.0126	NOS2	chemical - endogenous non-mammalian
Cluster 11	l9Rl3			0.0126	NOS2	other
Cluster 11	ADRM1		Yes	0.0126	NOS2	other
Cluster 11	Hat			0.0126	NOS2	complex
Cluster 11	B-cell receptor			0.0126	CCND2	complex
Cluster 11	PNU282987			0.0126	NOS2	chemical reagent
Cluster 11	INTERLEUKIN			0.0126	NOS2	group
Cluster 11	Pvr			0.0126	CCND2	other
Cluster 11	TNFRSF18			0.0126	NOS2	transmembrane receptor
Cluster 11	miR-22-3p (miRNAs w/seed AGCUGCC)			0.0126	ESR1	mature microrna
Cluster 11	NACA		Yes	0.0126	PDPN	transcription regulator
Cluster 11	FCER2			0.0126	NOS2	transmembrane receptor
Cluster 11	MCM7		Yes	0.0126	CDK2	enzyme
Cluster 11	NPPC		Yes	0.0126	NOS2	other
Cluster 11	SLC9A1		Yes	0.0126	NOS2	ion channel
Cluster 11	ING5			0.0126	CDK2	other
Cluster 11	RCOR1		Yes	0.0126	NOS2	transcription regulator
Cluster 11	diethylcarbamazine			0.0126	NOS2	chemical drug
Cluster 11	pyrazole			0.0126	NOS2	chemical - endogenous non-mammalian
Cluster 11	clomiphene			0.0126	ESR1	chemical drug
Cluster 11	(S)-mevalonic acid			0.0126	NOS2	chemical - endogenous mammalian
Cluster 11	3,4-dihydroxybenzaldehyde			0.0126	CCND2	chemical - endogenous non-mammalian
Cluster 11	ethyl linoleate			0.0126	NOS2	chemical - endogenous mammalian
Cluster 11	nicardipine			0.0126	NOS2	chemical drug
Cluster 11	sinapinic acid			0.0126	NOS2	chemical - endogenous non-mammalian
Cluster 11	ferrous sulfate			0.0126	NOS2	chemical drug
Cluster 11	stallimycin			0.0126	NOS2	chemical drug
Cluster 11	tyrphostin 47			0.0126	NOS2	chemical - kinase inhibitor
Cluster 11	phosphatidic acid			0.0126	NOS2	chemical - endogenous mammalian
Cluster 11	arachidonyltrifluoromethane			0.0126	NOS2	chemical reagent
Cluster 11	flunisolide			0.0126	NOS2	chemical drug
Cluster 11	3',4',7-trihydroxyisoflavone			0.0126	ESR1	chemical - endogenous non-mammalian
Cluster 11	CREM		Yes	0.0132	CCND2,NOS2	transcription regulator
Cluster 11	dexamethasone			0.0134	CDK2,ELN,FBLN2,HDAC1,NOS2,SERPINF1,SPARCL1,TIMP3	chemical drug
Cluster 11	NFKBIA		Yes	0.0135	CCND2,COL3A1,NOS2,TIMP3	transcription regulator
Cluster 11	LEP		Yes	0.0138	ESR1,GNAS,NOS2,TIMP3	growth factor
Cluster 11	miR-17-5p (and other miRNAs w/seed AAAGUGC)			0.0141	CCND2,ESR1	mature microrna
Cluster 11	raloxifene			0.0141	ESR1,TIMP3	chemical drug
Cluster 11	WNT3A			0.0145	LBH,NOS2,TIMP3	cytokine
Cluster 11	decitabine			0.0145	CCND2,ESR1,TIMP3	chemical drug
Cluster 11	ESR2		Yes	0.016	ESR1,NOS2	ligand-dependent nuclear receptor
Cluster 11	DICER1		Yes	0.0171	CCND2,SERPINF1	enzyme
Cluster 11	okadaic acid			0.0181	CCND2,ELN	chemical toxicant
Cluster 11	choline plasmalogens			0.0188	CDK2	chemical - endogenous mammalian
Cluster 11	PD173074			0.0188	CCND2	chemical reagent
Cluster 11	chondroitin sulfate			0.0188	NOS2	chemical - endogenous mammalian
Cluster 11	Ginkgo biloba			0.0188	NOS2	chemical drug
Cluster 11	Bvr			0.0188	NOS2	group
Cluster 11	Dgk			0.0188	NOS2	group
Cluster 11	Ncoa-Nr1i3-Rxra			0.0188	NOS2	complex
Cluster 11	MELK			0.0188	CDK2	kinase
Cluster 11	Sfk			0.0188	NOS2	group
Cluster 11	PARG		Yes	0.0188	NOS2	enzyme
Cluster 11	PKD2		Yes	0.0188	NOS2	ion channel
Cluster 11	CNP		Yes	0.0188	NOS2	enzyme
Cluster 11	PRDX4		Yes	0.0188	NOS2	enzyme
Cluster 11	RYBP		Yes	0.0188	CCND2	transcription regulator
Cluster 11	PSAP		Yes	0.0188	ESR1	other
Cluster 11	GTF2H4		Yes	0.0188	CCND2	transcription regulator
Cluster 11	KRT5		Yes	0.0188	SERPINF1	other
Cluster 11	XPO1		Yes	0.0188	NOS2	transporter
Cluster 11	RBCK1		Yes	0.0188	ESR1	transcription regulator
Cluster 11	Prl3d1 (includes others)			0.0188	ESR1	other
Cluster 11	oligomycin			0.0188	CCND2	chemical - endogenous non-mammalian
Cluster 11	2-cyclohexen-1-one			0.0188	NOS2	chemical - endogenous non-mammalian
Cluster 11	endosulfan			0.0188	NOS2	chemical toxicant
Cluster 11	ferric nitrilotriacetate			0.0188	NOS2	chemical toxicant
Cluster 11	aristolochic acid I			0.0188	NOS2	chemical toxicant
Cluster 11	exemestane			0.0188	NOS2	chemical drug
Cluster 11	magnesium sulfate			0.0188	NOS2	chemical drug
Cluster 11	saturated fatty acid			0.0188	C1QTNF5	chemical - other
Cluster 11	mizoribine			0.0188	CDK2	chemical drug
Cluster 11	N-acetylglucosamine			0.0188	NOS2	chemical - endogenous mammalian
Cluster 11	3-beta,17-beta-androstanediol			0.0188	ESR1	chemical - endogenous mammalian
Cluster 11	androstenediol			0.0188	ESR1	chemical - endogenous mammalian
Cluster 11	karenitecin			0.0188	CDK2	chemical drug
Cluster 11	mercury			0.0188	ESR1	chemical toxicant
Cluster 11	ADRA1D		Yes	0.0191	CDK2,COL3A1	g-protein coupled receptor
Cluster 11	STAT5A		Yes	0.0191	CCND2,ESR1	transcription regulator
Cluster 11	DCN		Yes	0.0202	NOS2,TIMP3	other
Cluster 11	ADRA1A		Yes	0.0213	CDK2,COL3A1	g-protein coupled receptor
Cluster 11	aspirin			0.0213	CDK2,NOS2	chemical drug
Cluster 11	CEBPB		Yes	0.0246	CCND2,GNAS,NOS2	transcription regulator
Cluster 11	Rxr			0.0248	NOS2,SERPINF1	group
Cluster 11	SPP1		Yes	0.0248	SERPINF1,SPARCL1	cytokine
Cluster 11	N(6)-(3-iodobenzyl)-5'-N-methylcarboxamidoadenosine			0.025	ESR1	chemical drug
Cluster 11	PD 180970			0.025	CCND2	chemical - kinase inhibitor
Cluster 11	darusentan			0.025	COL3A1	chemical drug
Cluster 11	1L-6-hydroxymethyl-chiro-inositol 2-(R)-2-O-methyl-3-O-octadecylcarbonate			0.025	NOS2	chemical - kinase inhibitor
Cluster 11	alefacept			0.025	NOS2	biologic drug
Cluster 11	trastuzumab			0.025	NOS2	biologic drug
Cluster 11	IFN alpha/beta			0.025	NOS2	group
Cluster 11	citrinin			0.025	NOS2	chemical toxicant
Cluster 11	ficusin			0.025	NOS2	chemical drug
Cluster 11	USP22		Yes	0.025	CCND2	peptidase
Cluster 11	IL-2R			0.025	CCND2	complex
Cluster 11	interferon beta-1a			0.025	NFE2	biologic drug
Cluster 11	PELI1		Yes	0.025	NOS2	enzyme
Cluster 11	MXD1		Yes	0.025	CCND2	transcription regulator
Cluster 11	NOD1			0.025	NOS2	other
Cluster 11	PLD1			0.025	NOS2	enzyme
Cluster 11	NTF3		Yes	0.025	CCND2	growth factor
Cluster 11	miR-193a-3p (and other miRNAs w/seed ACUGGCC)			0.025	ESR1	mature microrna
Cluster 11	EIF5A			0.025	NOS2	translation regulator
Cluster 11	HOXC8			0.025	SERPINF1	transcription regulator
Cluster 11	TAB2		Yes	0.025	NOS2	other
Cluster 11	GPC1		Yes	0.025	CDK2	transmembrane receptor
Cluster 11	MNT			0.025	CCND2	transcription regulator
Cluster 11	Tnfsf9			0.025	NOS2	other
Cluster 11	CMA1			0.025	COL3A1	peptidase
Cluster 11	VCP		Yes	0.025	NOS2	enzyme
Cluster 11	ATP7A		Yes	0.025	ELN	transporter
Cluster 11	CAPNS1		Yes	0.025	CCND2	peptidase
Cluster 11	POU2F2		Yes	0.025	NOS2	transcription regulator
Cluster 11	5,6,7,8-tetrahydrobiopterin			0.025	NOS2	chemical - endogenous mammalian
Cluster 11	dimethylnitrosamine			0.025	NOS2	chemical toxicant
Cluster 11	silicon phthalocyanine			0.025	CDK2	chemical drug
Cluster 11	JAK inhibitor I			0.025	NOS2	chemical - kinase inhibitor
Cluster 11	monorden			0.025	NOS2	chemical - endogenous non-mammalian
Cluster 11	KP-SD-1			0.025	NOS2	chemical - kinase inhibitor
Cluster 11	cinnamaldehyde			0.025	NOS2	chemical toxicant
Cluster 11	geranylgeraniol			0.025	NOS2	chemical - endogenous mammalian
Cluster 11	rutin			0.025	NOS2	chemical toxicant
Cluster 11	KT5823			0.025	NOS2	chemical - kinase inhibitor
Cluster 11	irinotecan			0.025	NOS2	chemical drug
Cluster 11	tyrphostin AG 127			0.025	NOS2	chemical - kinase inhibitor
Cluster 11	lauric acid			0.025	NOS2	chemical - endogenous mammalian
Cluster 11	remifentanil			0.025	NOS2	chemical drug
Cluster 11	auranofin			0.025	NOS2	chemical drug
Cluster 11	androstenedione			0.025	CDK2	chemical - endogenous mammalian
Cluster 11	chromium			0.025	ESR1	chemical drug
Cluster 11	losartan potassium			0.026	COL3A1,NOS2	chemical drug
Cluster 11	dihydrotestosterone			0.0262	CDK2,COL3A1,ESR1,NOS2	chemical - endogenous mammalian
Cluster 11	miR-291a-3p (and other miRNAs w/seed AAGUGCU)			0.0272	CCND2,ESR1	mature microrna
Cluster 11	DNMT3B		Yes	0.0272	ESR1,TIMP3	enzyme
Cluster 11	RHOA		Yes	0.0285	ESR1,NOS2	enzyme
Cluster 11	trichostatin A			0.0296	ESR1,HDAC1,NOS2,TIMP3	chemical drug
Cluster 11	Sb202190			0.0297	CCND2,NOS2	chemical - kinase inhibitor
Cluster 11	R 59022			0.0311	NOS2	chemical - kinase inhibitor
Cluster 11	L-cysteine			0.0311	NOS2	chemical - endogenous mammalian
Cluster 11	embelin			0.0311	CDK2	chemical - endogenous non-mammalian
Cluster 11	thioinosine			0.0311	NOS2	chemical toxicant
Cluster 11	hesperidin			0.0311	NOS2	chemical drug
Cluster 11	Gli			0.0311	CCND2	group
Cluster 11	Ncoa-Nr1i2-Rxra			0.0311	NOS2	complex
Cluster 11	LGR4		Yes	0.0311	ESR1	transmembrane receptor
Cluster 11	E. coli serotype 0127B8 lipopolysaccharide			0.0311	NOS2	chemical - endogenous non-mammalian
Cluster 11	CBX2			0.0311	CCND2	transcription regulator
Cluster 11	miR-320b (and other miRNAs w/seed AAAGCUG)			0.0311	HSPB6	mature microrna
Cluster 11	mir-143			0.0311	COL3A1	microrna
Cluster 11	NPR1		Yes	0.0311	COL3A1	enzyme
Cluster 11	PTGS1		Yes	0.0311	NOS2	enzyme
Cluster 11	FCER1G		Yes	0.0311	CDK2	transmembrane receptor
Cluster 11	GREM1			0.0311	ELN	other
Cluster 11	CDKN1C		Yes	0.0311	CDK2	other
Cluster 11	KMT2A		Yes	0.0311	EYA1	transcription regulator
Cluster 11	ifosfamide			0.0311	NOS2	chemical drug
Cluster 11	CGS 21680			0.0311	NOS2	chemical reagent
Cluster 11	maneb			0.0311	NOS2	chemical toxicant
Cluster 11	methylene blue			0.0311	NOS2	chemical drug
Cluster 11	polyamines			0.0311	NOS2	chemical - other
Cluster 11	KT5720			0.0311	NOS2	chemical - kinase inhibitor
Cluster 11	N-carbobenzyloxy-leucine-leucine-norvalinal			0.0311	NOS2	chemical - protease inhibitor
Cluster 11	Z-VEID-FMK			0.0311	CCND2	chemical reagent
Cluster 11	phytanic acid			0.0311	NOS2	chemical - endogenous mammalian
Cluster 11	theophylline			0.0311	NOS2	chemical drug
Cluster 11	iloprost			0.0311	NOS2	chemical drug
Cluster 11	N,N-dimethylarginine			0.0311	NOS2	chemical - endogenous mammalian
Cluster 11	onapristone			0.0311	ESR1	chemical drug
Cluster 11	tetrachlorodibenzodioxin			0.0323	CDK2,ESR1	chemical toxicant
Cluster 11	Pdgf (complex)			0.0337	CCND2,TIMP3	complex
Cluster 11	dinoprost			0.035	CCND2,TIMP3	chemical - endogenous mammalian
Cluster 11	streptozocin			0.035	COL3A1,GNAS	chemical drug
Cluster 11	LEPR			0.035	NOS2,TIMP3	transmembrane receptor
Cluster 11	tannic acid			0.0373	NOS2	chemical toxicant
Cluster 11	dehydroepiandrosterone sulfate			0.0373	CDK2	chemical - endogenous mammalian
Cluster 11	lonafarnib			0.0373	NOS2	chemical drug
Cluster 11	Agtr1b			0.0373	NOS2	g-protein coupled receptor
Cluster 11	Hsp27			0.0373	NOS2	group
Cluster 11	NMDA Receptor			0.0373	NOS2	complex
Cluster 11	arginine			0.0373	NOS2	chemical - endogenous mammalian
Cluster 11	UCP2		Yes	0.0373	NOS2	transporter
Cluster 11	COL2A1		Yes	0.0373	COL3A1	other
Cluster 11	FKBP4		Yes	0.0373	NOS2	enzyme
Cluster 11	IRAK2			0.0373	NOS2	kinase
Cluster 11	ARHGDIA			0.0373	ESR1	other
Cluster 11	3,4,5,3',4'-pentachlorobiphenyl			0.0373	CCND2	chemical toxicant
Cluster 11	benazepril			0.0373	CDK2	chemical drug
Cluster 11	1,4-bis[2-(3,5-dichloropyridyloxy)]benzene			0.0373	CDK2	chemical toxicant
Cluster 11	Pam3-Cys			0.0373	NOS2	chemical toxicant
Cluster 11	acrylamide			0.0373	NOS2	chemical toxicant
Cluster 11	dipyridamole			0.0373	NOS2	chemical drug
Cluster 11	cerulenin			0.0373	ESR1	chemical drug
Cluster 11	ciclopirox olamine			0.0373	CDK2	chemical drug
Cluster 11	methylnitrosourea			0.0373	CDK2	chemical toxicant
Cluster 11	WIN 55,212-2			0.0373	NOS2	chemical - other
Cluster 11	artemisinin			0.0373	CDK2	chemical drug
Cluster 11	morin			0.0373	NOS2	chemical - endogenous non-mammalian
Cluster 11	cordycepin			0.0373	ESR1	chemical drug
Cluster 11	peroxynitrite			0.0373	NOS2	chemical toxicant
Cluster 11	lead			0.0373	ESR1	chemical toxicant
Cluster 11	copper			0.0373	ESR1	chemical - endogenous mammalian
Cluster 11	berberine			0.0378	CDK2,NOS2	chemical drug
Cluster 11	beta-estradiol			0.0386	ESR1,FSTL1,HDAC1,HSPB8,NOS2	chemical - endogenous mammalian
Cluster 11	TP73			0.0392	C1R,HSPB8,PDPN	transcription regulator
Cluster 11	Mapk			0.0407	ESR1,NOS2	group
Cluster 11	valproic acid			0.0407	CCND2,ESR1	chemical drug
Cluster 11	LY294002			0.0417	CCND2,CDK2,NOS2	chemical - kinase inhibitor
Cluster 11	JAK2			0.0421	ESR1,NOS2	kinase
Cluster 11	STAT3		Yes	0.0425	CCND2,ESR1,NOS2	transcription regulator
Cluster 11	glycine			0.0433	NOS2	chemical - endogenous mammalian
Cluster 11	cryptotanshinone			0.0433	NOS2	chemical drug
Cluster 11	DPY30		Yes	0.0433	CDK2	other
Cluster 11	CMKLR1			0.0433	CCND2	g-protein coupled receptor
Cluster 11	DDX25			0.0433	HDAC1	enzyme
Cluster 11	miR-19b-3p (and other miRNAs w/seed GUGCAAA)			0.0433	ESR1	mature microrna
Cluster 11	CD4		Yes	0.0433	NOS2	transmembrane receptor
Cluster 11	WNT7A			0.0433	LBH	cytokine
Cluster 11	MERTK			0.0433	NOS2	kinase
Cluster 11	GTF2B		Yes	0.0433	CCND2	transcription regulator
Cluster 11	RUVBL1		Yes	0.0433	CCND2	transcription regulator
Cluster 11	TRRAP		Yes	0.0433	CCND2	transcription regulator
Cluster 11	NOX1			0.0433	NOS2	ion channel
Cluster 11	CDX1			0.0433	CCND2	transcription regulator
Cluster 11	SIN3A		Yes	0.0433	CCND2	transcription regulator
Cluster 11	CD47		Yes	0.0433	NOS2	transmembrane receptor
Cluster 11	DSP		Yes	0.0433	COL3A1	other
Cluster 11	sorafenib			0.0433	CCND2	chemical drug
Cluster 11	phenethyl isothiocyanate			0.0433	ESR1	chemical drug
Cluster 11	dexmedetomidine			0.0433	NOS2	chemical drug
Cluster 11	clioquinol			0.0433	HDAC1	chemical drug
Cluster 11	tranilast			0.0433	NOS2	chemical drug
Cluster 11	omeprazole			0.0433	NOS2	chemical drug
Cluster 11	amitriptyline			0.0433	CCND2	chemical drug
Cluster 11	zearalenone			0.0433	ESR1	chemical toxicant
Cluster 11	trientine			0.0433	COL3A1	chemical drug
Cluster 11	hexamethoxyflavone			0.0433	NOS2	chemical toxicant
Cluster 11	gamma-linolenic acid			0.0433	NOS2	chemical - endogenous mammalian
Cluster 11	prostaglandin			0.0433	NOS2	chemical drug
Cluster 11	tosylphenylalanyl chloromethyl ketone			0.0433	NOS2	chemical - protease inhibitor
Cluster 11	progesterone			0.0478	CDK2,ESR1,NOS2	chemical - endogenous mammalian
Cluster 11	zidovudine			0.0494	CCND2	chemical drug
Cluster 11	Hsp70			0.0494	NOS2	group
Cluster 11	Integrin			0.0494	ESR1	complex
Cluster 11	STAT1/3/5 dimer			0.0494	TIMP3	complex
Cluster 11	Adaptor protein 1			0.0494	NOS2	complex
Cluster 11	SKP2			0.0494	CCND2	other
Cluster 11	GLI3			0.0494	CCND2	transcription regulator
Cluster 11	mir-221			0.0494	TIMP3	microrna
Cluster 11	miR-18a-5p (and other miRNAs w/seed AAGGUGC)			0.0494	ESR1	mature microrna
Cluster 11	GJA1		Yes	0.0494	NOS2	transporter
Cluster 11	NOS3		Yes	0.0494	NOS2	enzyme
Cluster 11	HOXC9			0.0494	TIMP3	transcription regulator
Cluster 11	RUVBL2		Yes	0.0494	CCND2	transcription regulator
Cluster 11	TBX5			0.0494	CDK2	transcription regulator
Cluster 11	CAMP		Yes	0.0494	NOS2	other
Cluster 11	ACVR1C			0.0494	CDK2	kinase
Cluster 11	ELK3		Yes	0.0494	NOS2	transcription regulator
Cluster 11	RNF2			0.0494	CCND2	transcription regulator
Cluster 11	CUX1		Yes	0.0494	CDK2	transcription regulator
Cluster 11	coenzyme Q10			0.0494	NOS2	chemical drug
Cluster 11	ochratoxin A			0.0494	NOS2	chemical toxicant
Cluster 11	enterolactone			0.0494	ESR1	chemical - endogenous non-mammalian
Cluster 11	vitamin K3			0.0494	NOS2	chemical drug
Cluster 11	UCN-01			0.0494	CDK2	chemical drug
Cluster 11	cobalt			0.0494	ESR1	chemical toxicant
Cluster 11	CSF3		Yes	0.0497	CCND2,CDK2	cytokine
Cluster 11	vorinostat			0.0497	HDAC1,NOS2	chemical drug
Cluster 12	xaliproden			0.000219	ACHE,IFNG,TNF	chemical drug
Cluster 12	UCP2		Yes	0.000429	ADIPOQ,IFNG,TNF	transporter
Cluster 12	GABA			0.000735	ADIPOQ,IFNG,TNF	chemical - endogenous mammalian
Cluster 12	PF-251802			0.00081	IFNG,TNF	chemical drug
Cluster 12	PF-4308515			0.00081	IFNG,TNF	chemical drug
Cluster 12	CD7			0.00081	IFNG,TNF	other
Cluster 12	ACAN		Yes	0.00081	IFNG,TNF	other
Cluster 12	Irgm1			0.00081	IFNG,TNF	other
Cluster 12	Madcam1			0.00081	IFNG,TNF	other
Cluster 12	titanium dioxide			0.00081	IFNG,TNF	chemical drug
Cluster 12	huperzine A			0.00081	ACHE,TNF	chemical drug
Cluster 12	NOS3		Yes	0.00115	ADIPOQ,IFNG,TNF	enzyme
Cluster 12	cortisone acetate			0.00238	IFNG,TNF	chemical drug
Cluster 12	FAIM3			0.00238	IFNG,TNF	other
Cluster 12	SELL		Yes	0.00238	IFNG,TNF	transmembrane receptor
Cluster 12	TNFSF14			0.00238	CXCL12,IFNG	cytokine
Cluster 12	RAMP1		Yes	0.00238	IFNG,TNF	transporter
Cluster 12	LGALS3BP		Yes	0.00238	IFNG,TNF	transmembrane receptor
Cluster 12	CR1L			0.00238	IFNG,TNF	other
Cluster 12	NFKBIZ		Yes	0.00238	IFNG,TNF	transcription regulator
Cluster 12	RIPK3			0.00238	IFNG,TNF	kinase
Cluster 12	L-826,141			0.00238	IFNG,TNF	chemical drug
Cluster 12	oseltamivir			0.00238	IFNG,TNF	chemical drug
Cluster 12	praziquantel			0.00238	IFNG,TNF	chemical drug
Cluster 12	FLT3			0.00416	IFNG,MCL1,TNF	kinase
Cluster 12	PI3Kγ			0.00468	IFNG,TNF	group
Cluster 12	SASH3		Yes	0.00468	IFNG,TNF	other
Cluster 12	PELI1		Yes	0.00468	IFNG,TNF	enzyme
Cluster 12	LITAF		Yes	0.00468	IFNG,TNF	transcription regulator
Cluster 12	C1QA		Yes	0.00468	IFNG,TNF	other
Cluster 12	HRSP12		Yes	0.00468	IFNG,TNF	other
Cluster 12	SMARCD3		Yes	0.00468	DEPTOR,WNT5A	transcription regulator
Cluster 12	PDE4B			0.00468	IFNG,TNF	enzyme
Cluster 12	LTF		Yes	0.00468	PDPK1,TNF	peptidase
Cluster 12	IL18R1		Yes	0.00468	IFNG,TNF	transmembrane receptor
Cluster 12	CXCL16		Yes	0.00468	IFNG,TNF	cytokine
Cluster 12	PRKD1		Yes	0.00468	ADIPOQ,TNF	kinase
Cluster 12	CNR2		Yes	0.00468	IFNG,TNF	g-protein coupled receptor
Cluster 12	TPCA-1			0.00468	IFNG,TNF	chemical - kinase inhibitor
Cluster 12	CpG ODN 1826			0.00468	IFNG,TNF	chemical reagent
Cluster 12	dydrogesterone			0.00468	IFNG,TNF	chemical drug
Cluster 12	fucoidin			0.00529	CXCL12,MCL1,TNF	chemical reagent
Cluster 12	FGFR2	Yes		0.00539	CPE,CTSH,DAB2,FGFR2,GATA6,LAMB1	kinase
Cluster 12	estriol			0.00765	IFNG,TNF	chemical - endogenous mammalian
Cluster 12	CARD9			0.00765	IFNG,TNF	other
Cluster 12	SERPINA12			0.00765	ADIPOQ,TNF	other
Cluster 12	CD19		Yes	0.00765	IFNG,TNF	transmembrane receptor
Cluster 12	IL25			0.00765	IFNG,TNF	cytokine
Cluster 12	CD276			0.00765	IFNG,TNF	other
Cluster 12	C5AR2			0.00765	IFNG,TNF	g-protein coupled receptor
Cluster 12	DOK1		Yes	0.00765	ADIPOQ,TNF	kinase
Cluster 12	ADAM15		Yes	0.00765	IFNG,TNF	peptidase
Cluster 12	IL27RA		Yes	0.00765	IFNG,TNF	transmembrane receptor
Cluster 12	IL1RL1			0.00765	IFNG,TNF	transmembrane receptor
Cluster 12	2,4-dinitrofluorobenzene			0.00765	IFNG,TNF	chemical toxicant
Cluster 12	PARP1		Yes	0.00768	CXCL12,IFNG,SH3BP2,TNF	enzyme
Cluster 12	CCR2			0.00807	ADIPOQ,IFNG,TNF	g-protein coupled receptor
Cluster 12	P38 MAPK			0.0106	ADIPOQ,ATG7,CXCL12,HBP1,IFNG,MCL1,TBP,TNF,WNT5A	group
Cluster 12	inosine			0.0113	IFNG,TNF	chemical - endogenous mammalian
Cluster 12	monophosphoryl lipid A			0.0113	IFNG,TNF	chemical reagent
Cluster 12	clarithromycin			0.0113	IFNG,TNF	chemical drug
Cluster 12	galactosylceramide-alpha			0.0113	IFNG,TNF	chemical reagent
Cluster 12	Ikb			0.0113	HHEX,TNF	group
Cluster 12	SIRT3		Yes	0.0113	IFNG,TNF	enzyme
Cluster 12	IL23A		Yes	0.0113	IFNG,TNF	cytokine
Cluster 12	CHRM1		Yes	0.0113	ACHE,BACE1	g-protein coupled receptor
Cluster 12	GNAI2		Yes	0.0113	IFNG,TNF	other
Cluster 12	C5AR1		Yes	0.0113	IFNG,TNF	g-protein coupled receptor
Cluster 12	S1PR1		Yes	0.0113	IFNG,TNF	g-protein coupled receptor
Cluster 12	rimonabant			0.0113	ADIPOQ,TNF	chemical drug
Cluster 12	CD14			0.0116	CXCL12,IFNG,TNF	transmembrane receptor
Cluster 12	NOD2			0.0116	IFNG,NPHS1,TNF	other
Cluster 12	CD36			0.0136	ADIPOQ,IFNG,TNF	transmembrane receptor
Cluster 12	BSCL2	Yes		0.0138	ADIPOQ,LPIN1,MGLL,MRAP	other
Cluster 12	VTCN1			0.0155	IFNG,TNF	other
Cluster 12	TLR8		Yes	0.0155	IFNG,TNF	transmembrane receptor
Cluster 12	CMKLR1			0.0155	ADIPOQ,TNF	g-protein coupled receptor
Cluster 12	IL7R			0.0155	IFNG,MCL1	transmembrane receptor
Cluster 12	GAS6		Yes	0.0155	IFNG,TNF	growth factor
Cluster 12	GIP			0.0155	ADIPOQ,TNF	other
Cluster 12	ISL1			0.0155	IFNG,TNF	transcription regulator
Cluster 12	PYCARD			0.0155	IFNG,TNF	transcription regulator
Cluster 12	CD274			0.0155	IFNG,TNF	enzyme
Cluster 12	MERTK			0.0155	IFNG,TNF	kinase
Cluster 12	TLE1		Yes	0.0155	MCL1,MEIS2	transcription regulator
Cluster 12	ICOSLG/LOC102723996			0.0155	IFNG,TNF	other
Cluster 12	IL12RB2		Yes	0.0155	IFNG,TNF	transmembrane receptor
Cluster 12	Ccl2			0.0158	ADIPOQ,IFNG,TNF	cytokine
Cluster 12	CD40LG		Yes	0.0168	IFNG,IL13RA1,MCL1,TNF	cytokine
Cluster 12	mir-29			0.0182	BACE1,HBP1,MCL1	microrna
Cluster 12	NOS2		Yes	0.0182	ADIPOQ,IFNG,TNF	enzyme
Cluster 12	AG490			0.0185	ACHE,IFNG,MCL1,TNF	chemical - kinase inhibitor
Cluster 12	CASP1		Yes	0.0203	IFNG,TNF	peptidase
Cluster 12	TNFSF4			0.0203	IFNG,TNF	cytokine
Cluster 12	CD2			0.0203	IFNG,TNF	transmembrane receptor
Cluster 12	TACR1			0.0203	IFNG,TNF	g-protein coupled receptor
Cluster 12	NFIL3		Yes	0.0203	IFNG,TNF	transcription regulator
Cluster 12	HSPD1		Yes	0.0203	IFNG,TNF	enzyme
Cluster 12	nicotinic acid			0.0203	ADIPOQ,TNF	chemical - endogenous mammalian
Cluster 12	3-methylcholanthrene			0.0203	IFNG,TNF	chemical toxicant
Cluster 12	CCL2		Yes	0.0236	IFNG,NPHS1,TNF	cytokine
Cluster 12	ATF2			0.0242	IFNG,MCL1,MEIS2,TNF	transcription regulator
Cluster 12	uric acid			0.0256	ADIPOQ,TNF	chemical - endogenous mammalian
Cluster 12	CXCL10			0.0256	IFNG,TNF	cytokine
Cluster 12	HSD11B1		Yes	0.0256	ADIPOQ,TNF	enzyme
Cluster 12	CCR5			0.0256	IFNG,TNF	g-protein coupled receptor
Cluster 12	PCSK1			0.0256	IFNG,TNF	peptidase
Cluster 12	ENPP2		Yes	0.0256	ADIPOQ,TNF	enzyme
Cluster 12	bryostatin 1			0.0256	IFNG,TNF	chemical drug
Cluster 12	SLC11A1		Yes	0.0285	IFNG	transporter
Cluster 12	Cd209b			0.0285	TNF	other
Cluster 12	abatacept			0.0285	IFNG	biologic drug
Cluster 12	carteolol			0.0285	TNF	chemical drug
Cluster 12	Aldose Reductase			0.0285	TNF	group
Cluster 12	imidazoquinolines			0.0285	IFNG	chemical - other
Cluster 12	Il12 receptor			0.0285	IFNG	complex
Cluster 12	CISD1		Yes	0.0285	ADIPOQ	other
Cluster 12	PGLYRP3			0.0285	IFNG	transmembrane receptor
Cluster 12	Igtp			0.0285	IFNG	enzyme
Cluster 12	TRAF			0.0285	TNF	group
Cluster 12	NFKBIL1		Yes	0.0285	TNF	transcription regulator
Cluster 12	PGLYRP4			0.0285	IFNG	transmembrane receptor
Cluster 12	TRIM17		Yes	0.0285	MCL1	enzyme
Cluster 12	alpha-pinene			0.0285	TNF	chemical reagent
Cluster 12	PGLYRP1		Yes	0.0285	IFNG	transmembrane receptor
Cluster 12	GSTK1		Yes	0.0285	ADIPOQ	enzyme
Cluster 12	ZC3HAV1			0.0285	TNF	other
Cluster 12	DHCR24		Yes	0.0285	TNF	enzyme
Cluster 12	POU6F1			0.0285	TMEM59	transcription regulator
Cluster 12	Oxi-4503			0.0285	CXCL12	chemical drug
Cluster 12	dalcetrapib			0.0285	TNF	chemical drug
Cluster 12	RYR3		Yes	0.0285	ADIPOQ	ion channel
Cluster 12	Csf			0.0285	MCL1	group
Cluster 12	HMOX2		Yes	0.0285	ADIPOQ	enzyme
Cluster 12	PF-4523655			0.0285	DDIT4	biologic drug
Cluster 12	AZI2			0.0285	IFNG	other
Cluster 12	Raet1b			0.0285	IFNG	other
Cluster 12	CD27			0.0285	IFNG	transmembrane receptor
Cluster 12	GTF2H1		Yes	0.0285	TBP	transcription regulator
Cluster 12	APBA3		Yes	0.0285	TNF	transporter
Cluster 12	TYRO3		Yes	0.0285	TNF	kinase
Cluster 12	SH2D1A			0.0285	IFNG	other
Cluster 12	ARFGEF2		Yes	0.0285	TNF	other
Cluster 12	GRK5			0.0285	HTR2A	kinase
Cluster 12	CXCL5		Yes	0.0285	TNF	cytokine
Cluster 12	RAG2		Yes	0.0285	TNF	enzyme
Cluster 12	PMAIP1		Yes	0.0285	MCL1	other
Cluster 12	TARDBP		Yes	0.0285	TBC1D1	transcription regulator
Cluster 12	LILRB4			0.0285	TNF	other
Cluster 12	TAC4			0.0285	IFNG	other
Cluster 12	CTSS		Yes	0.0285	IFNG	peptidase
Cluster 12	MADD		Yes	0.0285	TNF	other
Cluster 12	miR-421-3p (and other miRNAs w/seed UCAACAG)			0.0285	RBMXL1	mature microrna
Cluster 12	miR-298-5p (and other miRNAs w/seed GCAGAGG)			0.0285	BACE1	mature microrna
Cluster 12	GUSB			0.0285	GLA	enzyme
Cluster 12	PDE3B			0.0285	ADIPOQ	enzyme
Cluster 12	LGMN		Yes	0.0285	TNF	peptidase
Cluster 12	SAMSN1			0.0285	IFNG	other
Cluster 12	HAVCR2			0.0285	TNF	other
Cluster 12	HLA-A		Yes	0.0285	IFNG	other
Cluster 12	KLRD1			0.0285	TNF	transmembrane receptor
Cluster 12	PDCD1LG2			0.0285	IFNG	enzyme
Cluster 12	SH2D1B			0.0285	IFNG	other
Cluster 12	BGLAP		Yes	0.0285	ADIPOQ	other
Cluster 12	FZD5			0.0285	IFNG	g-protein coupled receptor
Cluster 12	IFNA4			0.0285	IFNG	cytokine
Cluster 12	SLAMF6			0.0285	TNF	transmembrane receptor
Cluster 12	CCL4			0.0285	TNF	cytokine
Cluster 12	GTF2E1			0.0285	TBP	transcription regulator
Cluster 12	CFH		Yes	0.0285	TNF	other
Cluster 12	WBP1		Yes	0.0285	MCL1	other
Cluster 12	GPR183			0.0285	IFNG	other
Cluster 12	H2-K2/H2-Q9			0.0285	IFNG	other
Cluster 12	F2RL3			0.0285	TNF	g-protein coupled receptor
Cluster 12	MC1R		Yes	0.0285	TNF	g-protein coupled receptor
Cluster 12	JAM2			0.0285	CXCL12	other
Cluster 12	etoposide phosphate			0.0285	POU2F1	chemical drug
Cluster 12	CIDEA			0.0285	TNF	other
Cluster 12	HP			0.0285	ADIPOQ	peptidase
Cluster 12	CALCRL		Yes	0.0285	TNF	g-protein coupled receptor
Cluster 12	APOC2			0.0285	TNF	transporter
Cluster 12	FOXF2			0.0285	WNT5A	transcription regulator
Cluster 12	FZD2			0.0285	WNT5A	g-protein coupled receptor
Cluster 12	ATF5		Yes	0.0285	MCL1	transcription regulator
Cluster 12	RAN		Yes	0.0285	MCL1	enzyme
Cluster 12	GTF2F1		Yes	0.0285	TBP	transcription regulator
Cluster 12	CDH13		Yes	0.0285	ADIPOQ	other
Cluster 12	Klrk1			0.0285	IFNG	other
Cluster 12	MTUS1			0.0285	TNF	other
Cluster 12	Cd209d			0.0285	TNF	other
Cluster 12	CES1		Yes	0.0285	ADIPOQ	enzyme
Cluster 12	LGALS9B			0.0285	TNF	other
Cluster 12	GIMAP1-GIMAP5			0.0285	IFNG	other
Cluster 12	COLQ			0.0285	ACHE	other
Cluster 12	CXCR6			0.0285	IFNG	g-protein coupled receptor
Cluster 12	merck C			0.0285	TNF	chemical - kinase inhibitor
Cluster 12	cuprizone			0.0285	TNF	chemical toxicant
Cluster 12	nitrous oxide			0.0285	TNF	chemical drug
Cluster 12	vesnarinone			0.0285	TNF	chemical drug
Cluster 12	5,6-dimethylxanthenone-4-acetic acid			0.0285	TNF	chemical drug
Cluster 12	picryl chloride			0.0285	IFNG	chemical toxicant
Cluster 12	triflusal			0.0285	TNF	chemical drug
Cluster 12	RP 48740			0.0285	TNF	chemical drug
Cluster 12	dilazep			0.0285	TNF	chemical drug
Cluster 12	propagermanium			0.0285	TNF	chemical drug
Cluster 12	PD 168393			0.0285	MCL1	chemical - kinase inhibitor
Cluster 12	RWJ 67657			0.0285	TNF	chemical - kinase inhibitor
Cluster 12	pentamidine			0.0285	MCL1	chemical drug
Cluster 12	erythromycin			0.0285	IFNG	chemical drug
Cluster 12	aldehyde			0.0285	TNF	chemical - endogenous mammalian
Cluster 12	doxercalciferol			0.0285	NPHS1	chemical drug
Cluster 12	piperonal			0.0285	ADIPOQ	chemical toxicant
Cluster 12	bupropion			0.0285	TNF	chemical drug
Cluster 12	allotrap 1258			0.0285	TNF	chemical drug
Cluster 12	glutathione ethyl ester			0.0285	MCL1	chemical drug
Cluster 12	riboflavin			0.0285	TNF	chemical - endogenous mammalian
Cluster 12	polysaccharide			0.0285	TNF	chemical - endogenous mammalian
Cluster 12	aclarubicin			0.0285	MCL1	chemical drug
Cluster 12	camphene			0.0285	ADIPOQ	chemical - endogenous non-mammalian
Cluster 12	medicarpin			0.0285	TNF	chemical - endogenous non-mammalian
Cluster 12	tyrphostin B56			0.0285	TNF	chemical - kinase inhibitor
Cluster 12	glycosylphosphatidylinositol			0.0285	TNF	chemical - endogenous mammalian
Cluster 12	L-cystine			0.0285	TNF	chemical - endogenous mammalian
Cluster 12	glucuronoxylomannan			0.0285	TNF	chemical - endogenous non-mammalian
Cluster 12	cyanoketone			0.0285	TNF	chemical reagent
Cluster 12	dexanabinol			0.0285	TNF	chemical drug
Cluster 12	NR1H2			0.0298	ELOVL6,IFNG,TNF	ligand-dependent nuclear receptor
Cluster 12	IRAK4			0.0298	DAB2,IFNG,TNF	kinase
Cluster 12	LIPE		Yes	0.0298	ADIPOQ,RXRA,TNF	enzyme
Cluster 12	FOXO3		Yes	0.0312	DDIT4,FGFR2,GABARAPL1,GLUL,TNF	transcription regulator
Cluster 12	HDL			0.0314	ADIPOQ,TNF	complex
Cluster 12	IgG			0.0314	IFNG,TNF	complex
Cluster 12	UHRF2			0.0314	CKB,CSE1L	enzyme
Cluster 12	IFNAR1		Yes	0.0314	IFNG,TNF	transmembrane receptor
Cluster 12	ADRB3		Yes	0.0314	CXCL12,TNF	g-protein coupled receptor
Cluster 12	TICAM1		Yes	0.0314	IFNG,TNF	other
Cluster 12	ICOS			0.0314	IFNG,TNF	transmembrane receptor
Cluster 12	TNFRSF9			0.0314	IFNG,TNF	transmembrane receptor
Cluster 12	silymarin			0.0314	IFNG,TNF	chemical drug
Cluster 12	diethylnitrosamine			0.0332	CSTB,CXCL12,IL1RAP	chemical toxicant
Cluster 12	IL18		Yes	0.0333	ADIPOQ,CXCL12,IFNG,TNF	cytokine
Cluster 12	CD40		Yes	0.0359	CXCL12,IFNG,IL13RA1,TNF	transmembrane receptor
Cluster 12	2-deoxyglucose			0.0367	BACE1,DDIT4,IFNG	chemical drug
Cluster 12	E. coli lipopolysaccharide			0.0376	IFNG,TNF	chemical - endogenous non-mammalian
Cluster 12	enterotoxin B			0.0376	IFNG,TNF	biologic drug
Cluster 12	BAK1		Yes	0.0376	JAK1,TNF	other
Cluster 12	AXL		Yes	0.0376	IFNG,TNF	kinase
Cluster 12	BCL3			0.0376	IFNG,TNF	transcription regulator
Cluster 12	RARRES2		Yes	0.0376	ADIPOQ,TNF	transmembrane receptor
Cluster 12	LYN			0.0376	IFNG,TNF	kinase
Cluster 12	RELB			0.0376	CXCL12,TNF	transcription regulator
Cluster 12	thiazolidinedione			0.0376	ADIPOQ,TNF	chemical drug
Cluster 12	trinitrobenzenesulfonic acid			0.0376	IFNG,TNF	chemical reagent
Cluster 12	D-galactosamine			0.0376	IFNG,TNF	chemical - endogenous mammalian
Cluster 12	telmisartan			0.0405	ADIPOQ,NPHS1,TNF	chemical drug
Cluster 12	OSM			0.0417	CXCL12,IFNG,LIFR,TNF,WNT5A	cytokine
Cluster 12	etanercept			0.0443	IFNG,TNF	biologic drug
Cluster 12	ETS			0.0443	DAB2,TNF	group
Cluster 12	VIMP		Yes	0.0443	ADIPOQ,TNF	other
Cluster 12	ICAM1		Yes	0.0443	IFNG,TNF	transmembrane receptor
Cluster 12	RIPK2			0.0443	IFNG,TNF	kinase
Cluster 12	SCARB1		Yes	0.0443	IFNG,TNF	transporter
Cluster 12	ITGA1		Yes	0.0443	IFNG,TNF	other
Cluster 12	NFYC		Yes	0.0443	FGFR2,LPIN1	transcription regulator
Cluster 12	TSC1		Yes	0.0443	IFNG,TNF	other
Cluster 12	S-adenosylmethionine			0.0443	BACE1,TNF	chemical - endogenous mammalian
Cluster 12	E. coli B4 lipopolysaccharide			0.0444	IFNG,MCL1,TNF	chemical toxicant
Cluster 12	MAPK3		Yes	0.0444	IFNG,LEPROTL1,TNF	kinase
Cluster 12	HMOX1		Yes	0.0485	ADIPOQ,CXCL12,TNF	enzyme
Cluster 13	CD 437			1.62e-05	CCT2,EIF4A2,EIF4B,KARS,PABPC1,RPS2,TMSB10/TMSB4X,TUBA1B,TXN	chemical drug
Cluster 13	JUN		Yes	9.4e-05	ANXA2,CAV1,EZR,HMGA1,IL1A,LGALS3,SPP1,TXN,VIM	transcription regulator
Cluster 13	NGF		Yes	0.000358	ANXA2,CAV1,EEF1A1,TNFRSF12A,TRIO,TXN	growth factor
Cluster 13	SP1		Yes	0.00041	CAV1,DMD,EZR,HMGA1,IFITM3,IL1A,MYBL2,SLC2A1,TNC,VIM	transcription regulator
Cluster 13	WDR5		Yes	0.000455	SPP1,VIM	other
Cluster 13	FOS		Yes	0.000526	EZR,IL1A,LGALS3,RNH1,SPP1,TBCA,TXN,VIM	transcription regulator
Cluster 13	TERT			0.000608	CAV1,ELK3,FAM213A,SPP1,VIM	enzyme
Cluster 13	SRF		Yes	0.000827	CNN2,DMD,DSTN,RNH1,SLC2A1,TNC	transcription regulator
Cluster 13	CACNA1C			0.000902	ANXA2,CAV1	ion channel
Cluster 13	CD44		Yes	0.000972	HSP90AB1,LGALS3,SDC4,VIM,ZYX	enzyme
Cluster 13	TP53		Yes	0.0011	AMOTL2,CAV1,CDC42EP3,CNN2,EZR,HSP90AB1,LGALS3,MYBL2,SLC2A1,SMARCB1,SPP1,VIM,ZYX	transcription regulator
Cluster 13	TGFB1		Yes	0.00129	AMOTL2,CAV1,CCT2,CDC42EP3,CNN2,HMGA1,LGALS3,LITAF,MYBL2,SDC4,SPP1,TFRC,TNC,TNFRSF12A,VIM	growth factor
Cluster 13	F2			0.00129	HMGA1,MYBL2,RNH1,SDC4,TNFRSF12A,TRIO	peptidase
Cluster 13	PARK7		Yes	0.00222	TXN,VIM	enzyme
Cluster 13	HNRNPAB		Yes	0.00222	SPP1,VIM	enzyme
Cluster 13	DYSF		Yes	0.00224	ABRACL,ACTR3,ANXA2,LGALS3	other
Cluster 13	CAT		Yes	0.00241	CAV1,TNC,VIM	enzyme
Cluster 13	HRAS		Yes	0.00301	AMOTL2,ANXA2,CAV1,CNN2,ELK3,FAM213A,NEXN,SPP1,TMSB10/TMSB4X,VIM	enzyme
Cluster 13	BHLHA15			0.00308	FNDC3A,ITPR3	transcription regulator
Cluster 13	epirubicin			0.00308	CAV1,EZR	chemical drug
Cluster 13	hydrogen peroxide			0.00311	ANXA2,CAV1,EZR,RCN1,SPP1,TFRC,TXN,VIM	chemical - endogenous mammalian
Cluster 13	KRAS			0.00332	ACTR3,CAV1,IFITM3,RNH1,SDC4,TNC,VIM	enzyme
Cluster 13	decitabine			0.00338	CAV1,EEF1A1,PABPC1,RPL4,VIM	chemical drug
Cluster 13	beta-estradiol			0.00375	CAV1,CCT2,FAM162A,IL1A,LGALS3,LITAF,SLC2A1,TXN,VIM,ZYX	chemical - endogenous mammalian
Cluster 13	MIR124			0.00408	CAV1,VIM	group
Cluster 13	GPI		Yes	0.00408	CAV1,VIM	enzyme
Cluster 13	crocidolite asbestos			0.00408	SPP1,ZYX	chemical toxicant
Cluster 13	p70 S6k			0.0052	EEF1A1,PABPC4	group
Cluster 13	cobalt chloride			0.00591	HSP90AB1,SLC2A1,TFRC	chemical reagent
Cluster 13	FAAH		Yes	0.00645	FNDC3A,RPS2	enzyme
Cluster 13	monocrotaline			0.00645	HSP90AB1,SPP1	chemical toxicant
Cluster 13	IL11			0.00648	ANXA2,EZR,SPP1	cytokine
Cluster 13	SBDS		Yes	0.0084	HSP90AB1,SPP1,TNC	other
Cluster 13	PLN		Yes	0.0084	ANXA2,EZR,VIM	transporter
Cluster 13	HIPK2			0.00931	LGALS3,VIM	kinase
Cluster 13	ERBB2		Yes	0.00993	ANXA2,IL1A,LGALS3,SLC2A1,TNC,VIM	kinase
Cluster 13	dexamethasone			0.0104	ACTR3,CAV1,CDC42EP3,EEF1A1,EZR,HMGA1,IL1A,ITPR3,LITAF,SLC2A1,SMC5,SPP1,TXN	chemical drug
Cluster 13	MSX2		Yes	0.0109	SPP1,VIM	transcription regulator
Cluster 13	COMMD1		Yes	0.0109	PFKP,TFRC	transporter
Cluster 13	HOXA9		Yes	0.012	SDC4,SPP1,VIM,WSB1	transcription regulator
Cluster 13	SPP1	Yes		0.0123	IL1A,S100A6,SPP1	cytokine
Cluster 13	azide			0.0124	SLC2A1	chemical reagent
Cluster 13	desoxycorticosterone			0.0124	SPP1	chemical - endogenous mammalian
Cluster 13	glucose oxidase			0.0124	SLC2A1	group
Cluster 13	crizotinib			0.0124	VIM	chemical drug
Cluster 13	SPRED2		Yes	0.0124	VIM	cytokine
Cluster 13	ATXN2		Yes	0.0124	PABPC1	other
Cluster 13	Til1			0.0124	SPP1	other
Cluster 13	MORF4L2		Yes	0.0124	MYBL2	other
Cluster 13	miR-424-3p (miRNAs w/seed AAAACGU)			0.0124	LGALS3	mature microrna
Cluster 13	mir-138			0.0124	VIM	microrna
Cluster 13	APAF1			0.0124	VIM	other
Cluster 13	ANKH			0.0124	SPP1	transporter
Cluster 13	MAPKAPK5		Yes	0.0124	MAPK6	kinase
Cluster 13	HPS1		Yes	0.0124	LGALS3	other
Cluster 13	FTMT			0.0124	TFRC	enzyme
Cluster 13	GCH1			0.0124	TNC	enzyme
Cluster 13	RAB7A		Yes	0.0124	VIM	enzyme
Cluster 13	CFL1		Yes	0.0124	DSTN	other
Cluster 13	ACTB			0.0124	DSTN	other
Cluster 13	CAV2		Yes	0.0124	CAV1	other
Cluster 13	Meis1			0.0124	EVI5	transcription regulator
Cluster 13	WASF1		Yes	0.0124	EZR	other
Cluster 13	gentamicin C			0.0124	DMD	chemical drug
Cluster 13	poloxamer			0.0124	DMD	chemical reagent
Cluster 13	latrunculin A			0.0124	DSTN	chemical toxicant
Cluster 13	sodium phosphate			0.0124	SPP1	chemical drug
Cluster 13	midostaurin			0.0124	VIM	chemical drug
Cluster 13	fumagillin			0.0124	CAV1	chemical - endogenous non-mammalian
Cluster 13	RARB		Yes	0.0132	EZR,GNB1,SLC2A1	ligand-dependent nuclear receptor
Cluster 13	GAST		Yes	0.016	ANXA7,S100A6,TNC	other
Cluster 13	TXN	Yes		0.0164	IL1A,TXN	enzyme
Cluster 13	KDM5B		Yes	0.0181	CAV1,IVNS1ABP,SMC5	transcription regulator
Cluster 13	NTRK2		Yes	0.0184	SPP1,VIM	kinase
Cluster 13	N-acetyl-L-cysteine			0.0186	CAV1,IL1A,SPP1,TNC	chemical drug
Cluster 13	HIF1A			0.0205	CAV1,FAM162A,SLC2A1,TFRC,VIM	transcription regulator
Cluster 13	APOA1		Yes	0.0206	CAV1,SLC2A1	transporter
Cluster 13	AKT1		Yes	0.021	NEXN,SLC2A1,SPP1,VIM	kinase
Cluster 13	CTNNB1		Yes	0.0212	CNN2,LGALS3,RCN1,SPP1,TNC,VIM	transcription regulator
Cluster 13	lipopolysaccharide			0.0215	HMGA1,IL1A,LGALS3,SDC4,SPP1,TNC,TXN,VIM	chemical drug
Cluster 13	RUNX2			0.0227	LGALS3,NEXN,SPP1	transcription regulator
Cluster 13	KIT		Yes	0.0228	LGALS3,SPP1	transmembrane receptor
Cluster 13	tanespimycin			0.0228	CAV1,HSP90AB1	chemical drug
Cluster 13	L-tryptophan			0.0247	S100A6	chemical - endogenous mammalian
Cluster 13	calcipotriene			0.0247	SPP1	chemical drug
Cluster 13	opioid receptor			0.0247	TXN	group
Cluster 13	Smad2/3			0.0247	TNC	group
Cluster 13	MALAT1		Yes	0.0247	VIM	other
Cluster 13	methylamphotericin B			0.0247	SPP1	chemical drug
Cluster 13	2-(1H-indazol-4-yl)-6-(4-methanesulfonylpiperazin-1-ylmethyl)-4-morpholin-4-ylthieno(3,2-d)pyrimidine			0.0247	SLC2A1	chemical drug
Cluster 13	PRRX1		Yes	0.0247	TNC	transcription regulator
Cluster 13	miR-382-5p (miRNAs w/seed AAGUUGU)			0.0247	VIM	mature microrna
Cluster 13	mir-140			0.0247	VIM	microrna
Cluster 13	PPP1R3C			0.0247	SLC2A1	phosphatase
Cluster 13	PFN1		Yes	0.0247	ANXA2	other
Cluster 13	AFP		Yes	0.0247	TNFRSF12A	transporter
Cluster 13	PINK1		Yes	0.0247	SLC2A1	kinase
Cluster 13	HSF4		Yes	0.0247	VIM	transcription regulator
Cluster 13	ALPL		Yes	0.0247	SPP1	phosphatase
Cluster 13	DDX4			0.0247	IFITM3	enzyme
Cluster 13	ABCB7			0.0247	TXN	transporter
Cluster 13	GNG13			0.0247	GNB1	enzyme
Cluster 13	NEDD9			0.0247	VIM	other
Cluster 13	SLC20A2		Yes	0.0247	SPP1	transporter
Cluster 13	hydroxyl radical			0.0247	CAV1	chemical toxicant
Cluster 13	methylamine			0.0247	SLC2A1	chemical - endogenous mammalian
Cluster 13	temsirolimus			0.0247	SLC2A1	chemical drug
Cluster 13	ephedrine			0.0247	TXN	chemical drug
Cluster 13	tirapazamine			0.0247	SPP1	chemical drug
Cluster 13	thioacetamide			0.0247	SPP1	chemical toxicant
Cluster 13	natamycin			0.0247	SPP1	chemical drug
Cluster 13	gliclazide			0.0247	SLC2A1	chemical drug
Cluster 13	trehalose			0.0247	VIM	chemical - endogenous mammalian
Cluster 13	Ni2+			0.0247	IL1A	chemical reagent
Cluster 13	PTGES		Yes	0.0251	ANXA2,EZR	enzyme
Cluster 13	TCF			0.0252	CNN2,LGALS3,RCN1	group
Cluster 13	ERK1/2			0.0253	CAV1,EZR,IL1A,SPP1	group
Cluster 13	MAPK1		Yes	0.0265	CAV1,SPP1,VIM	kinase
Cluster 13	T3-TR-RXR			0.0276	PFKP,SLC2A1	complex
Cluster 13	RUNX3			0.0276	SPP1,VIM	transcription regulator
Cluster 13	IFRD1		Yes	0.0276	MED21,SPP1	other
Cluster 13	ELK1		Yes	0.0276	SLC2A1,SPP1	transcription regulator
Cluster 13	GLI1		Yes	0.0278	CAV1,SPP1,VIM	transcription regulator
Cluster 13	vitamin E			0.0301	CAV1,SPP1	chemical drug
Cluster 13	Hdac			0.0301	MYBL2,SPP1	group
Cluster 13	CDK9		Yes	0.0301	MYBL2,VIM	kinase
Cluster 13	GDNF			0.0301	EIF4A2,GNB1	growth factor
Cluster 13	HDAC3		Yes	0.0327	SPP1,VIM	transcription regulator
Cluster 13	verapamil			0.0327	ANXA2,S100A6	chemical drug
Cluster 13	vorinostat			0.0335	MYBL2,TXN,VIM	chemical drug
Cluster 13	choline plasmalogens			0.0369	CAV1	chemical - endogenous mammalian
Cluster 13	nystatin			0.0369	SPP1	chemical drug
Cluster 13	cortisone acetate			0.0369	IL1A	chemical drug
Cluster 13	picropodophyllin			0.0369	IFITM3	chemical drug
Cluster 13	rintatolimod			0.0369	IL1A	chemical drug
Cluster 13	Cyclin D			0.0369	MYBL2	group
Cluster 13	CTDNEP1		Yes	0.0369	IFITM3	phosphatase
Cluster 13	DAZ2			0.0369	IFITM3	translation regulator
Cluster 13	S100A10		Yes	0.0369	ANXA2	other
Cluster 13	LARP1		Yes	0.0369	PABPC1	translation regulator
Cluster 13	HIF1AN		Yes	0.0369	SLC2A1	enzyme
Cluster 13	EMP2		Yes	0.0369	CAV1	other
Cluster 13	CCNA2		Yes	0.0369	MYBL2	other
Cluster 13	PRKCI			0.0369	SLC2A1	kinase
Cluster 13	MRAS			0.0369	VIM	enzyme
Cluster 13	SDHA		Yes	0.0369	SLC2A1	enzyme
Cluster 13	SMN1/SMN2		Yes	0.0369	DMD	other
Cluster 13	EFEMP1		Yes	0.0369	VIM	enzyme
Cluster 13	TIMP3		Yes	0.0369	VIM	other
Cluster 13	RPTOR		Yes	0.0369	SLC2A1	other
Cluster 13	doxazosin			0.0369	SPP1	chemical drug
Cluster 13	bepafant			0.0369	IL1A	chemical reagent
Cluster 13	papaverine			0.0369	CAV1	chemical drug
Cluster 13	polyphosphate			0.0369	SPP1	chemical - endogenous mammalian
Cluster 13	meclizine			0.0369	IL1A	chemical drug
Cluster 13	pepstatin			0.0369	CAV1	chemical - protease inhibitor
Cluster 13	ZFA-fmk			0.0369	IL1A	chemical toxicant
Cluster 13	goralatide			0.0369	LGALS3	chemical - endogenous mammalian
Cluster 13	carbenoxolone			0.0369	SPP1	chemical toxicant
Cluster 13	mezerein			0.0369	IL1A	chemical - endogenous non-mammalian
Cluster 13	geranylgeranylacetone			0.0369	TXN	chemical drug
Cluster 13	durapatite			0.0369	SPP1	chemical - endogenous mammalian
Cluster 13	E2f			0.0381	CAV1,MYBL2	group
Cluster 13	FAS			0.0383	ANXA2,IL1A,LGALS3,SPP1,TFRC	transmembrane receptor
Cluster 13	ERG		Yes	0.041	EVI5,SPP1	transcription regulator
Cluster 13	phorbol myristate acetate			0.0413	HMGA1,HSP90AB1,IL1A,SLC2A1,SPP1,TNFRSF12A,VIM	chemical drug
Cluster 13	IL1B		Yes	0.0415	HMGA1,IL1A,SDC4,SLC2A1,SPP1,ZYX	cytokine
Cluster 13	PDGF BB			0.0432	LGALS3,MYBL2,NEXN,TNC,TNFRSF12A	complex
Cluster 13	ARNT			0.0439	CAV1,TFRC	transcription regulator
Cluster 13	GLI2		Yes	0.0439	SPP1,VIM	transcription regulator
Cluster 13	camptothecin			0.0452	ANXA2,IL1A,LGALS3,SPP1,TFRC	chemical reagent
Cluster 13	methotrexate			0.0469	IL1A,SPP1	chemical drug
Cluster 13	arsenite			0.0469	CAV1,RNH1	chemical toxicant
Cluster 13	5-fluorouracil			0.0476	CCT4,HSP90AB1,KARS,TNFRSF12A	chemical drug
Cluster 13	SRC		Yes	0.0485	CAV1,SPP1,VIM	kinase
Cluster 13	pyrophosphate			0.0489	SPP1	chemical - endogenous mammalian
Cluster 13	triamcinolone hexacetonide			0.0489	IL1A	chemical drug
Cluster 13	elocalcitol			0.0489	SPP1	chemical drug
Cluster 13	GLIPR2		Yes	0.0489	VIM	other
Cluster 13	ENPP1		Yes	0.0489	SPP1	enzyme
Cluster 13	LITAF	Yes		0.0489	IL1A	transcription regulator
Cluster 13	CLDN1		Yes	0.0489	VIM	other
Cluster 13	CSNK2A1		Yes	0.0489	VIM	kinase
Cluster 13	miR-338-3p (miRNAs w/seed CCAGCAU)			0.0489	VIM	mature microrna
Cluster 13	mir-30			0.0489	MYBL2	microrna
Cluster 13	CASP4			0.0489	IL1A	peptidase
Cluster 13	ATG16L1		Yes	0.0489	IL1A	other
Cluster 13	HIF3A			0.0489	SLC2A1	transcription regulator
Cluster 13	NCSTN		Yes	0.0489	VIM	peptidase
Cluster 13	ITGA9			0.0489	VIM	other
Cluster 13	HOXC8			0.0489	SPP1	transcription regulator
Cluster 13	NRL			0.0489	GNB1	transcription regulator
Cluster 13	APEX1		Yes	0.0489	IL1A	enzyme
Cluster 13	MUC4		Yes	0.0489	VIM	other
Cluster 13	dimethylnitrosamine			0.0489	VIM	chemical toxicant
Cluster 13	2-mercaptoethanol			0.0489	SLC2A1	chemical - endogenous mammalian
Cluster 13	tetrathiomolybdate			0.0489	IL1A	chemical drug
Cluster 13	lauric acid			0.0489	IL1A	chemical - endogenous mammalian
Cluster 13	MTOR			0.05	PFKP,SLC2A1	kinase
Cluster 14	LGALS3		Yes	0.000828	FN1,ITGAV,ITGB1,TCF4	other
Cluster 14	hydrocortisone			0.00151	CCND3,CDH11,FN1,GADD45B,IGFBP5	chemical - endogenous mammalian
Cluster 14	Z-VEID-FMK			0.00416	CCND2,CCND3	chemical reagent
Cluster 14	CV 3988			0.00416	ITGAV,ITGB1	chemical reagent
Cluster 14	TLR2		Yes	0.00578	FN1,ITGB1,LHB,MYD88	transmembrane receptor
Cluster 14	FZD8			0.00616	FN1,IGFBP5	g-protein coupled receptor
Cluster 14	STAT5a/b			0.00785	CCND2,CISH,MYD88	group
Cluster 14	THPO			0.00785	CCND2,CCND3,CISH	cytokine
Cluster 14	RUVBL1		Yes	0.0085	CCND2,TCF4	transcription regulator
Cluster 14	sorafenib			0.0085	CCND2,CCND3	chemical drug
Cluster 14	GnRH-A			0.00931	CD53,GADD45B,LHB,PPIE	chemical reagent
Cluster 14	CTNNB1		Yes	0.0107	ADSS,CCND2,FN1,GADD45B,LHB,NKX2-1,NUMB,SCAP,TCF4	transcription regulator
Cluster 14	LTA		Yes	0.0112	ITGAV,ITGB1	cytokine
Cluster 14	2-hydroxy-1-naphthylaldehyde isonicotinoyl hydrazone			0.0112	CCND2,CCND3	chemical reagent
Cluster 14	UCN-01			0.0112	CCND3,RHOB	chemical drug
Cluster 14	XBP1		Yes	0.0116	FKBP2,FN1,HERPUD1,ORMDL3,SPCS3,TRAM1	transcription regulator
Cluster 14	Growth hormone			0.012	CCND2,FN1,GFAP,IGFBP5	group
Cluster 14	Sb202190			0.012	CCND2,CCND3,FN1,RHOB	chemical - kinase inhibitor
Cluster 14	DYSF		Yes	0.014	CD53,CTSS,PROS1,TMEM123	other
Cluster 14	AXIN1			0.0142	CSRNP1,TCF4	other
Cluster 14	CSHL1			0.0142	CCND3,CISH	transcription regulator
Cluster 14	PD 169316			0.0142	CCND2,CCND3	chemical - kinase inhibitor
Cluster 14	NEUROG3			0.0147	LHX6,NKX2-1,RHOB	transcription regulator
Cluster 14	F2			0.0163	CCND2,FN1,IGFBP5,ITGB1,PROS1,RHOB	peptidase
Cluster 14	Ras homolog			0.0175	ITGAV,ITGB1	group
Cluster 14	NR3C1		Yes	0.0179	ATXN1,CSRNP1,FN1,GADD45B,LHB,MYD88,RHOB,SCAP,SH3KBP1,VGLL2	ligand-dependent nuclear receptor
Cluster 14	12(S)-hydroxyeicosatetraenoic acid			0.0209	FN1	chemical - endogenous non-mammalian
Cluster 14	cerebroside 3-sulfate			0.0209	ITGAV	chemical - endogenous mammalian
Cluster 14	cortodoxone			0.0209	FN1	chemical - endogenous mammalian
Cluster 14	Pld			0.0209	FN1	group
Cluster 14	Stat5b dimer			0.0209	CISH	complex
Cluster 14	RND2			0.0209	RHOB	enzyme
Cluster 14	SSH2		Yes	0.0209	SSH3	phosphatase
Cluster 14	Z-360			0.0209	EFNB1	chemical drug
Cluster 14	hyaluronidase			0.0209	FN1	group
Cluster 14	Rho gdi			0.0209	RHOB	group
Cluster 14	SEMA5A			0.0209	GFAP	transmembrane receptor
Cluster 14	Mcpt4			0.0209	FN1	peptidase
Cluster 14	GLO1		Yes	0.0209	GFAP	enzyme
Cluster 14	miR-202-3p (and other miRNAs w/seed GAGGUAU)			0.0209	CPEB4	mature microrna
Cluster 14	RYK		Yes	0.0209	FN1	kinase
Cluster 14	DCX		Yes	0.0209	GFAP	other
Cluster 14	AURKAIP1			0.0209	AURKA	enzyme
Cluster 14	PSMC4		Yes	0.0209	CCND2	peptidase
Cluster 14	PPAP2B		Yes	0.0209	FN1	phosphatase
Cluster 14	DISC1			0.0209	ITGB1	other
Cluster 14	PSMA2		Yes	0.0209	CCND2	peptidase
Cluster 14	ITGA7		Yes	0.0209	ITGB1	other
Cluster 14	NRXN1			0.0209	GFAP	transporter
Cluster 14	PSMD6		Yes	0.0209	CCND2	enzyme
Cluster 14	satavaptan			0.0209	AVPR2	chemical drug
Cluster 14	8-methyl-pyridoxatin			0.0209	TF	chemical reagent
Cluster 14	2-amino-2-norbornanecarboxylic acid			0.0209	CCND3	chemical toxicant
Cluster 14	paraoxon			0.0209	GFAP	chemical toxicant
Cluster 14	fluorocitric acid			0.0209	GFAP	chemical reagent
Cluster 14	KAT5		Yes	0.024	CCND2,DPH6,IGFBP5	transcription regulator
Cluster 14	Ro31-8220			0.025	FN1,ITGB1	chemical - kinase inhibitor
Cluster 14	CDKN2A		Yes	0.0251	CCND3,FEN1,IGFBP5,ITGAV,PBX3,TRIM28	transcription regulator
Cluster 14	WNT3A			0.028	EFNB1,FN1,NUMB,TCF4,THY1	cytokine
Cluster 14	CSF3		Yes	0.0307	CCND2,CCND3,CISH,GFAP	cytokine
Cluster 14	corticosterone			0.0309	GFAP,ITGB1,LHB	chemical - endogenous mammalian
Cluster 14	MYOC			0.0309	CDH11,FN1,IGFBP5	other
Cluster 14	AKT1		Yes	0.0321	CCND3,FN1,IGFBP5,ITGB1,RHOB	kinase
Cluster 14	SBDS		Yes	0.0333	GABBR2,GADD45B,MYD88	other
Cluster 14	CCR1		Yes	0.0335	CTSS,ITGAV	g-protein coupled receptor
Cluster 14	Go 6976			0.0335	FN1,ITGB1	chemical - kinase inhibitor
Cluster 14	caspase			0.0381	CCND2,CCND3	group
Cluster 14	HLX		Yes	0.0381	CTSS,THY1	transcription regulator
Cluster 14	NGFR			0.0381	GFAP,RHOB	transmembrane receptor
Cluster 14	mir-34			0.0381	EFNB1,MLLT3	microrna
Cluster 14	miR-204-5p (and other miRNAs w/seed UCCCUUU)			0.0381	CDH11,EFNB1	mature microrna
Cluster 14	H-7			0.0381	FN1,ITGB1	chemical - kinase inhibitor
Cluster 14	valsartan			0.0381	FN1,GFAP	chemical drug
Cluster 14	taurine			0.0381	FN1,GFAP	chemical - endogenous mammalian
Cluster 14	CD44		Yes	0.0401	CCND2,FN1,LHX6,THY1	enzyme
Cluster 14	U0126			0.0404	CCND2,CCND3,FN1,GADD45B,GFAP,LHB,SH2B3,TF	chemical - kinase inhibitor
Cluster 14	phlorizin			0.0414	GFAP	chemical - endogenous non-mammalian
Cluster 14	iodide			0.0414	NKX2-1	chemical - endogenous mammalian
Cluster 14	prednisone			0.0414	CDH11	chemical drug
Cluster 14	RUNX1T1		Yes	0.0414	CCND2	transcription regulator
Cluster 14	aliskiren			0.0414	FN1	chemical drug
Cluster 14	MAP3K			0.0414	LHB	group
Cluster 14	IH636 grape seed proanthocyanidin extract			0.0414	NRF1	chemical drug
Cluster 14	propentofylline			0.0414	GFAP	chemical drug
Cluster 14	CASK		Yes	0.0414	DLG1	kinase
Cluster 14	GALNT6			0.0414	FN1	enzyme
Cluster 14	daporinad			0.0414	NRF1	chemical drug
Cluster 14	ALX3			0.0414	GFAP	transcription regulator
Cluster 14	ZDHHC7		Yes	0.0414	TF	enzyme
Cluster 14	Igf			0.0414	FN1	group
Cluster 14	B-cell receptor			0.0414	CCND2	complex
Cluster 14	FLNA		Yes	0.0414	ITGB1	other
Cluster 14	NAB1		Yes	0.0414	LHB	transcription regulator
Cluster 14	TRPV1			0.0414	GFAP	ion channel
Cluster 14	RGL2		Yes	0.0414	MYLPF	other
Cluster 14	Pvr			0.0414	CCND2	other
Cluster 14	ERCC4			0.0414	FN1	enzyme
Cluster 14	FERMT2		Yes	0.0414	FN1	other
Cluster 14	GHRHR		Yes	0.0414	CCND3	g-protein coupled receptor
Cluster 14	HOXB3			0.0414	NKX2-1	transcription regulator
Cluster 14	IFI30		Yes	0.0414	CTSS	enzyme
Cluster 14	CALCB		Yes	0.0414	LHB	other
Cluster 14	LPAR2			0.0414	FN1	g-protein coupled receptor
Cluster 14	TDG			0.0414	NKX2-1	enzyme
Cluster 14	CSTB		Yes	0.0414	GFAP	peptidase
Cluster 14	NEDD9			0.0414	TF	other
Cluster 14	Klra4 (includes others)			0.0414	TYROBP	transmembrane receptor
Cluster 14	NEDD4			0.0414	FN1	enzyme
Cluster 14	PALLD		Yes	0.0414	ITGB1	other
Cluster 14	ZYX		Yes	0.0414	ITGB1	other
Cluster 14	miR-101b-3p (miRNAs w/seed UACAGUA)			0.0414	ATXN1	mature microrna
Cluster 14	methylamine			0.0414	FN1	chemical - endogenous mammalian
Cluster 14	1-butanol			0.0414	CCND3	chemical - endogenous non-mammalian
Cluster 14	methacholine			0.0414	FN1	chemical drug
Cluster 14	2,2-dimethylbutyric acid			0.0414	CISH	chemical drug
Cluster 14	domoic acid			0.0414	GFAP	chemical toxicant
Cluster 14	3,4-dihydroxybenzaldehyde			0.0414	CCND2	chemical - endogenous non-mammalian
Cluster 14	SU5402			0.0414	NKX2-1	chemical - kinase inhibitor
Cluster 14	ceftriaxone			0.0414	GFAP	chemical drug
Cluster 14	arginine butyrate			0.0414	CISH	chemical drug
Cluster 14	PLAT		Yes	0.043	FN1,GFAP	peptidase
Cluster 14	STAT3		Yes	0.0449	CCND2,FN1,GFAP,IGFBP5,MYD88,TCF4	transcription regulator
Cluster 14	TNF		Yes	0.0478	ALAD,ARF4,CCND2,CCND3,CDH11,CTSS,FN1,GADD45B,GFAP,IGFBP5,ITGAV,ITGB1,NKX2-1,THY1	cytokine
Cluster 14	TSC2		Yes	0.0481	CCND2,CCND3	other
Cluster 14	TCF3		Yes	0.0486	CCND2,CCND3,CD5,GADD45B	transcription regulator
Cluster 15	MKX			0.000118	COL1A1,COL1A2	other
Cluster 15	NKX3-2			0.00116	COL2A1,POSTN	transcription regulator
Cluster 15	SOX9		Yes	0.00167	COL1A1,COL2A1,LRP6	transcription regulator
Cluster 15	T 0070907			0.00172	COL1A1,COL1A2	chemical reagent
Cluster 15	JUNB		Yes	0.00223	CAV1,CDC20,COL1A1,COL1A2	transcription regulator
Cluster 15	SMARCB1		Yes	0.00223	COL1A1,COL1A2,MCM5,POSTN	transcription regulator
Cluster 15	DSP		Yes	0.00239	COL1A1,COL1A2	other
Cluster 15	TGFB2		Yes	0.00273	ASPN,COL1A1,COL1A2	growth factor
Cluster 15	15-deoxy-delta-12,14 -PGJ 2			0.00275	CEBPD,COL1A1,COL1A2,IRF1	chemical - endogenous non-mammalian
Cluster 15	SP1		Yes	0.00288	AKAP12,CAV1,CEBPD,COL1A1,COL1A2,COL2A1,IRF1,KRT19	transcription regulator
Cluster 15	EBF1			0.00317	COL1A1,POSTN	transcription regulator
Cluster 15	CREB3L1			0.00317	COL1A1,COL1A2	transcription regulator
Cluster 15	IL11			0.00453	CEBPD,COL2A1,IRF1	cytokine
Cluster 15	RFX1		Yes	0.00502	COL1A1,COL1A2	transcription regulator
Cluster 15	TGFB3		Yes	0.00589	ASPN,COL1A1,COL1A2	growth factor
Cluster 15	OSM			0.006	CEBPD,COL2A1,IRF1,ZNF467	cytokine
Cluster 15	PTH		Yes	0.00666	COL1A1,COL1A2,COL2A1,POSTN	other
Cluster 15	wortmannin			0.007	CEBPD,COL1A1,IRF1,POSTN	chemical - kinase inhibitor
Cluster 15	CIITA			0.00727	COL1A1,COL1A2	transcription regulator
Cluster 15	NFYC		Yes	0.00727	COL1A1,COL1A2	transcription regulator
Cluster 15	VTN		Yes	0.00727	COL1A1,COL1A2	other
Cluster 15	phenobarbital			0.00727	CYP4B1,GSTT1	chemical drug
Cluster 15	thapsigargin			0.00736	CAV1,COL1A1,COL2A1,PPP1R15A	chemical toxicant
Cluster 15	SMAD7			0.00805	COL1A1,COL1A2,COL2A1	transcription regulator
Cluster 15	losartan potassium			0.00929	CAV1,COL1A1,POSTN	chemical drug
Cluster 15	Smad2/3-Smad4			0.00988	COL1A1,COL1A2	complex
Cluster 15	BMPR1B			0.00988	COL2A1,POSTN	kinase
Cluster 15	SFTPA2		Yes	0.011	LTBP4	other
Cluster 15	TRAM2		Yes	0.011	COL1A1	other
Cluster 15	ataluren			0.011	XPC	chemical drug
Cluster 15	miR-615-5p (and other miRNAs w/seed GGGGUCC)			0.011	KRT19	mature microrna
Cluster 15	CCL20			0.011	POSTN	cytokine
Cluster 15	GDF5		Yes	0.011	COL1A1	growth factor
Cluster 15	PDCD6		Yes	0.011	PEF1	other
Cluster 15	CXCL3			0.011	POSTN	cytokine
Cluster 15	CAV2		Yes	0.011	CAV1	other
Cluster 15	WNT3			0.011	POSTN	other
Cluster 15	nitrofurantoin			0.011	KRT19	chemical drug
Cluster 15	ruthenium red			0.011	COL2A1	chemical reagent
Cluster 15	10-hydroxydecanoic acid			0.011	IRF1	chemical - endogenous non-mammalian
Cluster 15	fumagillin			0.011	CAV1	chemical - endogenous non-mammalian
Cluster 15	RHOJ		Yes	0.0113	AKAP12,CAV1	enzyme
Cluster 15	DDIT3		Yes	0.0113	CEBPD,PPP1R15A	transcription regulator
Cluster 15	phosphate			0.0113	MAP2K3,POSTN,UQCR11	chemical - endogenous mammalian
Cluster 15	ITGAV		Yes	0.0128	COL1A1,COL1A2	ion channel
Cluster 15	YBX1		Yes	0.0128	COL1A1,COL1A2	transcription regulator
Cluster 15	HRAS		Yes	0.0135	CAV1,CEBPD,COL1A1,COL1A2,COL2A1,DPP4,KRT19,POSTN	enzyme
Cluster 15	SP3		Yes	0.0137	AKAP12,COL1A1,COL1A2,COL2A1	transcription regulator
Cluster 15	NR4A3		Yes	0.0161	COL16A1,COL1A1	ligand-dependent nuclear receptor
Cluster 15	ALDH1A2			0.0161	COL1A2,PCOLCE	enzyme
Cluster 15	RUNX2			0.0162	CEBPD,COL1A1,COL1A2	transcription regulator
Cluster 15	ERK1/2			0.0166	CAV1,COL1A1,COL2A1,POSTN	group
Cluster 15	chenodeoxycholic acid			0.0179	CAV1,COL1A1	chemical - endogenous mammalian
Cluster 15	WNT5A		Yes	0.0179	COL1A1,COL2A1	cytokine
Cluster 15	ITGB3			0.0179	COL1A1,COL1A2	transmembrane receptor
Cluster 15	5-N-ethylcarboxamido adenosine			0.0189	CEBPD,COL1A2,RGS3	chemical reagent
Cluster 15	CTF1			0.0198	CEBPD,IRF1	cytokine
Cluster 15	STAT			0.0217	CEBPD,IRF1	group
Cluster 15	FLI1		Yes	0.0217	COL1A1,COL1A2	transcription regulator
Cluster 15	pervanadate			0.0218	IRF1	chemical reagent
Cluster 15	Stat1 dimer			0.0218	IRF1	complex
Cluster 15	dacinostat			0.0218	CEBPD	chemical drug
Cluster 15	Ifnz (includes others)			0.0218	IRF1	cytokine
Cluster 15	RAR-RXR			0.0218	IRF1	complex
Cluster 15	IFN alpha receptor			0.0218	COL1A2	complex
Cluster 15	DUSP16			0.0218	IRF1	phosphatase
Cluster 15	B4GALT1		Yes	0.0218	COL1A1	enzyme
Cluster 15	NACA		Yes	0.0218	COL1A1	transcription regulator
Cluster 15	EEF1D		Yes	0.0218	COL2A1	translation regulator
Cluster 15	WNT5B			0.0218	COL2A1	other
Cluster 15	PRKRA		Yes	0.0218	IRF1	other
Cluster 15	IFNGR2		Yes	0.0218	IRF1	transmembrane receptor
Cluster 15	TAF4B			0.0218	IRF1	transcription regulator
Cluster 15	CEBPZ		Yes	0.0218	COL1A2	other
Cluster 15	AMELX		Yes	0.0218	COL2A1	growth factor
Cluster 15	hydroxyl radical			0.0218	CAV1	chemical toxicant
Cluster 15	SMAD3		Yes	0.0235	ASPN,COL1A1,COL1A2,COL2A1	transcription regulator
Cluster 15	vitamin E			0.0237	CAV1,COL2A1	chemical drug
Cluster 15	CAT		Yes	0.0237	CAV1,COL1A1	enzyme
Cluster 15	ANGPT2		Yes	0.0241	COL1A1,COL1A2,GSTT1	growth factor
Cluster 15	JUN		Yes	0.0243	AKAP12,CAV1,CDC20,COL1A1,COL1A2	transcription regulator
Cluster 15	MAP2K3	Yes		0.0258	COL1A1,COL1A2	kinase
Cluster 15	NR4A2			0.0279	COL16A1,COL1A1	ligand-dependent nuclear receptor
Cluster 15	TP53		Yes	0.0283	CAV1,CDC20,COL1A1,COL1A2,COL2A1,DPP4,POSTN,SLC37A3,XPC	transcription regulator
Cluster 15	KRAS			0.0288	CAV1,COL1A1,FLOT2,LTBP4,PCOLCE	enzyme
Cluster 15	STAT1		Yes	0.03	CEBPD,DPP4,IRF1	transcription regulator
Cluster 15	E2f			0.0301	CAV1,MCM5	group
Cluster 15	miR-29b-3p (and other miRNAs w/seed AGCACCA)			0.0301	COL1A1,COL1A2	mature microrna
Cluster 15	PRL		Yes	0.0313	CAV1,IRF1,KRT19	cytokine
Cluster 15	NFKB1		Yes	0.0313	COL1A2,COL2A1,IRF1	transcription regulator
Cluster 15	choline plasmalogens			0.0325	CAV1	chemical - endogenous mammalian
Cluster 15	Stat1-Stat2			0.0325	IRF1	complex
Cluster 15	ASPN	Yes		0.0325	COL2A1	other
Cluster 15	TAF9		Yes	0.0325	IRF1	transcription regulator
Cluster 15	EMP2		Yes	0.0325	CAV1	other
Cluster 15	HSD11B2		Yes	0.0325	COL1A1	enzyme
Cluster 15	miR-346 (and other miRNAs w/seed GUCUGCC)			0.0325	EFEMP2	mature microrna
Cluster 15	RFXAP		Yes	0.0325	COL1A2	transcription regulator
Cluster 15	ZNF665			0.0325	POSTN	other
Cluster 15	ZNF528			0.0325	POSTN	other
Cluster 15	PIAS4		Yes	0.0325	IRF1	transcription regulator
Cluster 15	TAF12		Yes	0.0325	IRF1	transcription regulator
Cluster 15	ZNF43			0.0325	POSTN	other
Cluster 15	ZNF429			0.0325	POSTN	other
Cluster 15	CA9		Yes	0.0325	COL2A1	enzyme
Cluster 15	TAF6		Yes	0.0325	IRF1	transcription regulator
Cluster 15	SULF1		Yes	0.0325	COL2A1	enzyme
Cluster 15	ZNF708			0.0325	POSTN	other
Cluster 15	SERPINH1		Yes	0.0325	COL1A1	other
Cluster 15	ebselen			0.0325	COL1A2	chemical drug
Cluster 15	trabectedin			0.0325	COL1A1	chemical drug
Cluster 15	emricasan			0.0325	COL1A1	chemical drug
Cluster 15	papaverine			0.0325	CAV1	chemical drug
Cluster 15	pepstatin			0.0325	CAV1	chemical - protease inhibitor
Cluster 15	ecdysterone			0.0325	COL1A1	chemical - endogenous non-mammalian
Cluster 15	HDAC1		Yes	0.0325	AKAP12,COL1A2,COL2A1	transcription regulator
Cluster 15	TNF		Yes	0.0344	CAV1,CEBPD,COL1A1,COL1A2,COL2A1,IRF1,LRP6,POSTN,PPP1R15A	cytokine
Cluster 15	CYR61		Yes	0.0348	COL1A1,COL1A2	other
Cluster 15	SRC		Yes	0.0352	CAV1,COL1A2,POSTN	kinase
Cluster 15	PPARG		Yes	0.0354	CAV1,COL1A1,COL1A2,CYP4B1,MKNK2	ligand-dependent nuclear receptor
Cluster 15	PRKCA			0.0372	CAV1,COL1A1	kinase
Cluster 15	anisomycin			0.0372	IRF1,POSTN	chemical - endogenous non-mammalian
Cluster 15	arsenite			0.0372	CAV1,IRF1	chemical toxicant
Cluster 15	CNTF		Yes	0.0397	CEBPD,IRF1	cytokine
Cluster 15	VIP			0.0422	CEBPD,IRF1	other
Cluster 15	HDAC2		Yes	0.0422	COL1A2,COL2A1	transcription regulator
Cluster 15	cholecalciferol			0.0422	CEBPD,COL1A1	chemical - endogenous mammalian
Cluster 15	NR4A1		Yes	0.0423	COL16A1,COL1A1,MARCKSL1	ligand-dependent nuclear receptor
Cluster 15	ZNF384			0.0431	COL1A1	transcription regulator
Cluster 15	SULF2			0.0431	COL2A1	enzyme
Cluster 15	CACNA1C			0.0431	CAV1	ion channel
Cluster 15	interferon beta-1a			0.0431	IRF1	biologic drug
Cluster 15	IGF2R		Yes	0.0431	POSTN	transmembrane receptor
Cluster 15	CYP2E1		Yes	0.0431	COL1A2	enzyme
Cluster 15	VCL		Yes	0.0431	COL2A1	enzyme
Cluster 15	miR-138-5p (miRNAs w/seed GCUGGUG)			0.0431	KRT19	mature microrna
Cluster 15	MXI1		Yes	0.0431	IFT20	transcription regulator
Cluster 15	SOX6		Yes	0.0431	COL2A1	transcription regulator
Cluster 15	DDR2		Yes	0.0431	COL1A1	kinase
Cluster 15	NFE2L1		Yes	0.0431	XPC	transcription regulator
Cluster 15	CXCR3			0.0431	COL1A1	g-protein coupled receptor
Cluster 15	EIF3A		Yes	0.0431	XPC	other
Cluster 15	ADORA2B		Yes	0.0431	COL1A2	g-protein coupled receptor
Cluster 15	ADA		Yes	0.0431	COL1A2	enzyme
Cluster 15	AGA		Yes	0.0431	MCM5	enzyme
Cluster 15	CMA1			0.0431	COL1A1	peptidase
Cluster 15	HBB		Yes	0.0431	COL1A2	transporter
Cluster 15	ZNF91			0.0431	POSTN	other
Cluster 15	HMGB2		Yes	0.0431	COL2A1	transcription regulator
Cluster 15	esculetin			0.0431	COL1A1	chemical - endogenous non-mammalian
Cluster 15	rhodioloside			0.0431	COL1A1	chemical - endogenous non-mammalian
Cluster 15	tyrphostin 25			0.0431	COL1A1	chemical - kinase inhibitor
Cluster 15	ESR2		Yes	0.0448	CAV1,COL1A1	ligand-dependent nuclear receptor
Cluster 15	NFYB		Yes	0.0475	COL1A1,COL1A2	transcription regulator
Cluster 16	dexamethasone			3.52e-07	ADAMTS1,ALDH1A1,CAT,COL4A1,COL4A2,GLUL,KLF9,LPL,MAOA,PTX3,SEPP1,TSC22D3,VCAN	chemical drug
Cluster 16	GNA15		Yes	6.9e-06	ENPP1,FMO1,GLUL,RGS2,VCAN	enzyme
Cluster 16	PDGF BB			9.36e-05	ENPP1,FMO1,FZD1,GLUL,RGS2,VCAN	complex
Cluster 16	rosiglitazone			0.000101	ADAMTS1,CAT,DGAT2,FABP5,LPL,RGS2	chemical drug
Cluster 16	lysophosphatidylcholine			0.000102	CAT,LPL,RGS2	chemical - other
Cluster 16	5-N-ethylcarboxamido adenosine			0.000114	FZD1,RGS2,TXNIP,VCAN	chemical reagent
Cluster 16	aldosterone			0.000133	ADAMTS1,LPL,RGS2,TSC22D3	chemical - endogenous mammalian
Cluster 16	ACOX1		Yes	0.000214	ADAMTS1,COL4A2,LPL,RGS2	enzyme
Cluster 16	dihydrotestosterone			0.00022	COL4A1,ESR1,GLUL,LPL,SEPP1,VCAN	chemical - endogenous mammalian
Cluster 16	FOXO3		Yes	0.000228	CAT,ESR1,GLUL,TXNIP	transcription regulator
Cluster 16	AGPAT9		Yes	0.000355	DGAT2,LPL	enzyme
Cluster 16	GDF9			0.000355	PTX3,VCAN	growth factor
Cluster 16	IL1B		Yes	0.000432	ENPP1,ESR1,PTX3,SEPP1,TXNIP,VCAN	cytokine
Cluster 16	allopurinol			0.000495	CAT,TXNIP	chemical drug
Cluster 16	GIP			0.000495	LPL,RGS2	other
Cluster 16	TWIST1			0.000579	ADAMTS1,ESR1,PAM,VCAN	transcription regulator
Cluster 16	TGFB1		Yes	0.000589	CTSC,ENPP1,ITIH3,KLF9,LPL,MAOA,TSC22D3,TXNIP,VCAN	growth factor
Cluster 16	TNF		Yes	0.000684	ESR1,FABP5,FMO1,LPL,PTX3,SEPP1,TSC22D3,TXNIP	cytokine
Cluster 16	prednisolone			0.000988	CAT,ESR1,TSC22D3,TXNIP	chemical drug
Cluster 16	octanoic acid			0.00105	DGAT2,LPL	chemical - endogenous mammalian
Cluster 16	mir-22			0.00105	ESR1,RGS2	microrna
Cluster 16	D-glucose			0.00112	CAT,GLUL,LPL,SEPP1,TXNIP	chemical - endogenous mammalian
Cluster 16	PPARG		Yes	0.00125	CAT,DGAT2,FABP5,LPL,TSC22D3	ligand-dependent nuclear receptor
Cluster 16	ferulic acid			0.00128	CAT,ESR1	chemical - endogenous non-mammalian
Cluster 16	estrogen			0.00135	COL4A2,ESR1,LPL,S1PR1	chemical drug
Cluster 16	PXR ligand-PXR-Retinoic acid-RXRα			0.00153	ALDH1A1,CAT	complex
Cluster 16	bucladesine			0.00157	ADAMTS1,ENPP1,GLUL,RGS2	chemical toxicant
Cluster 16	PD98059			0.00243	COL4A1,LPL,SEPP1,TSC22D3,VCAN	chemical - kinase inhibitor
Cluster 16	THRB		Yes	0.00245	FZD1,FZD4,PAM	ligand-dependent nuclear receptor
Cluster 16	HRAS		Yes	0.00268	COL4A1,CTSC,ENPP1,FZD1,SESN1,VCAN	enzyme
Cluster 16	FGFR2		Yes	0.00272	COL4A1,COL4A2,CTSC	kinase
Cluster 16	glucocorticoid			0.00275	GLUL,LPL,TSC22D3,TXNIP	chemical drug
Cluster 16	beta-estradiol			0.00312	ESR1,LPL,PAM,PGLYRP1,PTX3,TSC22D3	chemical - endogenous mammalian
Cluster 16	ciprofibrate			0.0033	ADAMTS1,COL4A2,LPL	chemical drug
Cluster 16	RXRG		Yes	0.00349	FABP5,LPL	ligand-dependent nuclear receptor
Cluster 16	beta-carotene			0.00349	DGAT2,LPL	chemical - endogenous mammalian
Cluster 16	IRS1		Yes	0.00449	COL4A1,COL4A2,FMO1	enzyme
Cluster 16	FGF19			0.00474	FABP5,RGS2	growth factor
Cluster 16	KLF15		Yes	0.00474	DGAT2,FABP5	transcription regulator
Cluster 16	2-chloroadenosine			0.00498	ESR1	chemical reagent
Cluster 16	estradiol valerate			0.00498	ESR1	chemical drug
Cluster 16	lipoxygenase			0.00498	RGS2	group
Cluster 16	SEW 2871			0.00498	S1PR1	chemical reagent
Cluster 16	T-type Calcium Channel			0.00498	ENPP1	complex
Cluster 16	BRINP1		Yes	0.00498	ESR1	peptidase
Cluster 16	MLXIP			0.00498	TXNIP	other
Cluster 16	HDAC10		Yes	0.00498	TXNIP	transcription regulator
Cluster 16	PLA2G6			0.00498	RGS2	enzyme
Cluster 16	ACOT8		Yes	0.00498	CAT	enzyme
Cluster 16	NO 1886			0.00498	LPL	chemical drug
Cluster 16	5R,11R-diethyl-5,6,11,12-tetrahydrochrysene-2,8-diol			0.00498	ESR1	chemical reagent
Cluster 16	allose			0.00498	TXNIP	chemical - endogenous mammalian
Cluster 16	tin			0.00498	ESR1	chemical reagent
Cluster 16	PGR		Yes	0.0052	ADAMTS1,VCAN	ligand-dependent nuclear receptor
Cluster 16	PTHLH		Yes	0.0052	ADAMTS1,RGS2	other
Cluster 16	diethylstilbestrol			0.00527	ESR1,FMO1,PGLYRP1	chemical drug
Cluster 16	AGT		Yes	0.00555	CAT,COL4A1,RGS2,SSH2	growth factor
Cluster 16	26s Proteasome			0.00618	ESR1,S1PR1	complex
Cluster 16	TO-901317			0.00659	FABP5,FMO1,LPL	chemical reagent
Cluster 16	miR-29b-3p (and other miRNAs w/seed AGCACCA)			0.00669	COL4A1,COL4A2	mature microrna
Cluster 16	PPARA		Yes	0.00707	FABP5,GLUL,LPL	ligand-dependent nuclear receptor
Cluster 16	MBD3		Yes	0.00778	FZD1,FZD4	other
Cluster 16	genistein			0.00783	CAT,ESR1,LPL	chemical drug
Cluster 16	tretinoin			0.00803	ALDH1A1,COL4A1,COL4A2,CTSC,FABP5,KLF9	chemical - endogenous mammalian
Cluster 16	ESR1	Yes		0.00836	ESR1,PTX3,TSC22D3	ligand-dependent nuclear receptor
Cluster 16	miR-17-5p (and other miRNAs w/seed AAAGUGC)			0.00895	ESR1,S1PR1	mature microrna
Cluster 16	thioctic acid			0.00956	CAT,LPL	chemical drug
Cluster 16	alvespimycin			0.00993	ESR1	chemical drug
Cluster 16	IRS			0.00993	DGAT2	group
Cluster 16	P110			0.00993	COL4A1	group
Cluster 16	W146			0.00993	S1PR1	chemical reagent
Cluster 16	RRAD		Yes	0.00993	LPL	enzyme
Cluster 16	miR-22-3p (miRNAs w/seed AGCUGCC)			0.00993	ESR1	mature microrna
Cluster 16	MLX		Yes	0.00993	TXNIP	transcription regulator
Cluster 16	ADAMTS5			0.00993	VCAN	peptidase
Cluster 16	NR2F6		Yes	0.00993	LPL	ligand-dependent nuclear receptor
Cluster 16	clomiphene			0.00993	ESR1	chemical drug
Cluster 16	(S)-mevalonic acid			0.00993	CAT	chemical - endogenous mammalian
Cluster 16	18-alpha-glycyrrhetinic acid			0.00993	LPL	chemical - endogenous non-mammalian
Cluster 16	lisofylline			0.00993	COL4A1	chemical drug
Cluster 16	oleylamide			0.00993	LPL	chemical - endogenous mammalian
Cluster 16	3',4',7-trihydroxyisoflavone			0.00993	ESR1	chemical - endogenous non-mammalian
Cluster 16	oleic acid			0.0102	DGAT2,LPL	chemical - endogenous mammalian
Cluster 16	Akt			0.0104	LPL,PTX3,VCAN	group
Cluster 16	BMP2		Yes	0.011	FZD1,KLF9,VCAN	growth factor
Cluster 16	lipopolysaccharide			0.0111	CTSC,FABP5,LPL,PTX3,TXNIP	chemical drug
Cluster 16	Pro-inflammatory Cytokine			0.0136	ENPP1,GLUL	group
Cluster 16	RXRA		Yes	0.0148	CAT,FABP5,LPL	ligand-dependent nuclear receptor
Cluster 16	APOE		Yes	0.0148	CAT,LPL,PTX3	transporter
Cluster 16	L-type Calcium Channel			0.0149	ENPP1	complex
Cluster 16	Shc			0.0149	LPL	group
Cluster 16	YWHAZ		Yes	0.0149	TSC22D3	enzyme
Cluster 16	PSAP		Yes	0.0149	ESR1	other
Cluster 16	FOXH1			0.0149	ALDH1A1	transcription regulator
Cluster 16	RBCK1		Yes	0.0149	ESR1	transcription regulator
Cluster 16	Prl3d1 (includes others)			0.0149	ESR1	other
Cluster 16	SERPINH1		Yes	0.0149	COL4A2	other
Cluster 16	calcium chloride			0.0149	ENPP1	chemical drug
Cluster 16	selenomethionine			0.0149	SEPP1	chemical - endogenous mammalian
Cluster 16	3-beta,17-beta-androstanediol			0.0149	ESR1	chemical - endogenous mammalian
Cluster 16	androstenediol			0.0149	ESR1	chemical - endogenous mammalian
Cluster 16	mercury			0.0149	ESR1	chemical toxicant
Cluster 16	USF1		Yes	0.0151	CAT,TXNIP	transcription regulator
Cluster 16	hydrogen peroxide			0.0161	CAT,SEPP1,SESN1,TXNIP	chemical - endogenous mammalian
Cluster 16	hydrocortisone			0.0174	GLUL,LPL	chemical - endogenous mammalian
Cluster 16	N(6)-(3-iodobenzyl)-5'-N-methylcarboxamidoadenosine			0.0198	ESR1	chemical drug
Cluster 16	pyrophosphate			0.0198	ENPP1	chemical - endogenous mammalian
Cluster 16	oxadiazon			0.0198	CAT	chemical toxicant
Cluster 16	BAG6		Yes	0.0198	SESN1	enzyme
Cluster 16	miR-193a-3p (and other miRNAs w/seed ACUGGCC)			0.0198	ESR1	mature microrna
Cluster 16	miR-138-5p (miRNAs w/seed GCUGGUG)			0.0198	VCAN	mature microrna
Cluster 16	NF2		Yes	0.0198	GLUL	other
Cluster 16	NCAM1		Yes	0.0198	GLUL	other
Cluster 16	SRY			0.0198	MAOA	transcription regulator
Cluster 16	DGAT1		Yes	0.0198	DGAT2	enzyme
Cluster 16	LRRC8C			0.0198	LPL	other
Cluster 16	Mt1			0.0198	LPL	other
Cluster 16	Mt2			0.0198	LPL	other
Cluster 16	selenite			0.0198	SEPP1	chemical toxicant
Cluster 16	indole-3-carbinol			0.0198	FMO1	chemical drug
Cluster 16	rutin			0.0198	CAT	chemical toxicant
Cluster 16	chromium			0.0198	ESR1	chemical drug
Cluster 16	tetrachlorodibenzodioxin			0.0208	ESR1,S1PR1	chemical toxicant
Cluster 16	dinoprost			0.0225	LPL,PTX3	chemical - endogenous mammalian
Cluster 16	streptozocin			0.0225	COL4A1,LPL	chemical drug
Cluster 16	STAT3		Yes	0.023	CAT,ESR1,S1PR1	transcription regulator
Cluster 16	fulvestrant			0.0235	ESR1,TSC22D3	chemical drug
Cluster 16	ionomycin			0.0244	ENPP1,RGS2	chemical reagent
Cluster 16	thioinosine			0.0247	LPL	chemical toxicant
Cluster 16	NFkB (family)			0.0247	LPL	group
Cluster 16	Ncoa-Nr1i2-Rxra			0.0247	CAT	complex
Cluster 16	LGR4		Yes	0.0247	ESR1	transmembrane receptor
Cluster 16	LRPAP1		Yes	0.0247	LPL	transmembrane receptor
Cluster 16	FABP4		Yes	0.0247	FABP5	transporter
Cluster 16	MLXIPL			0.0247	TXNIP	transcription regulator
Cluster 16	EPCAM		Yes	0.0247	FABP5	other
Cluster 16	CDK5		Yes	0.0247	LPL	kinase
Cluster 16	nimesulide			0.0247	CAT	chemical drug
Cluster 16	1-(carboxymethylthio)tetradecane			0.0247	LPL	chemical drug
Cluster 16	nandrolone			0.0247	CAT	chemical drug
Cluster 16	onapristone			0.0247	ESR1	chemical drug
Cluster 16	Mapk			0.0263	CAT,ESR1	group
Cluster 16	fenofibrate			0.0263	CAT,LPL	chemical drug
Cluster 16	cyclooxygenase			0.0295	RGS2	group
Cluster 16	naringin			0.0295	CAT	chemical - endogenous non-mammalian
Cluster 16	MEDAG		Yes	0.0295	LPL	other
Cluster 16	RGS2	Yes		0.0295	LPL	other
Cluster 16	PARP2			0.0295	LPL	enzyme
Cluster 16	ARHGDIA			0.0295	ESR1	other
Cluster 16	cerulenin			0.0295	ESR1	chemical drug
Cluster 16	5,8,11,14-eicosatetraynoic acid			0.0295	LPL	chemical reagent
Cluster 16	cordycepin			0.0295	ESR1	chemical drug
Cluster 16	N-chlorotaurine			0.0295	CAT	chemical - kinase inhibitor
Cluster 16	peroxynitrite			0.0295	RGS2	chemical toxicant
Cluster 16	lead			0.0295	ESR1	chemical toxicant
Cluster 16	copper			0.0295	ESR1	chemical - endogenous mammalian
Cluster 16	IL1			0.031	ADAMTS1,CTSC,VCAN	group
Cluster 16	miR-19b-3p (and other miRNAs w/seed GUGCAAA)			0.0343	ESR1	mature microrna
Cluster 16	ALOX15		Yes	0.0343	RGS2	enzyme
Cluster 16	DDB2		Yes	0.0343	CAT	other
Cluster 16	GTF2I		Yes	0.0343	CAT	transcription regulator
Cluster 16	DSP		Yes	0.0343	LPL	other
Cluster 16	pitavastatin			0.0343	CAT	chemical drug
Cluster 16	phenethyl isothiocyanate			0.0343	ESR1	chemical drug
Cluster 16	tranilast			0.0343	TXNIP	chemical drug
Cluster 16	alendronic acid			0.0343	ENPP1	chemical drug
Cluster 16	zearalenone			0.0343	ESR1	chemical toxicant
Cluster 16	prostaglandin			0.0343	LPL	chemical drug
Cluster 16	Insulin			0.0345	COL4A1,LPL,SEPP1	group
Cluster 16	PPARGC1A		Yes	0.0355	CAT,LPL	transcription regulator
Cluster 16	palmitic acid			0.0366	DGAT2,TXNIP	chemical - endogenous mammalian
Cluster 16	ATF4		Yes	0.0388	KLF9,PTX3	transcription regulator
Cluster 16	testosterone			0.0388	CAT,ESR1	chemical - endogenous mammalian
Cluster 16	4-nonylphenol			0.0392	LPL	chemical toxicant
Cluster 16	Integrin			0.0392	ESR1	complex
Cluster 16	Fcor			0.0392	CAT	enzyme
Cluster 16	miR-18a-5p (and other miRNAs w/seed AAGGUGC)			0.0392	ESR1	mature microrna
Cluster 16	miR-181a-5p (and other miRNAs w/seed ACAUUCA)			0.0392	ESR1	mature microrna
Cluster 16	CYP19A1		Yes	0.0392	LPL	enzyme
Cluster 16	BTG2		Yes	0.0392	CAT	transcription regulator
Cluster 16	enterolactone			0.0392	ESR1	chemical - endogenous non-mammalian
Cluster 16	22(R)-hydroxycholesterol			0.0392	LPL	chemical - endogenous mammalian
Cluster 16	cobalt			0.0392	ESR1	chemical toxicant
Cluster 16	NFE2L2		Yes	0.0399	CAT,FMO1	transcription regulator
Cluster 16	SIRT1			0.0399	ESR1,MAOA	transcription regulator
Cluster 16	KRAS			0.0428	COL4A1,GLUL,VCAN	enzyme
Cluster 16	IGF1R		Yes	0.0434	COL4A1,COL4A2	transmembrane receptor
Cluster 16	tamoxifen			0.0434	CAT,ESR1	chemical drug
Cluster 16	OXT		Yes	0.044	ESR1	other
Cluster 16	APLN		Yes	0.044	CAT	other
Cluster 16	IDH1		Yes	0.044	LPL	enzyme
Cluster 16	PRLR		Yes	0.044	ESR1	transmembrane receptor
Cluster 16	HSP90AB1		Yes	0.044	ESR1	enzyme
Cluster 16	PTH		Yes	0.0457	ADAMTS1,RGS2	other
Cluster 16	forskolin			0.047	ADAMTS1,RGS2,TXNIP	chemical toxicant
Cluster 16	rasagiline			0.0487	CAT	chemical drug
Cluster 16	NCOR-LXR-Oxysterol-RXR-9 cis RA			0.0487	LPL	complex
Cluster 16	mir-132			0.0487	SSH2	microrna
Cluster 16	LCN2			0.0487	ESR1	transporter
Cluster 16	CETP			0.0487	LPL	enzyme
Cluster 16	KLF13			0.0487	KLF9	transcription regulator
Cluster 16	silymarin			0.0487	CAT	chemical drug
Cluster 16	quinolinic acid			0.0487	CAT	chemical - endogenous mammalian
Cluster 16	caffeic acid			0.0487	CAT	chemical - endogenous mammalian
Cluster 16	arecoline			0.0487	MAOA	chemical drug
Cluster 16	vanadate			0.0487	ESR1	chemical - other
Cluster 16	HOXA9		Yes	0.0494	ALDH1A1,TSC22D3	transcription regulator
Cluster 2	FOXF1		Yes	0.000243	ITGA5,MYLK	transcription regulator
Cluster 2	IL1B		Yes	0.00029	DCN,FASLG,FN1,ITGA5,LIFR,TIMP1,ZFP36	cytokine
Cluster 2	SB203580			0.000705	ADAMTS1,FASLG,FN1,NPR1,TIMP1	chemical - kinase inhibitor
Cluster 2	CNTF		Yes	0.000815	LIFR,NPY,TIMP1	cytokine
Cluster 2	Tnf receptor			0.00084	FASLG,TIMP1	group
Cluster 2	KISS1			0.00084	NPY,RCAN1	other
Cluster 2	TGFB1		Yes	0.00116	ANXA8/ANXA8L1,BMP1,DCN,FASLG,FN1,ITGA5,NPR1,PDK2,RHOB,TIMP1	growth factor
Cluster 2	P38 MAPK			0.00129	FASLG,FN1,NPR1,RHOB,ZFP36	group
Cluster 2	Jnk			0.00131	FASLG,FN1,TNN,ZFP36	group
Cluster 2	JINK1/2			0.00178	FASLG,RHOB	group
Cluster 2	IL1			0.00186	ADAMTS1,DCN,FASLG,FN1,TIMP1	group
Cluster 2	ATF2			0.00195	FASLG,FN1,RHOB	transcription regulator
Cluster 2	losartan potassium			0.0021	FN1,NPR1,TIMP1	chemical drug
Cluster 2	SPHK1		Yes	0.00216	FN1,TIMP1	kinase
Cluster 2	cardiotoxin			0.00225	FASLG,ITGA5,TIMP1	chemical - other
Cluster 2	MAPK9			0.00242	BMP1,FASLG,ZFP36	kinase
Cluster 2	NFYC		Yes	0.00259	NPR1,RHOB	transcription regulator
Cluster 2	PPP3CA		Yes	0.00259	FASLG,RCAN1	phosphatase
Cluster 2	Ro31-8220			0.00259	FN1,ITGA5	chemical - kinase inhibitor
Cluster 2	Sb202190			0.00259	FASLG,FN1,RHOB	chemical - kinase inhibitor
Cluster 2	DYSF		Yes	0.00295	S100A13,TIMP1,TMEM123	other
Cluster 2	TP53		Yes	0.00338	BMP1,FASLG,ME2,PTPRM,RHOB,SERPING1,TFPI2,ZFP36	transcription regulator
Cluster 2	Tgf beta			0.0035	DCN,FN1,ITGA5,TIMP1	group
Cluster 2	F2			0.0035	FN1,RCAN1,RHOB,TFPI2	peptidase
Cluster 2	HOXD10		Yes	0.00354	RHOB,TIMP1	transcription regulator
Cluster 2	(+)-MK-801			0.00354	NPY,TIMP1	chemical drug
Cluster 2	Go 6976			0.00354	FN1,ITGA5	chemical - kinase inhibitor
Cluster 2	SMAD3		Yes	0.00376	LUM,RHOB,TIMP1,ZFP36	transcription regulator
Cluster 2	AGTR2			0.00406	FASLG,FN1	g-protein coupled receptor
Cluster 2	CCR2			0.00406	FN1,TIMP1	g-protein coupled receptor
Cluster 2	H-7			0.00406	FN1,ITGA5	chemical - kinase inhibitor
Cluster 2	TNF		Yes	0.00418	DCN,FASLG,FN1,ITGA5,MYLK,TIMP1,TNN,ZFP36	cytokine
Cluster 2	S100A4			0.00463	FN1,TIMP1	other
Cluster 2	dexamethasone			0.00475	ADAMTS1,DCN,FN1,ITGA5,NPR1,NPY,TFPI2,TIMP1,ZFP36	chemical drug
Cluster 2	EGF		Yes	0.0048	DCN,FN1,RHOB,TIMP1,ZFP36	growth factor
Cluster 2	MAPK14		Yes	0.00495	FASLG,FN1,TNN	kinase
Cluster 2	CTGF		Yes	0.00495	DCN,FN1,TIMP1	growth factor
Cluster 2	IL6		Yes	0.00542	ADAMTS1,DCN,FASLG,NPY,TIMP1	cytokine
Cluster 2	VEGFA		Yes	0.00635	ADAMTS1,FN1,RCAN1	growth factor
Cluster 2	12(S)-hydroxyeicosatetraenoic acid			0.00647	FN1	chemical - endogenous non-mammalian
Cluster 2	cortodoxone			0.00647	FN1	chemical - endogenous mammalian
Cluster 2	2,2,2-trichloroethanol			0.00647	TIMP1	chemical toxicant
Cluster 2	Pld			0.00647	FN1	group
Cluster 2	FMOD		Yes	0.00647	LUM	other
Cluster 2	CPT1C		Yes	0.00647	NPY	enzyme
Cluster 2	RND2			0.00647	RHOB	enzyme
Cluster 2	QRFP			0.00647	NPY	other
Cluster 2	Mac			0.00647	ZFP36	complex
Cluster 2	hyaluronidase			0.00647	FN1	group
Cluster 2	Rho gdi			0.00647	RHOB	group
Cluster 2	Mcpt4			0.00647	FN1	peptidase
Cluster 2	CCNB1		Yes	0.00647	FASLG	kinase
Cluster 2	RPSA		Yes	0.00647	FASLG	translation regulator
Cluster 2	sodium metavanadate			0.00647	FASLG	chemical reagent
Cluster 2	miR-616-3p (miRNAs w/seed GUCAUUG)			0.00647	TFPI2	mature microrna
Cluster 2	TRB			0.00647	FASLG	transmembrane receptor
Cluster 2	PHLDA1			0.00647	FASLG	other
Cluster 2	RYK		Yes	0.00647	FN1	kinase
Cluster 2	LAMP2		Yes	0.00647	RCAN1	enzyme
Cluster 2	PPAP2B		Yes	0.00647	FN1	phosphatase
Cluster 2	KISS1R			0.00647	RCAN1	g-protein coupled receptor
Cluster 2	VIPR2			0.00647	FASLG	g-protein coupled receptor
Cluster 2	2,5-hexanedione			0.00647	FASLG	chemical toxicant
Cluster 2	1,4-phenylenebis(methylene)selenocyanate			0.00647	FASLG	chemical toxicant
Cluster 2	pydrin			0.00647	FASLG	chemical toxicant
Cluster 2	concanamycin A			0.00647	FASLG	chemical drug
Cluster 2	paricalcitol			0.00651	FN1,TIMP1	chemical drug
Cluster 2	MAP2K1		Yes	0.00665	FASLG,ITGA5,TFPI2	kinase
Cluster 2	NRAS			0.00721	FN1,RHOB	enzyme
Cluster 2	SP600125			0.00761	FASLG,FN1,ZFP36	chemical - kinase inhibitor
Cluster 2	ELK1		Yes	0.00793	MYLK,ZFP36	transcription regulator
Cluster 2	lipopolysaccharide			0.00824	DCN,FASLG,FN1,RHOB,TIMP1,ZFP36	chemical drug
Cluster 2	Ap1			0.00866	FASLG,FN1,TIMP1	complex
Cluster 2	CAT		Yes	0.00869	FASLG,TIMP1	enzyme
Cluster 2	PGR		Yes	0.00869	ADAMTS1,FN1	ligand-dependent nuclear receptor
Cluster 2	PTHLH		Yes	0.00869	ADAMTS1,FN1	other
Cluster 2	mycophenolic acid			0.00869	FN1,NPY	chemical drug
Cluster 2	OSM			0.00902	ADAMTS1,LIFR,TIMP1	cytokine
Cluster 2	platelet activating factor			0.00948	FN1,TIMP1	chemical - endogenous mammalian
Cluster 2	CXCL8			0.00948	FASLG,ZFP36	cytokine
Cluster 2	F2R			0.00948	FN1,TFPI2	g-protein coupled receptor
Cluster 2	mir-21			0.00948	FASLG,RHOB	microrna
Cluster 2	MAP2K7		Yes	0.00948	RHOB,TFPI2	kinase
Cluster 2	doxycycline			0.00948	FASLG,TIMP1	chemical drug
Cluster 2	andrographolide			0.00948	FN1,TIMP1	chemical drug
Cluster 2	progesterone			0.00949	ADAMTS1,FASLG,NPY,TIMP1	chemical - endogenous mammalian
Cluster 2	PTH		Yes	0.00978	ADAMTS1,FN1,TFPI2	other
Cluster 2	ETV5			0.0103	FN1,ITGA5	transcription regulator
Cluster 2	NFATC1		Yes	0.0111	FASLG,RCAN1	transcription regulator
Cluster 2	PTK2		Yes	0.012	ITGA5,TIMP1	kinase
Cluster 2	IL6R		Yes	0.012	NPY,TIMP1	transmembrane receptor
Cluster 2	TGFB2		Yes	0.012	FN1,TIMP1	growth factor
Cluster 2	bleomycin			0.012	FASLG,FN1	chemical drug
Cluster 2	MYC		Yes	0.0122	FASLG,FN1,NPY,RHOB,SUCLA2,TIMP1,VARS	transcription regulator
Cluster 2	aliskiren			0.0129	FN1	chemical drug
Cluster 2	Pdgfra-Pdgfrb			0.0129	TIMP1	complex
Cluster 2	vildagliptin			0.0129	NPY	chemical drug
Cluster 2	IL17R			0.0129	TIMP1	complex
Cluster 2	GALNT6			0.0129	FN1	enzyme
Cluster 2	betulin			0.0129	TIMP1	chemical - endogenous non-mammalian
Cluster 2	Igf			0.0129	FN1	group
Cluster 2	methylamphotericin B			0.0129	TIMP1	chemical drug
Cluster 2	HOXB8		Yes	0.0129	MYLK	transcription regulator
Cluster 2	CD82		Yes	0.0129	TIMP1	other
Cluster 2	TNFRSF6B			0.0129	FASLG	transmembrane receptor
Cluster 2	ERCC4			0.0129	FN1	enzyme
Cluster 2	FERMT2		Yes	0.0129	FN1	other
Cluster 2	TEF		Yes	0.0129	MYLK	transcription regulator
Cluster 2	MMP7		Yes	0.0129	FASLG	peptidase
Cluster 2	LPAR2			0.0129	FN1	g-protein coupled receptor
Cluster 2	VIPR1		Yes	0.0129	FASLG	g-protein coupled receptor
Cluster 2	ADAM9		Yes	0.0129	TIMP1	peptidase
Cluster 2	Cdc42			0.0129	FASLG	enzyme
Cluster 2	Klra4 (includes others)			0.0129	FASLG	transmembrane receptor
Cluster 2	NEDD4			0.0129	FN1	enzyme
Cluster 2	ZYX		Yes	0.0129	ITGA5	other
Cluster 2	nonylphenol			0.0129	FASLG	chemical toxicant
Cluster 2	methylamine			0.0129	FN1	chemical - endogenous mammalian
Cluster 2	sulpiride			0.0129	NPY	chemical drug
Cluster 2	methacholine			0.0129	FN1	chemical drug
Cluster 2	cimetidine			0.0129	FASLG	chemical drug
Cluster 2	natamycin			0.0129	TIMP1	chemical drug
Cluster 2	insulin glargine			0.0129	NPY	chemical drug
Cluster 2	linalool			0.0129	NPY	chemical - endogenous non-mammalian
Cluster 2	limonene			0.0129	NPY	chemical - endogenous non-mammalian
Cluster 2	zeaxanthin			0.0129	TIMP1	chemical drug
Cluster 2	E64d			0.0129	FASLG	chemical - protease inhibitor
Cluster 2	NFYA			0.0129	NPR1,RHOB	transcription regulator
Cluster 2	CYR61		Yes	0.0129	ITGA5,TIMP1	other
Cluster 2	diphenyleneiodonium			0.0129	FN1,TIMP1	chemical reagent
Cluster 2	NFkB (complex)			0.0131	FASLG,FN1,MYLK,ZFP36	complex
Cluster 2	NGF		Yes	0.0132	FASLG,LIFR,NPY	growth factor
Cluster 2	AGT		Yes	0.0141	FASLG,FN1,RCAN1,ZFP36	growth factor
Cluster 2	LIF		Yes	0.0141	FN1,LIFR,TIMP1	cytokine
Cluster 2	ERBB2		Yes	0.0147	FN1,ITGA5,NID1,RHOB	kinase
Cluster 2	raloxifene			0.0148	LUM,TIMP1	chemical drug
Cluster 2	LEP		Yes	0.0151	LIFR,NPR1,NPY,TIMP1	growth factor
Cluster 2	WNT3A			0.0156	DCN,FN1,TNN	cytokine
Cluster 2	JUN		Yes	0.0158	FASLG,FN1,RHOB,TIMP1	transcription regulator
Cluster 2	TNFSF10			0.0169	FASLG,RCAN1	cytokine
Cluster 2	AKT1		Yes	0.0172	FASLG,FN1,RHOB	kinase
Cluster 2	prostaglandin E2			0.0177	ADAMTS1,FN1,ITGA5	chemical - endogenous mammalian
Cluster 2	NFYB		Yes	0.0179	NPR1,RHOB	transcription regulator
Cluster 2	GATA6		Yes	0.0179	FASLG,MYLK	transcription regulator
Cluster 2	medroxyprogesterone acetate			0.0179	FN1,TFPI2	chemical drug
Cluster 2	rosiglitazone			0.018	ADAMTS1,FN1,NPY,TIMP1	chemical drug
Cluster 2	hyaluronic acid			0.019	FN1,TIMP1	chemical - endogenous mammalian
Cluster 2	CD3			0.019	FASLG,ZFP36	complex
Cluster 2	MYOC			0.019	ADAMTS1,FN1	other
Cluster 2	nystatin			0.0193	TIMP1	chemical drug
Cluster 2	chondroitin sulfate			0.0193	FN1	chemical - endogenous mammalian
Cluster 2	CTSV		Yes	0.0193	NPY	peptidase
Cluster 2	ulipristal acetate			0.0193	FASLG	chemical drug
Cluster 2	Calmodulin			0.0193	MYLK	group
Cluster 2	EOMES			0.0193	FASLG	transcription regulator
Cluster 2	GALNT3			0.0193	FN1	enzyme
Cluster 2	cercosporin			0.0193	FN1	chemical - endogenous non-mammalian
Cluster 2	EGR3			0.0193	FASLG	transcription regulator
Cluster 2	EMP2		Yes	0.0193	ITGA5	other
Cluster 2	CD24		Yes	0.0193	TFPI2	other
Cluster 2	GAL3ST1			0.0193	ITGA5	enzyme
Cluster 2	TIAM1			0.0193	TIMP1	other
Cluster 2	SLC2A1		Yes	0.0193	FN1	transporter
Cluster 2	ATG7		Yes	0.0193	RCAN1	enzyme
Cluster 2	ITGA3		Yes	0.0193	FN1	other
Cluster 2	CASP9			0.0193	FASLG	peptidase
Cluster 2	DSPP			0.0193	DCN	other
Cluster 2	SCGB1A1			0.0193	FASLG	cytokine
Cluster 2	manumycin A			0.0193	FN1	chemical reagent
Cluster 2	mycophenolate mofetil			0.0193	FN1	chemical drug
Cluster 2	potassium cyanide			0.0193	TIMP1	chemical reagent
Cluster 2	EDN1		Yes	0.0194	FN1,ITGA5,TIMP1	cytokine
Cluster 2	forskolin			0.0207	ADAMTS1,AIP,FN1,NPY	chemical toxicant
Cluster 2	Akt			0.0212	FASLG,FN1,RHOB	group
Cluster 2	ERK			0.0212	FN1,MYLK,TIMP1	group
Cluster 2	ethanol			0.0212	FASLG,NPY,TIMP1	chemical - endogenous mammalian
Cluster 2	benzyloxycarbonyl-Leu-Leu-Leu aldehyde			0.0212	DCN,FASLG,TIMP1	chemical - protease inhibitor
Cluster 2	NFATC2		Yes	0.0224	FASLG,RCAN1	transcription regulator
Cluster 2	BMP2		Yes	0.0224	FN1,TIMP1,TNN	growth factor
Cluster 2	phorbol myristate acetate			0.0246	FASLG,NPY,TFPI2,TIMP1,ZFP36	chemical drug
Cluster 2	cloprostenol			0.0256	TIMP1	chemical drug
Cluster 2	Foxo			0.0256	FASLG	group
Cluster 2	PRDM16			0.0256	DCN	transcription regulator
Cluster 2	Sapk			0.0256	FASLG	group
Cluster 2	parathyroid hormone-related protein			0.0256	FN1	chemical drug
Cluster 2	PRKAA1			0.0256	FN1	kinase
Cluster 2	CSNK2A1		Yes	0.0256	FN1	kinase
Cluster 2	ATG5		Yes	0.0256	RCAN1	other
Cluster 2	MGAT3			0.0256	ITGA5	enzyme
Cluster 2	MGAT5		Yes	0.0256	ITGA5	enzyme
Cluster 2	CXCL16		Yes	0.0256	FN1	cytokine
Cluster 2	JAK inhibitor I			0.0256	TIMP1	chemical - kinase inhibitor
Cluster 2	hexamethylene bisacetamide			0.0256	FN1	chemical reagent
Cluster 2	selenite			0.0256	TIMP1	chemical toxicant
Cluster 2	zinc sulfate			0.0256	NPY	chemical drug
Cluster 2	hexarelin			0.0256	TIMP1	chemical toxicant
Cluster 2	tangeretin			0.0256	FASLG	chemical - endogenous non-mammalian
Cluster 2	tetrathiomolybdate			0.0256	S100A13	chemical drug
Cluster 2	selenomethylselenocysteine			0.0256	FASLG	chemical - endogenous mammalian
Cluster 2	androstenedione			0.0256	FASLG	chemical - endogenous mammalian
Cluster 2	trestolone			0.0256	LIFR	chemical drug
Cluster 2	IL12 (complex)			0.026	FASLG,TIMP1	complex
Cluster 2	sirolimus			0.027	FN1,TIMP1,ZFP36	chemical drug
Cluster 2	bucladesine			0.0284	ADAMTS1,AIP,TIMP1	chemical toxicant
Cluster 2	PI3K (complex)			0.0284	FASLG,FN1,RHOB	complex
Cluster 2	hydrocortisone			0.0286	FN1,NPY	chemical - endogenous mammalian
Cluster 2	U0126			0.0312	FN1,ITGA5,NPY,TFPI2	chemical - kinase inhibitor
Cluster 2	Vegf			0.0312	FN1,RCAN1	group
Cluster 2	IL18		Yes	0.0312	FASLG,TIMP1	cytokine
Cluster 2	phosphate			0.0312	DCN,TIMP1	chemical - endogenous mammalian
Cluster 2	amphotericin B			0.032	TIMP1	chemical drug
Cluster 2	cetuximab			0.032	FN1	biologic drug
Cluster 2	mannosylated lipoarabinomannan			0.032	FASLG	chemical - endogenous non-mammalian
Cluster 2	CCK		Yes	0.032	NPY	other
Cluster 2	LOXL2		Yes	0.032	FN1	enzyme
Cluster 2	SFRP4			0.032	FN1	transmembrane receptor
Cluster 2	AATF		Yes	0.032	FASLG	transcription regulator
Cluster 2	EFNA1		Yes	0.032	FN1	other
Cluster 2	PTGER1			0.032	FN1	g-protein coupled receptor
Cluster 2	MMP1		Yes	0.032	FN1	peptidase
Cluster 2	NOX4			0.032	FN1	enzyme
Cluster 2	SMO		Yes	0.032	LUM	g-protein coupled receptor
Cluster 2	calmidazolium			0.032	FN1	chemical drug
Cluster 2	CGS 21680			0.032	FASLG	chemical reagent
Cluster 2	N,N-dimethylsphingosine			0.032	FN1	chemical reagent
Cluster 2	apicidin			0.032	FASLG	chemical - endogenous non-mammalian
Cluster 2	zofenopril			0.032	TIMP1	chemical drug
Cluster 2	ELAVL1		Yes	0.0325	DCN,ZFP36	other
Cluster 2	CSF1		Yes	0.0339	FN1,ITGA5	cytokine
Cluster 2	sphingosine-1-phosphate			0.0339	FN1,TIMP1	chemical - endogenous mammalian
Cluster 2	Pdgf (complex)			0.0353	FN1,TIMP1	complex
Cluster 2	HRAS		Yes	0.0381	BMP1,FN1,ITGA5,NID1,RHOB	enzyme
Cluster 2	Ifn			0.0382	ADAMTS1,CFH	group
Cluster 2	beraprost			0.0382	FN1	chemical drug
Cluster 2	epoprostenol			0.0382	FASLG	chemical - endogenous mammalian
Cluster 2	clarithromycin			0.0382	FN1	chemical drug
Cluster 2	Calcineurin A			0.0382	FASLG	group
Cluster 2	cyclooxygenase			0.0382	TNN	group
Cluster 2	Ahr-aryl hydrocarbon-Arnt			0.0382	FASLG	complex
Cluster 2	Angiotensin II receptor type 1			0.0382	TIMP1	group
Cluster 2	FOXG1			0.0382	FASLG	transcription regulator
Cluster 2	FZD8			0.0382	FN1	g-protein coupled receptor
Cluster 2	SERPINA3		Yes	0.0382	FASLG	other
Cluster 2	miR-223-3p (miRNAs w/seed GUCAGUU)			0.0382	RHOB	mature microrna
Cluster 2	mir-192			0.0382	FN1	microrna
Cluster 2	CX3CL1			0.0382	TIMP1	cytokine
Cluster 2	SMURF2			0.0382	FN1	enzyme
Cluster 2	mitoxantrone			0.0382	FASLG	chemical drug
Cluster 2	metyrapone			0.0382	NPY	chemical drug
Cluster 2	chlorpyrifos			0.0382	NPY	chemical toxicant
Cluster 2	4-methylnitrosoamino-1-(3-pyridinyl)-1-butanone			0.0382	FASLG	chemical toxicant
Cluster 2	anethole			0.0382	TIMP1	chemical - endogenous non-mammalian
Cluster 2	spermine nitric oxide complex			0.0382	FASLG	chemical toxicant
Cluster 2	morin			0.0382	TIMP1	chemical - endogenous non-mammalian
Cluster 2	sanguinarine			0.0382	TIMP1	chemical - endogenous non-mammalian
Cluster 2	pilocarpine			0.0382	NPY	chemical drug
Cluster 2	rebamipide			0.0382	TIMP1	chemical drug
Cluster 2	RUNX2			0.0397	FN1,LUM	transcription regulator
Cluster 2	berberine			0.0397	FN1,TIMP1	chemical drug
Cluster 2	glucocorticoid			0.0419	FASLG,FN1,NPY	chemical drug
Cluster 2	TP73			0.0419	ITGA5,SERPING1,TIMP1	transcription regulator
Cluster 2	FSH			0.0426	NPY,TIMP1	complex
Cluster 2	JUNB		Yes	0.0426	FN1,TIMP1	transcription regulator
Cluster 2	AHR			0.0442	DCN,FN1	ligand-dependent nuclear receptor
Cluster 2	MAPK1		Yes	0.0442	FASLG,FN1	kinase
Cluster 2	cigarette smoke			0.0442	PDK2,TIMP1	chemical toxicant
Cluster 2	mannitol			0.0445	FN1	chemical - endogenous mammalian
Cluster 2	Nos			0.0445	TIMP1	group
Cluster 2	VTCN1			0.0445	FASLG	other
Cluster 2	CDK1		Yes	0.0445	FASLG	kinase
Cluster 2	RLIM		Yes	0.0445	FN1	enzyme
Cluster 2	MIR320			0.0445	FN1	group
Cluster 2	mir-103			0.0445	AIP	microrna
Cluster 2	TRIM28		Yes	0.0445	RCAN1	transcription regulator
Cluster 2	CD4		Yes	0.0445	FASLG	transmembrane receptor
Cluster 2	ALOX15		Yes	0.0445	FN1	enzyme
Cluster 2	amitriptyline			0.0445	NPY	chemical drug
Cluster 2	trientine			0.0445	FN1	chemical drug
Cluster 2	ethidium			0.0445	TIMP1	chemical toxicant
Cluster 2	STAT3		Yes	0.0454	FASLG,FN1,TIMP1	transcription regulator
Cluster 2	aldosterone			0.0473	ADAMTS1,FN1	chemical - endogenous mammalian
Cluster 2	HIF1A			0.0482	FN1,ITGA5,LIFR	transcription regulator
Cluster 3	MAP2K1		Yes	1.85e-08	ABCB1,CCL2,CTGF,SERPINE2,THBS1,VEGFA	kinase
Cluster 3	plicamycin			1.99e-08	AXL,CCL2,CTGF,MET,SERPINE2	chemical drug
Cluster 3	EGFR		Yes	1.03e-07	CCL2,COL8A1,CTGF,MET,SERPINE2,THBS1,VEGFA	kinase
Cluster 3	JUN		Yes	2.11e-07	ABCB1,AXL,CCL2,CTGF,MET,THBS1,VEGFA	transcription regulator
Cluster 3	FOS		Yes	2.11e-07	ABCB1,ACTG1,CCL2,CTGF,MET,SERPINE2,VEGFA	transcription regulator
Cluster 3	5-(3-chloro-4-(2,3-dihydroxy-propoxy)benzylidene)-2-propylimino-3-o-tolyl-thiazolidin-4-one			5.28e-07	CCL2,CTGF,THBS1	chemical drug
Cluster 3	TP53		Yes	1.12e-06	ABCB1,CCL2,COL14A1,CTGF,FHL2,MET,SERPINE2,THBS1,VEGFA	transcription regulator
Cluster 3	Ras			1.51e-06	CCL2,CTGF,MET,SERPINE2,VEGFA	group
Cluster 3	Y 27632			1.84e-06	ACTG1,CCL2,CTGF,THBS1	chemical drug
Cluster 3	THBS1	Yes		4.32e-06	CTGF,THBS1,VEGFA	other
Cluster 3	Sb202190			8.06e-06	ABCB1,CCL2,CTGF,VEGFA	chemical - kinase inhibitor
Cluster 3	F2			9.97e-06	CCL2,CLIC1,CTGF,THBS1,VEGFA	peptidase
Cluster 3	U0126			1.55e-05	ABCB1,CCL2,CTGF,MET,THBS1,VEGFA	chemical - kinase inhibitor
Cluster 3	F3		Yes	2.11e-05	CCL2,CTGF,VEGFA	transmembrane receptor
Cluster 3	ETS1			2.51e-05	ABCB1,CCL2,CTGF,VEGFA	transcription regulator
Cluster 3	COL18A1		Yes	2.82e-05	THBS1,VEGFA	other
Cluster 3	VEGFA	Yes		2.88e-05	CCL2,CTGF,THBS1,VEGFA	growth factor
Cluster 3	SP600125			3.74e-05	ABCB1,CCL2,CTGF,VEGFA	chemical - kinase inhibitor
Cluster 3	platelet activating factor			4.52e-05	CCL2,THBS1,VEGFA	chemical - endogenous mammalian
Cluster 3	cycloheximide			4.9e-05	ABCB1,ACTC1,CCL2,CTGF,VEGFA	chemical reagent
Cluster 3	F2RL1		Yes	5.16e-05	CCL2,CTGF,VEGFA	g-protein coupled receptor
Cluster 3	ATP7A		Yes	5.63e-05	CCL2,VEGFA	transporter
Cluster 3	HGF			5.67e-05	CCL2,MET,THBS1,VEGFA	growth factor
Cluster 3	TGFB2		Yes	6.6e-05	CTGF,THBS1,VEGFA	growth factor
Cluster 3	WT1		Yes	8.26e-05	CLIC1,CTGF,THBS1,VEGFA	transcription regulator
Cluster 3	rosiglitazone			9.75e-05	CCL2,CTGF,MET,THBS1,VEGFA	chemical drug
Cluster 3	phorbol myristate acetate			0.000101	ABCB1,AXL,CCL2,CTGF,THBS1,VEGFA	chemical drug
Cluster 3	lysophosphatidic acid			0.000113	CCL2,CTGF,VEGFA	chemical - other
Cluster 3	AKT1		Yes	0.000122	ABCB1,CCL2,THBS1,VEGFA	kinase
Cluster 3	5-hydroxytryptamine			0.000124	CCL2,CTGF,THBS1	chemical - endogenous mammalian
Cluster 3	Angiotensin II receptor type 1			0.00014	CCL2,VEGFA	group
Cluster 3	PD 153035			0.00014	CCL2,VEGFA	chemical drug
Cluster 3	N-formyl-Met-Leu-Phe			0.00014	CCL2,VEGFA	chemical reagent
Cluster 3	curcumin			0.000154	ABCB1,AXL,CCL2,CLIC1,CTGF	chemical drug
Cluster 3	DCN		Yes	0.000163	CTGF,MET,THBS1	other
Cluster 3	HRAS		Yes	0.000192	ACTG1,CTGF,MET,SERPINE2,THBS1,VEGFA	enzyme
Cluster 3	TNFRSF1A		Yes	0.000193	CCL2,CTGF,VEGFA	transmembrane receptor
Cluster 3	miR-19b-3p (and other miRNAs w/seed GUGCAAA)			0.000196	CTGF,THBS1	mature microrna
Cluster 3	SMAD7			0.000209	CCL2,CTGF,MET	transcription regulator
Cluster 3	Tgf beta			0.000211	CCL2,CTGF,MET,VEGFA	group
Cluster 3	estrogen			0.00022	CCL2,COL14A1,CTGF,VEGFA	chemical drug
Cluster 3	PI3K (complex)			0.000256	CCL2,CTGF,THBS1,VEGFA	complex
Cluster 3	betamethasone			0.000261	ABCB1,CTGF	chemical drug
Cluster 3	miR-18a-5p (and other miRNAs w/seed AAGGUGC)			0.000261	CTGF,THBS1	mature microrna
Cluster 3	VIM		Yes	0.000261	AXL,CCL2	other
Cluster 3	FGF1		Yes	0.000263	CTGF,THBS1,VEGFA	growth factor
Cluster 3	CDKN2A		Yes	0.000307	CCL2,CTGF,FHL2,VEGFA	transcription regulator
Cluster 3	SYK		Yes	0.000335	CCL2,VEGFA	kinase
Cluster 3	sulindac			0.000335	ABCB1,VEGFA	chemical drug
Cluster 3	sphingosine-1-phosphate			0.000347	CCL2,CTGF,THBS1	chemical - endogenous mammalian
Cluster 3	TNC		Yes	0.000418	CCL2,MET	other
Cluster 3	ERBB4			0.000474	CCL2,SERPINE2,THBS1	kinase
Cluster 3	Mapk			0.000503	ABCB1,CCL2,CTGF	group
Cluster 3	RELA		Yes	0.000505	ABCB1,CCL2,SERPINE2,VEGFA	transcription regulator
Cluster 3	LY294002			0.000505	ABCB1,CCL2,THBS1,VEGFA	chemical - kinase inhibitor
Cluster 3	NOV		Yes	0.000509	CCL2,CTGF	growth factor
Cluster 3	SP1		Yes	0.000515	ABCB1,CCL2,COL8A1,MET,VEGFA	transcription regulator
Cluster 3	IFNG		Yes	0.000525	ABCB1,CCL2,CTGF,THBS1,VEGFA	cytokine
Cluster 3	CTGF	Yes		0.000596	COL8A1,CTGF,VEGFA	growth factor
Cluster 3	pirfenidone			0.00061	CCL2,CTGF	chemical drug
Cluster 3	geranylgeranyl pyrophosphate			0.00061	CCL2,VEGFA	chemical - endogenous mammalian
Cluster 3	TGFB1		Yes	0.00061	ACTC1,CCL2,COL8A1,CTGF,MET,THBS1,VEGFA	growth factor
Cluster 3	dexamethasone			0.000655	ABCB1,ACTG1,CCL2,CTGF,SERPINE2,THBS1,VEGFA	chemical drug
Cluster 3	reactive oxygen species			0.000698	CCL2,CTGF,VEGFA	chemical toxicant
Cluster 3	Smad			0.00072	CTGF,VEGFA	complex
Cluster 3	ALB		Yes	0.00072	CCL2,VEGFA	transporter
Cluster 3	mir-27			0.00072	ABCB1,MET	microrna
Cluster 3	FASLG		Yes	0.00072	CCL2,VEGFA	cytokine
Cluster 3	mevalonic acid			0.00072	CCL2,VEGFA	chemical - endogenous mammalian
Cluster 3	cytochalasin D			0.00072	CCL2,CTGF	chemical toxicant
Cluster 3	LDL			0.000735	AXL,CAPN2,CTGF	complex
Cluster 3	BRAF			0.000838	SERPINE2,THBS1	enzyme
Cluster 3	NFKB1		Yes	0.000937	ABCB1,CCL2,VEGFA	transcription regulator
Cluster 3	lipid A			0.000965	CCL2,THBS1	chemical toxicant
Cluster 3	AGT		Yes	0.000965	CCL2,CTGF,PALLD,VEGFA	growth factor
Cluster 3	indomethacin			0.00103	CAPN2,CCL2,VEGFA	chemical drug
Cluster 3	FGF2			0.00104	CCL2,MET,THBS1,VEGFA	growth factor
Cluster 3	Ap1			0.00107	CCL2,MET,VEGFA	complex
Cluster 3	SMAD4		Yes	0.00107	CTGF,MET,VEGFA	transcription regulator
Cluster 3	mir-133			0.0011	CTGF,MET	microrna
Cluster 3	TNF		Yes	0.00124	CCL2,CTGF,MET,SERPINE2,THBS1,VEGFA	cytokine
Cluster 3	mir-17			0.00125	CTGF,THBS1	microrna
Cluster 3	NTRK2		Yes	0.00125	ABCB1,VEGFA	kinase
Cluster 3	alvocidib			0.00125	CCL2,VEGFA	chemical drug
Cluster 3	CSF2		Yes	0.00127	CCL2,COL8A1,MET	cytokine
Cluster 3	KRAS			0.0013	PALLD,SERPINE2,THBS1,VEGFA	enzyme
Cluster 3	lipopolysaccharide			0.00137	ABCB1,CCL2,CTGF,MET,VEGFA	chemical drug
Cluster 3	MAP2K1/2			0.0014	CTGF,VEGFA	group
Cluster 3	SU6656			0.0014	CTGF,VEGFA	chemical toxicant
Cluster 3	ritonavir			0.0014	ABCB1,VEGFA	chemical drug
Cluster 3	D-glucose			0.00146	CCL2,CTGF,THBS1,VEGFA	chemical - endogenous mammalian
Cluster 3	actinomycin D			0.0015	CCL2,CTGF,VEGFA	chemical drug
Cluster 3	indican			0.00156	CCL2,THBS1	chemical - endogenous mammalian
Cluster 3	miR-34a-5p (and other miRNAs w/seed GGCAGUG)			0.00156	MET,VEGFA	mature microrna
Cluster 3	hydroxyurea			0.00156	ABCB1,CCL2	chemical drug
Cluster 3	baicalein			0.00173	ABCB1,CCL2	chemical - endogenous non-mammalian
Cluster 3	TEAD4			0.00191	CTGF,VEGFA	transcription regulator
Cluster 3	FLI1		Yes	0.00191	CTGF,VEGFA	transcription regulator
Cluster 3	mir-1			0.00191	MET,VEGFA	microrna
Cluster 3	fasudil			0.00191	CCL2,CTGF	chemical drug
Cluster 3	WNT3A			0.00201	CTGF,FHL2,THBS1	cytokine
Cluster 3	simvastatin			0.00201	CCL2,CTGF,VEGFA	chemical drug
Cluster 3	N-acetyl-L-cysteine			0.00201	CCL2,CTGF,VEGFA	chemical drug
Cluster 3	epigallocatechin-gallate			0.00208	AXL,CCL2,CTGF	chemical drug
Cluster 3	genistein			0.00208	CCL2,CTGF,VEGFA	chemical drug
[truncated: 2,301 more rows]

## Sheet: Upstream regulators by cluster
Upstream regulators	Cluster 1	Cluster 2	Cluster 3	Cluster 4	Cluster 5	Cluster 6	Cluster 7	Cluster 8	Cluster 9	Cluster 10	Cluster 11	Cluster 12	Cluster 13	Cluster 14	Cluster 15	Cluster 16
HRAS	4.60448	1.41952	3.71757	2.53678				6.41323	2.98293		2.04552		2.52123		1.87045	2.5724
pepstatin	3.17388												1.43319		1.48806
decitabine	2.85359		1.56982			2.43546					1.8372		2.47091
IGF1R	2.48808			1.80746		2.88481										1.36272
leupeptin	2.48778
MYC	2.22259	1.91383		1.58738		3.60368		3.73656
H2AFX	2.02774
TERT	2.00752			1.33182			1.50486	1.33727					3.216
CDX2	1.86993		1.42922			1.71351
IGFBP3	1.86993
fumagillin	1.82099												1.90497		1.96049
CAV2	1.82099												1.90497		1.96049
PDCD6	1.82099														1.96049
ataluren	1.82099														1.96049
CYP	1.82099
clusterin antisense oligonucleotide	1.82099
MYCT1	1.82099
TFEC	1.82099
aldesleukin	1.82099
E2f-Tfdp1	1.82099
terameprocol	1.82099
DAB2IP	1.82099
mir-451	1.82099
S100A1	1.82099
miR-2861 (and other miRNAs w/seed GGGCCUG)	1.82099
veratridine	1.82099
MOS	1.82099
MKNK2	1.82099
SIRT1	1.809			1.87481							2.13095					1.39885
romidepsin	1.80163
Tgf beta	1.79916	2.45622	3.67494	3.30981				2.02919			2.49784
Pro-inflammatory Cytokine	1.77981															1.86675
TGFB1	1.70147	2.93729	3.21443	2.64422				4.56107			1.90105		2.88958			3.22976
RHOJ	1.68102		1.33425				1.4001								1.94628
DNMT3B	1.62914										1.56531
ABL1	1.62726			1.66385
daidzein	1.62726		1.30687
FAS	1.59602				1.85026								1.41653
CHUK	1.57487			2.48718					1.40955
ALDH1A2	1.5302										2.25497				1.79194
KDM5B	1.52356									1.98838			1.74288
Pdgfra-Pdgfrb	1.52321	1.88931
hydroxyl radical	1.52321												1.60661		1.6618
cAMP-Gef	1.52321										1.90055
mir-144	1.52321									1.42243
ANGPTL3	1.52321				1.37639		1.37305
LY86	1.52321				1.37639
CCR7	1.52321				1.37639
7S NGF	1.52321			1.54259
ZDHHC2	1.52321
(S)-duloxetine	1.52321
Gm-csf	1.52321
S100A6	1.52321
miR-330-5p (and other miRNAs w/seed CUCUGGG)	1.52321
FGF18	1.52321
NLRC4	1.52321
RAB4A	1.52321
TH17 Cytokine	1.52321
MYBL2	1.44458							1.93035			2.16435
Hsp90	1.44458
RET	1.36365						3.10902
EMP2	1.35037	1.71459											1.43319		1.48806
choline plasmalogens	1.35037										1.72579		1.43319		1.48806
papaverine	1.35037												1.43319		1.48806
DAZ2	1.35037												1.43319
TNFSF14	1.35037											2.62259
karenitecin	1.35037										1.72579
IL31	1.35037		2.02545
MALP-2s	1.35037
PRDX1	1.35037
LDB1	1.35037
WIF1	1.35037
KMT2E	1.35037
CD83	1.35037
SENP1	1.35037
ascomycin	1.35037
warfarin	1.35037
Presenilin	1.35037
L-serine	1.35037
Mir218	1.35037
GLI1	1.34297										2.36034		1.55573
mir-21	1.33282	2.02329									3.42524
caffeine	1.33282
ERBB3	1.32278							1.38635			2.3374
FOXF1		3.61455
IL1B		3.53804	1.59948	3.16918									1.38155			3.36489
SB203580		3.1516	1.32183	2.9624				1.73209
CNTF		3.08868													1.4015
Tnf receptor		3.07582	1.66007
KISS1		3.07582
P38 MAPK		2.88942	2.1504	1.4313				1.45307				1.97426
Jnk		2.88298	1.64215	4.03675				1.45958
JINK1/2		2.75016
IL1		2.73017		2.42544												1.50923
ATF2		2.70995					2.03449	1.85109				1.61562
losartan potassium		2.67803	2.16488								1.58532				2.0321
SPHK1		2.66479	1.46636
cardiotoxin		2.64697		1.68028
MAPK9		2.61673		1.65256						1.34324
NFYC		2.58738										1.35354			2.13875
Ro31-8220		2.58738					1.58365							1.60273
PPP3CA		2.58738
Sb202190		2.58726	5.09356								1.52685			1.92139
DYSF		2.5305						1.64131					2.64939	1.85341
TP53		2.47101	5.95247	2.36405				3.26626		1.73006	2.54553		2.95836		1.54797
F2		2.45622	5.00145	2.55716				1.50779					2.8886	1.78733
Go 6976		2.45143		1.77589										1.47502
(+)-MK-801		2.45143						1.35805
HOXD10		2.45143
SMAD3		2.42461	2.45069	1.84199							2.46611				1.62924
H-7		2.39106					1.4001	1.30272						1.41876
CCR2		2.39106	1.33425									2.09291
AGTR2		2.39106									2.4133
TNF		2.37863	2.90582	8.02729						1.95141				1.32023	1.46407	3.16473
S100A4		2.33484	1.30687
dexamethasone		2.32342	3.18349	4.49759	1.62047			1.91379	2.47566	2.79374	1.87216		1.98449			6.45367
EGF		2.31831		5.23432				2.04729		1.76617	2.36789
CTGF		2.30538	3.22504					3.53815
MAPK14		2.30538						1.38635
IL6		2.26595	1.76112	1.85449				1.9647
VEGFA		2.19756	4.54067	1.99614
Rho gdi		2.18896												1.67966
PPAP2B		2.18896												1.67966
RND2		2.18896												1.67966
Mcpt4		2.18896												1.67966
12(S)-hydroxyeicosatetraenoic acid		2.18896												1.67966
Pld		2.18896												1.67966
cortodoxone		2.18896												1.67966
hyaluronidase		2.18896												1.67966
RYK		2.18896												1.67966
sodium metavanadate		2.18896
LAMP2		2.18896
QRFP		2.18896
Mac		2.18896
CCNB1		2.18896
1,4-phenylenebis(methylene)selenocyanate		2.18896
PHLDA1		2.18896
miR-616-3p (miRNAs w/seed GUCAUUG)		2.18896
2,5-hexanedione		2.18896
RPSA		2.18896
FMOD		2.18896
concanamycin A		2.18896
2,2,2-trichloroethanol		2.18896
CPT1C		2.18896
pydrin		2.18896
VIPR2		2.18896
KISS1R		2.18896
TRB		2.18896
paricalcitol		2.18634		2.62286							2.20839
MAP2K1		2.17721	7.73233	1.9709
NRAS		2.14235					2.07722
SP600125		2.11837	4.42728
ELK1		2.10066		1.44098									1.55986
lipopolysaccharide		2.08381	2.86201	3.23326									1.66856			1.95386
Ap1		2.06259	2.96947	2.60195
PGR		2.06103														2.28374
PTHLH		2.06103														2.28374
CAT		2.06103	2.67869										2.61873		1.6252
mycophenolic acid		2.06103		1.4036
OSM		2.04462	1.73433	1.80746							3.11047	1.38016			2.22191
platelet activating factor		2.02329	4.3445	1.36811
F2R		2.02329	2.63999
CXCL8		2.02329
andrographolide		2.02329
doxycycline		2.02329
MAP2K7		2.02329
progesterone		2.02292	2.13177	2.58834						1.42697	1.32019
PTH		2.00958	1.71022					1.59634	1.86607						2.17672	1.33963
ETV5		1.98727
NFATC1		1.95282		1.30212
TGFB2		1.91983	4.18034												2.56458
PTK2		1.91983						1.61806
bleomycin		1.91983						1.61806
IL6R		1.91983
methylamine		1.88931											1.60661	1.38316
NEDD4		1.88931								1.42243				1.38316
ZYX		1.88931					1.37305							1.38316
Igf		1.88931												1.38316
GALNT6		1.88931												1.38316
FERMT2		1.88931												1.38316
Klra4 (includes others)		1.88931												1.38316
aliskiren		1.88931												1.38316
LPAR2		1.88931												1.38316
methacholine		1.88931												1.38316
ERCC4		1.88931												1.38316
methylamphotericin B		1.88931											1.60661
natamycin		1.88931											1.60661
VIPR1		1.88931							1.8371
Cdc42		1.88931						1.3199
IL17R		1.88931				1.44155
linalool		1.88931			1.37639
limonene		1.88931		1.54259
vildagliptin		1.88931
MMP7		1.88931
betulin		1.88931
E64d		1.88931
CD82		1.88931
sulpiride		1.88931
HOXB8		1.88931
ADAM9		1.88931
TEF		1.88931
insulin glargine		1.88931
zeaxanthin		1.88931
nonylphenol		1.88931
cimetidine		1.88931
TNFRSF6B		1.88931
CYR61		1.88817	2.50107		1.72407			2.42476							1.45867
diphenyleneiodonium		1.88817	2.50107	2.17916
NFYA		1.88817		2.17916
NFkB (complex)		1.88154	2.01792	3.70498
NGF		1.88005		2.31113									3.44651
AGT		1.85109	3.01535					2.06082								2.25559
LIF		1.85006		1.57143				2.54283
ERBB2		1.83122		2.27584							2.66146		2.00323
raloxifene		1.82848						1.49303			1.85005
LEP		1.8214	1.96918	1.69454							1.86017
WNT3A		1.80665	2.69657					1.31825			1.8372			1.5527
JUN		1.802	6.67494	2.22864		1.69869		1.96968					4.02703		1.61491
TNFSF10		1.77308
AKT1		1.76503	3.91503	2.12996					1.62569				1.67788	1.494
prostaglandin E2		1.75153	2.63723	3.65989
NFYB		1.74681						1.38299							1.3236
medroxyprogesterone acetate		1.74681	2.35497
GATA6		1.74681	2.35497
rosiglitazone		1.74564	4.01122	2.7416												3.99773
MYOC		1.72142												1.51062
CD3		1.72142									2.95548
hyaluronic acid		1.72142		2.91901
nystatin		1.71459		1.3696									1.43319
chondroitin sulfate		1.71459									1.72579
manumycin A		1.71459	2.02545	1.3696
CD24		1.71459		1.3696
EOMES		1.71459		1.3696
ATG7		1.71459		1.3696
cercosporin		1.71459	2.02545
mycophenolate mofetil		1.71459	2.02545
GALNT3		1.71459
CASP9		1.71459
TIAM1		1.71459
CTSV		1.71459
GAL3ST1		1.71459
potassium cyanide		1.71459
Calmodulin		1.71459
SLC2A1		1.71459
EGR3		1.71459
ulipristal acetate		1.71459
ITGA3		1.71459
DSPP		1.71459
SCGB1A1		1.71459
EDN1		1.71209	1.50391	2.77035
forskolin		1.68313	1.85638	3.95336					1.51069							1.32825
Akt		1.67417	2.55355	4.3252				1.6262								1.98387
ethanol		1.67417		5.2324						2.09807
ERK		1.67417	2.55355	3.47792	1.34303				1.53664
benzyloxycarbonyl-Leu-Leu-Leu aldehyde		1.67417	1.47738
NFATC2		1.64999
BMP2		1.64968														1.95844
phorbol myristate acetate		1.60919	3.99745	2.40938				1.31068					1.38433
selenite		1.59102														1.70399
CSNK2A1		1.59102											1.31092
tetrathiomolybdate		1.59102											1.31092
CXCL16		1.59102										2.32979
JAK inhibitor I		1.59102							1.53917		1.60219
androstenedione		1.59102									1.60219
PRDM16		1.59102					2.57632
PRKAA1		1.59102
MGAT3		1.59102
hexarelin		1.59102
zinc sulfate		1.59102
Sapk		1.59102
trestolone		1.59102
cloprostenol		1.59102
hexamethylene bisacetamide		1.59102
Foxo		1.59102
tangeretin		1.59102
parathyroid hormone-related protein		1.59102
selenomethylselenocysteine		1.59102
MGAT5		1.59102
ATG5		1.59102
IL12 (complex)		1.58478
sirolimus		1.56854		3.2304				1.45247
bucladesine		1.54657								1.33356						2.80477
PI3K (complex)		1.54657	3.59153	3.97392
hydrocortisone		1.54429		1.68028						1.36953				2.82008		1.75895
U0126		1.50645	4.81012	1.75859					1.33998					1.39339
phosphate		1.50593						1.70707							1.9456
IL18		1.50593						1.70707				1.4773
Vegf		1.50593								1.31772
CGS 21680		1.49547	1.8049								1.50661
apicidin		1.49547							1.44381
CCK		1.49547	1.8049
SFRP4		1.49547
EFNA1		1.49547
cetuximab		1.49547
LOXL2		1.49547
NOX4		1.49547
MMP1		1.49547
N,N-dimethylsphingosine		1.49547
mannosylated lipoarabinomannan		1.49547
PTGER1		1.49547
AATF		1.49547
zofenopril		1.49547
amphotericin B		1.49547
calmidazolium		1.49547
SMO		1.49547
ELAVL1		1.48748		1.59939
sphingosine-1-phosphate		1.46948	3.45979						1.37357
CSF1		1.46948		1.57388			1.81906
Pdgf (complex)		1.45193	2.04692					1.60982	1.35625		1.47271
Ifn		1.41806
cyclooxygenase		1.41766							1.36617							1.52998
FZD8		1.41766	1.72637											2.21056
clarithromycin		1.41766										1.94825
morin		1.41766									1.42876
epoprostenol		1.41766							1.36617
Angiotensin II receptor type 1		1.41766	3.85314
SERPINA3		1.41766	1.72637
sanguinarine		1.41766	1.72637
beraprost		1.41766	1.72637
anethole		1.41766
spermine nitric oxide complex		1.41766
Ahr-aryl hydrocarbon-Arnt		1.41766
mitoxantrone		1.41766
4-methylnitrosoamino-1-(3-pyridinyl)-1-butanone		1.41766
pilocarpine		1.41766
FOXG1		1.41766
Calcineurin A		1.41766
CX3CL1		1.41766
SMURF2		1.41766
mir-192		1.41766
metyrapone		1.41766
rebamipide		1.41766
chlorpyrifos		1.41766
miR-223-3p (miRNAs w/seed GUCAGUU)		1.41766
RUNX2		1.40171			1.70558								1.64478		1.79172
berberine		1.40171	1.99389								1.42235
glucocorticoid		1.37819		2.78736												2.56124
TP73		1.37819	2.22825								1.40679
JUNB		1.3701						1.46471							2.6519
FSH		1.3701		1.43392
MAPK1		1.35482	1.94419	2.18867	2.33026								1.57723
AHR		1.35482	1.94419	1.41254							2.38377
cigarette smoke		1.35482
ALOX15		1.35208														1.46408
VTCN1		1.35208										1.81029
amitriptyline		1.35208									1.36314
trientine		1.35208									1.36314
CD4		1.35208									1.36314
mir-103		1.35208								2.14741
ethidium		1.35208	1.66007
RLIM		1.35208	1.66007
Nos		1.35208	1.66007
MIR320		1.35208
TRIM28		1.35208
mannitol		1.35208
CDK1		1.35208
STAT3		1.34274		2.05867							1.37113			1.34817		1.63753
aldosterone		1.32521	1.91272	2.13062				1.38635								3.87673
HIF1A		1.31705		3.34493						2.55298			1.68854
GNA15									2.11405							5.16122
PDGF BB				1.61948					1.58922	1.55005			1.3649			4.02868
lysophosphatidylcholine																3.99026
5-N-ethylcarboxamido adenosine			1.94419						2.20366						1.72277	3.94123
ACOX1																3.66972
dihydrotestosterone				1.81782		1.32879		1.50745			1.58122					3.65751
FOXO3							1.36543				3.23866	1.50525				3.64226
GDF9																3.44976
AGPAT9																3.44976
GIP												1.81029				3.30498
allopurinol																3.30498
TWIST1			1.59996													3.23748
prednisolone				2.00754												3.00537
octanoic acid																2.97803
mir-22																2.97803
D-glucose			2.83696	6.33352				2.22409								2.95009
PPARG			1.83521	6.21163			1.58002								1.45097	2.90285
ferulic acid																2.89222
estrogen			3.6579													2.86862
PXR ligand-PXR-Retinoic acid-RXRα			1.42922													2.81439
PD98059			1.6622	4.72546				1.34409	1.89018							2.61462
THRB				1.35132												2.61018
FGFR2				3.81494				1.31361				2.26881				2.5657
beta-estradiol				5.34259				3.06288			1.41348		2.42595			2.50597
ciprofibrate				1.94616												2.48161
RXRG				2.69296												2.4573
beta-carotene																2.4573
IRS1				1.78583				2.23577		1.39483						2.34799
FGF19				3.69654												2.3238
KLF15				2.49437												2.3238
BRINP1											2.20025					2.30291
5R,11R-diethyl-5,6,11,12-tetrahydrochrysene-2,8-diol											2.20025					2.30291
tin											2.20025					2.30291
2-chloroadenosine											2.20025					2.30291
estradiol valerate											2.20025					2.30291
lipoxygenase									2.13658							2.30291
PLA2G6									2.13658							2.30291
SEW 2871									2.13658							2.30291
T-type Calcium Channel																2.30291
ACOT8																2.30291
NO 1886																2.30291
allose																2.30291
MLXIP																2.30291
HDAC10																2.30291
diethylstilbestrol								2.11542								2.27824
26s Proteasome																2.20913
TO-901317				3.07004												2.18124
miR-29b-3p (and other miRNAs w/seed AGCACCA)									1.85224						1.5208	2.17425
PPARA				3.8578												2.15073
MBD3																2.10875
genistein			2.68145													2.10652
tretinoin				6.16714		1.48521										2.0953
ESR1			2.65178	2.12996												2.07802
miR-17-5p (and other miRNAs w/seed AAAGUGC)											1.85005					2.04821
thioctic acid																2.01958
miR-22-3p (miRNAs w/seed AGCUGCC)											1.90055					2.00292
clomiphene											1.90055					2.00292
alvespimycin											1.90055					2.00292
(S)-mevalonic acid											1.90055					2.00292
3',4',7-trihydroxyisoflavone											1.90055					2.00292
W146									1.8371							2.00292
RRAD								1.3199								2.00292
IRS																2.00292
ADAMTS5																2.00292
18-alpha-glycyrrhetinic acid																2.00292
P110																2.00292
lisofylline																2.00292
oleylamide																2.00292
NR2F6																2.00292
MLX																2.00292
oleic acid				4.15098												1.99195
APOE			1.3725	2.4076			2.15431									1.8287
RXRA			1.3725	3.12893												1.8287
SERPINH1															1.48806	1.82788
mercury											1.72579					1.82788
Prl3d1 (includes others)											1.72579					1.82788
PSAP											1.72579					1.82788
RBCK1											1.72579					1.82788
3-beta,17-beta-androstanediol											1.72579					1.82788
androstenediol											1.72579					1.82788
YWHAZ					2.87795											1.82788
L-type Calcium Channel				1.3696												1.82788
FOXH1																1.82788
selenomethionine																1.82788
calcium chloride																1.82788
Shc																1.82788
USF1																1.82181
hydrogen peroxide			1.6332					1.65458	1.84601				2.5076			1.79212
miR-138-5p (miRNAs w/seed GCUGGUG)															1.36546	1.70399
pyrophosphate													1.31092			1.70399
N(6)-(3-iodobenzyl)-5'-N-methylcarboxamidoadenosine											1.60219					1.70399
miR-193a-3p (and other miRNAs w/seed ACUGGCC)											1.60219					1.70399
chromium											1.60219					1.70399
rutin											1.60219					1.70399
LRRC8C																1.70399
oxadiazon																1.70399
DGAT1																1.70399
BAG6																1.70399
NF2																1.70399
NCAM1																1.70399
indole-3-carbinol																1.70399
Mt2																1.70399
Mt1																1.70399
SRY																1.70399
tetrachlorodibenzodioxin			2.06541	3.36316							1.49031					1.68246
dinoprost			2.02884	2.3462							1.45553					1.64693
streptozocin											1.45553					1.64693
fulvestrant				1.50125												1.62978
ionomycin				1.47825					1.30672							1.61301
onapristone			1.8049								1.50661					1.60812
Ncoa-Nr1i2-Rxra			1.8049								1.50661					1.60812
LGR4											1.50661					1.60812
thioinosine											1.50661					1.60812
LRPAP1																1.60812
CDK5																1.60812
1-(carboxymethylthio)tetradecane																1.60812
MLXIPL																1.60812
nandrolone																1.60812
EPCAM																1.60812
NFkB (family)																1.60812
nimesulide																1.60812
FABP4																1.60812
Mapk			3.29838								1.39065					1.58057
fenofibrate				1.43392												1.58057
peroxynitrite									1.36617		1.42876					1.52998
cordycepin				2.52627							1.42876					1.52998
cerulenin			1.72637								1.42876					1.52998
copper											1.42876					1.52998
lead											1.42876					1.52998
ARHGDIA											1.42876					1.52998
5,8,11,14-eicosatetraynoic acid									1.36617							1.52998
naringin			1.72637													1.52998
PARP2																1.52998
RGS2																1.52998
MEDAG																1.52998
N-chlorotaurine																1.52998
DSP											1.36314				2.62072	1.46408
miR-19b-3p (and other miRNAs w/seed GUGCAAA)			3.70783								1.36314					1.46408
prostaglandin			1.66007								1.36314					1.46408
phenethyl isothiocyanate											1.36314					1.46408
tranilast											1.36314					1.46408
zearalenone											1.36314					1.46408
alendronic acid																1.46408
pitavastatin																1.46408
DDB2																1.46408
GTF2I																1.46408
Insulin				6.04574			1.45122			1.69						1.46242
PPARGC1A				1.9709			2.05227									1.45006
palmitic acid			1.8116	3.65024												1.43691
testosterone										1.49951						1.41131
ATF4			1.78497				1.34394									1.41131
miR-181a-5p (and other miRNAs w/seed ACAUUCA)											2.97524					1.40713
Integrin			1.60272	2.26337				1.82877			1.30648					1.40713
miR-18a-5p (and other miRNAs w/seed AAGGUGC)			3.58371								1.30648					1.40713
cobalt											1.30648					1.40713
enterolactone											1.30648					1.40713
4-nonylphenol				2.26337												1.40713
Fcor																1.40713
CYP19A1																1.40713
22(R)-hydroxycholesterol																1.40713
BTG2																1.40713
NFE2L2			1.772	1.87481												1.39885
KRAS			2.88723	1.58347				1.42694			4.32336		2.4789		1.54042	1.3685
tamoxifen			1.73433					1.64562		1.41494						1.36272
HSP90AB1											2.86782					1.35702
APLN			1.55222													1.35702
OXT			1.55222													1.35702
IDH1																1.35702
PRLR																1.35702
silymarin												1.5037				1.3123
vanadate			1.50711								2.77264					1.3123
LCN2											2.77264					1.3123
mir-132			1.50711							1.83267						1.3123
NCOR-LXR-Oxysterol-RXR-9 cis RA				2.06547												1.3123
caffeic acid			1.50711													1.3123
CETP																1.3123
KLF13																1.3123
rasagiline																1.3123
arecoline																1.3123
quinolinic acid																1.3123
HOXA9										1.31817			1.91962			1.30636
MKX								1.3199							3.92753
NKX3-2															2.93678
SOX9			2.67869												2.77847
T 0070907															2.76377
SMARCB1								2.12636							2.6519
15-deoxy-delta-12,14 -PGJ 2			1.91272	1.37126				1.38635							2.56029
SP1			3.28838	1.82219									3.38766		2.54129
CREB3L1															2.49886
EBF1															2.49886
IL11								2.20371					2.18832		2.34375
RFX1								1.63649							2.29895
TGFB3								1.31655							2.22963
wortmannin				1.74374											2.1547
CIITA								3.85167							2.13875
VTN								1.48388							2.13875
phenobarbital															2.13875
thapsigargin															2.13305
SMAD7			3.67957	3.71504											2.09398
Smad2/3-Smad4															2.00537
BMPR1B															2.00537
10-hydroxydecanoic acid								1.61568							1.96049
GDF5								1.61568							1.96049
TRAM2								1.61568							1.96049
CCL20															1.96049
nitrofurantoin															1.96049
miR-615-5p (and other miRNAs w/seed GGGGUCC)															1.96049
WNT3															1.96049
SFTPA2															1.96049
CXCL3															1.96049
ruthenium red															1.96049
DDIT3							1.4001								1.94628
YBX1			1.30687												1.89135
ITGAV															1.89135
SP3			2.65178	1.4699											1.86358
NR4A3															1.79194
ERK1/2			2.58077	2.74537				5.85196	1.56125				1.59689		1.78013
ITGB3				1.52215				1.99327							1.74668
WNT5A				1.52215											1.74668
chenodeoxycholic acid															1.74668
CTF1				1.48042				1.93035							1.70397
FLI1			2.71926					2.84303							1.66355
STAT								2.84303							1.66355
NACA								1.3199			1.90055				1.6618
PRKRA								1.3199		1.42243					1.6618
dacinostat									1.8371						1.6618
DUSP16						1.44155		1.3199							1.6618
pervanadate					1.37639			1.3199							1.6618
TAF4B				1.54259				1.3199							1.6618
Ifnz (includes others)								1.3199							1.6618
IFNGR2								1.3199							1.6618
B4GALT1								1.3199							1.6618
WNT5B								1.3199							1.6618
RAR-RXR								1.3199							1.6618
Stat1 dimer								1.3199							1.6618
EEF1D															1.6618
CEBPZ															1.6618
AMELX															1.6618
IFN alpha receptor															1.6618
vitamin E													1.52193		1.6252
ANGPT2								2.62086							1.61762
MAP2K3								1.76197			2.04515				1.58873
NR4A2								1.7116							1.55398
STAT1				1.92191							2.16923				1.52286
E2f											1.97459		1.41878		1.5208
PRL				1.89813			2.66885				2.14992				1.505
NFKB1			3.02845	3.57258					1.9733						1.505
TAF12				1.3696											1.48806
trabectedin			2.02545												1.48806
SULF1															1.48806
ZNF43															1.48806
HSD11B2															1.48806
emricasan															1.48806
ebselen															1.48806
ZNF528															1.48806
RFXAP															1.48806
miR-346 (and other miRNAs w/seed GUCUGCC)															1.48806
TAF9															1.48806
TAF6															1.48806
PIAS4															1.48806
ecdysterone															1.48806
ZNF708															1.48806
CA9															1.48806
Stat1-Stat2															1.48806
ASPN															1.48806
ZNF429															1.48806
ZNF665															1.48806
HDAC1											2.13095				1.48749
SRC			1.74668					1.67101					1.31432		1.45342
arsenite			2.4697	2.13445			1.67262	2.36595					1.32875		1.42951
PRKCA			2.4697	2.13445				1.53288							1.42951
anisomycin			2.4697												1.42951
VIP				2.05026					1.70087						1.37456
cholecalciferol															1.37456
HDAC2															1.37456
NR4A1								2.81142							1.37347
CACNA1C													3.04458		1.36546
CMA1				2.91602							1.60219				1.36546
interferon beta-1a											1.60219				1.36546
DDR2								2.47005							1.36546
CXCR3								2.47005							1.36546
ZNF384								2.47005							1.36546
ADA			1.90116												1.36546
ADORA2B			1.90116												1.36546
HMGB2															1.36546
tyrphostin 25															1.36546
VCL															1.36546
ZNF91															1.36546
IGF2R															1.36546
esculetin															1.36546
HBB															1.36546
EIF3A															1.36546
AGA															1.36546
rhodioloside															1.36546
NFE2L1															1.36546
SULF2															1.36546
SOX6															1.36546
MXI1															1.36546
CYP2E1															1.36546
ESR2				2.01055				3.09877			1.79456				1.34861
LGALS3														3.0821
Z-VEID-FMK											1.50661			2.38068
CV 3988			1.8049											2.38068
TLR2									2.69469					2.23815
STAT5a/b				1.48042				1.93035						2.10537
THPO				1.48042				1.93035						2.10537
RUVBL1											1.36314			2.07039
sorafenib											1.36314			2.07039
GnRH-A				2.60337										2.03103
CTNNB1								3.53364					1.67349	1.97033
2-hydroxy-1-naphthylaldehyde isonicotinoyl hydrazone											2.97524			1.95141
UCN-01											1.30648			1.95141
LTA														1.95141
XBP1														1.93469
Growth hormone				2.48718						2.05757				1.92139
PD 169316							1.8287				2.86782			1.8482
AXIN1					1.83515									1.8482
CSHL1														1.8482
NEUROG3														1.83346
Ras homolog			1.50711	2.06547										1.75723
NR3C1				3.48592										1.7478
PSMC4											2.20025			1.67966
PSMA2											2.20025			1.67966
PSMD6											2.20025			1.67966
Stat5b dimer							1.66944							1.67966
fluorocitric acid														1.67966
8-methyl-pyridoxatin														1.67966
satavaptan														1.67966
paraoxon														1.67966
cerebroside 3-sulfate														1.67966
AURKAIP1														1.67966
DCX														1.67966
NRXN1														1.67966
ITGA7														1.67966
miR-202-3p (and other miRNAs w/seed GAGGUAU)														1.67966
2-amino-2-norbornanecarboxylic acid														1.67966
SEMA5A														1.67966
SSH2														1.67966
Z-360														1.67966
GLO1														1.67966
DISC1														1.67966
KAT5										1.72354				1.6194
CDKN2A			3.51234	2.34732				1.33241						1.60047
CSF3			1.86777	2.04823							1.30332			1.51267
corticosterone														1.51062
SBDS			2.30312										2.07563	1.47701
CCR1														1.47502
caspase											2.4133			1.41876
NGFR								2.29084						1.41876
HLX				1.71779			1.4001	1.30272						1.41876
mir-34			1.33425					1.30272						1.41876
taurine			1.33425	1.71779										1.41876
valsartan														1.41876
miR-204-5p (and other miRNAs w/seed UCCCUUU)														1.41876
CD44						1.58365	1.36543						3.01222	1.39701
NEDD9													1.60661	1.38316
Pvr											1.90055			1.38316
B-cell receptor											1.90055			1.38316
IH636 grape seed proanthocyanidin extract											1.90055			1.38316
RUNX1T1											1.90055			1.38316
3,4-dihydroxybenzaldehyde											1.90055			1.38316
CSTB										1.42243				1.38316
IFI30					1.37639			1.3199						1.38316
RGL2								1.3199						1.38316
2,2-dimethylbutyric acid				1.54259			1.37305							1.38316
arginine butyrate							1.37305							1.38316
daporinad			2.20089		1.37639									1.38316
phlorizin					1.37639									1.38316
domoic acid				1.54259										1.38316
GHRHR				1.54259										1.38316
FLNA														1.38316
TDG														1.38316
SU5402														1.38316
prednisone														1.38316
iodide														1.38316
propentofylline														1.38316
CALCB														1.38316
CASK														1.38316
PALLD														1.38316
HOXB3														1.38316
TRPV1														1.38316
NAB1														1.38316
ZDHHC7														1.38316
MAP3K														1.38316
ceftriaxone														1.38316
ALX3														1.38316
miR-101b-3p (miRNAs w/seed UACAGUA)														1.38316
1-butanol														1.38316
PLAT				1.66385										1.36664
TSC2					1.30583									1.31814
TCF3														1.31306
CD 437						4.96701		1.56827					4.78969
WDR5													3.34209
FOS			6.67494				1.81547	3.56781					3.27931
SRF			1.49496	2.02722				2.84792					3.0826
PARK7										2.28811			2.65367
HNRNPAB													2.65367
epirubicin			1.66007										2.51106
BHLHA15													2.51106
crocidolite asbestos				2.26337				1.82877					2.38962
MIR124													2.38962
GPI													2.38962
p70 S6k						1.96126							2.28398
cobalt chloride							1.59283						2.22867
FAAH						3.18913							2.19057
monocrotaline													2.19057
PLN													2.07563
HIPK2			1.42922										2.03123
COMMD1			1.39511				1.51714						1.96217
MSX2													1.96217
SPP1					1.30866						1.60589		1.91095
WASF1								1.61568					1.90497
crizotinib													1.90497
ACTB													1.90497
FTMT													1.90497
GCH1													1.90497
miR-424-3p (miRNAs w/seed AAAACGU)													1.90497
SPRED2													1.90497
midostaurin													1.90497
RAB7A													1.90497
gentamicin C													1.90497
mir-138													1.90497
desoxycorticosterone													1.90497
sodium phosphate													1.90497
glucose oxidase													1.90497
APAF1													1.90497
ATXN2													1.90497
MAPKAPK5													1.90497
poloxamer													1.90497
latrunculin A													1.90497
MORF4L2													1.90497
CFL1													1.90497
ANKH													1.90497
Til1													1.90497
azide													1.90497
HPS1													1.90497
Meis1													1.90497
RARB													1.88094
GAST							1.8867	2.44672					1.79585
TXN			1.30687							1.43898			1.78554
NTRK2			2.90468	1.61353									1.73466
N-acetyl-L-cysteine			2.69657	2.95542				1.31825					1.7294
APOA1													1.68698
KIT				1.52215									1.64215
tanespimycin													1.64215
thioacetamide										1.42243			1.60661
temsirolimus								1.3199					1.60661
PINK1							1.37305						1.60661
PFN1						1.44155							1.60661
Ni2+						1.44155							1.60661
DDX4						1.44155							1.60661
GNG13					1.37639								1.60661
PRRX1				1.54259									1.60661
gliclazide													1.60661
MALAT1													1.60661
HSF4													1.60661
ephedrine													1.60661
Smad2/3													1.60661
miR-382-5p (miRNAs w/seed AAGUUGU)													1.60661
L-tryptophan													1.60661
mir-140													1.60661
2-(1H-indazol-4-yl)-6-(4-methanesulfonylpiperazin-1-ylmethyl)-4-morpholin-4-ylthieno(3,2-d)pyrimidine													1.60661
AFP													1.60661
trehalose													1.60661
opioid receptor													1.60661
ABCB7													1.60661
ALPL													1.60661
SLC20A2													1.60661
PPP1R3C													1.60661
tirapazamine													1.60661
calcipotriene													1.60661
PTGES													1.59986
TCF													1.59922
IFRD1													1.55986
RUNX3													1.55986
T3-TR-RXR													1.55986
CDK9				2.43522									1.52193
GDNF													1.52193
Hdac													1.52193
HDAC3				1.36811									1.48588
verapamil				1.36811									1.48588
vorinostat				1.31276							1.30332		1.47439
cortisone acetate												2.62259	1.43319
Cyclin D										2.97073			1.43319
CCNA2								2.76412					1.43319
LARP1						3.00927							1.43319
ZFA-fmk				1.3696									1.43319
polyphosphate				1.3696									1.43319
meclizine				1.3696									1.43319
doxazosin			2.02545										1.43319
EFEMP1			2.02545										1.43319
bepafant			2.02545										1.43319
S100A10													1.43319
TIMP3													1.43319
RPTOR													1.43319
HIF1AN													1.43319
goralatide													1.43319
durapatite													1.43319
PRKCI													1.43319
picropodophyllin													1.43319
SDHA													1.43319
mezerein													1.43319
CTDNEP1													1.43319
geranylgeranylacetone													1.43319
rintatolimod													1.43319
MRAS													1.43319
SMN1/SMN2													1.43319
carbenoxolone													1.43319
ERG								1.61806					1.38747
GLI2													1.35749
ARNT													1.35749
camptothecin					1.74127								1.3449
methotrexate													1.32875
5-fluorouracil				1.67935		6.22966							1.32276
LITAF												2.32979	1.31092
HOXC8											1.60219		1.31092
dimethylnitrosamine											1.60219		1.31092
lauric acid											1.60219		1.31092
ATG16L1									1.53917				1.31092
mir-30			1.90116										1.31092
HIF3A			1.90116										1.31092
APEX1													1.31092
CLDN1													1.31092
triamcinolone hexacetonide													1.31092
NRL													1.31092
CASP4													1.31092
miR-338-3p (miRNAs w/seed CCAGCAU)													1.31092
elocalcitol													1.31092
GLIPR2													1.31092
MUC4													1.31092
ITGA9													1.31092
NCSTN													1.31092
ENPP1													1.31092
2-mercaptoethanol													1.31092
MTOR				3.13618									1.30115
xaliproden												3.65936
UCP2											1.42876	3.36754
GABA												3.1337
ACAN												3.09146
CD7												3.09146
huperzine A												3.09146
Irgm1												3.09146
PF-251802												3.09146
PF-4308515												3.09146
titanium dioxide												3.09146
Madcam1												3.09146
NOS3											1.30648	2.93877
CR1L				1.3696								2.62259
L-826,141												2.62259
praziquantel												2.62259
FAIM3												2.62259
RAMP1												2.62259
oseltamivir												2.62259
RIPK3												2.62259
SELL												2.62259
LGALS3BP												2.62259
NFKBIZ												2.62259
FLT3												2.38116
PELI1											1.60219	2.32979
PDE4B									1.53917			2.32979
CpG ODN 1826			1.90116									2.32979
CNR2												2.32979
TPCA-1												2.32979
IL18R1												2.32979
PRKD1												2.32979
C1QA												2.32979
PI3Kγ												2.32979
SASH3												2.32979
LTF												2.32979
SMARCD3												2.32979
dydrogesterone												2.32979
HRSP12												2.32979
fucoidin												2.27635
2,4-dinitrofluorobenzene									1.44381			2.11615
C5AR2									1.44381			2.11615
estriol									1.44381			2.11615
CD19												2.11615
CD276												2.11615
ADAM15												2.11615
IL27RA												2.11615
DOK1												2.11615
IL1RL1												2.11615
IL25												2.11615
CARD9												2.11615
SERPINA12												2.11615
PARP1												2.11453
C5AR1									1.36617			1.94825
CHRM1							2.19062					1.94825
monophosphoryl lipid A												1.94825
Ikb												1.94825
SIRT3												1.94825
inosine												1.94825
S1PR1												1.94825
galactosylceramide-alpha												1.94825
rimonabant												1.94825
GNAI2												1.94825
IL23A												1.94825
NOD2				1.61353								1.93657
CD14												1.93657
CD36												1.86645
BSCL2												1.86169
MERTK											1.36314	1.81029
CMKLR1											1.36314	1.81029
TLR8			1.66007									1.81029
GAS6			1.66007									1.81029
CD274												1.81029
ICOSLG/LOC102723996												1.81029
TLE1												1.81029
PYCARD												1.81029
ISL1												1.81029
IL7R												1.81029
IL12RB2												1.81029
Ccl2												1.80087
CD40LG			2.27838	1.86531			1.41879					1.77371
NOS2												1.73932
mir-29												1.73932
AG490				3.82951								1.73209
TACR1				2.26337								1.69351
nicotinic acid												1.69351
NFIL3												1.69351
CD2												1.69351
TNFSF4												1.69351
CASP1												1.69351
HSPD1												1.69351
3-methylcholanthrene												1.69351
CCL2				1.4036				1.81503				1.62673
uric acid			1.55222	2.15831								1.5925
CXCL10				2.15831								1.5925
HSD11B1			1.55222									1.5925
PCSK1												1.5925
CCR5												1.5925
bryostatin 1												1.5925
ENPP2												1.5925
PF-4523655							1.66944					1.5445
FOXF2												1.5445
MADD												1.5445
ARFGEF2												1.5445
glycosylphosphatidylinositol												1.5445
GTF2E1												1.5445
miR-421-3p (and other miRNAs w/seed UCAACAG)												1.5445
WBP1												1.5445
aclarubicin												1.5445
triflusal												1.5445
CCL4												1.5445
SLAMF6												1.5445
miR-298-5p (and other miRNAs w/seed GCAGAGG)												1.5445
H2-K2/H2-Q9												1.5445
RWJ 67657												1.5445
ATF5												1.5445
PGLYRP4												1.5445
SLC11A1												1.5445
Cd209b												1.5445
aldehyde												1.5445
GIMAP1-GIMAP5												1.5445
AZI2												1.5445
LGMN												1.5445
cuprizone												1.5445
PDCD1LG2												1.5445
propagermanium												1.5445
riboflavin												1.5445
F2RL3												1.5445
TAC4												1.5445
GTF2F1												1.5445
FZD2												1.5445
CFH												1.5445
PDE3B												1.5445
HAVCR2												1.5445
imidazoquinolines												1.5445
Igtp												1.5445
CISD1												1.5445
CALCRL												1.5445
etoposide phosphate												1.5445
RP 48740												1.5445
CIDEA												1.5445
GUSB												1.5445
SH2D1B												1.5445
GTF2H1												1.5445
tyrphostin B56												1.5445
picryl chloride												1.5445
ZC3HAV1												1.5445
SAMSN1												1.5445
FZD5												1.5445
RAN												1.5445
MTUS1												1.5445
glucuronoxylomannan												1.5445
TARDBP												1.5445
dexanabinol												1.5445
doxercalciferol												1.5445
vesnarinone												1.5445
alpha-pinene												1.5445
BGLAP												1.5445
pentamidine												1.5445
CDH13												1.5445
Raet1b												1.5445
Aldose Reductase												1.5445
Oxi-4503												1.5445
JAM2												1.5445
erythromycin												1.5445
polysaccharide												1.5445
CD27												1.5445
nitrous oxide												1.5445
IFNA4												1.5445
GRK5												1.5445
PD 168393												1.5445
HMOX2												1.5445
LILRB4												1.5445
CXCL5												1.5445
Klrk1												1.5445
RYR3												1.5445
bupropion												1.5445
KLRD1												1.5445
HLA-A												1.5445
APBA3												1.5445
HP												1.5445
TYRO3												1.5445
PGLYRP3												1.5445
camphene												1.5445
DHCR24												1.5445
Csf												1.5445
merck C												1.5445
L-cystine												1.5445
carteolol												1.5445
SH2D1A												1.5445
NFKBIL1												1.5445
Cd209d												1.5445
GPR183												1.5445
medicarpin												1.5445
abatacept												1.5445
glutathione ethyl ester												1.5445
cyanoketone												1.5445
GSTK1												1.5445
TRAF												1.5445
dilazep												1.5445
APOC2												1.5445
LGALS9B												1.5445
dalcetrapib												1.5445
MC1R												1.5445
CES1												1.5445
RAG2												1.5445
allotrap 1258												1.5445
TRIM17												1.5445
Il12 receptor												1.5445
CXCR6												1.5445
COLQ												1.5445
piperonal												1.5445
CTSS												1.5445
PGLYRP1												1.5445
PMAIP1												1.5445
POU6F1												1.5445
5,6-dimethylxanthenone-4-acetic acid												1.5445
IRAK4				4.71822			1.85489					1.52602
LIPE				3.46159								1.52602
NR1H2				1.33433								1.52602
ADRB3			1.50711	2.06547								1.5037
TNFRSF9				2.06547								1.5037
IgG			1.50711									1.5037
HDL			1.50711									1.5037
UHRF2												1.5037
ICOS												1.5037
IFNAR1												1.5037
TICAM1												1.5037
diethylnitrosamine								1.6637				1.47947
CD40			2.08434	1.59939								1.44536
2-deoxyglucose								1.61806				1.43517
BCL3								1.55621				1.42465
RELB			1.46636									1.42465
E. coli lipopolysaccharide			1.46636									1.42465
thiazolidinedione												1.42465
AXL												1.42465
trinitrobenzenesulfonic acid												1.42465
RARRES2												1.42465
enterotoxin B												1.42465
D-galactosamine												1.42465
LYN												1.42465
BAK1												1.42465
telmisartan			2.50107									1.39296
VIMP										1.67713		1.35354
TSC1					1.58996							1.35354
SCARB1			1.42922	1.90727								1.35354
ICAM1				1.90727								1.35354
ETS												1.35354
RIPK2												1.35354
S-adenosylmethionine												1.35354
etanercept												1.35354
ITGA1												1.35354
MAPK3							1.67262					1.35267
E. coli B4 lipopolysaccharide												1.35267
HMOX1			2.43948									1.31416
LRP1											6.03471
ERBB4			3.32385	1.45581					2.2514		3.59936
honokiol											3.42524
CCND3											3.4172
IRF1											3.3497
MYOD1											3.29586
LOX											2.86782
acetaminophen			1.50711								2.77264
deferoxamine											2.64939
FGF2			2.98227	3.57037							2.64862
DDR1								2.58328			2.60976
isoliquiritigenin			1.42922								2.60976
ACVR1										1.54839	2.47372
HBEGF			1.36357								2.47372
lipoxin A4			1.36357								2.47372
TLR9											2.47372
irbesartan			1.33425		1.40627						2.4133
ELF3			1.33425								2.4133
curcumin			3.81154	2.47821			1.50056				2.36789
miR-221-3p (and other miRNAs w/seed GCUACAU)										1.38997	2.3044
BCL6											2.3044
resveratrol				3.71872							2.28982
miR-1-3p (and other miRNAs w/seed GGAAUGU)			2.29046								2.26256
iron										1.30119	2.20839
DAZL										1.71933	2.20025
API5										1.71933	2.20025
DRD4					1.67282						2.20025
clorgyline					1.67282						2.20025
ADCY5					1.67282						2.20025
erbstatin											2.20025
3-hydroxyanthranilic acid											2.20025
benznidazole											2.20025
quinapril											2.20025
pyrilamine											2.20025
methylmalonic acid											2.20025
homoorientin											2.20025
LRRK2											2.20025
lipooligosaccharide											2.20025
FK 409											2.20025
tyrphostin AG 1288											2.20025
galangin											2.20025
trans-cinnamaldehyde											2.20025
chlorpheniramine											2.20025
D-cysteine											2.20025
AGI-1067											2.20025
SKLB023											2.20025
picolinic acid											2.20025
SD-282											2.20025
LY117018											2.20025
Foxp2											2.20025
phenelzine											2.20025
sitagliptin											2.20025
6-shogaol											2.20025
metaproterenol sulfate											2.20025
ethyl vanillin											2.20025
methyleugenol											2.20025
benzylamine											2.20025
xanthotoxol											2.20025
astragalin											2.20025
CE-2072											2.20025
flavone											2.20025
SC68376											2.20025
SMPD2											2.20025
Celf1											2.20025
felodipine											2.20025
8-oxo-7-hydrodeoxyguanosine											2.20025
R59949											2.20025
H3											2.20025
H-8											2.20025
citrulline											2.20025
TH1 Cytokine											2.20025
phenyl-N-tert-butylnitrone											2.20025
LOXL1											2.20025
ITGA5				2.49437							2.12261
BCR (complex)				1.44098							2.12261
CDK2AP1				1.44098							2.12261
mir-1			2.71926								2.12261
ouabain											2.12261
AVP								1.76197			2.04515
CALCA				1.36811							2.04515
HGF			4.24604	2.4898	1.79329			3.5854			2.02366
caffeic acid phenethyl ester											2.00908
EGFR			6.98832	1.87256						1.34649	1.99515
imatinib				2.22581				1.61806			1.94154
isobutylmethylxanthine				5.88703							1.91087
bortezomib								1.57451			1.90984
BMS-387032							1.37305			1.42243	1.90055
epothilone B										1.42243	1.90055
ING5										1.42243	1.90055
MCM7										1.42243	1.90055
diethylcarbamazine			2.20089		1.37639						1.90055
INTERLEUKIN				1.54259							1.90055
phosphatidic acid				1.54259							1.90055
ADRM1				1.54259							1.90055
pyrazole											1.90055
TNFRSF18											1.90055
Hat											1.90055
arachidonyltrifluoromethane											1.90055
UDP											1.90055
ferrous sulfate											1.90055
flunisolide											1.90055
imperatorin											1.90055
RCOR1											1.90055
l9Rl3											1.90055
FCER2											1.90055
sinapinic acid											1.90055
tyrphostin 47											1.90055
saikosaponin A											1.90055
NPPC											1.90055
stallimycin											1.90055
PNU282987											1.90055
SLC9A1											1.90055
ethyl linoleate											1.90055
nicardipine											1.90055
CREM											1.87937
NFKBIA			1.97715	1.70746	1.42577			3.06504			1.87004
DICER1				1.97228							1.76824
okadaic acid				1.93538			1.48451				1.7428
Ginkgo biloba				1.3696							1.72579
magnesium sulfate				1.3696							1.72579
Sfk				1.3696							1.72579
aristolochic acid I				1.3696							1.72579
exemestane				1.3696							1.72579
saturated fatty acid			2.02545								1.72579
KRT5			2.02545								1.72579
Dgk			2.02545								1.72579
XPO1											1.72579
Bvr											1.72579
ferric nitrilotriacetate											1.72579
MELK											1.72579
CNP											1.72579
PRDX4											1.72579
oligomycin											1.72579
PKD2											1.72579
mizoribine											1.72579
endosulfan											1.72579
RYBP											1.72579
PARG											1.72579
Ncoa-Nr1i3-Rxra											1.72579
2-cyclohexen-1-one											1.72579
N-acetylglucosamine											1.72579
GTF2H4											1.72579
PD173074											1.72579
STAT5A				1.89974				1.31655		1.57887	1.71819
ADRA1D							1.45105		1.59838		1.71819
DCN			3.7872								1.69435
ADRA1A							1.38765		1.55198		1.67123
aspirin					1.39612						1.67123
CEBPB				2.51309							1.60934
Rxr				2.64437							1.60589
monorden									1.53917		1.60219
POU2F2									1.53917		1.60219
ATP7A			4.24944								1.60219
CAPNS1			1.90116								1.60219
IFN alpha/beta											1.60219
MXD1											1.60219
PLD1											1.60219
darusentan											1.60219
remifentanil											1.60219
silicon phthalocyanine											1.60219
ficusin											1.60219
Tnfsf9											1.60219
cinnamaldehyde											1.60219
KP-SD-1											1.60219
trastuzumab											1.60219
GPC1											1.60219
NTF3											1.60219
irinotecan											1.60219
auranofin											1.60219
alefacept											1.60219
5,6,7,8-tetrahydrobiopterin											1.60219
VCP											1.60219
USP22											1.60219
MNT											1.60219
NOD1											1.60219
KT5823											1.60219
geranylgeraniol											1.60219
tyrphostin AG 127											1.60219
citrinin											1.60219
EIF5A											1.60219
PD 180970											1.60219
1L-6-hydroxymethyl-chiro-inositol 2-(R)-2-O-methyl-3-O-octadecylcarbonate											1.60219
IL-2R											1.60219
TAB2											1.60219
miR-291a-3p (and other miRNAs w/seed AAGUGCU)											1.56531
RHOA								1.74144			1.54583
trichostatin A								1.81003			1.52832
CDKN1C								2.25516			1.50661
L-cysteine				2.69827							1.50661
R 59022			1.8049								1.50661
iloprost			1.8049								1.50661
CBX2											1.50661
N-carbobenzyloxy-leucine-leucine-norvalinal											1.50661
ifosfamide											1.50661
N,N-dimethylarginine											1.50661
FCER1G											1.50661
E. coli serotype 0127B8 lipopolysaccharide											1.50661
methylene blue											1.50661
theophylline											1.50661
miR-320b (and other miRNAs w/seed AAAGCUG)											1.50661
hesperidin											1.50661
maneb											1.50661
Gli											1.50661
KMT2A											1.50661
embelin											1.50661
PTGS1											1.50661
mir-143											1.50661
phytanic acid											1.50661
KT5720											1.50661
polyamines											1.50661
NPR1											1.50661
GREM1											1.50661
LEPR											1.45553
methylnitrosourea										2.28811	1.42876
dehydroepiandrosterone sulfate								2.086			1.42876
COL2A1				2.52627							1.42876
Pam3-Cys			1.72637								1.42876
dipyridamole			1.72637								1.42876
WIN 55,212-2			1.72637								1.42876
IRAK2											1.42876
Agtr1b											1.42876
3,4,5,3',4'-pentachlorobiphenyl											1.42876
FKBP4											1.42876
1,4-bis[2-(3,5-dichloropyridyloxy)]benzene											1.42876
arginine											1.42876
artemisinin											1.42876
Hsp27											1.42876
NMDA Receptor											1.42876
tannic acid											1.42876
acrylamide											1.42876
lonafarnib											1.42876
ciclopirox olamine											1.42876
benazepril											1.42876
valproic acid				1.43392							1.39065
LY294002			3.29648	4.21033						1.5281	1.37991
JAK2			1.94419	1.41254				2.09082			1.37532
DPY30										2.14741	1.36314
tosylphenylalanyl chloromethyl ketone			1.66007								1.36314
NOX1			1.66007								1.36314
glycine			1.66007								1.36314
dexmedetomidine			1.66007								1.36314
gamma-linolenic acid			1.66007								1.36314
DDX25											1.36314
CD47											1.36314
hexamethoxyflavone											1.36314
CDX1											1.36314
omeprazole											1.36314
clioquinol											1.36314
cryptotanshinone											1.36314
SIN3A											1.36314
WNT7A											1.36314
TRRAP											1.36314
GTF2B											1.36314
ochratoxin A										2.0279	1.30648
RUVBL2								1.82877			1.30648
TBX5								1.82877			1.30648
STAT1/3/5 dimer							1.93176				1.30648
CAMP			1.60272								1.30648
zidovudine											1.30648
ELK3											1.30648
Hsp70											1.30648
mir-221											1.30648
Adaptor protein 1											1.30648
RNF2											1.30648
HOXC9											1.30648
GLI3											1.30648
SKP2											1.30648
CUX1											1.30648
coenzyme Q10											1.30648
ACVR1C											1.30648
vitamin K3											1.30648
GJA1											1.30648
mir-214										3.88644
etoposide								1.54941		3.56771
GCG				1.4036						3.15121
temozolomide										3.00036
mesalamine										2.67515
TFPI										2.67515
GW501516				3.0788						2.62863
EPAS1										2.53019
FOXO4			2.35497							2.52337
tributyrin			1.8049			2.49681				2.45876
TSH									1.57482	2.37925
SREBF1				3.81494						2.35583
XIAP										2.28811
mir-23										2.14741
BRD7										2.14741
YAP1				1.4036				2.76405		2.09669
isotretinoin								2.76405		2.09669
clozapine				1.4036						2.09669
RELA			3.29648	4.21033				1.53433		2.05391
CYP51A1					3.3143					2.0279
CSF2			2.89512							1.97969
miR-217-5p (and other miRNAs w/seed ACUGCAU)										1.92417
manganese										1.92417
ursolic acid										1.89321
nimodipine				2.06547						1.83267
PIK3CA										1.83267
NCL										1.83267
IGF1				3.80254						1.79384
plicamycin			7.70032							1.76333
butyric acid										1.7254
TMPRSS2										1.71933
etarotene										1.71933
CD55										1.71933
rhapontin										1.71933
potassium channel										1.71933
ginkgetin										1.71933
IVNS1ABP										1.71933
SMC3										1.71933
uridine										1.71933
SCNN1B										1.71933
DIDO1										1.71933
ZNF281										1.71933
TARBP2										1.71933
isoquercitrin										1.71933
PHF10										1.71933
etretinate										1.71933
UBR2										1.71933
mir-148										1.71933
safrole										1.71933
4,4'-diisothiocyanostilbene-2,2'-disulfonic acid										1.71933
fluorescein										1.71933
2700046G09Rik										1.71933
miR-216a-5p (miRNAs w/seed AAUCUCA)										1.71933
HEPH										1.71933
PTEN				3.67943					2.05181	1.71225
INHBA										1.69164
25-hydroxycholesterol					1.58996					1.67713
TFAP2C										1.67713
FXR ligand-FXR-Retinoic acid-RXRα										1.67713
olanzapine										1.67713
HSPA5										1.67713
BMP7				2.0751						1.66573
SMARCA4				2.15142						1.66386
androgen				2.04823						1.64039
PPARD				5.20995						1.61305
ATF3										1.61305
8-chlorophenylthio-adenosine 3',5'-cyclic monophosphate									2.41318	1.60996
CEBPD				1.89974						1.57887
BRAF			3.07673					1.35805		1.54839
SOD2								1.35805		1.54839
SREBF2				1.77589	1.46244					1.54839
INS				1.83199						1.51403
potassium chloride				2.93305						1.49161
SOD1				1.71779						1.49161
sildenafil			1.33425							1.49161
YWHAB								1.3199		1.42243
SLC25A4								1.3199		1.42243
recombinant human endostatin							1.37305			1.42243
ACVR2A						1.44155				1.42243
teleocidins				1.54259						1.42243
RHO				1.54259						1.42243
BNIP3L				1.54259						1.42243
Esr1-Estrogen-Sp1				1.54259						1.42243
sodium dodecyl sulfate			2.20089							1.42243
carvacrol										1.42243
IPO9										1.42243
4-(2-aminoethyl)benzenesulfonylfluoride										1.42243
mir-154										1.42243
CD2AP										1.42243
edaravone										1.42243
ITPR2										1.42243
TBC1D4										1.42243
MIR585										1.42243
Gamma tubulin										1.42243
PSMB8										1.42243
acitretin										1.42243
OAZ1										1.42243
thymeleatoxin										1.42243
PLCL2										1.42243
polaprezinc										1.42243
CKLF										1.42243
diacylglycerol										1.42243
NDFIP2										1.42243
peoniflorin										1.42243
dichlorovinylcysteine										1.42243
ELAVL4										1.42243
YY1AP1										1.42243
asparagine										1.42243
NUMBL										1.42243
TOP2B										1.42243
phenylamil										1.42243
XAF1										1.42243
11-dehydrocorticosterone										1.42243
liraglutide										1.42243
amifostine										1.42243
TRIB2										1.42243
RFWD2										1.42243
SLC16A3										1.42243
CEBPA				3.30981						1.41174
C/ebp										1.38997
fingolimod										1.38997
thyroid hormone				2.4898						1.35577
BAX										1.34416
tempol										1.34416
3,3'-diindolylmethane										1.30119
FOXC1									2.97095
ATP				1.86531					2.69469
ELANE									2.56088
PIK3R1			1.30687						2.23213
ENTPD1									2.13658
L-glutamine									2.13658
NPAT									2.13658
miR-186-5p (miRNAs w/seed AAAGAAU)									2.13658
miR-139-5p (miRNAs w/seed CUACAGU)									2.13658
GPR68									2.13658
mir-101									2.13658
Traj18									2.13658
SSPN									2.13658
entinostat								2.84303	1.99913
CYP2C9								1.3199	1.8371
Rsk								1.3199	1.8371
E4F1								1.3199	1.8371
PIK3R2					1.37639				1.8371
JAG2				1.54259					1.8371
miR-183-5p (miRNAs w/seed AUGGCAC)									1.8371
SMPD3									1.8371
CCL22									1.8371
NAA10									1.8371
2-mercaptoacetate									1.8371
iguratimod									1.8371
APOA4									1.8371
TXNDC5									1.8371
miR-153-3p (miRNAs w/seed UGCAUAG)									1.8371
GDP									1.8371
ADCYAP1				3.22371					1.80034
TGIF1				1.3696					1.66256
astressin 2B				1.3696					1.66256
BQ 123			2.02545						1.66256
MSR1									1.66256
PI3K (family)									1.66256
BQ-788									1.66256
UNC5B									1.66256
GTP									1.66256
ADRA1B							1.48451		1.62271
Notch									1.59838
porfimer sodium							2.57632		1.53917
Retinoic acid-RAR-RXR									1.53917
ammonium chloride									1.53917
cysteamine									1.53917
PDE3A									1.53917
BPIFA1									1.53917
CRHR2									1.53917
C5									1.53917
SOX1									1.44746
NTN1									1.44381
ATP-gamma-S									1.44381
COCH									1.44381
TNFRSF11A									1.44381
D-sphingosine									1.44381
palmitoleic acid									1.44381
EIF4EBP2									1.44381
CREB1				2.49147					1.43332
GMNN									1.40955
SOX3									1.39133
MIR101			1.72637						1.36617
AIMP1			1.72637						1.36617
NLRP3									1.36617
TIRAP									1.36617
ANXA7									1.36617
NTRK1									1.36617
11,12-epoxyeicosatrienoic acid									1.36617
miR-218-5p (and other miRNAs w/seed UGUGCUU)									1.36617
xanthine									1.36617
miR-9-5p (and other miRNAs w/seed CUUUGGU)									1.36617
CHRNA7									1.36617
RAC1			2.1236					4.24987
IRF4				1.41254				3.6424
PDGF (family)								3.57814
Rp-cAMPS								3.34288
KLF5								3.31907
RASSF1								3.23427
rituximab								3.23427
MCF2L								3.23427
MAP2K5								3.14653
indomethacin			2.98881		1.31255			3.04004
IFI16								2.9782
heparin								2.97054
seocalcitol								2.9099
sodium orthovanadate								2.83105
atenolol								2.76412
MFGE8								2.76412
NLRC5								2.76412
EIF2B1								2.76412
Ck2								2.76412
4-hydroxytamoxifen								2.61822
Laminin						1.71351		2.58328
AGTR1								2.58328
E2F1				1.42755				2.53898
AREG				1.83878			1.51714	2.47707
acetylcholine								2.47707
AIF1								2.47005
TXNIP			1.36357					2.38005
IKBKB								2.3184
PRKCD								2.30962
MAP3K7								2.29084
Collagen type I								2.29084
WWTR1			1.8049					2.25516
RBP4								2.25516
gambogic acid								2.25516
alpha-amanitin								2.25516
VAV2								2.25516
CAV1								2.20371
MKL1				1.45581				2.1628
tyrphostin AG 1478			2.35497	1.97228				2.15383
E2F4								2.15028
STUB1								2.13173
metribolone								2.13173
SMAD1								2.13173
IKK (complex)								2.086
prostaglandin E1								2.086
MAP2K1/2			2.85434					2.06023
MTA1								2.06023
FGFR1				1.89974	1.45962			2.05956
RB1			1.41901	1.85942				2.006
Ca2+			1.41901					2.006
IPMK								1.99327
WT1			4.08306					1.97696
lithium chloride				2.77508				1.97187
CTSB								1.9468
GADD45A								1.9468
YBX3								1.9468
hesperetin								1.9468
E2F5								1.9468
RPS6KB1								1.9468
6-hydroxydopamine								1.93026
capsaicin				1.44098				1.87106
TCF4				1.44098				1.87106
STAT5B								1.87106
SOCS3								1.87106
RBL2								1.87106
RALA					1.93825			1.82877
NFKB2				3.81105				1.82877
MAPK12				2.26337				1.82877
1-methyl-4-phenylpyridinium								1.82877
MUC1								1.82877
IGFBP7								1.82877
rhein								1.82877
TSC22D3								1.82877
ALOX5								1.82877
TBP				2.43522				1.81503
5-azacytidine								1.81503
herbimycin								1.76197
PSMD10								1.72652
S100A8								1.72652
myricetin								1.72652
MAPK8								1.69693
paclitaxel			2.27985					1.67537
BDNF								1.64131
BACH1				2.06547				1.63649
PRKG1			1.50711					1.63649
SNCA								1.63649
IL6ST								1.63649
miR-92a-3p (and other miRNAs w/seed AUUGCAC)								1.63649
WWOX								1.63649
PRNP								1.63649
PDGF-AA								1.63649
AKR1B1								1.63649
MECOM								1.63649
Rock			2.53368	2.22581				1.61806
TCEB1						1.73864		1.61568
RPA1					1.67282			1.61568
ERAP1					1.67282			1.61568
SNORD21					1.67282			1.61568
TAP1					1.67282			1.61568
Raet1d/Raet1e					1.67282			1.61568
histidinol								1.61568
ethionine								1.61568
Timp								1.61568
neurotropin								1.61568
EN1								1.61568
RPRD1B								1.61568
HACE1								1.61568
eIF2B								1.61568
RhoGap								1.61568
CTDSP1								1.61568
UBN1								1.61568
Ro 20-1724								1.61568
lenalidomide								1.61568
Integrin alpha V beta 3								1.61568
SYNCRIP								1.61568
PTOV1								1.61568
MED25								1.61568
thiorphan								1.61568
SRPK2								1.61568
CCL17								1.61568
lead acetate								1.61568
PTPRU								1.61568
MED15								1.61568
CTAG1A/CTAG1B								1.61568
WTAP								1.61568
CUL3								1.61568
tripterine								1.61568
triolein								1.61568
URGCP								1.61568
amlexanox								1.61568
SYNPO								1.61568
2-hydroxyestradiol								1.61568
PTPN13								1.61568
UBTF								1.61568
Ro 25-6760								1.61568
RRAS								1.61568
dexrazoxane								1.61568
WTIP								1.61568
NUDT2								1.61568
VRK1								1.61568
CORIN								1.61568
BAD								1.61568
PPM1D								1.61568
ARHGAP26								1.61568
ponasterone A								1.61568
TRAPPC9								1.61568
Integrin alpha 5 beta 1								1.61568
S100P								1.61568
EIF4H								1.61568
MAOA								1.61568
FBXO31								1.61568
ditiocarb								1.61568
EFNA5								1.61568
CAMTA2								1.61568
phosphatidylinositol								1.61568
AKAP12								1.61568
PSMD14								1.61568
SMPD1								1.61568
BCL2A1								1.61568
GTPBP4								1.61568
3-hydroxyflavone								1.61568
ISX								1.61568
L-homocysteine								1.61568
inostamycin								1.61568
TPM2								1.61568
FBXO4								1.61568
RP 73401								1.61568
ETV7								1.61568
SCH 39370								1.61568
CCNDBP1								1.61568
CTNNβ-LEF1								1.61568
SMARCD1								1.61568
CCM2								1.61568
cromakalim								1.61568
AVPR1A								1.61568
miR-133a-5p (and other miRNAs w/seed CUGGUAA)								1.61568
moxonidine								1.61568
myosin-light-chain kinase								1.61568
PREX1								1.61568
KCNJ12								1.61568
NPPA				1.98239				1.55621
ZBTB16				1.98239				1.55621
MAPK7			1.46636					1.55621
EIF2AK3			1.46636					1.55621
PTH1R								1.55621
NFIX								1.55621
2-methoxyestradiol								1.55621
8-bromo-cAMP								1.54898
calcitriol								1.54229
TNFSF11			1.67542					1.52599
arsenic trioxide								1.49303
STAT4			1.41901					1.48907
GRP				1.90727				1.48388
GC-GCR dimer				1.90727				1.48388
KAT2B			1.42922					1.48388
mangiferin								1.48388
GSK3B								1.45484
E2F2								1.45484
RBL1								1.45484
N-Ac-Leu-Leu-norleucinal					1.56403			1.41819
REL								1.41819
Focal adhesion kinase								1.41817
SUPT16H								1.41817
NCOR2								1.41817
KRT14								1.41817
FHL2								1.41817
FGFR4								1.41817
LCK								1.41817
JAG1								1.41817
PIAS1								1.41817
EP300				1.58932				1.39681
isoproterenol				3.9476				1.38635
NOTCH1				1.37126				1.38635
JUND								1.38299
epinephrine								1.38299
R5020				1.77589				1.35805
evodiamine			1.36357					1.35805
salvin			1.36357					1.35805
SRSF2								1.35805
KN 93								1.35805
N-acetylsphingosine								1.35805
E2F3								1.34914
STAT6								1.34914
tunicamycin			1.88247					1.33727
KCNJ11							1.37305	1.3199
lactose							1.37305	1.3199
TFPI2			2.20089			1.44155		1.3199
Nc2					1.37639			1.3199
TAPBP					1.37639			1.3199
glutathione diethyl ester					1.37639			1.3199
ARAF				1.54259				1.3199
phloroglucinol				1.54259				1.3199
CSF2RB				1.54259				1.3199
PAX4				1.54259				1.3199
GPC3				1.54259				1.3199
ARHGEF1				1.54259				1.3199
SRFBP1			2.20089					1.3199
Hspg			2.20089					1.3199
LGI1								1.3199
DUSP4								1.3199
nafenopin								1.3199
DL-threo-dihydrosphingosine								1.3199
ARHGEF12								1.3199
INCB28060								1.3199
DUSP2								1.3199
sangivamycin								1.3199
TIMP4								1.3199
mefenamic acid								1.3199
ABRA								1.3199
2-amino-1-methyl-6-phenylimidazo(4,5-b)pyridine								1.3199
PRKCG								1.3199
DNAJC3								1.3199
HES6								1.3199
mibolerone								1.3199
SPRY4								1.3199
(±)-2-hydroxyoleic acid								1.3199
SPOP								1.3199
Igm								1.3199
cJun-ATF2								1.3199
DYRK1B								1.3199
CD53								1.3199
calcium carbonate								1.3199
isopropyl thiogalactoside								1.3199
TDGF1								1.3199
buformin								1.3199
GLIS2								1.3199
LIMS2								1.3199
Slfn1								1.3199
lapatinib								1.3199
trichloroethylene								1.3199
PD184352								1.3199
RNF187								1.3199
KLF8								1.3199
ILX-23-7553								1.3199
TACSTD2								1.3199
MK2206								1.3199
ristocetin								1.3199
ETS-ELK1								1.3199
MOV10L1								1.3199
CLDN2								1.3199
Alpha catenin								1.3199
Laminin2								1.3199
4-nitrophenol								1.3199
TOB1								1.3199
IL17C								1.3199
IMPACT								1.3199
trapidil								1.3199
sevelamer								1.3199
Integrin alpha 4 beta 1								1.3199
CTNNBIP1								1.3199
CCL25								1.3199
filgrastim								1.3199
phenformin								1.3199
PES1								1.3199
tiotropium								1.3199
PTPN2								1.3199
cyclosporin								1.3199
LIMS1								1.3199
Cu2+								1.3199
fenretinide								1.31655
RNA polymerase II								1.31361
MEF2A				1.71779			2.44224	1.30272
Bay 11-7082			1.33425					1.30272
IL22								1.30272
deoxycholate								1.30272
kaempferol								1.30272
DKK1								1.30272
PLAUR								1.30272
PPRC1							4.82281
carbonyl cyanide m-chlorophenyl hydrazone				1.4036			4.08745
EPHB1							3.73782
PRMT1							3.34219
Nfatc							2.87121
CNR1							2.50798
FOXO1			1.68684				2.40537
GNRH				1.66385			2.35885
sphingosylphosphocholine			1.72637				2.19062
FGF21							2.14104
BAPTA-AM							2.14104
tetrandrine			1.66007				2.0506
alpha-tocopherol succinate							2.0506
A23187				1.70882			1.99584
EPOR							1.93176
nitric oxide			1.75924	2.63127	1.31255		1.9093
MEF2C							1.85489
DACH1							1.8287
PRKCE				2.22581			1.75958
9Z,11E-octadecadienoic acid			1.50711				1.73786
MEF2							1.73786
1,2-dithiol-3-thione							1.71514
L-glutamic acid							1.71514
prostaglandin E							1.66944
sphingomyelinase							1.66944
cyclothiazide							1.66944
1-heptanol							1.66944
GW 6471							1.66944
ropinirole							1.66944
KLHL2							1.66944
AIFM1							1.66944
RNF7							1.66944
hispidulin							1.66944
bafilomycin A							1.66944
TMEM123							1.66944
mercaptopropionylglycine							1.66944
CHRM2							1.66944
ARTN							1.66944
N4BP1							1.66944
BCL11B							1.66944
DSG2							1.66944
CHRM4							1.66944
AMG-9810							1.66944
PDIA3							1.66944
cyclic des-acyl ghrelin (6-13)							1.66944
RPS6KA2							1.66944
G-Actin							1.66944
4-octylphenol							1.66944
NTRK							1.66944
cyclosporin H							1.66944
nicotinamide-beta-riboside							1.66944
FALEC							1.66944
Atf							1.66944
S1PR2							1.66944
CYSLTR2							1.66944
GPIIB-IIIA							1.66944
paroxetine							1.65678
SERTAD2							1.65678
ADRB							1.64007
IL3				1.91697		3.17487	1.62919
GW7647				1.90727			1.58365
DTX1			1.42922				1.58365
vincristine							1.58365
di(2-ethylhexyl) phthalate			1.39511	1.83878			1.51714
MEF2D							1.51714
HTT							1.50563
quercetin				1.31276			1.48029
conjugated linoleic acid				1.77589			1.45623
mono-(2-ethylhexyl)phthalate				5.29776			1.44093
mitomycin C							1.4001
palytoxin			2.20089			1.44155	1.37305
KLB				1.54259			1.37305
STRAP				1.54259			1.37305
CD244				1.54259			1.37305
butylated hydroxytoluene				1.54259			1.37305
FBXO25				1.54259			1.37305
RING1				1.54259			1.37305
[truncated: 1,008 more rows]

## Sheet: Upstream transcription factors
Upstream regulators	Cluster 1	Cluster 2	Cluster 3	Cluster 4	Cluster 5	Cluster 6	Cluster 7	Cluster 8	Cluster 9	Cluster 10	Cluster 11	Cluster 12	Cluster 13	Cluster 14	Cluster 15	Cluster 16
NKX3-2															2.93678
SOX9			2.67869												2.77847
SMARCB1								2.12636							2.6519
JUNB		1.3701						1.46471							2.6519
SP1			3.28838	1.82219									3.38766		2.54129
EBF1															2.49886
CREB3L1															2.49886
RFX1								1.63649							2.29895
NFYC		2.58738										1.35354			2.13875
CIITA								3.85167							2.13875
SMAD7			3.67957	3.71504											2.09398
Smad2/3-Smad4															2.00537
DDIT3							1.4001								1.94628
YBX1			1.30687												1.89135
SP3			2.65178	1.4699											1.86358
NR4A3															1.79194
RUNX2		1.40171			1.70558								1.64478		1.79172
FLI1			2.71926					2.84303							1.66355
STAT								2.84303							1.66355
NACA								1.3199			1.90055				1.6618
TAF4B				1.54259				1.3199							1.6618
Stat1 dimer								1.3199							1.6618
SMAD3		2.42461	2.45069	1.84199							2.46611				1.62924
JUN		1.802	6.67494	2.22864		1.69869		1.96968					4.02703		1.61491
NR4A2								1.7116							1.55398
TP53		2.47101	5.95247	2.36405				3.26626		1.73006	2.54553		2.95836		1.54797
STAT1				1.92191							2.16923				1.52286
E2f											1.97459		1.41878		1.5208
NFKB1			3.02845	3.57258					1.9733						1.505
TAF12				1.3696											1.48806
TAF9															1.48806
TAF6															1.48806
Stat1-Stat2															1.48806
RFXAP															1.48806
PIAS4															1.48806
HDAC1											2.13095				1.48749
PPARG			1.83521	6.21163			1.58002								1.45097	2.90285
HDAC2															1.37456
NR4A1								2.81142							1.37347
ZNF384								2.47005							1.36546
SOX6															1.36546
NFE2L1															1.36546
MXI1															1.36546
HMGB2															1.36546
ESR2				2.01055				3.09877			1.79456				1.34861
NFYB		1.74681						1.38299							1.3236
FOXO3							1.36543				3.23866	1.50525				3.64226
TWIST1			1.59996													3.23748
PXR ligand-PXR-Retinoic acid-RXRα			1.42922													2.81439
THRB				1.35132												2.61018
RXRG				2.69296												2.4573
KLF15				2.49437												2.3238
HDAC10																2.30291
PGR		2.06103														2.28374
PPARA				3.8578												2.15073
ESR1			2.65178	2.12996												2.07802
NR2F6																2.00292
MLX																2.00292
RXRA			1.3725	3.12893												1.8287
RBCK1											1.72579					1.82788
FOXH1																1.82788
USF1																1.82181
SRY																1.70399
STAT3		1.34274		2.05867							1.37113			1.34817		1.63753
Ncoa-Nr1i2-Rxra			1.8049								1.50661					1.60812
NFkB (family)																1.60812
MLXIPL																1.60812
GTF2I																1.46408
PPARGC1A				1.9709			2.05227									1.45006
ATF4			1.78497				1.34394									1.41131
BTG2																1.40713
SIRT1	1.809			1.87481							2.13095					1.39885
NFE2L2			1.772	1.87481												1.39885
KLF13																1.3123
HOXA9										1.31817			1.91962			1.30636
STAT5a/b				1.48042				1.93035						2.10537
RUVBL1											1.36314			2.07039
CTNNB1								3.53364					1.67349	1.97033
XBP1														1.93469
Growth hormone				2.48718						2.05757				1.92139
CSHL1														1.8482
NEUROG3														1.83346
NR3C1				3.48592										1.7478
Stat5b dimer							1.66944							1.67966
KAT5										1.72354				1.6194
CDKN2A			3.51234	2.34732				1.33241						1.60047
HLX				1.71779			1.4001	1.30272						1.41876
RUNX1T1											1.90055			1.38316
NAB1														1.38316
HOXB3														1.38316
ALX3														1.38316
TCF3														1.31306
FOS			6.67494				1.81547	3.56781					3.27931
SRF			1.49496	2.02722				2.84792					3.0826
BHLHA15													2.51106
MSX2													1.96217
Meis1													1.90497
RARB													1.88094
KDM5B	1.52356									1.98838			1.74288
HIF1A		1.31705		3.34493						2.55298			1.68854
PRRX1				1.54259									1.60661
Smad2/3													1.60661
HSF4													1.60661
TCF													1.59922
ELK1		2.10066		1.44098									1.55986
RUNX3													1.55986
GLI1	1.34297										2.36034		1.55573
Hdac													1.52193
HDAC3				1.36811									1.48588
Cyclin D										2.97073			1.43319
ERG								1.61806					1.38747
GLI2													1.35749
ARNT													1.35749
LITAF												2.32979	1.31092
HOXC8											1.60219		1.31092
HIF3A			1.90116										1.31092
NRL													1.31092
NFKBIZ												2.62259
SMARCD3												2.32979
Ikb												1.94825
TLE1												1.81029
PYCARD												1.81029
ISL1												1.81029
NFIL3												1.69351
ATF2		2.70995					2.03449	1.85109				1.61562
TARDBP												1.5445
POU6F1												1.5445
NFKBIL1												1.5445
GTF2H1												1.5445
GTF2F1												1.5445
GTF2E1												1.5445
FOXF2												1.5445
ATF5												1.5445
NR1H2				1.33433								1.52602
BCL3								1.55621				1.42465
RELB			1.46636									1.42465
ETS												1.35354
IRF1											3.3497
MYOD1											3.29586
ELF3			1.33425								2.4133
AHR		1.35482	1.94419	1.41254							2.38377
BCL6											2.3044
Foxp2											2.20025
MYBL2	1.44458							1.93035			2.16435
RCOR1											1.90055
Hat											1.90055
CREM											1.87937
NFKBIA			1.97715	1.70746	1.42577			3.06504			1.87004
RYBP											1.72579
Ncoa-Nr1i3-Rxra											1.72579
GTF2H4											1.72579
STAT5A				1.89974				1.31655		1.57887	1.71819
CEBPB				2.51309							1.60934
Rxr				2.64437							1.60589
POU2F2									1.53917		1.60219
MXD1											1.60219
MNT											1.60219
KMT2A											1.50661
Gli											1.50661
CBX2											1.50661
TP73		1.37819	2.22825								1.40679
TRRAP											1.36314
SIN3A											1.36314
GTF2B											1.36314
CDX1											1.36314
TBX5								1.82877			1.30648
RUVBL2								1.82877			1.30648
RNF2											1.30648
HOXC9											1.30648
GLI3											1.30648
ELK3											1.30648
CUX1											1.30648
EPAS1										2.53019
FOXO4			2.35497							2.52337
SREBF1				3.81494						2.35583
BRD7										2.14741
YAP1				1.4036				2.76405		2.09669
RELA			3.29648	4.21033				1.53433		2.05391
ZNF281										1.71933
TFAP2C										1.67713
FXR ligand-FXR-Retinoic acid-RXRα										1.67713
SMARCA4				2.15142						1.66386
PPARD				5.20995						1.61305
ATF3										1.61305
CEBPD				1.89974						1.57887
SREBF2				1.77589	1.46244					1.54839
YWHAB								1.3199		1.42243
Esr1-Estrogen-Sp1				1.54259						1.42243
CEBPA				3.30981						1.41174
C/ebp										1.38997
FOXC1									2.97095
NPAT									2.13658
E4F1								1.3199	1.8371
TGIF1				1.3696					1.66256
Notch									1.59838
SOX1									1.44746
CREB1				2.49147					1.43332
GMNN									1.40955
SOX3									1.39133
MYC	2.22259	1.91383		1.58738		3.60368		3.73656
IRF4				1.41254				3.6424
KLF5								3.31907
IFI16								2.9782
NLRC5								2.76412
E2F1				1.42755				2.53898
WWTR1			1.8049					2.25516
VAV2								2.25516
MKL1				1.45581				2.1628
E2F4								2.15028
SMAD1								2.13173
MTA1								2.06023
RB1			1.41901	1.85942				2.006
WT1			4.08306					1.97696
YBX3								1.9468
E2F5								1.9468
TCF4				1.44098				1.87106
STAT5B								1.87106
NFKB2				3.81105				1.82877
TSC22D3								1.82877
TBP				2.43522				1.81503
PSMD10								1.72652
BACH1				2.06547				1.63649
MECOM								1.63649
TCEB1						1.73864		1.61568
WTIP								1.61568
UBTF								1.61568
UBN1								1.61568
SMARCD1								1.61568
RhoGap								1.61568
MED15								1.61568
ETV7								1.61568
EN1								1.61568
CTNNβ-LEF1								1.61568
ZBTB16				1.98239				1.55621
NFIX								1.55621
STAT4			1.41901					1.48907
KAT2B			1.42922					1.48388
RBL1								1.45484
E2F2								1.45484
REL								1.41819
SUPT16H								1.41817
PIAS1								1.41817
NCOR2								1.41817
FHL2								1.41817
EP300				1.58932				1.39681
NOTCH1				1.37126				1.38635
JUND								1.38299
SRSF2								1.35805
STAT6								1.34914
E2F3								1.34914
Nc2					1.37639			1.3199
PAX4				1.54259				1.3199
cJun-ATF2								1.3199
TOB1								1.3199
HES6								1.3199
GLIS2								1.3199
ETS-ELK1								1.3199
ABRA								1.3199
RNA polymerase II								1.31361
MEF2A				1.71779			2.44224	1.30272
PPRC1							4.82281
Nfatc							2.87121
PRDM16		1.59102					2.57632
FOXO1			1.68684				2.40537
MEF2C							1.85489
DACH1							1.8287
MEF2							1.73786
Atf							1.66944
SERTAD2							1.65678
DTX1			1.42922				1.58365
MEF2D							1.51714
HTT							1.50563
RING1				1.54259			1.37305
ZNF746							1.37305
JDP2							1.37305
Betacatenin/TCF							1.37305
NR0B2							1.34812
HSF1						2.81798
MYCN						2.26913
HMGB1						1.81481
NR1I3			1.46636			1.78754
LMO4						1.73864
HNF4A						1.72861
CDX2	1.86993		1.42922			1.71351
Npm						1.44155
Cops2						1.44155
RXRB				1.56642		1.37914
IRF6					2.08652
MESP2					1.67282
HHEX					1.37639
NFkB (complex)		1.88154	2.01792	3.70498
PRDM1				3.35541
HIVEP2				3.21295
ELL				3.21295
NfkB-RelA			1.36357	3.02542
Nr1h				2.76762
KLF9				2.69827
Ap1		2.06259	2.96947	2.60195
SMAD4			2.96947	2.60195
NFATC3				2.5568
GFI1				2.49437
SPI1				2.41485
Srebp				2.38423
NFYA		1.88817		2.17916
GRHL2			1.46636	1.98239
N-cor				1.90727
KLF2				1.90727
GATA2				1.89974
NCOR1				1.86531
ZIC1				1.84051
ZBTB14				1.84051
VEZF1				1.84051
UBE2V1				1.84051
TBPL1				1.84051
Stat1-Stat3				1.84051
SRF-ELK1				1.84051
PRDM2				1.84051
MED26				1.84051
Corticosteroid-GCR				1.84051
CNBP				1.84051
Ahr-aryl hydrocarbon-RelA				1.84051
AFF1				1.84051
thyroid hormone receptor				1.83878
PPARα-RXRα				1.83878
MEN1				1.83878
TFAP2A				1.79975
MAF				1.77589
CBL				1.77589
ARNTL				1.77589
ZBTB7A				1.71779
CTCF				1.71779
MYB				1.70882
Creb			1.67542	1.70312
MYOG				1.66385
TP63			2.27985	1.60521
HES1				1.56642
TFIIA				1.54259
SOX17				1.54259
PURB				1.54259
HDAC9				1.54259
DDX20				1.54259
Arnt-Hif1a				1.54259
TFDP1				1.52215
ID1				1.48042
NCOA1				1.44098
SOX2			1.50391	1.40724
PTTG1			2.02545	1.3696
HOXC6			2.02545	1.3696
EOMES		1.71459		1.3696
ZIC2				1.3696
TSC22D1				1.3696
PURA				1.3696
NKX2-3				1.3696
MYBL1				1.3696
IKZF3				1.3696
HUWE1				1.3696
HOXA13				1.3696
GTF2IRD1				1.3696
GPS2				1.3696
ELK4				1.3696
ASXL1				1.3696
NFATC1		1.95282		1.30212
NRIP1				1.30212
FOXC2				1.30212
ETS1			4.60046
Smad			3.14286
TEAD4			2.71926
GATA6		1.74681	2.35497
SMAD2			2.30312
SALL1			2.20089
PAX6			2.02884
TEAD			2.02545
NfkB1-RelA			2.02545
BRCA1			1.96041
SWI-SNF			1.90116
EGR1			1.8116
RORC			1.8049
PAX5			1.8049
ETV6			1.8049
BCL6B			1.8049
GATA5			1.72637
TRIM24			1.60272
SMAD5			1.60272
EHF			1.60272
KLF4			1.56003
CBX4			1.55222
VAV1			1.50711
NR1I2			1.50711
ZNF202			1.46636
Stat3-Stat3			1.42922
NFAT (complex)			1.36357
HDAC4			1.36357
TCF7L2			1.30687
NR2F2			1.30687
MECP2			1.30687
FOXF1		3.61455
HOXD10		2.45143
ETV5		1.98727
TEF		1.88931
HOXB8		1.88931
EGR3		1.71459
NFATC2		1.64999
Foxo		1.59102
AATF		1.49547
FOXG1		1.41766
Ahr-aryl hydrocarbon-Arnt		1.41766
TRIM28		1.35208
H2AFX	2.02774
TFEC	1.82099
E2f-Tfdp1	1.82099
LDB1	1.35037
